# Supplementary material for: Beneficial Effects of O-GlcNAc Stimulation in a Young Rat Model of Sepsis: Beyond Modulation of Gene Expression
Source: Int J Mol Sci. 2022 Jun 9;23(12):6430. doi: 10.3390/ijms23126430 (PMC9224386; doi:10.3390/ijms23126430)
Supplement: Supplementary file 1 [file ijms-23-06430-s001.zip]

Archive with 5 entries (4 files):
- Suppl/
- Suppl/Table S1.xlsx
- Suppl/Table S2.xlsx
- Suppl/Table S3.xlsx
- Suppl/Table S4.xlsx
