# Supplementary material for: Beneficial Effects of O-GlcNAc Stimulation in a Young Rat Model of Sepsis: Beyond Modulation of Gene Expression
Source: Int J Mol Sci. 2022 Jun 9;23(12):6430. doi: 10.3390/ijms23126430 (PMC9224386; doi:10.3390/ijms23126430)
Supplement: Supplementary file 1 [file ijms-23-06430-s001.zip › Suppl/Table S1.xlsx]

## Sheet: Ctrl vs LPS
Name	baseMean	log2FoldChange	lfcSE	stat	pvalue	padj	meanInComp	Name	DE
A2m	0.960560749963911	-1.35729241981255	0.90790324931613	-1.49497473528696	0.134921035902073	0.297770931595137	0.958355972802522	A2m	NONE
A3galt2	13.5190391226693	-0.862588702046948	0.228965821614388	-3.76732516654679	0.000165006020982329	0.00115514172805975	14.8643508783845	A3galt2	NONE
A4galt	5.54551223517748	0.594973902315818	0.504680015402193	1.17891314131325	0.238432764354414	0.44094396367953	2.3372917994057	A4galt	NONE
AA926063	0.429055586623635	-1.08625271239936	1.2397290285795	-0.876201724213883	0.380920379358772	NA	0.841381844236506	AA926063	NONE
Aaas	18.6657024162301	0.63062356766081	0.200439020646206	3.14621157910126	0.00165400305875779	0.00868164501429428	17.7046207865329	Aaas	NONE
Aacs	3.08183439261682	0.508855439852017	0.619925227313804	0.820833573843957	0.411741071889681	0.621470012007705	1.55626044499598	Aacs	NONE
Aadac	0.169980542178635	-0.251506864684075	2.20901855784852	-0.113854573014104	0.909353076802385	NA	0.10024392409378	Aadac	NONE
Aadat	1.72151493442437	-0.519297731730447	0.627338705407745	-0.827778881255102	0.40779573690807	0.617146842548417	2.06606710168352	Aadat	NONE
Aagab	1.03260590946235	1.40056823536058	0.949603211631428	1.47489837671714	0.14023986683028	0.305550703583541	0.73069048670847	Aagab	NONE
Aak1	2.83566099257701	-1.05278772171932	0.518226129188473	-2.03152188286599	0.0422020820100037	0.125459803002574	2.62612859359786	Aak1	NONE
Aamdc	76.9902866065921	0.244218221792959	0.100249284147537	2.43610938342005	0.0148461943741186	0.0548283523526824	84.7134074643425	Aamdc	NONE
Aamp	220.851339675717	-0.149184708797508	0.0701553095488173	-2.12649206107057	0.0334623095912173	0.10434483635971	211.439976912864	Aamp	NONE
Aar2	4.85632334740311	-0.226794152503758	0.343822050027223	-0.659626549506644	0.50949351236574	0.700948962323337	5.67234256094984	Aar2	NONE
Aard	1.47078292858071	0.84636131466415	0.783712211187771	1.07993891454292	0.280169382856308	0.492086209997705	1.04064102240777	Aard	NONE
Aars	70.4525238449374	-0.517343164066816	0.125802935426612	-4.11232983008262	3.91686165045482e-05	0.000311629596332482	71.3376229357444	Aars	NONE
Aars2	0.457762481255548	0.48608622346156	1.20617339870889	0.402998626882233	0.686949234630711	NA	0.371119172866974	Aars2	NONE
Aarsd1	114.690791127251	0.163181400973831	0.0885412905692274	1.84299776889117	0.0653293362371784	0.175991709324494	118.14577295741	Aarsd1	NONE
Aasdhppt	153.807103654579	0.282492360546231	0.0845862536577659	3.33969585281775	0.000838701886255795	0.00483545819113679	159.553634443776	Aasdhppt	NONE
Aass	0.670096697103658	0.888161395503852	0.897042136779022	0.990099973110452	0.322125256512738	0.537647910150757	0.925955194507155	Aass	NONE
Aatf	22.9946241546345	-0.894304401525137	0.178060891270538	-5.02246391750545	5.1012783023217e-07	5.64107038197634e-06	22.7644007199973	Aatf	NONE
Aatk	0.391653949258983	0.787097493783447	1.19570871231418	0.658268594748378	0.510365554415603	NA	0.399378494956524	Aatk	NONE
Abat	0.509363813989029	0.00717359861990452	1.09377732025447	0.00655855491521395	0.994767067807451	0.997181740772554	0.60611136172983	Abat	NONE
Abca1	4.8118653014502	-2.61616576843259	0.467876355081605	-5.59157508178905	2.2501895182657e-08	2.97398815630363e-07	5.45932815979293	Abca1	DOWN
Abca13	0.736984090140336	1.03435438977136	1.08583727938308	0.952586920168215	0.340799406956511	0.556485518115924	0.569090059060188	Abca13	NONE
Abca15	0.326008183532983	-1.35195963656761	1.52331888938075	-0.887509270706414	0.374804777193952	NA	0.307171799110975	Abca15	NONE
Abca17	0.49335807583118	1.46547797365982	1.07471574452104	1.36359589140748	0.172694785923874	0.354201429135783	0.579971701063512	Abca17	NONE
Abca2	5.58492277392532	0.0607289887632882	0.373182398519968	0.162732725348617	0.870728879327653	0.934092724783459	4.6851239357052	Abca2	NONE
Abca4	1.68858655488239	-1.06228874836967	0.56871920434695	-1.86786157430621	0.061781368121028	0.168230955446931	2.43917928532959	Abca4	NONE
Abca5	1.28535815611236	-1.25522642856209	0.888853555406815	-1.41218586675686	0.157895240842847	0.332592117991108	0.921155036455662	Abca5	NONE
Abca7	44.1624064411886	0.0245809831279048	0.140928281937605	0.174421931424579	0.861533879709936	0.929115244845209	44.8539767895612	Abca7	NONE
Abca8a	32.3491830704953	0.490384603883779	0.176341086077902	2.78088683012388	0.00542106314669799	0.0237388948666276	29.1009549615076	Abca8a	NONE
Abcb10	6.65211096594599	-0.0208286244469632	0.339131495543599	-0.0614175466468448	0.951026678535542	0.976928766400126	6.0803896632256	Abcb10	NONE
Abcb11	0.257077776392241	0.109166092386713	1.86327392066613	0.0585883219723731	0.953280012421137	NA	0.0513973160401364	Abcb11	NONE
Abcb1a	1.14511252881319	-2.12553362739952	0.751751104774923	-2.82744330390563	0.00469213232798552	0.0210474613320309	1.72599543661454	Abcb1a	DOWN
Abcb1b	0.868093081333399	-2.95571376282499	0.94342112104743	-3.13297391470675	0.00173044820308537	0.00902166254192821	1.10467655683692	Abcb1b	DOWN
Abcb4	5.37866114135881	-0.631620203285783	0.361758840089131	-1.74597033518286	0.0808161066909141	0.205418963972336	5.5010375577354	Abcb4	NONE
Abcb6	26.1417546757698	0.0051781726888267	0.179338498919718	0.0288737372065589	0.976965291559383	0.988559527963212	24.8714585193839	Abcb6	NONE
Abcb7	8.81566537985413	0.107012897880128	0.269208352662113	0.397509575100152	0.690991727076245	0.832342053923834	9.7573921006666	Abcb7	NONE
Abcb8	2.04081801227063	-0.115655990282764	0.546402561259694	-0.211668096899339	0.832365979112134	0.914687889134213	2.17571926817796	Abcb8	NONE
Abcb9	3.13173912693164	0.378182704326945	0.448714789180313	0.842813104105146	0.399332978033782	0.60918760457547	3.5838917382435	Abcb9	NONE
Abcc1	13.9256378177351	-0.200660183482748	0.235702775653857	-0.851327197679798	0.394587620722451	0.606173539978867	14.2080802303962	Abcc1	NONE
Abcc10	0.685741514820822	0.45715439012469	1.11508688443314	0.409971990978164	0.681826494053802	0.826888377524736	0.387503970825185	Abcc10	NONE
Abcc12	0.194193032148848	0.109166064076846	1.99760947494506	0.0546483511647582	0.956418617625031	NA	0.173299111325876	Abcc12	NONE
Abcc2	0.627821123627814	1.88394060525295	0.947848505906628	1.98759674516861	0.0468563065815103	0.13649452579442	0.919385131145223	Abcc2	NONE
Abcc3	49.5776879673852	-0.254789193493599	0.166007397930493	-1.53480625966006	0.124831424748622	0.281337580548673	43.8896997245289	Abcc3	NONE
Abcc4	4.69606051507715	0.203259571606285	0.393460117404268	0.516595107395451	0.605438831793254	0.774716862513852	4.7811064761076	Abcc4	NONE
Abcc5	10.3903263661743	-0.0382042718781341	0.250735223517842	-0.152368986463585	0.878895916656178	0.93784361374174	10.190977568125	Abcc5	NONE
Abcc8	17.1027239417411	-0.298602986670923	0.195114840333031	-1.53039607936154	0.125918718857329	0.283144210671816	18.1956900852345	Abcc8	NONE
Abcc9	25.1516480503442	0.191595223179929	0.173098302095328	1.10685790016827	0.268355370269403	0.477661852865594	26.0629602365493	Abcc9	NONE
Abcd1	2.94437123174706	0.556875792153768	0.434726729099486	1.28097895730338	0.200201057333011	0.390938013802163	3.68647003086183	Abcd1	NONE
Abcd2	4.51558009309368	0.854497093954884	0.377110322628933	2.26590746176866	0.0234570496659722	0.0787559409913973	4.82802518096624	Abcd2	NONE
Abcd3	52.2035844386808	0.077367837705668	0.196377140625478	0.393975782818942	0.693598918787788	0.833497094989987	46.6504780645415	Abcd3	NONE
Abcd4	2.71143772260994	1.09871573150541	0.564058690926111	1.94787483852339	0.0514299411639352	0.146401795705926	2.25780188287716	Abcd4	NONE
Abce1	129.1056459887	-0.603554482854591	0.0834660166197435	-7.23114037661913	4.78954949341982e-13	1.01942704814073e-11	125.87524421193	Abce1	NONE
Abcf1	140.607263560444	-0.222531918204596	0.0902534508174873	-2.46563334907388	0.0136771255251825	0.0512781693898247	139.485203148167	Abcf1	NONE
Abcf2	78.2920421081051	-0.16277160052237	0.103737606186781	-1.56907033529671	0.116631551059168	0.268224820040909	79.4209567462925	Abcf2	NONE
Abcf3	68.785896953873	-0.0269264626683064	0.0981774566886254	-0.274263192147103	0.783882368748139	0.88955541747979	72.9242013847307	Abcf3	NONE
Abcg1	2.8836370444992	-0.119364755245112	0.524500692478846	-0.227577879222583	0.819974418545298	0.908292325202704	2.46229565541814	Abcg1	NONE
Abcg2	1.69832340700535	-0.137462254888618	0.669512887591357	-0.205316816802665	0.837324606023225	0.916218244153177	1.45417659669255	Abcg2	NONE
Abcg3	0.902813226542595	-1.25172682053927	0.891679920122261	-1.40378491462233	0.160382907423471	0.336366249523101	1.03517639189128	Abcg3	NONE
Abcg3l1	2.84410341750147	0.142450723221228	0.489393174464838	0.291076236151028	0.770993014216878	0.881742971992092	2.52692112200073	Abcg3l1	NONE
Abcg3l2	5.45445435620739	-1.90842094736435	0.452181791225124	-4.22047279301926	2.43790479948549e-05	0.000203688593099876	6.22306334142052	Abcg3l2	DOWN
Abcg3l3	0.915883368050679	0.746484795454373	0.766502530476886	0.973884319716389	0.330113980158377	0.546343582513507	1.15140327041709	Abcg3l3	NONE
Abcg3l4	3.44788879878723	-0.215313280423331	0.430091144419777	-0.500622445304711	0.616636862855772	0.781234994443748	3.79001608515875	Abcg3l4	NONE
Abcg4	0.836822715187177	1.67758861555406	0.970718057626517	1.7281934773686	0.0839535427519138	0.211249695427809	0.831865938675702	Abcg4	NONE
Abcg5	0.796535489365792	0.0472661552193752	0.801284308909581	0.0589879955139729	0.952961669654497	0.977828869349153	1.03344117308959	Abcg5	NONE
Abcg8	0.473553366720385	-1.57277794690444	1.1681993226065	-1.34632670681168	0.178197176506493	0.362992021732636	0.503705214100861	Abcg8	NONE
Abhd1	16.8554338528493	0.763349268979047	0.239777858999776	3.18356862540741	0.00145471625840295	0.00781236509142326	12.4493761496237	Abhd1	NONE
Abhd10	41.9712416169937	0.066620991979242	0.134436761808071	0.495556357377556	0.620207450631033	0.784131490716074	40.6538443381513	Abhd10	NONE
Abhd11	102.943819380779	-0.0860365373674889	0.105085187869607	-0.818731346555198	0.412939708007962	0.622090988687319	100.682216980625	Abhd11	NONE
Abhd12	23.7200181967718	0.601587379526955	0.186926436925024	3.21831084689349	0.00128947989288884	0.00703904318000497	28.9287448848436	Abhd12	NONE
Abhd13	11.9453763300666	0.254359946826375	0.255897290277966	0.993992341810572	0.320226595816802	0.536021430227259	10.7232769335858	Abhd13	NONE
Abhd14a	15.5922638842988	0.889566567544718	0.238757417146388	3.72581751878855	0.000194683213411347	0.00134096704412786	14.4753926123732	Abhd14a	NONE
Abhd14b	23.479225483163	0.530527349605481	0.16859368040743	3.14678075906159	0.00165078690437311	0.00866868632445816	26.1576095222516	Abhd14b	NONE
Abhd15	0.531350953449221	1.88288069385441	1.03822186852798	1.81356292997759	0.0697450419357266	0.185135580424354	0.713090934401228	Abhd15	NONE
Abhd16a	195.89104310312	0.354132539209775	0.131423316428889	2.69459445121667	0.00704743495681711	0.0295340482294359	226.943229507568	Abhd16a	NONE
Abhd17a	17.8628737167442	0.691507153082538	0.204792974975	3.37661559517339	0.000733835292875693	0.00430576094959941	15.6140650527541	Abhd17a	NONE
Abhd17b	8.37213117265761	-0.526833694487833	0.281699104270343	-1.87020010536575	0.061456035101151	0.167502351309528	8.29280235885032	Abhd17b	NONE
Abhd17c	12.7306726167343	-0.164608436083429	0.289994077912551	-0.567626888343103	0.570288345397487	0.74867460235845	10.0577124947944	Abhd17c	NONE
Abhd18	42.2956845574175	0.259580978962602	0.138216049799651	1.87808130342947	0.0603700436056251	0.164992837855252	47.2421261267465	Abhd18	NONE
Abhd2	2.66601234925997	-0.824208537009606	0.483370880385196	-1.70512658179326	0.0881708189882767	0.2190442632718	3.26169248223446	Abhd2	NONE
Abhd3	1.29884880971953	1.55093193468636	0.794588561900432	1.95186793398708	0.0509538862028744	0.145296234010163	1.57673216138447	Abhd3	NONE
Abhd4	85.4715116336411	0.296618128901792	0.128861662542734	2.30183378864466	0.0213445472859243	0.0731885156715111	75.2800448539219	Abhd4	NONE
Abhd5	1.43291953401519	0.0741908524557716	0.637045292019456	0.116460875522028	0.907287291861925	0.955819869730118	1.55531003568036	Abhd5	NONE
Abhd6	9.36507494238288	1.28750457062795	0.267834419953084	4.8070915263747	1.53141891211465e-06	1.56653080957054e-05	10.4283611147454	Abhd6	UP
Abhd8	5.24514660646331	0.884239727895054	0.396608422840744	2.22950314963461	0.0257804459789911	0.085114155929433	4.98355817741074	Abhd8	NONE
Abi1	39.8450969144154	-0.549552913786822	0.137653887602844	-3.99228037331122	6.54409335162724e-05	0.000499417650518921	40.5119646245184	Abi1	NONE
Abi2	13.661550101897	0.0582440364171581	0.236611652268252	0.246158783216329	0.805559320217304	0.900186483256307	10.6476681738136	Abi2	NONE
Abi3	8.67305516639942	1.12106175343608	0.320230350554357	3.50079794590171	0.00046386739403301	0.00287746618758444	8.67665865541927	Abi3	UP
Abl1	17.3859918871654	-0.258420426311927	0.220185171478774	-1.17365045328149	0.240535063517963	0.443453073237185	14.8322844122672	Abl1	NONE
Abl2	0.783647217214718	-3.45668219156975	0.967387502606076	-3.57321361115135	0.000352626872031461	0.00225246239843885	0.848663596132519	Abl2	DOWN
Ablim1	149.59748812119	0.0744202783664535	0.0933722088242577	0.797028144707651	0.425434685826246	0.633672618847516	166.748246976505	Ablim1	NONE
Ablim2	2.24094995320221	-0.168198880660233	0.517652593078553	-0.3249261819784	0.745236940770207	0.865686812831404	2.4513580903551	Ablim2	NONE
Ablim3	6.44314732408059	0.512155096385096	0.339645663337118	1.50791001231408	0.131577559771524	0.292708863419175	6.41794882522583	Ablim3	NONE
Abo	9.13326602577395	1.00815723255902	0.292062217858737	3.45185775808439	0.000556741141204132	0.00337242675611902	8.52019635558777	Abo	UP
Abr	15.5587798053219	0.166738953919713	0.241756334710025	0.689698386268588	0.49038388089465	0.683954913836473	13.3003997038376	Abr	NONE
Abra	55.7975347503952	1.36881250489923	0.23030648681044	5.94343877958535	2.79104019180357e-09	4.14016192134545e-08	65.0441738955157	Abra	UP
Abracl	117.281543766501	0.63859922077719	0.119921632407754	5.32513782505766	1.00876521648423e-07	1.23175542223338e-06	104.257861206113	Abracl	NONE
Abraxas1	8.25762982179366	0.439570643837	0.306618570047649	1.43360737664614	0.151684337247365	0.322851066434758	7.23245265773347	Abraxas1	NONE
Abraxas2	42.0444764414895	0.1244250420698	0.129274616680107	0.962486258053986	0.335805402806425	0.551748253902908	42.2211681404247	Abraxas2	NONE
Abt1	18.0412308614767	-0.161856679821424	0.199063287609009	-0.813091563821327	0.41616556289178	0.624921751397365	17.5885308509343	Abt1	NONE
Abtb1	42.5228988374639	0.359204291354851	0.169970182459078	2.11333709335362	0.0345719260178474	0.107315070748294	41.6003519156503	Abtb1	NONE
Abtb2	11.0187277848278	-0.670674821954233	0.245304745689774	-2.7340474806892	0.00625610223483669	0.0267690099314296	10.7546698434351	Abtb2	NONE
Ac1576	0.630903745282453	0.168675785341593	0.900682017232161	0.187275622377742	0.85144453535847	0.923186815109959	0.810185471569606	Ac1576	NONE
Acaa1a	10.6220811845176	0.196524217189237	0.268714318120949	0.731350002350011	0.464565395890949	0.663522976253524	9.53126781887359	Acaa1a	NONE
Acaa2	1483.8312821059	-0.0403051629502413	0.114980126473611	-0.350540255837097	0.725933284423921	0.854212426386435	1180.09151534677	Acaa2	NONE
Acaca	0.980733038584095	1.40643049064748	0.956737618604785	1.47002737563355	0.141554339822096	0.307553913080411	0.698448615694587	Acaca	NONE
Acacb	2.28944946591518	-0.127379189950207	0.641894945765359	-0.198442425494295	0.842698926647304	0.917524643242794	1.46663664386892	Acacb	NONE
Acad11	8.57143027836941	0.628938665773803	0.297562292860961	2.11363697909022	0.0345462849197581	0.107292344061364	7.84904460897333	Acad11	NONE
Acad9	73.7377208759885	0.0846719962728125	0.0955637979791727	0.886025859826815	0.37560359239712	0.589022802731728	77.7520495453632	Acad9	NONE
Acadl	1503.22430157562	-0.0342644697352277	0.0698150107008468	-0.490789436129272	0.623575382386955	0.786589216582066	1522.65834482129	Acadl	NONE
Acadm	1407.13240755742	0.017037788230745	0.0737091052826969	0.231149030576343	0.817199025434924	0.907564259937302	1413.70065886483	Acadm	NONE
Acads	77.7498803328027	0.149767873918346	0.11049445377842	1.35543340680866	0.175279512087336	0.358553870278095	87.5203466341815	Acads	NONE
Acadsb	2.45846293648682	-0.472460350680071	0.466268090882058	-1.01328047086881	0.310926212891651	0.526071188673155	3.56296397567942	Acadsb	NONE
Acadvl	482.819480783254	0.03687829161185	0.0555457338004424	0.663926625658447	0.506737274051	0.698698725661666	468.169968366366	Acadvl	NONE
Acap1	2.80610037457356	-0.0854222381634652	0.464800224378494	-0.183782695625174	0.854183931796121	0.92464852639371	3.1186449156228	Acap1	NONE
Acap2	5.6077259305664	0.694374916954853	0.35020811597414	1.98274935754524	0.0473954333359452	0.13748112695598	5.41846782333452	Acap2	NONE
Acap3	2.81831291405293	1.69702572758913	0.565119465075848	3.00295040688673	0.00267375998448628	0.0130757233642668	2.72573009311167	Acap3	UP
Acat1	1293.77814156754	0.0335091294990044	0.0688167061445564	0.486933062861438	0.626305767562125	0.788233362669052	1349.67024227769	Acat1	NONE
Acat2	18.3731852804125	-0.182234479614702	0.22993882296857	-0.792534628393794	0.428049008765971	0.636184705567231	16.2176918190194	Acat2	NONE
Acbd3	35.1229904615297	0.138079311050829	0.167153145750226	0.826064687153174	0.408767398053426	0.617891818793294	34.2340635976185	Acbd3	NONE
Acbd4	13.8745178268943	0.949956311224485	0.26692595753629	3.55887572715866	0.000372445697300013	0.00236344096754932	12.6529839335378	Acbd4	NONE
Acbd5	4.71010614339251	-0.973837575691942	0.401452291058038	-2.42578656887314	0.0152752506730896	0.0560559657728058	4.74931334128966	Acbd5	NONE
Acbd6	19.1472934635798	0.0216778838731845	0.210592551022766	0.102937562453674	0.91801252550826	0.961616876999803	18.3802570253944	Acbd6	NONE
Acbd7	0.24364172305884	-0.63228846408668	1.58533522212271	-0.398835814194594	0.690014186007198	NA	0.435365527676958	Acbd7	NONE
Accs	3.11076712359604	1.1360199316206	0.532547615467494	2.13318001738371	0.0329099617011647	0.102982345760321	2.43017234827719	Accs	NONE
Accsl	0.301545517775771	-1.91778969557125	1.2872074180182	-1.48988396798078	0.136254747665622	NA	0.460432138228286	Accsl	NONE
Acd	15.7780205932845	1.00127672162204	0.235435830022711	4.25286466178685	2.11053139471522e-05	0.000178832462956148	13.8947159722077	Acd	UP
Ace	3.22843355319103	-0.023329152652249	0.529436370030855	-0.0440641292756094	0.964853285688577	0.982404519652676	2.63288173614714	Ace	NONE
Ace2	1.14341951972912	0.591592989643581	0.849634074558677	0.696291506376873	0.486246291254931	0.680721334607434	0.947677496374787	Ace2	NONE
Ace3	0.171808435431948	0.830511782186647	2.20562882103158	0.376541952239369	0.706514033003794	NA	0.15189489254947	Ace3	NONE
Acer1	0.466889096261027	0.0369030583726683	1.08008151533288	0.0341669196711461	0.972744045409455	NA	0.512324797650865	Acer1	NONE
Acer2	8.78852040772785	1.2235049678539	0.38069629195427	3.21386100603489	0.00130963052433362	0.00712891322490378	5.7128178011092	Acer2	UP
Ache	1.48701803344029	0.401585036880064	0.733950499783593	0.547155478466835	0.584271920273705	0.76081552075984	1.26633285522344	Ache	NONE
Acin1	53.4195559477937	-0.0985098600996387	0.149050182824549	-0.660917405351977	0.508665283280203	0.700051038384773	56.4001203306854	Acin1	NONE
Ackr2	0.991430011258854	-1.36113383773873	0.805252833334254	-1.69031859484775	0.0909670195252864	0.224753445472486	1.11355230676301	Ackr2	NONE
Ackr3	118.515981885132	-0.751896987072012	0.114613586864097	-6.56027795346439	5.37075734399008e-11	9.4252322526906e-10	147.94996837172	Ackr3	NONE
Acly	21.6304399678117	0.244530339004751	0.201462918636555	1.21377343612246	0.224834252764011	0.423334074980077	19.5306487634407	Acly	NONE
Aco1	26.117626573035	0.591603399662029	0.167280201363992	3.53660143183792	0.000405310828532045	0.00254415888039595	24.4994887473553	Aco1	NONE
Aco2	3420.21142463866	-0.0176964098862293	0.0642708210859651	-0.275341275982138	0.783054055844325	0.888876313513472	3607.67281475344	Aco2	NONE
Acod1	2.13346852845481	-3.71694626205879	0.801008462468952	-4.64033332507129	3.47847640273646e-06	3.36814075724065e-05	3.04244184076511	Acod1	DOWN
Acot1	5.30243305919392	-1.02502604499804	0.71902229468428	-1.42558311832059	0.153988712053779	0.326617125584904	1.13403711362672	Acot1	NONE
Acot11	0.963550816845152	-0.0355191686755236	0.806547307107543	-0.0440385435082577	0.964873680379564	0.982404519652676	1.07911433017873	Acot11	NONE
Acot13	781.524567553957	0.0573380361094933	0.0735678983447734	0.77938934507522	0.435750398396388	0.64186725351087	893.54286245001	Acot13	NONE
Acot2	100.387053045291	-0.496266529940858	0.174682859394595	-2.84095721618473	0.0044978346167367	0.0203569572977549	79.8826907686957	Acot2	NONE
Acot3	8.14292793880096	0.943623379479542	0.338715919738891	2.7858843487692	0.00533819134994101	0.0234468078982642	5.83566346464489	Acot3	NONE
Acot4	1.13436096831374	0.109166213545958	1.11896189730824	0.0975602599235654	0.922281481899641	0.964086256649169	0.213920310197234	Acot4	NONE
Acot5	0.143546208798068	0.830511683312234	2.25896027201237	0.367652186539953	0.713132596749535	NA	0.170530225361119	Acot5	NONE
Acot7	64.0306057065861	0.498527751980787	0.152444534201521	3.27022385283927	0.00107462407792382	0.00597585776793689	44.9306050724692	Acot7	NONE
Acot8	20.179820859572	0.453241370866729	0.193009760050765	2.34828213219642	0.0188602292873323	0.0663608748957721	19.4438630723607	Acot8	NONE
Acot9	135.343196427874	-0.172621864912996	0.0907919119449444	-1.90129121873403	0.0572638786261727	0.15864843373862	141.382624004652	Acot9	NONE
Acox1	7.56554305060084	-0.147184869233208	0.304029665814826	-0.484113511879638	0.628305312470523	0.789169275915676	8.17746547723824	Acox1	NONE
Acox3	0.442644356584269	0.327947438196115	1.10436606057643	0.296955375489303	0.766500578346327	NA	0.587164501299291	Acox3	NONE
Acoxl	0.885049084494201	-1.75263641953817	1.05284007726525	-1.66467487074641	0.0959776390811035	0.233404740742306	0.531157259380971	Acoxl	NONE
Acp1	323.842908941897	-0.00703607500356022	0.0674716588952833	-0.104281932870218	0.916945615215385	0.960846353793899	323.128929515643	Acp1	NONE
Acp2	22.2769121171482	0.505660053230528	0.179760162929127	2.81297059921943	0.00490861390021638	0.0218327918874655	20.8774147264446	Acp2	NONE
Acp3	0.159133648424406	0.46983863542986	2.44701755233837	0.192004603718875	0.847738599275339	NA	0.124711747568154	Acp3	NONE
Acp5	5.36256922780631	0.136659333045567	0.449616063219262	0.303946731945213	0.761168474006174	0.876208623446623	5.09178424477016	Acp5	NONE
Acp6	18.5243269878987	0.395591507618653	0.202298417562114	1.95548493352495	0.0505258599709989	0.144324052121051	16.5228492236467	Acp6	NONE
Acr	0.191257211427272	-0.251506973727596	2.00315933667436	-0.125555151366614	0.900084065945569	NA	0.119702441787172	Acr	NONE
Acrbp	1.35622606416893	0.220354603253815	0.671463453480437	0.32817065785433	0.742782632053221	0.864431569435987	1.54759110706616	Acrbp	NONE
Acsbg1	0.707495547583252	0.795442137687984	1.28421503980838	0.619399487648639	0.535653218591353	0.721753668911569	0.265172116891878	Acsbg1	NONE
Acsf2	68.761561249785	-0.0370594772201796	0.170331276901407	-0.217572943116201	0.827761867725052	0.912623735058615	76.9569935657223	Acsf2	NONE
Acsl1	501.858872543677	0.162053430394526	0.0751175836651013	2.15733018139951	0.0309799469810859	0.0982414939804803	487.055055427043	Acsl1	NONE
Acsl3	9.60249315640313	0.614573594919583	0.320117607981547	1.91983689617914	0.0548785047867625	0.153951790937472	7.20217576829857	Acsl3	NONE
Acsl4	18.4985644537508	-2.06477051335994	0.271247166868041	-7.61213669879335	2.69601186388541e-14	6.16839006332757e-13	19.951468325594	Acsl4	DOWN
Acsl5	19.2367638180412	-0.885856632630253	0.206003042197509	-4.30021141037772	1.70635248647771e-05	0.00014716497281146	17.8235618901973	Acsl5	NONE
Acsl6	17.5895724506079	-0.172536657930448	0.198644424212457	-0.868570354362998	0.38508217543753	0.597505783182899	20.3111646964522	Acsl6	NONE
Acsm1	0.181405767817232	-0.612179812642585	2.15834616608938	-0.283633748033925	0.776691071570107	NA	0.0870910439133062	Acsm1	NONE
Acsm2	0.205732991149584	0	1.99829076521491	0	1	NA	0	Acsm2	NONE
Acsm3	0.284128199899106	0.469839467346332	1.56417215306521	0.300375803536469	0.763890518007427	NA	0.207629017812795	Acsm3	NONE
Acsm5	0.237425388525194	-0.972848657150909	3.61068741389766	-0.269435856841659	0.787594296253737	NA	0.127071129900437	Acsm5	NONE
Acss1	129.084943022246	0.257914774004975	0.122482635407559	2.10572521685843	0.0352282280728481	0.109030801933041	154.714924028481	Acss1	NONE
Acss2	28.7261988681704	-0.461589812994446	0.178258318251746	-2.58944332876833	0.00961312444837688	0.0384923174322305	33.9616956787242	Acss2	NONE
Acss3	0.503108573081115	-0.894780703975061	1.20016684228526	-0.745546929351333	0.455941152008367	0.656682066463504	0.493168254495867	Acss3	NONE
Acta1	7354.63280415576	-0.0632106562880647	0.139963770879698	-0.451621558141613	0.651541636716282	0.804871889330188	6031.86374795621	Acta1	NONE
Acta2	6.59515381209025	0.14608661338139	0.333057292857114	0.438623073310282	0.660934675532472	0.811640851491199	5.80849042698098	Acta2	NONE
Actb	232.912519640654	-0.00628164385842211	0.156559374823967	-0.0401230770465525	0.96799500379049	0.984309611348888	213.208826669883	Actb	NONE
Actbl2	0.399504871024782	-0.504384724781254	1.04565633135475	-0.482361852223257	0.629548915623141	NA	0.743186885287397	Actbl2	NONE
Actc1	23105.8246355678	0.229930028731037	0.0867994056785251	2.64898160227753	0.00807347265397362	0.0330809900339435	26562.3755408348	Actc1	NONE
Actg1	1010.02185415582	0.0393339932470639	0.10846855967459	0.362630363720763	0.71688102508077	0.84794737340032	1053.84597243929	Actg1	NONE
Actg2	31.7445967234446	0.12417081789435	0.199663194105236	0.621901389741884	0.534006711247072	0.720539473126211	24.2151667272398	Actg2	NONE
Actl6a	12.0189460793482	-0.0160556503328091	0.232060649428538	-0.0691873024243748	0.944840530084983	0.974755438365866	12.82999594538	Actl6a	NONE
Actl7a	0.27913628318485	-0.972853763405582	1.59363809250037	-0.610460912037567	0.541556528828121	NA	0.125475206409373	Actl7a	NONE
Actn1	1.97363394874542	-0.347758479037555	0.575763631930086	-0.603995215661316	0.545846823026157	0.732002675965714	1.9293032061954	Actn1	NONE
Actn2	2331.05162285508	0.041545796195636	0.0567144546835143	0.732543342389086	0.463836998282714	0.662950860039365	2375.15757418701	Actn2	NONE
Actn4	54.4445156148189	0.663611306901284	0.14812778019229	4.47999224750297	7.46457503832674e-06	6.85582505499527e-05	39.523881999047	Actn4	NONE
Actr10	184.719893939901	-0.189246380180572	0.0682900867697549	-2.77121305788687	0.00558478709387693	0.0243090169939859	204.912991556113	Actr10	NONE
Actr1a	194.186386875046	0.219436359223167	0.0731515352329986	2.99975056605755	0.00270200779749988	0.0132027339726195	189.574131963346	Actr1a	NONE
Actr1b	81.9463039864526	-0.0379951225981062	0.106292464026829	-0.357458291572917	0.720748744859084	0.850095113407766	84.6194798533713	Actr1b	NONE
Actr2	69.1779995380112	-0.127602159243271	0.127528369534858	-1.00057861406589	0.317030573543832	0.533056189753363	75.5493162841356	Actr2	NONE
Actr3	60.2147479142887	-0.366329014702038	0.146663854102404	-2.49774572572093	0.0124985808833859	0.0474577866603197	54.9827686732702	Actr3	NONE
Actr3b	2.22195071528087	1.7435639295726	0.678246831032693	2.57069233470338	0.0101495450481072	0.0401389603785396	1.97985358837298	Actr3b	UP
Actr5	2.65738738369969	0.163952901669732	0.545214162840882	0.300712844316886	0.763633473530756	0.877478780877342	2.19115184778172	Actr5	NONE
Actr6	49.480345475823	-0.155807368480989	0.165745243454842	-0.940041265940998	0.347196394029178	0.56263725407383	49.4823156508181	Actr6	NONE
Actr8	13.1038901048479	0.0784801642798726	0.268880982798563	0.291876961557625	0.770380698887362	0.881627051690485	11.69500860104	Actr8	NONE
Actrt3	0.110402704960121	0	3.12897861542608	0	1	NA	0	Actrt3	NONE
Acvr1	1.1873606281953	0.510140846623792	0.732208980558515	0.696714817994538	0.48598128354791	0.680514593089783	1.37662734704809	Acvr1	NONE
Acvr1b	0.876467771937589	-1.06282684205954	1.05270466944831	-1.00961539632624	0.312679590295815	0.528039516210078	0.672216908592639	Acvr1b	NONE
Acvr2a	2.54423055889468	-0.0396233016449254	0.558712901714073	-0.0709188950592785	0.943462305155874	0.974591748801854	2.14811190058841	Acvr2a	NONE
Acvr2b	1.13560568517421	-0.783490207001921	0.923483728817422	-0.848407159274185	0.396211256930722	0.607300552377957	0.773121954632397	Acvr2b	NONE
Acvrl1	11.0264149749695	1.1890721794372	0.316492216182523	3.75703451345373	0.00017193879072973	0.00119717285261997	8.63179788070702	Acvrl1	UP
Acy1	60.0329692841595	0.103519045056449	0.116021004375543	0.892244000244754	0.372262162788627	0.586000961914517	64.7761025147194	Acy1	NONE
Acy3	5.25717246301364	1.58613264014646	0.472221504672532	3.3588742241766	0.000782606782769366	0.00454593824743347	3.7624797417285	Acy3	UP
Acyp1	100.219340655223	0.265938688371799	0.10017355870602	2.65477928314648	0.00793603155953281	0.032575359550807	104.418428186502	Acyp1	NONE
Acyp2	300.173931214175	-0.156719387793165	0.105133091860097	-1.49067610416819	0.136046552753766	0.299570996952105	358.959928369371	Acyp2	NONE
Ada	19.1646801713657	0.72997546176124	0.206940693968858	3.52746213304519	0.000419563769524663	0.00262368718408954	19.8408433902823	Ada	NONE
Adad1	0.16778044647577	0.469839052596971	2.05234509680229	0.228927899761602	0.818924955454791	NA	0.1148119491821	Adad1	NONE
Adal	1.57513352276379	-0.456424306179441	0.58377331645953	-0.781851950595421	0.434301585984266	0.640314568281768	2.05147178485916	Adal	NONE
Adam10	19.3699918390746	0.639428925103437	0.199864260403009	3.19931599483611	0.00137754090483033	0.00743923393670013	16.8058677309628	Adam10	NONE
Adam15	5.53329519832946	1.79457063078014	0.40206350406426	4.46340096188717	8.06688933873068e-06	7.35659719569779e-05	5.37076524648656	Adam15	UP
Adam17	60.7869768512061	-1.39408426771197	0.130829678262623	-10.6557188416648	1.63972930265423e-26	7.12391756958392e-25	71.6365096716303	Adam17	DOWN
Adam19	75.5185793213506	1.68728490114551	0.172181267895615	9.79946844257431	1.1317966596785e-22	4.19451797197143e-21	47.2475621102927	Adam19	UP
Adam1a	1.17319753648612	0.487994042376148	0.738407171334725	0.66087392067721	0.508693172094312	0.700051038384773	1.38557206605247	Adam1a	NONE
Adam23	0.387657486819897	0.462522941013403	1.17262287458457	0.394434520286211	0.693260261763023	NA	0.335710644947468	Adam23	NONE
Adam30	0.836670331320841	-0.058197421343312	0.801510018225562	-0.0726097241705768	0.942116688379399	0.974284887688422	1.0268620837713	Adam30	NONE
Adam32	0.337915048055133	-1.61053100924726	1.2925202531362	-1.24603928281931	0.212749973780203	NA	0.362757736524132	Adam32	NONE
Adam33	2.7549564371976	0.410394403107639	0.556293416660904	0.737730109356661	0.460678471542435	0.660350838929831	2.01157551014353	Adam33	NONE
Adam4	2.21474716650543	-0.189860325731478	0.576778621089558	-0.329173653095574	0.742024436028134	0.864431569435987	2.188050769982	Adam4	NONE
Adam4l1	0.52053334385484	0.763587453180395	1.09133485710952	0.699682089512667	0.484125864135712	0.678841427785623	0.413006393296253	Adam4l1	NONE
Adam5	0.116881936571424	-0.612178833451624	2.80311634754115	-0.218392231199614	0.827123518065612	NA	0.165133307919709	Adam5	NONE
Adam7	0.355359335857514	1.30212177852488	1.48522426895606	0.876717278152284	0.380640219616855	NA	0.375556346670919	Adam7	NONE
Adam9	4.49643406088137	-1.36745458068291	0.382539958975732	-3.57467121694772	0.000350668275809703	0.00224242116835312	5.32397925486094	Adam9	DOWN
Adamdec1	0.160625157787321	-0.97285158586327	2.64882294077358	-0.367276940594282	0.713412452755269	NA	0.265159766289868	Adamdec1	NONE
Adamts1	24.9781191100611	-2.05666418142872	0.216609210035104	-9.49481409906539	2.20604648808416e-21	7.63884754082874e-20	26.9127109419156	Adamts1	DOWN
Adamts10	10.4633592152221	1.34690945419867	0.318044733272985	4.23496858551212	2.28583659077032e-05	0.000192282120760955	8.9704324107974	Adamts10	UP
Adamts12	31.7114197107953	-0.298738425694897	0.199147411941833	-1.50008690940032	0.133591891411956	0.295624940934508	28.9348685441348	Adamts12	NONE
Adamts14	0.168241090126097	-0.612179739164863	2.2132576020632	-0.27659669556503	0.782089802301922	NA	0.172265525743594	Adamts14	NONE
Adamts15	9.4942658168022	-1.66590842690608	0.293476263487656	-5.67646734733677	1.3750478779368e-08	1.85471574233336e-07	10.6471043189655	Adamts15	DOWN
Adamts16	0.34300980920214	-0.251507260739732	1.3154159332231	-0.191199798016339	0.848369061855795	NA	0.111985612478993	Adamts16	NONE
Adamts18	0.123624819229851	-0.25150649917524	2.79039227350936	-0.0901330259415214	0.928181505112884	NA	0.112777237239997	Adamts18	NONE
Adamts19	5.26291625549996	0.334959348532223	0.360852387569801	0.928244789477611	0.35328060586777	0.567604232862707	4.74886817998785	Adamts19	NONE
Adamts2	11.7304368064642	0.191048158769852	0.281251503401392	0.679278711257927	0.49696128268882	0.689373448888913	11.2281879189573	Adamts2	NONE
Adamts3	0.570689292913934	0.112851194972521	1.17284404686223	0.09622012003594	0.923345751477026	0.964739347024852	0.425505648665438	Adamts3	NONE
Adamts4	23.1876388913976	-3.51632034559652	0.308954957381778	-11.3813365397836	5.17997138947757e-30	2.63542404026052e-28	23.1093085859277	Adamts4	DOWN
Adamts5	1.64918814746835	1.61092828529629	0.814805627465533	1.97707064236548	0.0480336456778702	0.139019533399026	1.26634569755681	Adamts5	NONE
Adamts6	3.59158413731014	-0.260077853354666	0.523631348275011	-0.496681213245607	0.619413872600582	0.783524643800594	2.09998417839434	Adamts6	NONE
Adamts7	13.6575639297509	0.467889678052725	0.252788927131413	1.8509104942302	0.0641824307650013	0.173405727442744	9.88573042796201	Adamts7	NONE
Adamts9	26.4308308315343	-2.01658024268353	0.218914334540762	-9.21173228292203	3.20903619507207e-20	1.03402277396767e-18	25.7439535653971	Adamts9	DOWN
Adamtsl3	4.81894170288617	-0.114465692222402	0.390196003800977	-0.293354342708201	0.769251320217545	0.880889073535567	3.92192714125207	Adamtsl3	NONE
Adamtsl4	21.6155772770669	0.400347931856775	0.19843791497865	2.01749716983192	0.0436436560802703	0.129149594523249	22.3062818549264	Adamtsl4	NONE
Adamtsl5	1.38818652402623	-1.32970185987732	0.727337514685467	-1.82817719838409	0.0675229619280986	0.180684281053274	1.31185888237743	Adamtsl5	NONE
Adap1	0.314330770983978	0.140201393228455	1.3688370959434	0.102423724228359	0.918420353484399	NA	0.407037543011144	Adap1	NONE
Adap2	4.09802505681472	0.668980666129525	0.409130520089306	1.63512774843465	0.102022270317811	0.243516029419493	4.40975374570378	Adap2	NONE
Adar	8.24428119531883	-2.14826870355628	0.32118100195861	-6.68865434274075	2.25232019843735e-11	4.10800539337631e-10	9.63515010079642	Adar	DOWN
Adarb1	13.808374863186	-0.414181423482474	0.257551966678782	-1.6081470035872	0.107802986861297	0.253654086732463	11.499959831826	Adarb1	NONE
Adarb2	0.187050044794022	-1.33352606175956	2.01128333831629	-0.663022477417775	0.507316158401764	NA	0.177185288700537	Adarb2	NONE
Adat1	0.386706814934022	-0.25150727235984	1.27981074720443	-0.196519112618193	0.844203874619472	NA	0.135660593177574	Adat1	NONE
Adat2	6.74203541592407	1.52308793546104	0.430267887639489	3.53985965305689	0.000400339869707417	0.00251704199924446	4.21309466285728	Adat2	UP
Adat3	1.65573847565847	-0.827396734957916	0.667014155142418	-1.24044854007821	0.214809536718173	0.409901402521929	1.61295269509055	Adat3	NONE
Adck1	6.15005408380213	0.654219836337386	0.344874310229127	1.89698048515918	0.0578305137325364	0.159934229173171	5.27808120453182	Adck1	NONE
Adck2	5.20727512151967	-0.184691739833846	0.36609209320018	-0.50449529848998	0.613913365184054	0.779060828808121	4.83884457384711	Adck2	NONE
Adck5	10.6150028570831	0.447853569677657	0.272978568939922	1.64061805810192	0.100876724068712	0.241335525284914	8.39931920333497	Adck5	NONE
Adcy10	1.01608711775483	0.182117228348152	0.812088244766798	0.224257929506724	0.822556609894982	0.909799372689585	1.16937536851054	Adcy10	NONE
Adcy2	0.820980461942974	0.163853883362342	0.888883218880803	0.18433679462264	0.853749250544899	0.924436787671131	0.862854271030047	Adcy2	NONE
Adcy3	0.689598967863429	-0.904691035344352	1.06188106813422	-0.851970208804963	0.394230627101972	0.606026407948964	0.447580997483845	Adcy3	NONE
Adcy4	8.13766827820743	0.296977183130607	0.279561398771108	1.06229681363756	0.288100960486837	0.50104514867276	8.97343412920709	Adcy4	NONE
Adcy5	22.8459138411221	-0.125253331900084	0.184617750406546	-0.678446853697783	0.497488410221894	0.689882314234785	22.4908335547387	Adcy5	NONE
Adcy6	30.4978027140345	0.395068260236324	0.180882451120866	2.18411602556369	0.0289537233888752	0.093248407663029	25.6371830073391	Adcy6	NONE
Adcy7	0.499582201572616	-1.18616340186643	1.11436444203324	-1.0644304117441	0.287133763028756	0.499962721575139	0.543894515913554	Adcy7	NONE
Adcy9	7.27333403308979	0.666137645306639	0.354161574026227	1.88088627948471	0.0599873900222445	0.164349013759574	6.63486941058339	Adcy9	NONE
Adcyap1	0.343031682206997	0.431726680245581	1.33400879264901	0.323631060473205	0.746217369611261	NA	0.509814160000867	Adcyap1	NONE
Adcyap1r1	1.07766735550492	1.32085963658434	0.901404504957117	1.4653350735663	0.142829521837401	0.309744336009319	0.894904219574488	Adcyap1r1	NONE
Add1	61.5041227121657	0.563599279071735	0.135437652062164	4.16131903123255	3.16414686060713e-05	0.000258080728995701	53.6466252684722	Add1	NONE
Add2	5.04263526407373	0.316935392382079	0.452004269463761	0.701177873293272	0.483192016646746	0.678019579847709	5.65333052897742	Add2	NONE
Add3	45.0255312708153	0.812633483097882	0.147812544057872	5.49773017085556	3.84710993446506e-08	4.93655699555252e-07	42.9547894234062	Add3	NONE
Adgrb2	0.169803199125692	0.830512099205963	2.02518457096683	0.410092053392187	0.681738421826584	NA	0.142591509292303	Adgrb2	NONE
Adgrb3	0.344850041850089	1.3945728623531	1.20463686645134	1.15767074808302	0.24699842566355	NA	0.379043139123211	Adgrb3	NONE
Adgre1	17.1713256643303	-1.66722550066136	0.281240545864694	-5.92811216297194	3.06437167072273e-09	4.4995837190359e-08	17.2432609566006	Adgre1	DOWN
Adgre4	0.189410281845775	-0.25150698297904	1.98471148460779	-0.126722188554646	0.899160283488721	NA	0.279374350478073	Adgre4	NONE
Adgre5	42.1440066721339	-0.529689565823227	0.168692558293186	-3.13996996182031	0.00168965158733285	0.00884075706498018	44.3121988147946	Adgre5	NONE
Adgrf5	50.6305597800328	0.151893065302972	0.122418460560176	1.24076928110289	0.214690992334531	0.409810023215494	59.8391545039058	Adgrf5	NONE
Adgrg1	32.6345990590707	-0.31584004287334	0.152981584546046	-2.06456250149688	0.0389644143838986	0.117821119308674	33.5256942608134	Adgrg1	NONE
Adgrg2	1.74895385715848	1.33243659737929	0.608219578773228	2.1907163857941	0.0284723225846573	0.0920509871744773	2.2222371110808	Adgrg2	NONE
Adgrg5	0.324248642077724	-0.251507238650535	1.3805698657435	-0.182176393162896	0.855444298504582	NA	0.10024392409378	Adgrg5	NONE
Adgrg7	0.340126176405222	-0.251507237418847	1.38411255818451	-0.181710104378172	0.855810235844963	NA	0.21701675005894	Adgrg7	NONE
Adgrl1	3.44897234366264	1.22037704882018	0.50673013907828	2.4083372089136	0.0160253714563269	0.058208544984453	2.71037343762281	Adgrl1	NONE
Adgrl2	39.2665174867551	-0.244776718434145	0.162769726666492	-1.50382213847223	0.132627169285228	0.294276045085817	36.7190557566958	Adgrl2	NONE
Adgrl3	1.1504768518769	0.0682590062988115	0.767941892605653	0.0888856395985982	0.929172796315409	0.966846469075954	1.04458068467332	Adgrl3	NONE
Adgrl4	25.0939229141975	0.0801981843653411	0.165434471542211	0.48477311661662	0.627837294476765	0.789133450637174	26.2468464093241	Adgrl4	NONE
Adh1	4.39812202482635	3.92050046517898	0.822992117135357	4.76371569490279	1.90060242374962e-06	1.92046934803969e-05	4.24018371027	Adh1	UP
Adh4	0.121573718000701	0.469838225331681	2.78093072241307	0.16894999272905	0.865835975851522	NA	0.10958197336217	Adh4	NONE
Adh5	127.557269897897	0.278860870347214	0.0790830796141125	3.52617616445795	0.000421606424171345	0.00263504015107091	121.963203733337	Adh5	NONE
Adh6	0.222949228434372	0.469838938377294	2.16756196928259	0.216759172303064	0.828396031247339	NA	0.119021789719624	Adh6	NONE
Adh6a	0.252270797834737	-0.251507193600167	1.50473092924046	-0.167144297171534	0.867256512130904	NA	0.346555154121601	Adh6a	NONE
Adh7	0.333732964734938	1.31145126869541	1.41762768869603	0.925102746759777	0.354912464431603	NA	0.352326170619289	Adh7	NONE
Adhfe1	39.1721539393088	0.261625114397479	0.132545827478179	1.97384647540527	0.0483992024280976	0.139718557090483	44.7796329023266	Adhfe1	NONE
Adi1	36.8785531201023	0.275795011445552	0.136959152667309	2.01370267028077	0.0440407595105402	0.130059269430312	37.5149382057477	Adi1	NONE
Adipoq	8.85895464478428	0.397899975196639	0.844310856269978	0.471271892623167	0.637446584850988	0.795351229888294	7.95676442100693	Adipoq	NONE
Adipor1	87.2546431712966	-0.251298528172922	0.122909695631172	-2.04457855730942	0.0408964252835546	0.122425427945609	90.1240590164952	Adipor1	NONE
Adipor2	3.57254977224338	-0.0928248885105293	0.419927929445786	-0.221049570656179	0.825053835701659	0.911401083715917	3.6181684830483	Adipor2	NONE
Adk	174.56299060328	0.0394300421310454	0.103540964100359	0.380815868131449	0.703339883846043	0.839549562936211	195.551511341965	Adk	NONE
Adm	18.7657630361638	-1.07574109573882	0.212904027641882	-5.05270429899187	4.35598019642258e-07	4.88206476120791e-06	18.3171550905973	Adm	DOWN
Adnp	38.8509383530979	-0.0774971120315313	0.162838585450318	-0.475913689726663	0.634135868841478	0.793696167302669	31.2467184999471	Adnp	NONE
Adnp2	2.49043574072216	-0.126196236889274	0.511047333595535	-0.246936494123559	0.804957372480738	0.899860682062659	2.66321344205016	Adnp2	NONE
Ado	0.552543771314585	-0.75227452013687	1.07838338479599	-0.697594687328374	0.485430704979236	0.680072002144823	0.670465745389353	Ado	NONE
Adora1	0.247068683402861	-0.251507056251572	1.83205212080975	-0.137281605361974	0.890808209564318	NA	0.359520020558378	Adora1	NONE
Adora2a	17.4314546598305	-1.32430898727611	0.198537626100639	-6.67031742690835	2.55250734051068e-11	4.61920205147018e-10	21.100251628548	Adora2a	DOWN
Adora2b	1.04145172368041	-0.26583648370642	0.782257781340858	-0.339832328993586	0.733982800256347	0.85932584608131	1.07856834818065	Adora2b	NONE
Adpgk	10.1990810795698	-0.949047539912542	0.272787156282734	-3.47907706816259	0.000503143867005825	0.00309298826564259	9.66310378354205	Adpgk	NONE
Adprh	46.1800453928568	0.321809925001343	0.125554118703962	2.56311723042813	0.0103737015158628	0.0407638677452602	46.5512909272108	Adprh	NONE
Adprhl1	529.250125010673	0.0831791352008638	0.083700001966664	0.993776980244186	0.320331455552581	0.53607067820662	619.710083366413	Adprhl1	NONE
Adprm	32.5521263323744	-0.687803238311465	0.14929053644792	-4.60714560129808	4.08234157824136e-06	3.92337715887322e-05	34.625359142486	Adprm	NONE
Adprs	25.864799558365	0.141437458984278	0.171059966268265	0.826829690603754	0.408333598961104	0.617477479852536	23.2031513200348	Adprs	NONE
Adra1a	1.03487488541599	0.347779461014898	0.868222535889546	0.400564885889051	0.688740502592124	0.831371845028121	0.877420449194967	Adra1a	NONE
Adra1b	15.1955061403562	0.383879704350424	0.222764365101618	1.72325454376561	0.0848425040448715	0.212840191808069	16.2484180799874	Adra1b	NONE
Adra1d	6.71357379381649	0.039237611418775	0.309330820364956	0.126846757049561	0.899061687831125	0.95104099752335	8.75133115004534	Adra1d	NONE
Adra2b	1.12507400352824	1.0434179741287	0.932578584363656	1.11885260033145	0.263203027221872	0.471027571418371	0.786697018681006	Adra2b	NONE
Adrb2	1.73261574569537	0.302211525199991	0.585066362541732	0.51654230109398	0.605475702506752	0.774716862513852	1.8505579184652	Adrb2	NONE
Adrb3	0.109402558365023	0	3.13498918450383	0	1	NA	0	Adrb3	NONE
Adrm1	28.9786764937998	-0.123780582340745	0.160903337582569	-0.769285362258105	0.441723924916778	0.64558366247129	29.1737935138104	Adrm1	NONE
Adsl	182.92277520895	-0.123202861138461	0.0747111436078669	-1.64905602014487	0.0991361585353444	0.238613800856742	191.29133330525	Adsl	NONE
Adss	20.8878059267402	-0.659829574872538	0.189668694178517	-3.4788533644435	0.000503564048587448	0.00309393165445678	20.6224434237256	Adss	NONE
Adtrp	2.70584720605303	-0.696180487280569	0.719788147625457	-0.967201932370284	0.333443096381947	0.549857540433541	1.10990998344006	Adtrp	NONE
Aebp1	41.6440992992047	-0.534009070532856	0.166236615576509	-3.21234325350593	0.00131656969879946	0.007160343422218	39.7643900093228	Aebp1	NONE
Aebp2	1.09637768577526	-0.858748319167691	0.727005040198538	-1.18121370786257	0.237517837072982	0.439918076009355	1.46605020955009	Aebp2	NONE
Aen	6.28710404698819	-0.897282168349708	0.364179600795516	-2.46384521919866	0.0137455455159308	0.051434944511225	7.15716370686622	Aen	NONE
Afap1	11.099688536464	0.993842616170299	0.273605371734795	3.63239438563957	0.000280803517340626	0.00184446251480819	9.89333162124381	Afap1	NONE
Afap1l1	24.524478833262	1.38616855402936	0.206022829557262	6.72822792021738	1.71741764808616e-11	3.17735960411474e-10	23.7472234363408	Afap1l1	UP
Afap1l2	4.47357708902578	2.86864831423767	0.649112318677551	4.41934043107058	9.90025892693261e-06	8.90946497691376e-05	3.13539570487635	Afap1l2	UP
Afdn	36.6200840560728	-0.134710074330268	0.15089907962809	-0.892716341691931	0.372009096782935	0.585761574953447	36.7337038939501	Afdn	NONE
Aff1	20.5967949402355	-1.07878793254212	0.204829760820683	-5.26675385559102	1.38857187358075e-07	1.66916411746494e-06	22.3652597260939	Aff1	DOWN
Aff1-as1	0.361001297249367	-0.961549894269739	1.40629692536869	-0.683745997679434	0.494135572246074	NA	0.35633890443987	Aff1-as1	NONE
Aff3	0.710090475115382	2.41291743213335	0.957872252227529	2.51903886611405	0.0117675666613512	0.0450210334009477	0.728653530930016	Aff3	UP
Aff4	52.2100488456153	-0.950975867863145	0.161180875134164	-5.90005400499016	3.63382610332153e-09	5.29552547720223e-08	47.9300541611	Aff4	NONE
Afg1l	41.1649107172304	0.104215741588667	0.137168315350281	0.759765411731824	0.447394821294865	0.649991651206087	48.253231969975	Afg1l	NONE
Afg3l1	95.6587976216976	-0.0799864961841941	0.113455997701717	-0.705000156928536	0.480810138503661	0.676212124956653	101.181925473253	Afg3l1	NONE
Afg3l2	172.312405127249	0.197269248181322	0.189581805961107	1.04054947246252	0.298084691986957	0.511733376801644	194.318676835914	Afg3l2	NONE
Afmid	11.7461153545307	0.563892943382627	0.255501592469239	2.2070036352142	0.0273138053754769	0.0891001525184284	10.045539725353	Afmid	NONE
Aftph	10.1267675517781	0.2407446054229	0.261438824292197	0.920844890098771	0.35713141441416	0.571331458723522	9.2739465618677	Aftph	NONE
Aga	75.6179575380201	0.372303746672977	0.119394593310504	3.1182630331069	0.00181920367146817	0.00940280529967013	71.054579610665	Aga	NONE
Agap1	128.529393435684	0.394520527326655	0.137780262905742	2.86340379243254	0.0041911607103811	0.0192087966181038	132.725506271176	Agap1	NONE
Agap2	0.801694714508308	0.749002647805107	0.891942131720143	0.839743545201333	0.401052193039446	0.610881279754125	0.905245754685682	Agap2	NONE
Agap3	8.38400866323398	0.717320415893531	0.334790461977605	2.14259513743708	0.0321456219577335	0.101356133381275	7.41534062764865	Agap3	NONE
Agbl4	0.454744600747499	-0.978797405083409	1.41761643714743	-0.690452917612166	0.489909408588647	NA	0.339899612448882	Agbl4	NONE
Agbl5	0.383370084965667	0.774060904565528	1.16510048463427	0.664372656928823	0.506451828775212	NA	0.392450647512247	Agbl5	NONE
Ager	58.4671445371114	0.963216134799022	0.659863922559262	1.45971934798802	0.144367222191978	0.312132987792193	20.0042172735702	Ager	NONE
Agfg1	22.8255498200189	-0.408703980266613	0.215381642972884	-1.89758038162086	0.0577513807910835	0.159846341488086	21.6105506259261	Agfg1	NONE
Agfg2	10.8402705679784	0.06532933491025	0.242053910972312	0.269895803987744	0.787240415362105	0.891083213190526	12.3719309398163	Agfg2	NONE
Agk	38.2803186612842	-0.257547657696817	0.142434637274469	-1.80818137094369	0.0705782770226421	0.186408928384027	41.1331283210433	Agk	NONE
Agl	110.521873677088	0.0229111716835661	0.110023463320473	0.208238960964454	0.835042388865832	0.915374382049107	122.893260551214	Agl	NONE
Agmat	0.375702973190458	0.140734532697564	1.36397624478004	0.103179606856173	0.917820424887784	NA	0.393302940178573	Agmat	NONE
Agmo	0.956288653553116	-1.74681546220916	0.848792210967656	-2.0580012865784	0.0395900098972104	0.119439301640479	1.15748570406927	Agmo	NONE
Ago1	5.32739526365229	0.678986659037989	0.390802888887118	1.73741463624163	0.0823140096397235	0.20811737398012	4.19860367176339	Ago1	NONE
Ago2	1.2230445986509	0.502216311974026	0.808983136315746	0.62079948200306	0.5347315641189	0.721014314050824	0.975771086627016	Ago2	NONE
Ago3	1.11667382359446	1.10976563857271	0.826933906325748	1.34202459239294	0.17958802196836	0.365029096694057	1.03926150926612	Ago3	NONE
Ago4	0.600791799219048	0.0838033339311776	1.15589783144937	0.0725006411908374	0.942203495217125	0.974287800367146	0.385481962569277	Ago4	NONE
Agpat1	24.3939644679576	0.16900943012365	0.188839382740623	0.894990375793539	0.370792232753069	0.584798082928022	24.9149559241252	Agpat1	NONE
Agpat2	0.819585538102329	1.45792143029935	0.985551339493459	1.47929526537773	0.139061417722975	0.303978920811773	0.558464703102367	Agpat2	NONE
Agpat3	184.813993187144	0.145168397311683	0.0934620988781959	1.55323279761642	0.120367528512937	0.274207252700328	166.703818300409	Agpat3	NONE
Agpat4	33.5740797152167	-0.143681256816376	0.164225690044082	-0.87490122147034	0.381627654413137	0.593845264686076	30.5970863866019	Agpat4	NONE
Agpat5	31.0974260136735	-0.356869587339584	0.212852008813018	-1.6766089703813	0.0936189714882245	0.229717991987234	30.4872494419514	Agpat5	NONE
Agps	2.65305967297541	-0.66734326484294	0.507888457502244	-1.31395635200076	0.188860893197779	0.376165240572499	2.44628673231242	Agps	NONE
Agr2	17.1507999986581	1.66331177749429	0.278247740977847	5.97780873853244	2.26159034499611e-09	3.39384838317657e-08	16.371737271728	Agr2	UP
Agrn	33.9072479534481	-0.255044587015553	0.193286356644039	-1.31951675971238	0.186996410857737	0.373931197735816	31.0384025037949	Agrn	NONE
Agrp	0.714951270389676	0.289156384302841	0.90319486930233	0.320148391150848	0.748855843672559	0.868238659330503	0.954533519770238	Agrp	NONE
Agt	2.19386913039561	-0.380287103259666	0.582218061236	-0.65316954003857	0.513646984910038	0.704971589422568	2.36700667738229	Agt	NONE
Agtpbp1	47.8657157411545	-0.434599459839332	0.129108641510039	-3.36615314634488	0.000762243766356426	0.0044409983373855	51.1968518294122	Agtpbp1	NONE
Agtr1a	11.762312185076	-1.68684069614856	0.303715952173628	-5.55400756554343	2.79193389480962e-08	3.64712085358013e-07	10.9271287374604	Agtr1a	DOWN
Agtr1b	0.262619403533489	0.109166163076299	1.47536856116493	0.0739924693732815	0.94101637740569	NA	0.347463384659035	Agtr1b	NONE
Agtrap	14.5102145410561	0.105754373002849	0.208611070704326	0.506945161854517	0.61219329647172	0.778303526000024	14.2178141818967	Agtrap	NONE
Ahctf1	16.7023706896632	-0.791335097239501	0.222152693421476	-3.56212245303797	0.000367868718010994	0.00233695352077083	15.3325234640812	Ahctf1	NONE
Ahcy	36.0342105575978	-0.352654671737095	0.147816439603084	-2.38576083069002	0.0170438313495033	0.0611856659575888	33.558251152617	Ahcy	NONE
Ahcyl1	35.5788340313397	0.0592986250626613	0.177837936013319	0.333441932536937	0.738800714811301	0.862008478355571	31.5125727332107	Ahcyl1	NONE
Ahcyl2	2.36732652271125	0.867687548864707	0.584262250221437	1.48509945411645	0.137517480682236	0.301721727995827	1.95161965967179	Ahcyl2	NONE
Ahdc1	8.53662569280031	0.0939873767325484	0.287590701568724	0.326809511642325	0.743811964876903	0.864984340107476	8.1469643274975	Ahdc1	NONE
Ahi1	9.12408153479341	-0.896862465220081	0.282184315455458	-3.17828602122164	0.00148148525577969	0.00791946035347668	11.0228312110531	Ahi1	NONE
Ahnak	224.593164348473	0.997201375424838	0.10621933394693	9.38813432894494	6.10724089972064e-21	2.06542257833118e-19	204.602203481725	Ahnak	NONE
Ahr	9.19209859074638	-0.662387892871632	0.302006079947079	-2.19329323763185	0.0282862585535572	0.0915515064791471	8.85188141025199	Ahr	NONE
Ahrr	0.612434556115288	1.02553801176323	1.03776684880308	0.988216199954776	0.323046775909756	0.538501666208719	0.436165688263036	Ahrr	NONE
Ahsa1	214.381192445483	-0.324591126067022	0.136396176575477	-2.37976704491716	0.0173235857744238	0.0618318753794818	245.769804568672	Ahsa1	NONE
Ahsa2	19.5848968644768	-0.590977844141343	0.2129680065835	-2.7749606789395	0.00552083823370584	0.0241175628330769	24.2125105580135	Ahsa2	NONE
Ahsg	0.44283784937587	0.469839613207255	1.35119937656105	0.347720418879298	0.728050160445316	NA	7.19886308097203	Ahsg	NONE
Ahsp	260.818827808668	0.471623472832624	0.301023272069205	1.56673425808818	0.117176819686799	0.268961858977515	215.399272170104	Ahsp	NONE
Aida	34.3177193603035	-1.74237632838001	0.180139037980471	-9.67239721003122	3.95014926814473e-22	1.44093495315971e-20	39.7161306385689	Aida	DOWN
Aif1	51.1268074820609	-0.117422237820722	0.139211153279109	-0.843482975716019	0.398958383048969	0.608945564031958	55.3244051735254	Aif1	NONE
Aif1l	22.2814930388718	1.11944897928595	0.240116841722165	4.66210104737778	3.12997434839262e-06	3.05620390920492e-05	12.2886072765483	Aif1l	UP
Aifm1	244.39151127562	-0.00984232408978486	0.0772286442848542	-0.127443957885392	0.898589026501499	0.95104099752335	267.532112588618	Aifm1	NONE
Aifm2	16.416567910024	0.230001208576536	0.245175962470916	0.938106681660604	0.348189588418976	0.563180798085766	13.6427308727894	Aifm2	NONE
Aifm3	0.37958596447559	-0.609010300228886	1.2455020424503	-0.488967725039431	0.624864546777313	NA	0.386275427083994	Aifm3	NONE
Aig1	15.5580349331003	-0.177510001085668	0.263830601948445	-0.672818087722648	0.501063029028229	0.692835706679507	13.7091164389621	Aig1	NONE
Aimp1	182.060604060805	-0.196499890483717	0.0758154341424816	-2.59181910261743	0.00954699570909382	0.0382407286690222	177.399636131773	Aimp1	NONE
Aimp2	143.123135059563	-0.146159408730721	0.0930037609059816	-1.57154299252989	0.116056576286802	0.267114342247402	156.177027626554	Aimp2	NONE
Aip	102.553133647462	0.108908915717857	0.099931321616018	1.08983764005779	0.275784670196144	0.487148191605798	100.766310124527	Aip	NONE
Ajap1	0.339151986318279	-0.61218068494742	1.34485759306706	-0.455201121742035	0.648964553571589	NA	0.292940911907815	Ajap1	NONE
Ajuba	12.1504588026421	1.53481626823743	0.319200209383258	4.8083184882708	1.52205139588287e-06	1.56002496033034e-05	8.34360061899435	Ajuba	UP
Ak1	382.508335456131	0.0624629927929733	0.074174248527194	0.842111568815867	0.39972550626094	0.609465808704903	412.172568651021	Ak1	NONE
Ak2	202.836990451798	-0.101223933134211	0.0914812298856612	-1.10649947820691	0.268510389742723	0.47771787132141	213.600704833269	Ak2	NONE
Ak3	56.877515515019	-0.367185071390592	0.148886338471406	-2.46621063531031	0.0136551008967237	0.0512354715525159	61.5890875903337	Ak3	NONE
Ak4	0.615629637982012	0.278307173244057	0.903954026238442	0.307877574706046	0.758175490294047	0.874270293957166	0.875095491282811	Ak4	NONE
Ak6	84.0359103214059	-0.775721832978202	0.108224703550107	-7.16769653814803	7.6270130133889e-13	1.58839050189069e-11	87.1590174158052	Ak6	NONE
Ak7	0.149644464488846	0.109165790735453	2.99970164883599	0.0363922161318323	0.970969620696839	NA	0.151324136380652	Ak7	NONE
Ak8	0.150633693750733	-0.972852561385027	2.23847999701845	-0.434604089686225	0.663849825990854	NA	0.264618304150808	Ak8	NONE
Akap1	1.6165153457655	0.305375169789864	0.728307835535552	0.419294088145173	0.675001216608811	0.822437183916928	1.16037667863748	Akap1	NONE
Akap10	3.96158617975628	0.128399020849738	0.412745678122452	0.311085076490237	0.75573594592454	0.872900226299379	3.86422640436926	Akap10	NONE
Akap11	22.3552028078028	0.412880609528313	0.192018342350245	2.15021442469913	0.0315382576797975	0.0998895064251333	19.2785899778389	Akap11	NONE
Akap12	128.15564618221	-0.862509279869029	0.262170033735988	-3.28988507030364	0.00100228311742559	0.00563247631149925	101.213990198541	Akap12	NONE
Akap13	100.543646529574	-0.769958917307244	0.107686719609545	-7.14998952609003	8.67845220275651e-13	1.78810027623402e-11	101.774214376166	Akap13	NONE
Akap14	0.703923630811446	-0.609867731245249	1.167990069038	-0.522151469787373	0.60156487252958	0.772300309842588	0.414466793163899	Akap14	NONE
Akap17a	15.3134201545117	0.220374820038089	0.219042846936202	1.00608087924585	0.314376665668015	0.529976648997089	19.895495722281	Akap17a	NONE
Akap2	212.712526503701	-1.45296637305142	0.135819641982413	-10.6977632383949	1.04264664097227e-26	4.54688008845051e-25	221.392523340892	Akap2	DOWN
Akap3	5.45528515416908	-0.76645148135322	0.4266842540467	-1.79629661531717	0.0724473558852818	0.190391782571198	3.31411090546128	Akap3	NONE
Akap4	0.398809128944945	0.10916616091668	1.48871689552455	0.0733290266570228	0.941544293939104	NA	0.16609829252878	Akap4	NONE
Akap5	2.05935753195224	2.04070134527945	1.28403458234481	1.58928846102639	0.111995282657155	0.260037085432946	0.569651806963105	Akap5	NONE
Akap6	29.6832948004015	0.571570887044285	0.180842802155088	3.16059517013076	0.00157447160027857	0.0083168809486482	32.6191369936887	Akap6	NONE
Akap7	1.62072143958399	0.206821084581769	0.594103180334972	0.348123173596137	0.727747681525998	0.855392958324205	1.87323735004306	Akap7	NONE
Akap8	26.5994160523793	0.392529785729148	0.169899874940762	2.31035947416682	0.0208682607684753	0.0719150250910628	22.3200589662508	Akap8	NONE
Akap8l	21.3367309656174	0.258873115913392	0.205396265070085	1.26035941220772	0.207539736402779	0.399915886342658	19.7426496369471	Akap8l	NONE
Akap9	96.5504746754562	0.308090014783262	0.117157078741714	2.62971745362892	0.00854558595277001	0.0347211198081023	93.8249740040679	Akap9	NONE
Akip1	31.1198519033194	-0.0294928133887342	0.171930922585712	-0.171538737448648	0.863800173741958	0.930283354879465	33.1822684618137	Akip1	NONE
Akirin1	18.0209069369736	-0.507677023497382	0.192569296613108	-2.63633420501794	0.00838071439006713	0.0341589202125013	20.3132277712595	Akirin1	NONE
Akirin2	18.8157408851347	-0.360036364274446	0.226164759281482	-1.5919207104514	0.111402521427796	0.259127581424189	18.0179357825555	Akirin2	NONE
Akna	2.0271514464172	-0.57469832485282	0.630361478333508	-0.911696454504414	0.361928530906998	0.576124545800392	1.91742576867821	Akna	NONE
Aknad1	0.357677436939304	-1.34276161905866	1.22486724856818	-1.09625073299028	0.272969063233693	NA	0.304414354633792	Aknad1	NONE
Akr1a1	493.521204273197	-0.00617263457171359	0.0558246476420612	-0.11057185011344	0.911955870929398	0.95830130471791	466.600388421319	Akr1a1	NONE
Akr1b1	1096.21328302224	-0.079539482726406	0.077837148566197	-1.02187045892054	0.306842215800543	0.521672241431378	1102.87679800455	Akr1b1	NONE
Akr1b10	1.37215096177819	0.697726149151269	0.683690287653102	1.02052956104781	0.307477376885111	0.522445813954487	1.71228546061	Akr1b10	NONE
Akr1b8	3.10502080275488	-0.135496825957689	0.502057229042931	-0.269883228682885	0.787250090151113	0.891083213190526	2.85895601206211	Akr1b8	NONE
Akr1c12	0.249981006362591	1.13134935852324	1.51295751812879	0.747773380922475	0.454596860712312	NA	0.327433001435704	Akr1c12	NONE
Akr1c13	0.451786568901556	-0.922476258042627	1.23111759520143	-0.749299873251912	0.453676484188945	NA	0.463738041165374	Akr1c13	NONE
Akr1c14	48.8801329708139	0.108403786501541	0.161631895642035	0.670683135101142	0.502422408814568	0.694069303590448	47.3811857227877	Akr1c14	NONE
Akr1c15	423.730073187822	0.156655977014314	0.112430106483447	1.39336323618424	0.163509977077877	0.341565952476746	550.571434649596	Akr1c15	NONE
Akr1c19	7.09385230067226	2.54282767834134	0.4810499512818	5.28599508547034	1.25023250171169e-07	1.50445567992646e-06	5.16285651706209	Akr1c19	UP
Akr1c2	0.296444007336025	-1.35355153466059	1.39217185617209	-0.972258941063716	0.330921744635419	NA	0.327818507227529	Akr1c2	NONE
Akr1c3	6.71749372631144	0.307033832678241	0.327119139907424	0.938599412939067	0.347936454321773	0.563066806659119	6.04491077427207	Akr1c3	NONE
Akr1d1	6.46477279888006	0.346828290082911	0.305394091528987	1.13567452581181	0.256092805750787	0.462746324793016	7.07819638668764	Akr1d1	NONE
Akr1e2	47.7193367860262	0.115661182568253	0.13644335664146	0.847686434981094	0.396612622888971	0.607410710775033	52.7090019981366	Akr1e2	NONE
Akr7a2	44.2217778560682	0.16098102408049	0.132441897321604	1.21548412802926	0.224181498749503	0.422502905847966	42.5494236923281	Akr7a2	NONE
Akr7a3	7.87297978541822	0.665153905709975	0.361662791474092	1.83915492937189	0.0658924016944235	0.177097279808923	7.98682733833976	Akr7a3	NONE
Akt1	2.02005309242294	0.0152394003256424	0.552649290638492	0.0275751739553232	0.978000982447881	0.989057902894019	2.16069880304332	Akt1	NONE
Akt1s1	23.5866295368985	0.10291068326673	0.17355214349259	0.592966938902275	0.553203278207892	0.737180703872664	23.6042720445287	Akt1s1	NONE
Akt2	1.44091998895774	-0.0503672814066813	0.546153347414832	-0.0922218670728474	0.926521764665305	0.965907474621869	2.41801143323049	Akt2	NONE
Akt3	0.355103313556274	-0.940220444852395	1.28753928989828	-0.730246022182887	0.465239815861411	NA	0.331343628966838	Akt3	NONE
Aktip	17.4053065017298	0.00398586901297768	0.183677698478041	0.0217003427525754	0.982686990361028	0.990887438124819	18.0956809392026	Aktip	NONE
Alad	137.463012926714	0.264359608577287	0.104400291862237	2.53217307980449	0.0113358021275476	0.0436426500761873	132.327315470601	Alad	NONE
Alas1	734.223614433728	0.283064641977797	0.104774991168814	2.70164319576722	0.0068997762084719	0.02900957014073	859.818335359445	Alas1	NONE
Alas2	893.737481210828	0.190401950261718	0.230608197620417	0.825651265767754	0.409001944895972	0.618165805966551	861.929485689335	Alas2	NONE
Alb	1.82114499246208	-0.683497663987796	0.946135593525831	-0.722409841321688	0.470042538084486	0.667992524841559	29.0464318750839	Alb	NONE
Alcam	6.99129976924314	-0.565423645110213	0.376466843612684	-1.50192149641717	0.133117384259919	0.295081532087725	5.17037145143884	Alcam	NONE
Aldh16a1	18.7870050678988	0.132890985251286	0.190788838096663	0.696534381031015	0.486094233770607	0.680590598882202	19.625617274464	Aldh16a1	NONE
Aldh18a1	15.2806848465587	0.0763386603394173	0.218481990525264	0.349404818932158	0.726785416050233	0.854799529986749	14.4240366318199	Aldh18a1	NONE
Aldh1a1	15.9596346882048	0.217536000180564	0.235616266559551	0.923263929765997	0.355869680278251	0.570099197794187	17.1982831854453	Aldh1a1	NONE
Aldh1a2	9.6000184293125	-1.93839324532319	0.353491392274547	-5.48356561909631	4.16837559258363e-08	5.3077010838606e-07	7.67056546429553	Aldh1a2	DOWN
Aldh1a7	0.334208387363085	-1.54781845688169	1.31982390644572	-1.17274618933821	0.240897602788177	NA	0.492368710097175	Aldh1a7	NONE
Aldh1b1	0.996493085184376	1.40640856569877	0.938070058626509	1.49925749443276	0.133806844738875	0.295818448441195	0.707987213805672	Aldh1b1	NONE
Aldh1l1	0.720822788503671	-0.216387824198582	0.986364884615866	-0.219379083312412	0.826354762286686	0.912105901322727	0.738777393210327	Aldh1l1	NONE
Aldh1l2	2.57997296335749	-0.87958323754405	0.501614176386148	-1.75350554061482	0.0795152693124512	0.203032604892017	2.70079539393889	Aldh1l2	NONE
Aldh2	137.974257308904	0.133589160447067	0.110839409463278	1.20524965888894	0.228106937069907	0.42778748984657	133.978020011839	Aldh2	NONE
Aldh3a1	1.91543810195753	1.05576941297437	0.596342921673386	1.77040654731307	0.0766594398469479	0.197611000494355	2.36707987739015	Aldh3a1	NONE
Aldh3a2	28.4259196869394	0.891635680773113	0.169374542256066	5.26428392895733	1.40736807761673e-07	1.68725431050755e-06	26.1693304859315	Aldh3a2	NONE
Aldh3b1	2.02190719481334	1.73167836986139	0.824816523178841	2.09947099894108	0.035775401718504	0.110312243470135	1.06100460350017	Aldh3b1	NONE
Aldh4a1	27.4555918287897	0.0213828261052035	0.158733428444052	0.134709029564873	0.892841933708661	0.947139134066801	32.7580836483332	Aldh4a1	NONE
Aldh5a1	26.0763669417733	0.370155702165248	0.180211560785735	2.05400641641049	0.0399750706932527	0.120272733778933	31.6654333949115	Aldh5a1	NONE
Aldh6a1	226.024830554055	0.0804718005324103	0.0995184785227349	0.808611644057908	0.418738564955681	0.627566841535646	247.581323988595	Aldh6a1	NONE
Aldh7a1	115.316613733899	-0.0844243065392301	0.0906757879189502	-0.931056773553399	0.35182419714608	0.566670464717374	115.261441541203	Aldh7a1	NONE
Aldh9a1	105.732489133833	0.297549269143284	0.0877143055820045	3.39225474304307	0.000693199592261639	0.00409008915067905	111.459646484937	Aldh9a1	NONE
Aldoa	7136.50952929338	-0.149456083544646	0.0900152159261653	-1.66034244329578	0.0968455818565879	0.234826243632195	7471.17700020201	Aldoa	NONE
Aldoart2	0.207885643911868	0	1.94918864784149	0	1	NA	0	Aldoart2	NONE
Aldob	0.556899474211434	2.13557357478708	1.25709023225664	1.69882282113787	0.0893525723439964	0.221430421469651	1.11248824525711	Aldob	NONE
Aldoc	8.58262006692737	-0.476033292511781	0.373393452217884	-1.27488387834397	0.202350346119976	0.393242421677286	4.86753906738738	Aldoc	NONE
Alg1	0.531510236166755	0.0782273354396144	1.18362911585349	0.0660910874798871	0.947305306499246	0.975952387597014	0.551363580242148	Alg1	NONE
Alg10	1.23134273434615	-0.691705699572254	0.7445144304949	-0.929069567009544	0.352853034909948	0.567405505895607	1.11528471910339	Alg10	NONE
Alg11	25.6064405678781	-0.137825244610397	0.17713541666089	-0.778078417114353	0.436522785553284	0.642400338077288	25.6421136469698	Alg11	NONE
Alg12	15.0592084697068	0.301963836444821	0.206180827758433	1.46455827017346	0.143041474208574	0.310146000153169	16.0049721072886	Alg12	NONE
Alg13	39.2942897914231	-0.280211276876634	0.143996918416314	-1.94595328815653	0.0516603509756703	0.146877468460239	41.2987184053046	Alg13	NONE
Alg14	49.6437540253535	0.458921881314071	0.137815285273028	3.32997809644188	0.000868528160554355	0.00497527242589161	51.998167783257	Alg14	NONE
Alg2	7.51360104388638	0.0485201906824477	0.311530921712148	0.1557475913331	0.876231982413702	0.936887362521794	8.44076627415345	Alg2	NONE
Alg3	32.0990590580639	-0.0649420965415079	0.145054186309396	-0.44770921952565	0.654363067042624	0.806436992810397	32.115880572707	Alg3	NONE
Alg5	50.729401869926	-0.324288486537369	0.127084099183054	-2.55176287688248	0.010717943590987	0.0417348592331149	48.6171224967087	Alg5	NONE
Alg6	14.7944687533704	0.669856099149848	0.238993622473793	2.80281997576442	0.00506579374156587	0.0224458393438365	14.2468902931993	Alg6	NONE
Alg8	8.05039443571983	0.571150971455328	0.323276831133277	1.76675504227477	0.0772692608744094	0.198873624615742	7.55944625450182	Alg8	NONE
Alg9	3.41884668703789	1.29917194105133	0.523295135783696	2.48267536273897	0.0130399866161962	0.0492555665085889	2.70154671908763	Alg9	UP
Alk	0.30014158569991	-0.972853731049595	1.61437287898772	-0.602620214766996	0.546761369383628	NA	0.268164594345288	Alk	NONE
Alkal2	2.25819292766442	0.317350994713602	0.537216220325219	0.590732339618272	0.554699775793794	0.73815732467684	3.34592980854859	Alkal2	NONE
Alkbh1	39.51005492645	-0.416424964887384	0.13162967340027	-3.16361010500333	0.00155825396872087	0.00826886826951604	41.31638899525	Alkbh1	NONE
Alkbh2	3.78478632093219	1.06238540134464	0.482847426126526	2.20025072902896	0.0277891109120938	0.0902445931075835	3.49244502901244	Alkbh2	NONE
Alkbh3	269.211058166426	0.00119848887611169	0.0789500063266646	0.0151803518691665	0.987888296794195	0.993877601962451	302.499099836077	Alkbh3	NONE
Alkbh4	3.33713092435128	0.540140600718571	0.432039579901387	1.25021092012417	0.211222508754807	0.405128787119236	3.648859481719	Alkbh4	NONE
Alkbh5	1.37950526806011	-0.886485916489233	0.701135205964466	-1.2643580139009	0.206101555567845	0.398131231404997	1.35322775306565	Alkbh5	NONE
Alkbh6	47.9714549661885	-0.379069837775018	0.132571590443426	-2.85935950913091	0.00424497401328502	0.0194247331574384	41.4936912340471	Alkbh6	NONE
Alkbh7	118.512817954213	0.187729113259008	0.0937896275361068	2.00159781194073	0.0453280045324021	0.133115152550852	124.441384866435	Alkbh7	NONE
Alkbh8	1.91322855646775	0.525480307015424	0.642772815182904	0.8175210503666	0.413630724562933	0.622727632048023	1.514742374873	Alkbh8	NONE
Allc	0.259499476701836	0.10916613732738	1.62740555131756	0.0670798604803818	0.946518126785605	NA	0.276435794475741	Allc	NONE
Alms1	3.51327017188456	0.827167938388915	0.53112662420365	1.55738368346557	0.119379417697746	0.272652342054312	2.67022046544905	Alms1	NONE
Alox12	1.64968339849357	-1.96368302722324	0.767463564708396	-2.55866612764784	0.0105074601984297	0.0410530610649324	1.91807283321962	Alox12	DOWN
Alox12e	0.150401767381727	-0.612179703901747	2.23913230306566	-0.273400416341452	0.78454543277875	NA	0.171293684202337	Alox12e	NONE
Alox15	437.783373494122	0.503815028083051	0.290353667112562	1.73517707936417	0.0827094449797502	0.208894674792008	255.267005396183	Alox15	NONE
Alox5	3.20747272854899	-0.659865798844461	0.430772926942039	-1.53181817513162	0.125567309712276	0.282675927692602	3.8721573373548	Alox5	NONE
Alox5ap	14.7016463285698	0.460121280158398	0.228900640145465	2.0101354013951	0.044416860134304	0.131003197955232	19.3589233804038	Alox5ap	NONE
Aloxe3	11.6262826383917	1.92874895639365	0.278147092988708	6.93427688087309	4.08304265282684e-12	7.9202834068213e-11	16.7664629687865	Aloxe3	UP
Alpi	0.230742334730473	-0.251507107895627	1.71631587273729	-0.146538939533611	0.883495952379033	NA	0.347481346972807	Alpi	NONE
Alpk3	1.80181066797678	-0.17123749238583	0.602295839226599	-0.284307945088437	0.77617439796881	0.884964004830707	2.2132129646558	Alpk3	NONE
Alpl	19.2537720282137	0.35187383266532	0.197024367090687	1.78594068267383	0.0741088629564131	0.19318265399874	20.9510125624947	Alpl	NONE
Als2	0.664079075379902	0.436019810530606	0.945029675628497	0.46138213621771	0.644524465581358	0.800137393059048	0.738696712980085	Als2	NONE
Alx1	1.52390799519985	-0.404988946891836	0.725107880296847	-0.558522335636513	0.576487756878053	0.754347129582717	1.1799550019942	Alx1	NONE
Alx3	0.934991694255871	0.749536880656335	0.913102857774021	0.820867960575186	0.411721482630282	0.621470012007705	0.868182851653512	Alx3	NONE
Alyref	22.4279984862751	-0.615653893616393	0.206658517605797	-2.97908792121871	0.00289107809162552	0.0140084494435639	19.0889147952822	Alyref	NONE
Amacr	6.62638395401518	0.849076882074616	0.325303031800329	2.61011057098226	0.00905129616136007	0.036532719370834	6.28360449465297	Amacr	NONE
Ambra1	9.96749123455478	0.0702823660731256	0.267393968197081	0.262842002559027	0.792672360042681	0.894020357461847	8.86122111755146	Ambra1	NONE
Amd1	85.5983129897359	0.451646539702554	0.136650186928188	3.30512932221528	0.000949325857036541	0.00537441676018735	100.777005897384	Amd1	NONE
Amdhd2	6.92324716316043	0.723190714329613	0.348263305853294	2.07656305494974	0.0378419057493765	0.115244449118605	5.11411758997474	Amdhd2	NONE
Amelx	9.54086717185847	0.0477897728136676	0.307911804326311	0.155206043231204	0.876658884212935	0.937214763704226	8.56980015920489	Amelx	NONE
Amer1	0.946216837960071	0.600823718378417	0.882325477524222	0.680954742533685	0.495900127764554	0.688915147553153	0.972342593851914	Amer1	NONE
Amh	0.153425661642958	0.469838873121597	2.23071779893328	0.210622281915835	0.833182023872847	NA	0.224955671661934	Amh	NONE
Amhr2	61.410240760983	0.446158152246553	0.135248976201779	3.29879134597608	0.000971020578699517	0.00548118672161284	69.5764618646078	Amhr2	NONE
Amigo1	0.128882550664527	-0.61217931077418	2.50959288811549	-0.243935705138964	0.807280615596399	NA	0.161972707720882	Amigo1	NONE
Amigo2	3.19247639623398	-0.192523982419225	0.478734691011012	-0.402151726277961	0.687572366754714	0.830696010747505	2.81564184425867	Amigo2	NONE
Amigo3	2.51487137458537	0.0616596869555275	0.487308231366397	0.126531182907861	0.899311467011129	0.951218475182739	2.71072610233438	Amigo3	NONE
Ammecr1l	19.9447231038541	0.113193390273552	0.194768507222816	0.581168854696094	0.561126656378826	0.741921796642424	17.8752916381158	Ammecr1l	NONE
Amn1	33.2680494128782	-0.202267883990086	0.154384796854005	-1.31015416097845	0.190143689196044	0.377835524584674	27.1031405245441	Amn1	NONE
Amotl2	32.4401046106466	0.33824637386722	0.187652800601346	1.80251172795336	0.0714649311949443	0.188193689412339	29.1867264056133	Amotl2	NONE
Ampd1	0.535784182589914	-2.12605946086651	1.34873325822366	-1.57633798077066	0.114947933014235	0.265246871486995	0.498734901562994	Ampd1	NONE
Ampd2	9.25888430759895	0.353631276345801	0.290915401283784	1.21558114415826	0.224144520640244	0.422501858860389	7.65167552483225	Ampd2	NONE
Ampd3	36.0327335925718	-0.900567965649636	0.156103441691816	-5.76904619071476	7.97214530268262e-09	1.09569769562936e-07	39.8980030770281	Ampd3	NONE
Amph	0.169534151786709	0.109166057890811	2.02577775681827	0.053888467045995	0.957024025279158	NA	0.295210752764339	Amph	NONE
Amt	6.35734858127684	1.03246108133433	0.377885021704559	2.7322095929527	0.00629111056299136	0.0268791464201472	4.94390573994897	Amt	UP
Amy1a	0.134034569821383	0	2.74581432625611	0	1	NA	0	Amy1a	NONE
Amz2	132.36882087328	0.0912341977408579	0.117733208224515	0.774923227836246	0.438385025817816	0.643039401031114	159.643145777102	Amz2	NONE
Anapc1	11.2516770118369	0.628271079419825	0.293033911805384	2.1440217466608	0.0320311443602625	0.101077604618892	9.28797866634832	Anapc1	NONE
Anapc10	4.17236458709611	-0.857463914140328	0.388723611596597	-2.2058446890285	0.0273948760648865	0.0893143795257683	4.54727524159904	Anapc10	NONE
Anapc11	215.374620565845	0.0636241901768732	0.0616519382751281	1.03199010374895	0.302076753530102	0.516598900331591	204.240858530779	Anapc11	NONE
Anapc13	633.685961281485	0.0606452599612039	0.0678260713620399	0.894129038338274	0.371252854162618	0.585055227265822	597.7200349604	Anapc13	NONE
Anapc15	59.3993042064864	-0.066259839265363	0.113530823795575	-0.583628630975772	0.559470193164704	0.741408009935576	57.7984263347879	Anapc15	NONE
Anapc2	35.6258648511406	0.368406762930328	0.163305385662407	2.25593761917882	0.0240745381283021	0.0803176998240737	25.161017231303	Anapc2	NONE
Anapc4	46.6299317832959	0.472318795352653	0.140019160766041	3.37324401009553	0.000742880872911361	0.00435003438958697	41.1323771279029	Anapc4	NONE
Anapc5	177.072611631291	-0.0627565072919772	0.0803885784381257	-0.780664473875232	0.434999860531124	0.640924473791572	174.963067324654	Anapc5	NONE
Anapc7	14.2944271050525	0.0268945349211949	0.223432269541784	0.120369967043482	0.90419008122119	0.954029920153339	12.1239936582673	Anapc7	NONE
Ancv1r	0.0976735784058539	0.109165719077077	3.21107881554806	0.033996586613974	0.972879872616765	NA	0.164265045961263	Ancv1r	NONE
Ang	1.09322736658511	0.0808916486799644	0.80147880542733	0.100927994766917	0.919607619961608	0.962415937425378	0.971315451868825	Ang	NONE
Ang2	0.362042229251801	-0.246950136240616	1.31385616560881	-0.187958273291038	0.850909361218041	NA	0.458057959395171	Ang2	NONE
Angel1	5.16691378354341	-0.166844788041969	0.429705791850155	-0.388276795906326	0.697811207084363	0.836005455664168	3.39811410477201	Angel1	NONE
Angel2	7.3321685082401	0.132968726717031	0.324824109184278	0.409356088287139	0.682278359885597	0.827244910016693	5.99912416917745	Angel2	NONE
Angpt1	10.1884971082819	0.255542647165834	0.296617677660006	0.861521973949057	0.388950624064943	0.601084607970602	10.0300705852533	Angpt1	NONE
Angpt2	15.9002184994829	-0.936856188590763	0.210146204627599	-4.45811614942545	8.26830986345097e-06	7.52844540157231e-05	18.269841726877	Angpt2	NONE
Angptl1	16.7647140272595	0.321723456535567	0.200940064209804	1.60109163795056	0.109356624029041	0.256166566788545	18.7520508356617	Angptl1	NONE
Angptl2	2.17469590993548	-0.317498804657344	0.543906323787771	-0.583738027618943	0.559396578390791	0.741408009935576	2.05320995721342	Angptl2	NONE
Angptl3	0.130109398988054	-0.612179317872294	2.50496846824891	-0.244386037441915	0.80693185450528	NA	0.062975844690925	Angptl3	NONE
Angptl4	168.249977760255	-4.29123441174255	0.259441200311187	-16.5402966321287	1.88093868420315e-61	2.1391067388977e-59	176.601716351755	Angptl4	DOWN
Angptl6	0.743313402017128	-1.11650750284926	0.930558058229537	-1.19982573142562	0.230207028574308	0.430450094312116	0.865703912190074	Angptl6	NONE
Angptl8	0.64663425818001	1.40757788291571	1.39484350522311	1.00912961034332	0.312912478932428	0.528122327312114	0.411284818112427	Angptl8	NONE
Ank1	3.68965846176551	-0.528568551291002	0.395907532248659	-1.33508081619175	0.181849897419035	0.367447084080406	4.73677711233388	Ank1	NONE
Ank3	29.938196320403	0.430013094058187	0.235286794677657	1.82761252983749	0.0676077239660715	0.180827668435884	25.2717672101226	Ank3	NONE
Ankef1	0.211104115537339	-0.251506988984598	1.97264374848552	-0.127497420240066	0.898546714870439	NA	0.109913763002476	Ankef1	NONE
Ankfy1	30.0984533748611	-0.941377928941568	0.158958685886341	-5.92215470134594	3.17750491940443e-09	4.65980493869676e-08	30.0607913072948	Ankfy1	NONE
Ankh	1.97530664897679	-0.0283967707369827	0.539842882663265	-0.0526019174262145	0.958049089202543	0.980526229635269	2.59354243943284	Ankh	NONE
Ankhd1	25.8821966382517	-0.294156767750278	0.189196456320747	-1.55476890778329	0.120001116618326	0.27374885993561	24.460130526682	Ankhd1	NONE
Ankib1	14.2528315172063	-1.09917397154448	0.241458313339108	-4.55223080267599	5.30800570329108e-06	5.00185752706552e-05	14.2571707424908	Ankib1	DOWN
Ankle2	1.81372894754791	0.0547947196934573	0.650519813219367	0.0842322071979376	0.932871811530785	0.968436818843486	1.5796048440837	Ankle2	NONE
Ankmy2	56.4332266245391	0.813900611245982	0.161950209138889	5.02562247726384	5.01802186080678e-07	5.55960397185851e-06	58.3920616360539	Ankmy2	NONE
Ankra2	5.97751025671914	0.546345963381683	0.354542450778828	1.54098884966107	0.123319499776459	0.279177634154357	5.70921422153886	Ankra2	NONE
Ankrd1	2561.34244841427	-1.14731363134515	0.135062366559414	-8.49469515877652	1.98453077981436e-17	5.6147700111821e-16	2708.54387912863	Ankrd1	DOWN
Ankrd10	25.9201344280912	1.03498652877033	0.197669915627226	5.23593347771823	1.64153072663758e-07	1.94502108569928e-06	20.5065867603503	Ankrd10	UP
Ankrd11	101.511845630048	0.158433118040324	0.145777214498978	1.08681674694391	0.277117805045218	0.488684484421484	99.3874332743009	Ankrd11	NONE
Ankrd12	30.2849120504968	0.114902616635082	0.159190527633088	0.721793051028242	0.470421722425849	0.668223019312157	30.6820939914976	Ankrd12	NONE
Ankrd13a	18.1683616147242	0.199438144590672	0.231881420893612	0.860086779794984	0.389741208098691	0.601756690262853	15.2023469807935	Ankrd13a	NONE
Ankrd13c	35.2458698185446	-0.489909202371351	0.179869532891278	-2.72369196993176	0.0064556685445702	0.0274910995290067	33.507296574587	Ankrd13c	NONE
Ankrd13d	0.253860842814401	0.865915551570574	1.50287093220724	0.576174262881524	0.564497399596712	NA	0.286129263248748	Ankrd13d	NONE
Ankrd16	1.20551932468796	1.00667401303516	0.915659656562398	1.09939758273773	0.271594684686213	0.481874937650668	0.955746085983949	Ankrd16	NONE
Ankrd17	56.981908907684	-0.180545671389999	0.136675413370934	-1.32098134504998	0.186507584480823	0.373465903672976	52.0582001503725	Ankrd17	NONE
Ankrd2	12.2477402226107	-3.315267156855	0.463352964633686	-7.1549497033562	8.37036065895518e-13	1.730769761923e-11	12.3372859487572	Ankrd2	DOWN
Ankrd23	23.0563519155497	-0.894959582824052	0.248615138700251	-3.59977911040679	0.000318487613359989	0.0020547587958709	25.4957330087207	Ankrd23	NONE
Ankrd24	29.8176136521303	0.568536821075673	0.184375252710471	3.08358531157356	0.00204522461156441	0.0104283980194054	33.1623900761101	Ankrd24	NONE
Ankrd27	7.77612245213722	0.904804444290134	0.320810057568337	2.82037430854984	0.00479676609763534	0.0214339317151656	6.45463122980612	Ankrd27	NONE
Ankrd29	0.685989009896607	1.4414933784504	0.997348006050812	1.44532637525217	0.148366232781702	0.318358916068764	0.531794721655789	Ankrd29	NONE
Ankrd33b	2.07078112590143	0.687808777511769	0.597167111117352	1.15178609924585	0.249408981432162	0.454396762150632	2.22761788122457	Ankrd33b	NONE
Ankrd34a	1.29418233983665	1.13902761891843	0.818778766078796	1.39112989504275	0.164186040982831	0.342361688909013	1.18332501808137	Ankrd34a	NONE
Ankrd34c	0.447842301722486	-0.511973979313078	0.985365606421121	-0.519577683630123	0.603357955593478	NA	0.783389787780497	Ankrd34c	NONE
Ankrd37	6.83417735057403	-0.810184638584711	0.314950681808094	-2.57241747797953	0.0100991028842466	0.0400101070550755	8.21468805841026	Ankrd37	NONE
Ankrd39	17.3980886264482	0.04892354591162	0.214226792060516	0.228372676643544	0.819356529115966	0.908237791664386	14.1083990137896	Ankrd39	NONE
Ankrd40	27.7762461084645	0.171194237845068	0.194944807096599	0.878167725494929	0.379852703957667	0.592721464340723	26.3286168753413	Ankrd40	NONE
Ankrd42	1.88273797818378	3.20732538225137	0.818582181100172	3.91814707955253	8.92322560291406e-05	0.000664373664915296	1.55887834170044	Ankrd42	UP
Ankrd44	3.72026897875763	1.39941258221822	0.52049769528575	2.6886047621209	0.00717513173674278	0.0300149758911707	3.00566770507353	Ankrd44	UP
Ankrd46	69.449272462361	0.354343579384957	0.109363839909018	3.24004332400675	0.00119511539692473	0.00658590907568973	65.8039299041542	Ankrd46	NONE
Ankrd49	25.6340623046671	-0.126198976008593	0.163527478702011	-0.771729479414036	0.44027466694805	0.644765324655646	25.2097363479486	Ankrd49	NONE
Ankrd50	5.88116656749008	1.38451214188789	0.403766120945204	3.42899532691546	0.000605819958455119	0.00363931202386297	4.62141092732706	Ankrd50	UP
Ankrd52	0.30779892169811	0.109166177428968	1.38338798990253	0.0789121911031335	0.937102466384292	NA	0.288612477683148	Ankrd52	NONE
Ankrd54	5.40310642841384	1.55508326171807	0.397846286969126	3.90875399030367	9.27733766599437e-05	0.000685689025662791	5.31752652806582	Ankrd54	UP
Ankrd55	1.19008317056117	0.51964114358899	0.690325020924369	0.752748528357225	0.451601042305866	0.652944296491094	1.58246224584074	Ankrd55	NONE
Ankrd6	5.38645375390058	-0.662103840841918	0.364138783704061	-1.81827333553137	0.0690223661249181	0.183637487855287	4.63630230753159	Ankrd6	NONE
Ankrd61	0.1413173874335	0.83051123674078	2.48561974506427	0.334126423959231	0.738284161342557	NA	0.148961972300479	Ankrd61	NONE
Ankrd7	0.140494440083363	-0.251506831394714	2.268144684492	-0.110886590751614	0.911706279052385	NA	0.105854521014929	Ankrd7	NONE
Ankrd9	7.08881871556337	0.306870301846195	0.309261190277266	0.992269031788544	0.321066305752034	0.536807314315884	7.4776549848903	Ankrd9	NONE
Anks1a	23.1479279430247	0.457947864941278	0.196284260012346	2.3330850110573	0.0196436839891212	0.0684695715966966	24.5877441104627	Anks1a	NONE
Anks1b	0.66639016627199	0.458650059839707	1.13680506265728	0.403455328363522	0.686613291260076	0.830090065515047	0.347750180072879	Anks1b	NONE
Anks3	6.88491274875113	0.288483187770231	0.321836342848585	0.896366100909722	0.37005726611577	0.584115428894126	6.17345113608696	Anks3	NONE
Anks4b	2.98604582888186	0.577088216179459	0.493548391301166	1.16926369602392	0.242297405146369	0.445710418600996	2.89278178534475	Anks4b	NONE
Anks6	1.08455002903555	2.60246573567328	0.893585583955107	2.91238554247315	0.0035867962345972	0.0169064755470652	0.76364490268168	Anks6	UP
Ankzf1	16.1716242009744	0.00532348526125412	0.207389485376885	0.02566902199299	0.979521332580099	0.989837514422261	15.2445257517535	Ankzf1	NONE
Ano1	3.04012190343805	0.408791871322559	0.479691626333262	0.852197221884699	0.394104638309598	0.606026407948964	2.78234012606032	Ano1	NONE
Ano4	1.72363992281852	-0.126096479392998	0.611027019388232	-0.206368090758486	0.836503394231373	0.915764380245747	1.65179957848858	Ano4	NONE
Ano6	12.3550414770375	-0.605482496939772	0.219542281555166	-2.75793114952951	0.0058168448129794	0.0251398658087038	13.9026097945772	Ano6	NONE
Anp32a	68.6840144634523	0.583517765208341	0.146821531974825	3.97433371903784	7.05765486172489e-05	0.000534391621383869	71.1222903652749	Anp32a	NONE
Anp32b	84.9333366326813	-0.346278906107389	0.126882393628899	-2.72913283083367	0.00635011198959135	0.0270813599556102	73.5902126530762	Anp32b	NONE
Anp32e	79.5286738925038	-0.558659783770237	0.152244623063686	-3.6694877791286	0.00024303695542322	0.00162867052738842	76.7764918557001	Anp32e	NONE
Anpep	9.2510700166022	0.91261458373909	0.376816057932145	2.42191001293111	0.0154391731846768	0.0565144868861631	6.80187112876141	Anpep	NONE
Antkmt	65.0149082310475	0.322446615585635	0.105614140626505	3.05306291063749	0.00226518444790802	0.0113946832592077	63.9933324197444	Antkmt	NONE
Antxr1	0.443940986980794	-1.70216672489763	1.42593203014223	-1.1937222033843	0.232586652177396	NA	0.255715606834568	Antxr1	NONE
Anxa1	438.668985806478	-0.936529731073625	0.100545182319103	-9.3145162152209	1.22509562994757e-20	4.06031694496909e-19	460.606239347742	Anxa1	NONE
Anxa10	39.5324583359282	0.0612150892315686	0.162520807876162	0.376660010687453	0.706426284542962	0.841460351762846	37.781974641497	Anxa10	NONE
Anxa11	88.6839585129111	0.0927572816464069	0.102819561113334	0.90213652579361	0.366984348007122	0.58124227701838	87.7620829131064	Anxa11	NONE
Anxa13	0.361994702298149	-0.6121806676608	1.36569298989916	-0.448256432586657	0.653968139399568	NA	0.296107694110468	Anxa13	NONE
Anxa2	607.596100193963	0.052857781029723	0.0985281002265265	0.536474172425911	0.591630881250331	0.765694323608595	634.006208269175	Anxa2	NONE
Anxa3	135.583402973552	0.930944018130558	0.0943621853766036	9.86564707478022	5.86550250206987e-23	2.21628107570067e-21	152.445354147181	Anxa3	NONE
Anxa4	88.4825816622143	-0.259964273340096	0.127298785425243	-2.04215831652818	0.0411358297496778	0.123015113456113	96.2721365579631	Anxa4	NONE
Anxa5	561.550434273076	0.059580139148618	0.0744489572888436	0.800281714053587	0.423547595196922	0.632222100558879	536.124096039827	Anxa5	NONE
Anxa6	359.604189873177	0.186105790204722	0.0632091482262584	2.94428568375187	0.00323701049736194	0.0154651242872317	360.115293566345	Anxa6	NONE
Anxa7	47.7070000881792	-0.0212865639799979	0.125487934073546	-0.169630364362539	0.865300841299135	0.931235729438576	47.2039629878204	Anxa7	NONE
Anxa8	5.5033863063946	1.06309321066028	0.947458511805634	1.12204724261148	0.261842353634687	0.46952717609559	1.34283378276783	Anxa8	NONE
Aoah	1.65049488678729	-4.27075984000159	0.820708218764149	-5.20374932571365	1.95307417118126e-07	2.30006704423376e-06	2.01978844576934	Aoah	DOWN
Aoc1	2.20917142081201	-0.365545569609528	1.83921664587898	-0.198750685749057	0.842457773365169	0.917370967828448	0.772693668212634	Aoc1	NONE
Aoc2-ps1	0.862103927074231	-0.582401804171028	0.794357432866744	-0.733173480946994	0.463452627509375	0.662831994073873	1.17141737797031	Aoc2-ps1	NONE
Aoc3	29.0825381187296	0.871136543308743	0.194234064768929	4.48498333361398	7.29196340619862e-06	6.72390902320382e-05	29.7399225628761	Aoc3	NONE
Aox1	1.85048995069673	0.255331410033298	0.635006285798542	0.402092728440018	0.687615784068753	0.830696010747505	1.69330901409642	Aox1	NONE
Aox2	0.109781657857482	0.109165746216094	3.13270283367569	0.034847143828196	0.972201628100966	NA	0.0634146331419637	Aox2	NONE
Aox3	1.21963321529152	1.27349903405517	0.728004770828377	1.74930039621318	0.0802391075249534	0.204341086122823	1.48809536875051	Aox3	NONE
Aox4	0.268291237078506	0	1.71620089870782	0	1	NA	0	Aox4	NONE
Ap1ar	18.9438657328577	-1.10654025135671	0.204739538405188	-5.40462413843494	6.49444322003053e-08	8.07454891236379e-07	19.0450697227485	Ap1ar	DOWN
Ap1b1	30.1166802034678	0.242116249058959	0.175221082615744	1.38177578545109	0.167040556252738	0.346569567614336	31.9487618501412	Ap1b1	NONE
Ap1g1	13.5780384814988	-0.170308660901934	0.225531801185315	-0.755142556423761	0.450163451106642	0.652247818240951	14.0042786568103	Ap1g1	NONE
Ap1m1	77.3551443854755	0.264295386646499	0.111587728899767	2.36849866246406	0.0178604449642679	0.0634357506385511	72.9347306670203	Ap1m1	NONE
Ap1m2	0.524726430288897	-0.612180580386712	1.46637027017285	-0.417480218222476	0.67632719059189	0.822972349823342	0.0722459600356106	Ap1m2	NONE
Ap1s1	32.621361133854	0.206732121805337	0.158583117413306	1.30361998917289	0.192363181771629	0.380633881788557	31.9761066240563	Ap1s1	NONE
Ap1s2	29.5000066433946	-0.213046036099131	0.148810189485811	-1.43166295826432	0.152240302185014	0.323796755655694	34.2831154719919	Ap1s2	NONE
Ap1s3	9.00285330322407	0.244986826076679	0.311855522390127	0.785577963151167	0.432114778961838	0.638514202301535	8.13405932448045	Ap1s3	NONE
Ap2a1	1.17894910888137	0.271137677019211	0.775918863096904	0.349440759742619	0.726758437720644	0.854799529986749	1.33426732412855	Ap2a1	NONE
Ap2a2	13.7626211437045	0.222025732623605	0.241449636477284	0.91955297950715	0.357806407925036	0.572095703918734	13.0376633576713	Ap2a2	NONE
Ap2b1	83.9212724417677	-0.143421371218373	0.0964094200288535	-1.48762819209419	0.136848974331501	0.300710002319646	90.3340019321404	Ap2b1	NONE
Ap2m1	364.759639126173	-0.00656800824639856	0.0764818668985482	-0.0858766726381157	0.931564455530004	0.967682538519205	354.629498253501	Ap2m1	NONE
Ap2s1	41.2345405479499	0.0695881928442034	0.132592697836059	0.524826736161927	0.599703643635949	0.77103092084086	43.7604565750845	Ap2s1	NONE
Ap3b1	29.5880791813923	-0.287312618926601	0.158825752003191	-1.8089800633894	0.0704541006953151	0.186282158500103	32.1428398861204	Ap3b1	NONE
Ap3b2	0.145895725943388	0.469838850664129	2.25204299444372	0.208627833404301	0.83473878075141	NA	0.202246931413048	Ap3b2	NONE
Ap3d1	29.850532537907	-0.224458796286306	0.170889939390062	-1.31346992741317	0.189024647873365	0.376362155051672	28.9016169444413	Ap3d1	NONE
Ap3m1	62.6141109709014	0.30228758542717	0.103015142963917	2.93439951379821	0.00334193744667877	0.0158683890222979	64.6273028118453	Ap3m1	NONE
Ap3m2	2.67216790351828	0.188103806659051	0.539861695164675	0.34842962251966	0.727517559085703	0.855295802715532	2.21042795125517	Ap3m2	NONE
Ap3s1	15.3902889605887	0.183994843192195	0.218139382026987	0.843473752801922	0.398963539104329	0.608945564031958	13.9774879945642	Ap3s1	NONE
Ap3s2	101.323265647802	0.173663962569331	0.0865596467901711	2.00629241233284	0.0448250590974203	0.13193876821367	97.919770266919	Ap3s2	NONE
Ap4b1	20.3760649755102	0.341616681068012	0.17821605421877	1.9168681663699	0.0552546822019772	0.154745126398584	20.2699045419477	Ap4b1	NONE
Ap4e1	1.23823425702057	-0.793967402304555	0.699198325499817	-1.13553962209076	0.256149290364702	0.462752183184946	1.35215327561572	Ap4e1	NONE
Ap4m1	0.792915820104298	0.0418842169589507	1.05301693734102	0.0397754446996009	0.968272153026049	0.984309611348888	0.553151844609243	Ap4m1	NONE
Ap4s1	23.3446115319236	0.291971855346301	0.192656196340288	1.5155072138484	0.129644004857254	0.289517541730902	24.8479128714598	Ap4s1	NONE
Ap5b1	4.47363794352889	0.472736972146891	0.378087331086565	1.25033803906711	0.211176088368754	0.405128787119236	4.38452150387543	Ap5b1	NONE
Ap5m1	15.6486858761912	0.366883734778793	0.206297552274562	1.77842020292371	0.0753348670086442	0.195499878590665	15.5057375809606	Ap5m1	NONE
Ap5s1	9.9082262245954	0.322424991368951	0.264956292560328	1.21689878829935	0.223642726712088	0.421887471481843	9.511685390981	Ap5s1	NONE
Ap5z1	9.40343972998616	0.44980397177421	0.276904089016396	1.62440350148667	0.104289720279486	0.247445439812239	7.83842043403065	Ap5z1	NONE
Apaf1	4.58247467422568	-0.687485886964031	0.384078879343849	-1.78996014604738	0.0734603185561024	0.191923354786214	4.50312086488692	Apaf1	NONE
Apba1	0.224900870569221	0.109166093322914	1.85866562457608	0.0587335838568663	0.953164309450858	NA	0.188003186773839	Apba1	NONE
Apba2	0.164476109642347	-0.612179755016162	2.20152746310167	-0.278070460294727	0.780958271085074	NA	0.175179782044371	Apba2	NONE
Apba3	9.37398719308	0.373754588240138	0.272695685949681	1.37059222971758	0.170502106564012	0.351488259488633	8.93434165586738	Apba3	NONE
Apbb1	49.3330289913882	0.523857230751697	0.130095738443563	4.02670554023531	5.65637954490744e-05	0.000436844225838391	55.4687897994283	Apbb1	NONE
Apbb1ip	7.30117633475433	-0.303471008413989	0.293553863064464	-1.03378305175752	0.301237596551203	0.515701272759498	7.19130812544926	Apbb1ip	NONE
Apbb3	3.52939003024699	0.265335929229549	0.432948188486079	0.612858388800212	0.53996997927009	0.725967983256032	3.25208748090788	Apbb3	NONE
Apc	11.4716055110243	0.0497100707287116	0.250146368808157	0.198723934972789	0.842478700023833	0.917370967828448	10.4303258295083	Apc	NONE
Apc2	2.65237605590943	0.456894129990967	0.604310782717861	0.756058212193577	0.44961429477455	0.651777782977353	1.71275490729768	Apc2	NONE
Apeh	25.0378740130487	0.2995057427156	0.183880351265033	1.62880775817048	0.103353721829512	0.246080290070268	23.1556162563375	Apeh	NONE
Apex1	101.495066179276	-0.435264726259959	0.113864698408642	-3.82264856749424	0.000132025882432592	0.000948884904719995	88.7272538629068	Apex1	NONE
Apex2	5.48476139502269	0.197961093882806	0.363841681564455	0.544085804110207	0.586382428771632	0.762474629946299	5.07269213682798	Apex2	NONE
Aph1a	17.6175991389866	-0.23209757077799	0.23542241363507	-0.985877118470826	0.324193416466114	0.539477395033908	16.2085818769233	Aph1a	NONE
Aph1b	28.350795439928	0.235141546915522	0.171306960606207	1.3726327645031	0.169866540792231	0.350427151554308	24.9850506409504	Aph1b	NONE
Api5	50.4005884147019	-0.469497760630384	0.123546453202062	-3.8001719066958	0.000144595745365714	0.00102713450474114	46.8078866565797	Api5	NONE
Apip	56.4324643120693	-0.0129209662183809	0.123790733924393	-0.104377491018614	0.916869784665177	0.960846353793899	54.2612988953765	Apip	NONE
Aplf	1.53889760389272	1.48558585978909	0.68650640552216	2.16397960432598	0.0304659147476245	0.0970625133404132	1.71170942314008	Aplf	NONE
Apln	12.3118566189161	1.37541513007357	0.291803509817128	4.71349755503466	2.43500648129473e-06	2.412402109361e-05	12.0042289148421	Apln	UP
Aplnr	48.8286284002863	4.09758188465521	0.238646069214318	17.1701210002975	4.44492410347263e-66	5.60446952176984e-64	49.9268242837392	Aplnr	UP
Aplp1	3.7425431593561	-0.63283087787106	0.450234749802886	-1.40555760777709	0.159855531656753	0.335576481937724	3.02489769956735	Aplp1	NONE
Aplp2	124.45907315434	-0.0281081727339753	0.112806178401048	-0.249172280564681	0.803227520224673	0.899327821901699	123.924148307794	Aplp2	NONE
Apmap	11.3042364125713	-0.158571380404187	0.277703796888985	-0.571009046979567	0.567993510257393	0.746428539592813	9.43678158581817	Apmap	NONE
Apoa1	2.34338481776027	3.50374721593901	1.03818332775948	3.37488295395815	0.00073847091587813	0.00432639526474056	4.92138313676867	Apoa1	UP
Apoa2	0.279021861601845	0.850310613384822	2.38576237377028	0.356410438329219	0.721533213311252	NA	0.55029487370879	Apoa2	NONE
Apoa4	0.225319799138198	1.49983592566927	5.469532758994	0.27421646267736	0.783918277459244	NA	0.557606665199341	Apoa4	NONE
Apob	0.647321191919468	-0.253873108784094	0.943023604353673	-0.269211828433597	0.78776667840895	0.891325823460504	0.833049238406589	Apob	NONE
Apobec1	2.3742453984	4.09255647074616	0.823954618389326	4.96696830068908	6.80076994634649e-07	7.36591329389536e-06	2.12551247734931	Apobec1	UP
Apobec2	523.976337512007	0.219608296200031	0.073943893799204	2.96993145636043	0.0029786620246662	0.0143669353372673	555.907167769485	Apobec2	NONE
Apobec3	3.81544410994267	-0.0737920552459867	0.456045965518719	-0.161808372018057	0.871456760010908	0.934277351315465	2.92659282278737	Apobec3	NONE
Apobr	5.87296627678882	0.78803168013723	0.358228839613695	2.19979966154323	0.027821112010072	0.0903232295876953	5.62418996479965	Apobr	NONE
Apoc1	1.50935663566613	-0.119369177782864	0.75462210147046	-0.158184046756994	0.874311774324569	0.935812382722673	6.60222382403665	Apoc1	NONE
Apoc3	0.732571799995659	0.45994925295267	1.09124710739818	0.42148955065669	0.673397639900859	0.821562118515983	5.40260775447126	Apoc3	NONE
Apoc4	0.585775863623165	1.84560848658417	1.16740200002211	1.58095367880919	0.11388862936798	0.263326310677411	0.510679974633634	Apoc4	NONE
Apod	2.43647333101751	-0.324433753681961	0.557832624213262	-0.581596951486166	0.560838196814635	0.741815630906473	2.27302382264942	Apod	NONE
Apoe	188.265520916079	0.231182717494567	0.117364301389812	1.9697873608664	0.0488627457213266	0.140786848079332	203.053703804776	Apoe	NONE
Apof	0.153349615587292	-0.612179715128594	2.23092704211798	-0.274405977233306	0.783772650080744	NA	0.176080897688505	Apof	NONE
Apoh	0.180665118072635	-0.251507041156236	1.86452498510239	-0.134890678948142	0.892698309315766	NA	2.31636315965114	Apoh	NONE
Apol3	67.906450869619	-1.26300964983968	0.127277794461814	-9.92325216806461	3.29830522868183e-23	1.26271751329073e-21	72.2132541125809	Apol3	DOWN
Apol9a	295.662771176077	-1.87025683452608	0.125745005094753	-14.87340855501	4.90510685038028e-50	4.37686457418548e-48	335.208224618427	Apol9a	DOWN
Apold1	11.7619205861545	-0.745268925511132	0.242802631655408	-3.06944335994198	0.00214458066602369	0.0108586362836643	12.2135220422068	Apold1	NONE
Apom	1.61673406434834	1.27841356653569	0.919455002883505	1.39040362228326	0.164406347145068	0.342697866465909	1.14219122481772	Apom	NONE
Apoo	487.270449061302	0.0414736861569889	0.078280522275746	0.529808500905197	0.596244710636707	0.768578580218447	540.758847963258	Apoo	NONE
Apool	143.950784501718	-0.0162819687889878	0.0878496940633368	-0.185338935582963	0.852963200831155	0.923930631211261	150.145235761094	Apool	NONE
App	37.7606420759081	-0.117153349561071	0.177291602060571	-0.660794691905633	0.508743987377899	0.700051038384773	33.2958366859098	App	NONE
Appbp2	26.9104845055473	-0.0850465608963134	0.202488623194361	-0.420006613481097	0.674480622387647	0.821963571654882	22.0044395191855	Appbp2	NONE
Appl2	26.8948447697164	0.552960887186441	0.169447359039835	3.26331959565358	0.00110115265658503	0.00610290053339054	30.3018347316941	Appl2	NONE
Aprt	201.732767880549	0.016009518670774	0.0824760800004968	0.194111052206623	0.846088927811797	0.92000670815681	238.519042116438	Aprt	NONE
Aptr	3.05346926449732	0.173113480945305	0.476122857521202	0.363589939467663	0.716164240479074	0.847739077550423	3.43620658461963	Aptr	NONE
Aptx	5.49023268699013	-0.0259376731601206	0.399542927954897	-0.0649183638235953	0.948238999218311	0.976351179738364	3.72065039190135	Aptx	NONE
Aqp1	23.7039391229943	0.663874378504528	0.172927221492416	3.83903917945992	0.000123516721518857	0.00089215066601416	28.5834257767233	Aqp1	NONE
Aqp11	0.435574088885347	0.469839652341413	1.28808191446777	0.364759140753521	0.715291207629832	NA	0.240410802253985	Aqp11	NONE
Aqp12a	0.161781019251819	0.10916601567604	2.2084327331846	0.0494314425047582	0.960575471286491	NA	0.156428453620084	Aqp12a	NONE
Aqp2	0.147802911537278	0.10916604607198	2.07853399462825	0.052520693120299	0.958113807362271	NA	0.167592769056653	Aqp2	NONE
Aqp3	0.456519460323447	0.841204460522167	1.23209046513127	0.682745694677981	0.494767550140592	NA	0.2773126056841	Aqp3	NONE
Aqp4	0.875267583064279	0.400879981241959	1.19650189006986	0.335043333043589	0.737592398337665	0.861118339444134	0.449856466511052	Aqp4	NONE
Aqp5	2.02597147281329	3.32504062430975	2.31033120395212	1.4392051748346	0.150092399662939	0.320698440981781	0.952643842856995	Aqp5	NONE
Aqp6	0.137096569544108	-0.61217898332743	2.71437281341658	-0.225532388293	0.821565132099361	NA	0.190828961304196	Aqp6	NONE
Aqp7	225.658870841438	0.0585885310558812	0.129944130082224	0.450874779944337	0.652079801278002	0.804985763291685	178.357033888145	Aqp7	NONE
Aqp8	0.311599983672037	-0.612179098789066	2.64397590420682	-0.231537321431345	0.81689739471304	NA	0.0596871807947228	Aqp8	NONE
Aqp9	0.296029219059223	0.324813641593339	1.23967323780208	0.262015530938805	0.793309468415692	NA	0.576216068422022	Aqp9	NONE
Aqr	21.2931088807138	-0.127196480820977	0.191983958341754	-0.662537026112109	0.507627113687971	0.699356343884976	19.8413516268269	Aqr	NONE
Ar	5.56712585970403	2.78084665148799	0.442294732935105	6.28731577478678	3.23001954275033e-10	5.24765079774563e-09	7.08571701860114	Ar	UP
Araf	121.875079249474	0.106300395687205	0.0842514228183142	1.26170445710381	0.207055152498583	0.399360340111333	130.898666166927	Araf	NONE
Arap2	3.07362126479576	1.67803910435293	0.556516855709115	3.01525297417052	0.00256764999505662	0.0126260025191424	2.74147982843331	Arap2	UP
Arc	1.05978935767709	1.75944192015826	0.929155364523429	1.8935928127162	0.0582790782467696	0.160808113145225	0.662830885727755	Arc	NONE
Arcn1	72.6765944538106	-0.169000623306135	0.141438584201512	-1.19486930854282	0.232138095839047	0.432648122065062	67.0492160175036	Arcn1	NONE
Areg	0.237440087481923	0.109166092325574	1.86357446831385	0.0585788731181466	0.953287538589906	NA	0.169237395482915	Areg	NONE
Arel1	13.162015332862	-0.0788732359003343	0.237156236375248	-0.332579219108262	0.739451931973982	0.86250803528388	12.4985687395975	Arel1	NONE
Arf1	16.7594533412763	-0.4289732635545	0.191622688767407	-2.2386350296712	0.0251796730524788	0.0834049707049554	18.124593633199	Arf1	NONE
Arf2	54.8977619744968	0.179095235769385	0.119257708107736	1.50174977040136	0.133161744953136	0.295123469899958	56.9286758361391	Arf2	NONE
Arf3	20.2143174438884	-0.871191651013431	0.205532548967497	-4.23870406604649	2.24813774758095e-05	0.000189385605460705	16.9148995173936	Arf3	NONE
Arf4	261.405056237026	-0.665377674460646	0.0708400284949764	-9.39267937346793	5.84929812808671e-21	1.98979056556615e-19	264.986723377411	Arf4	NONE
Arf5	56.17991160412	0.275800556028099	0.130511571115474	2.11322684778712	0.0345813564187177	0.107315070748294	57.0083273125183	Arf5	NONE
Arf6	17.3628060294303	-0.290995809310131	0.234087804945224	-1.24310537824994	0.213829004174353	0.408837390542689	15.4193905985865	Arf6	NONE
Arfgap1	9.94452555729286	-0.368089503891314	0.26957159284645	-1.36546102652953	0.172108194465274	0.353480002796951	9.5573074586039	Arfgap1	NONE
Arfgap2	77.1673168932823	0.189379070273923	0.103849425046936	1.8235928623421	0.0682136464608708	0.182070478358514	68.9393167355423	Arfgap2	NONE
Arfgap3	27.9775271015264	0.212630369209112	0.177373664914312	1.19877079447974	0.230617081723352	0.43078231046552	24.8704722392883	Arfgap3	NONE
Arfgef1	41.0903958340028	0.144725298781751	0.152072081710036	0.951688812004998	0.341254825055665	0.556915583940028	33.7463350540938	Arfgef1	NONE
Arfgef2	5.98093153165615	-0.268452100915906	0.335109186109299	-0.801088457265831	0.423080438027807	0.63178850168931	5.28695343677585	Arfgef2	NONE
Arfip1	4.04625205800684	0.336335387045326	0.412440177355137	0.815476778237636	0.414799451595053	0.623758573827147	3.795087768457	Arfip1	NONE
Arfip2	13.6766190463857	0.133904724085287	0.222626857348794	0.601476055853837	0.54752295508311	0.732979374375543	13.5617200684778	Arfip2	NONE
Arfrp1	82.5174020192892	-0.0952333012878472	0.11987831432516	-0.794416419883374	0.42695304828311	0.635153387602313	82.3498149753823	Arfrp1	NONE
Arg1	5.18367892848826	-1.05168265952702	0.440739218344008	-2.38617898238898	0.0170244632614308	0.0611480617292015	4.3997855127881	Arg1	NONE
Arg2	2.32689005856925	-0.568410716474059	0.493032146740183	-1.1528877381166	0.248956465618718	0.453865019213809	2.89204721448355	Arg2	NONE
Arglu1	37.1603162123147	-0.270052151253769	0.183278098652897	-1.47345565694246	0.140628212231987	0.306057647634342	32.4259621546577	Arglu1	NONE
Arhgap1	87.0048065855005	0.313340895765151	0.107573575699464	2.91280543319071	0.00358197708757721	0.0168906236649982	67.9702644448025	Arhgap1	NONE
Arhgap10	7.34918430819253	0.159153741828851	0.352253829130313	0.451815505375171	0.651401898615738	0.804871889330188	8.4850476338676	Arhgap10	NONE
Arhgap11a	8.5636679540535	0.76468079708138	0.377736265599529	2.02437750017915	0.0429313249883225	0.127334024511516	4.86244663092224	Arhgap11a	NONE
Arhgap12	10.1742377506782	0.420214381728325	0.269482596990157	1.55933773246097	0.118916465532817	0.271809064075011	9.04687313166422	Arhgap12	NONE
Arhgap15	3.44934142187593	0.115218039911989	0.429938853422861	0.267987038144392	0.788709296000789	0.891805033006059	4.2308329421128	Arhgap15	NONE
Arhgap17	10.6507114595256	-1.35833507922997	0.294874867645231	-4.60647965720907	4.09543105643403e-06	3.93269869657573e-05	10.4687945994644	Arhgap17	DOWN
Arhgap18	39.28830266135	1.49406145229462	0.167967810046989	8.89492725943532	5.84575763791845e-19	1.78449443683826e-17	37.9900070355935	Arhgap18	UP
Arhgap20	0.869559059582865	1.39054300496996	0.947792590946929	1.4671385050401	0.142338381382663	0.308852454926841	0.678258458575617	Arhgap20	NONE
Arhgap21	20.6505304615507	0.804819360805204	0.221680261973303	3.63054136458089	0.000282827371145286	0.00185460571242811	20.8866203784625	Arhgap21	NONE
Arhgap22	0.581291757667576	1.45433579189566	1.13890709588392	1.27695735424928	0.201617303599073	0.392530169194017	0.55847727266264	Arhgap22	NONE
Arhgap24	16.4922322729218	1.23460207584791	0.2566249618249	4.81091966684949	1.50237396671982e-06	1.54226000123451e-05	12.6397577937564	Arhgap24	UP
Arhgap25	5.18173673569097	1.5024740807455	0.400934230348183	3.74743278826731	0.00017865368625817	0.00123872251081576	5.53889533156882	Arhgap25	UP
Arhgap26	1.8875933848442	1.18335075554462	0.653590684503594	1.81053797675127	0.0702124006105495	0.18607946001734	2.54182620554	Arhgap26	NONE
Arhgap27	1.3634254789546	0.353798447187413	0.79291542116656	0.44619947820777	0.655453159809516	0.806686808268875	1.15375503861812	Arhgap27	NONE
Arhgap28	2.9056330622225	-0.372032455932869	0.492906796607114	-0.754772420452966	0.450385544651643	0.652325173924217	2.63695976192997	Arhgap28	NONE
Arhgap29	18.1456549684174	0.0535814554128101	0.222425582534319	0.240896100180125	0.809635644755802	0.90253444927612	20.556099927489	Arhgap29	NONE
Arhgap30	0.54677324259896	-0.50601402176555	0.991755925657724	-0.51022031598144	0.609897120669379	0.776939007222139	0.746940700649264	Arhgap30	NONE
Arhgap31	1.22907831344515	0.0479664579425336	0.746359387053103	0.0642672401186277	0.9487574381085	0.976623639795851	1.25779608182172	Arhgap31	NONE
Arhgap35	27.4593877316259	0.258611295540133	0.180493975485852	1.43279738198467	0.15191574974058	0.323224999448043	24.7689905517625	Arhgap35	NONE
Arhgap39	1.98347701369949	-0.658311978767558	0.597199804803454	-1.10233120217482	0.270317709071019	0.480196849192009	1.84472060990419	Arhgap39	NONE
Arhgap4	1.09185172097894	1.05647909985803	0.872461323554981	1.2109179757714	0.22592684254664	0.424757110784607	1.18547670138661	Arhgap4	NONE
Arhgap45	2.18162128258405	1.1512573415223	0.617097084120632	1.86560165514775	0.0620971178921709	0.168957697438704	2.24198006085788	Arhgap45	NONE
Arhgap5	32.3691191448884	0.235176491727284	0.189577881368879	1.24052705953433	0.214780511933772	0.409901402521929	32.7629521096934	Arhgap5	NONE
Arhgap8	9.03506298781491	-2.33114987299534	0.330012151820765	-7.06383040786154	1.61974412622658e-12	3.25301442756098e-11	9.8349852014505	Arhgap8	DOWN
Arhgap9	1.68995041622392	-0.0559583931763384	0.597085390087286	-0.0937192470379454	0.925332180644775	0.96553506300975	1.72786910044799	Arhgap9	NONE
Arhgdia	383.790335102846	0.0754539780738551	0.0751281441443811	1.00433704217221	0.315216184828851	0.530754387013869	365.317934309496	Arhgdia	NONE
Arhgdib	104.129142108726	0.483103336353165	0.148533972602408	3.25247704541185	0.00114403835993232	0.00632246068376126	114.193939684456	Arhgdib	NONE
Arhgef1	8.68745263924218	1.21240532965594	0.315387894792952	3.84417204868269	0.000120960124747909	0.000875319680022296	7.70527863630452	Arhgef1	UP
Arhgef11	4.69767808781644	1.74899324495973	0.476447778609545	3.67090229712887	0.000241695724228382	0.00162249444505164	5.14505524482449	Arhgef11	UP
Arhgef12	10.9374245598449	-0.496913970342333	0.261180629847807	-1.9025682365185	0.0570969071054171	0.158374969493744	10.8125705560335	Arhgef12	NONE
Arhgef15	8.28225751521642	1.62943165729693	0.314059011696437	5.1882977294468	2.1222510830092e-07	2.47916541419001e-06	8.65449004700368	Arhgef15	UP
Arhgef16	8.98338679031159	-3.08541784562687	0.362074325173959	-8.52150409765861	1.57494441211782e-17	4.46683500747353e-16	10.7418953912191	Arhgef16	DOWN
Arhgef18	3.56596165141086	0.549193681276884	0.426951621426381	1.28631360958909	0.198333634658096	0.388332004843096	3.87250628371869	Arhgef18	NONE
Arhgef19	0.355115805800035	0.782614260897223	1.21075737818906	0.646384052656184	0.51803066563386	NA	0.394967747644633	Arhgef19	NONE
Arhgef2	11.148774666444	0.904519448553335	0.265606697189238	3.40548434254611	0.000660468007730627	0.00392491234102217	9.52284108841611	Arhgef2	NONE
Arhgef25	5.41389035116123	1.34705078781661	0.464220169036257	2.90174981111474	0.003710847761808	0.0173712001763409	3.97303993387207	Arhgef25	UP
Arhgef28	2.07349292016048	0.93265390539281	0.581960726551492	1.602606263346	0.109021610073154	0.255588253203029	2.08083759392906	Arhgef28	NONE
Arhgef3	21.0886105725123	-0.683634662925522	0.182178483069603	-3.75255437089315	0.00017504185189464	0.00121658806589444	21.3314735192334	Arhgef3	NONE
Arhgef37	1.33685146688039	-1.08099467810848	0.670401401588347	-1.61245885755509	0.106862125908856	0.252258986679433	1.48358087326173	Arhgef37	NONE
Arhgef39	0.816511546310961	0.477291895929881	1.11520422607731	0.427986089694744	0.668661247838809	0.818365739072608	0.36113747117662	Arhgef39	NONE
Arhgef40	9.72162885257277	1.00148820163287	0.321085722507704	3.11906799782678	0.00181424087178131	0.00938924092158077	7.61691106869421	Arhgef40	UP
Arhgef6	2.14150429586865	0.546951599696825	0.567666744078271	0.963508265020735	0.335292518462738	0.551530518174669	2.54939601643815	Arhgef6	NONE
Arhgef7	42.4205428675926	0.0657910380229189	0.133592210468012	0.492476603182431	0.622382457873122	0.785768013858099	41.7434257955598	Arhgef7	NONE
Arhgef9	8.59481514008392	0.52037369912153	0.303084844572867	1.71692418291283	0.085993025697156	0.215092757648117	7.02172593779435	Arhgef9	NONE
Arid1a	36.4781453473845	0.207984182558599	0.20326045929135	1.02323975496129	0.306194500515125	0.520948980818008	29.1587641063481	Arid1a	NONE
Arid3a	0.219619150772987	-0.612180438801426	1.61641600291243	-0.378727034190709	0.704890575874717	NA	0.316239978576741	Arid3a	NONE
Arid3b	2.09743455151304	0.172143902845411	0.561436112539539	0.306613520221836	0.759137561389969	0.874664735083184	1.92489512119288	Arid3b	NONE
Arid4a	13.4495550402472	0.397747018534063	0.240379818375071	1.65466061678043	0.0979933600722667	0.236521634797814	12.5415891973374	Arid4a	NONE
Arid4b	33.2896589187318	-0.69010241867148	0.176361429654364	-3.91300081896565	9.11562253691312e-05	0.000676205216728293	33.7376493147571	Arid4b	NONE
Arid5a	53.0169472764181	-2.1314927150755	0.169799021573571	-12.5530329640442	3.82570596395203e-36	2.37316519689003e-34	53.0250453651659	Arid5a	DOWN
Arid5b	77.9629248309993	-2.13477901137782	0.171825567155656	-12.4241057178873	1.93376745950278e-35	1.1806159226438e-33	83.023032442855	Arid5b	DOWN
Arih1	27.2226321259972	-0.40339400641449	0.199529962185334	-2.02172145975648	0.0432051356049135	0.128015216607151	26.0319521526975	Arih1	NONE
Arih2	40.2461126679915	-0.270411571631876	0.129275273301528	-2.09175014467891	0.0364608722636537	0.111979379999572	39.409815516999	Arih2	NONE
Arl1	20.2079562878948	-0.625077799389019	0.185355613581533	-3.37231652881159	0.000745387299982701	0.0043625089201813	20.7789155249311	Arl1	NONE
Arl11	3.27120926451974	2.72664673406654	0.629995408615824	4.32804223138278	1.50440627712882e-05	0.000130622101906395	3.34555576217162	Arl11	UP
Arl13b	23.1612972782999	0.558693416108606	0.182581489154143	3.05996746273075	0.00221361038591155	0.0111691520124289	21.9560620629084	Arl13b	NONE
Arl14ep	29.6543481780272	0.800811989804482	0.168391842081489	4.7556459974881	1.97812840081753e-06	1.99706609656078e-05	25.8247991723701	Arl14ep	NONE
Arl2	64.4555249056794	0.125076470181545	0.116591876540749	1.07277173927148	0.283373543619929	0.496345981877413	62.6265868388654	Arl2	NONE
Arl2bp	48.2600130235328	-0.0127389350713459	0.1389881511284	-0.0916548278966418	0.926972288372289	0.966116670720445	44.974137293133	Arl2bp	NONE
Arl3	68.7959383370921	0.145265438398275	0.120440550769907	1.20611735391175	0.227772244436143	0.427257120869867	67.4837217243957	Arl3	NONE
Arl4a	43.3083693545779	-0.256204957689339	0.159514569699709	-1.60615395930072	0.108240086473788	0.254372974695289	34.7491390003143	Arl4a	NONE
Arl4c	11.0054039163151	-0.397527926414903	0.323467861669922	-1.22895648539129	0.219088121454416	0.416012802237882	8.81086854468398	Arl4c	NONE
Arl4d	1.75013552743096	1.99019167682932	0.730970624558101	2.72266984467737	0.00647567372219028	0.027545953493732	1.91231689025778	Arl4d	UP
Arl5a	1.85066086105893	-0.462314212325517	0.584184551642194	-0.791383837566248	0.428720038584266	0.636558965154872	2.13824655810575	Arl5a	NONE
Arl5b	3.56018301427876	-1.09572077439247	0.456852677551291	-2.39841162859213	0.016466349254149	0.059541661891561	3.53631862824295	Arl5b	NONE
Arl5c	15.7780835452671	-3.91831613801882	0.386380637601412	-10.1410778820157	3.63071042803251e-24	1.46236947795754e-22	18.1764997244643	Arl5c	DOWN
Arl6	2.17530433166543	1.10075504906031	0.527885873259983	2.08521406769715	0.0370498735054454	0.113427957947524	2.52975817342398	Arl6	NONE
Arl6ip1	176.739888649463	0.360431483426001	0.0936979391125538	3.84673864590593	0.000119700535995636	0.000867828885968359	159.267690406427	Arl6ip1	NONE
Arl6ip4	80.2496461946996	0.158234265401189	0.0992683550214416	1.59400511237454	0.110934889852882	0.258351347970094	80.1550552316355	Arl6ip4	NONE
Arl6ip5	10.3312200401819	-0.221720943311399	0.247976822344812	-0.894119624628045	0.371257890336527	0.585055227265822	13.2045905114748	Arl6ip5	NONE
Arl6ip6	23.2302766109407	0.217415942098295	0.182184108730464	1.19338587549343	0.232718284101864	0.433520490698831	22.8839330871936	Arl6ip6	NONE
Arl8a	8.84164136612062	-0.188481644466323	0.310441351135821	-0.607140910116257	0.543757402588407	0.729960174751247	7.62946347726333	Arl8a	NONE
Arl8b	94.5364600486624	-0.15383374778358	0.0898257178597422	-1.71258022144374	0.0867897945436208	0.216414792929063	98.4933961147395	Arl8b	NONE
Armc1	52.7569698560196	0.0911674939589189	0.112987806017258	0.806879053346642	0.419736167972061	0.628899450849382	54.8798780272454	Armc1	NONE
Armc10	13.6264639416122	0.107075848375949	0.252452148625436	0.42414314538007	0.6714614214968	0.820158073255911	11.327131250911	Armc10	NONE
Armc12	0.222593950321219	-1.3126770296183	1.6771842036902	-0.782667179150684	0.433822580458676	NA	0.294075549563984	Armc12	NONE
Armc3	1.36906595819252	0.461823476664671	0.717098220231986	0.644017044855123	0.519564381195843	0.70988772931352	1.26332513488912	Armc3	NONE
Armc5	4.03416706454498	0.388886397640629	0.434472100350825	0.895077951671955	0.370745419274286	0.584798082928022	3.33136291152254	Armc5	NONE
Armc6	0.392940426654773	0.78663268550824	1.27526572734138	0.616838254681381	0.537341416745857	NA	0.389456885903769	Armc6	NONE
Armc7	2.78419759704401	-0.00303667525744953	0.535953667574344	-0.00566592868221824	0.995479267169852	0.997198575057883	2.07859798798093	Armc7	NONE
Armc8	39.5881127024032	-0.0448332632177035	0.143978711677744	-0.311388139922035	0.755505569025267	0.872894880547121	40.2231013886005	Armc8	NONE
Armc9	8.31822076559456	0.367365241554	0.295876359819262	1.24161741674261	0.214377752615046	0.409279448705486	7.51590416672626	Armc9	NONE
Armcx1	29.9830737326753	1.35251837755116	0.165759970470904	8.15949938763154	3.36415984277506e-16	8.86914867640699e-15	30.2455642954006	Armcx1	UP
Armcx2	7.44671664355973	0.279153156207586	0.459684434376008	0.607271282932428	0.54367089283291	0.729960174751247	2.85923389114155	Armcx2	NONE
Armcx3	69.2521557363825	0.388454188429786	0.120525058844282	3.22301596161564	0.00126848485023235	0.00693422444047846	65.8866730815784	Armcx3	NONE
Armcx6	4.59550397592458	2.0936485264659	0.52977211776045	3.95197945734962	7.75073955808562e-05	0.000581932549344939	3.39265587965685	Armcx6	UP
Armh1	0.38861861574742	0.133973548595141	1.28144291832228	0.104548978873398	0.916733701690321	NA	0.437626275013711	Armh1	NONE
Armh4	1.95974664604382	0.575098872795134	0.71282942763029	0.806783292753466	0.41979134637535	0.628900893446217	1.31404704498677	Armh4	NONE
Armt1	40.3119854637791	0.210772075101237	0.122369989961861	1.72241637975886	0.0849941186008465	0.213174438004285	45.8904160388772	Armt1	NONE
Arnt	2.30569004820469	0.23321628744496	0.503829895508849	0.46288695753042	0.643445396653473	0.799054341203328	2.76551303169467	Arnt	NONE
Arnt2	0.785640823719288	-0.747444095647607	0.980879838456387	-0.762013924991935	0.446051693271409	0.64930014117653	0.792489398732395	Arnt2	NONE
Arntl	12.9057431117956	-0.204843316040438	0.246905786656355	-0.829641616806417	0.406741439693714	0.616435942049527	15.1449440558027	Arntl	NONE
Arntl2	0.202887645729596	0.469839211809346	1.87999811299892	0.249914725212076	0.802653295420334	NA	0.105727552329264	Arntl2	NONE
Arpc1a	200.535252277827	0.0492406879127927	0.0710964497848767	0.69258996844125	0.488566907502719	0.68207679949832	208.371423400277	Arpc1a	NONE
Arpc1b	422.025007081502	-0.135526573501885	0.0872192059756988	-1.55386158341828	0.120217437044897	0.273919125853624	473.898767444555	Arpc1b	NONE
Arpc2	145.152348104255	-0.0124781170026453	0.0733211367215206	-0.170184445585427	0.864865083902167	0.930998048743981	145.072083670344	Arpc2	NONE
Arpc3	167.093491660298	-0.365678435021125	0.0817969339864022	-4.4705640810683	7.80135641769318e-06	7.13126354966437e-05	166.441545942783	Arpc3	NONE
Arpc4	204.934928917006	0.0865309093990212	0.0827391723156539	1.0458275926293	0.295640639302152	0.509725240176125	202.949913665532	Arpc4	NONE
Arpc5	94.159696123785	-0.385156967498668	0.0924327173685296	-4.16689001972154	3.08783376952146e-05	0.000252779616982703	91.5599320606352	Arpc5	NONE
Arpc5l	94.0724456757395	0.171940146598972	0.105835130452223	1.62460371961832	0.10424702407236	0.247394737978596	109.207572424352	Arpc5l	NONE
Arpin	13.8705954663912	0.292362360701502	0.240256141632801	1.21687778183143	0.223650720226261	0.421887471481843	13.1747200567518	Arpin	NONE
Arpp19	119.423387909851	-0.0269788159492323	0.092634131114082	-0.291240557068614	0.770867346234237	0.881686177905457	114.861891750445	Arpp19	NONE
Arpp21	1.74293781581016	0.0896505260941272	0.717622560837682	0.124927128809158	0.900581240929727	0.952127451219908	1.77658410919951	Arpp21	NONE
Arr3	0.198415096758968	-0.612179799773627	2.1680638703594	-0.282362437815149	0.777665613885896	NA	0.0592787869047801	Arr3	NONE
Arrb1	0.234319238179207	-0.972853341739332	1.84568234066019	-0.527096846682375	0.598126336408378	NA	0.252039181491288	Arrb1	NONE
Arrb2	1.08005131341307	0.15124168282104	0.86849962228872	0.174141334019789	0.861754389593932	0.929115244845209	0.825418682840925	Arrb2	NONE
Arrdc1	8.19608222550378	1.0063665774594	0.355489552120748	2.83093151811554	0.00464126571923212	0.0208757977290006	6.16587188179334	Arrdc1	UP
Arrdc2	2.6002608358933	0.452798830183251	0.53949809587868	0.839296438008327	0.401302981577956	0.611022157921795	2.11193044978126	Arrdc2	NONE
Arrdc3	8.57418677996467	-3.40597024981753	0.426027556743244	-7.99471817235104	1.29870593391626e-15	3.28929887192766e-14	9.93421853432745	Arrdc3	DOWN
Arrdc4	0.460589760613636	-2.58333434732221	1.18293641606296	-2.1838319560066	0.0289745984790672	NA	0.640596954238146	Arrdc4	NONE
Arsa	1.94276028464838	-0.606387334472796	0.673218925160481	-0.900728294779066	0.367732800725077	0.581792210639784	1.44244782186982	Arsa	NONE
Arsb	3.0888284652337	0.517639204523895	0.511532376552988	1.01193830195472	0.311567554305202	0.52671995521572	2.64701558769838	Arsb	NONE
Arse	2.59599264839364	-0.365844533101119	0.4626449282563	-0.790767413100107	0.429079729146897	0.636558965154872	3.13126135076115	Arse	NONE
Arsg	0.137833035144051	-0.972851371903435	2.73058957893833	-0.356278870837003	0.721631731171991	NA	0.135221804726536	Arsg	NONE
Arsi	0.389107531410954	1.03459827210671	1.29965888746987	0.796053704615393	0.426000821045111	NA	0.435697223741157	Arsi	NONE
Arsj	0.640215087958694	-0.932285547333394	0.947841001216664	-0.983588540838281	0.325317861680523	0.540338199444175	0.763630448706039	Arsj	NONE
Arsk	0.977251483723385	-0.392345803213621	0.803436435889511	-0.488334590874313	0.625312863973216	0.787838516573184	1.07214059723168	Arsk	NONE
Art1	1.93752442453214	0.244236189813676	0.594919953847108	0.410536221275313	0.681412638538126	0.826625475058457	1.94116983055349	Art1	NONE
Art2b	0.246627168696629	1.13135689566955	1.71724751752648	0.658819933715292	0.510011405258844	NA	0.188061124658026	Art2b	NONE
Art3	647.950482724845	-0.070063416048941	0.0892051680783406	-0.785418799810016	0.432208061764798	0.638514202301535	647.041049258842	Art3	NONE
Art4	18.2920397130174	-2.0842546166146	0.268583881953298	-7.76016267788183	8.4820515384728e-15	2.01210220544549e-13	16.3456035584808	Art4	DOWN
Art5	0.55695929283978	1.05423116463438	1.09476532873311	0.962974563557255	0.335560288424659	0.551610671227587	0.478592439986701	Art5	NONE
Artn	0.137785634612574	-0.251506706308682	2.4777338544201	-0.101506748136008	0.919148200991739	NA	0.127853116613271	Artn	NONE
Arv1	10.8755858827157	-0.742452169456784	0.240129472474824	-3.09188273228154	0.00198891403261503	0.0101636135587376	11.1063755734751	Arv1	NONE
Arvcf	7.30453620484124	1.26022693890488	0.409633923796997	3.07647112627667	0.00209466588787498	0.0106337524285995	4.3548728223354	Arvcf	UP
As3mt	65.1266614740879	0.0532563150464241	0.117993662374059	0.451348945145823	0.65173807383435	0.804871889330188	60.2542589880273	As3mt	NONE
Asah1	147.242897698912	0.230399770284374	0.0910583138503308	2.5302441978343	0.011398316514591	0.0438251480176517	149.935940819407	Asah1	NONE
Asah2	4.39975053010293	0.0517483725012358	0.415971370169769	0.124403687879086	0.90099565352791	0.95221843849524	4.53758355609248	Asah2	NONE
Asap1	6.82323537038975	0.205694131362954	0.331828246263716	0.619881320167907	0.535335924806882	0.721465473518225	6.83101459694149	Asap1	NONE
Asb1	2.23293392113308	0.598083383673137	0.564820311764384	1.05889142301708	0.289649230858271	0.502879695238189	2.10234620940452	Asb1	NONE
Asb10	8.00546259813797	1.07389533117784	0.292813259458601	3.66750922811155	0.000244924713816842	0.0016384813611738	10.8613503150478	Asb10	UP
Asb11	195.064784639754	-0.131662454481338	0.0989901185328717	-1.33005653930616	0.183499643462552	0.369356540012871	232.918012396304	Asb11	NONE
Asb12	83.8584211490575	0.217513168845729	0.117071656268282	1.85794901839669	0.0631762544357171	0.171385535887352	84.5984397424619	Asb12	NONE
Asb13	2.50673273370472	-0.667794554046016	0.508015609113111	-1.31451581814946	0.188672678478236	0.375984035448812	2.49337797511525	Asb13	NONE
Asb14	17.9941566533421	0.664735165422889	0.21207903288354	3.13437474881319	0.00172220758716908	0.00898677823264118	19.4719688032412	Asb14	NONE
Asb18	3.39240707736591	1.14428302280685	0.497249056933665	2.30122713527741	0.0213787958640276	0.0732654923963212	2.91308681838323	Asb18	NONE
Asb2	164.232179257458	1.04445874161955	0.105790727151112	9.87287609931673	5.45768586294689e-23	2.06892666699947e-21	186.082628885454	Asb2	UP
Asb3	10.5349815101657	0.361804980602249	0.276614347781393	1.30797618960887	0.190881385427926	0.37897450017588	11.6055597019082	Asb3	NONE
Asb4	0.281858339415228	0	1.84549156626799	0	1	NA	0	Asb4	NONE
Asb5	3.11042598774519	1.00268330343333	0.411201123965956	2.43842549301092	0.014751399283093	0.0545303478916122	4.63164652171922	Asb5	NONE
Asb6	10.5105736980634	0.1813160402159	0.255948918967789	0.708407134310728	0.47869246330214	0.675444906252868	10.2407731240227	Asb6	NONE
Asb7	0.114357726858355	0.469838492047046	2.56870364566842	0.182908796364785	0.854869580834957	NA	0.102003007319269	Asb7	NONE
Asb8	105.389882671951	0.210811364706213	0.110268998502299	1.9117917780111	0.0559029067895171	0.15595808531948	113.360503801877	Asb8	NONE
Asb9	0.332361433011709	0.834308107909474	1.61437987165871	0.516797887880165	0.605297254607796	NA	0.294664461129841	Asb9	NONE
Ascc1	71.2450220615511	0.464797786873001	0.122158127847623	3.80488629829674	0.000141869344226031	0.00101024210744135	71.2824752303417	Ascc1	NONE
Ascc2	12.3833092441286	-0.811529685153886	0.23712463525715	-3.42237610307263	0.000620763815783094	0.00371753240221161	11.4042840780954	Ascc2	NONE
Ascc3	29.4927614002442	-1.77684729010863	0.194300603207996	-9.14483671574882	5.97200130064771e-20	1.89795109828804e-18	36.7736769223338	Ascc3	DOWN
Ascl2	1.29942283549163	-0.648335959733599	0.72069094884072	-0.899603305378666	0.368331397553012	0.582500915012261	1.25837985355928	Ascl2	NONE
Ascl3	1.88761547833269	0.0957482004994385	0.589444554810937	0.162438010018007	0.870960940625681	0.934092724783459	2.31633088026767	Ascl3	NONE
Asf1a	31.409164602382	0.0456636738435969	0.154084770925428	0.2963542313062	0.76695957430644	0.879645151468727	28.0202885778564	Asf1a	NONE
Asf1b	11.058328450643	1.36166501191039	0.312695921501362	4.35459792814874	1.33311375977822e-05	0.000116335971286278	7.70683295487862	Asf1b	UP
Asgr1	1.26775724027942	1.26282391038446	0.978431045023679	1.29066214405932	0.196820856881348	0.386445825968794	0.501515292478977	Asgr1	NONE
Asgr2	3.08352651910363	0.418340226525918	0.454592589548206	0.92025307086876	0.357440526721777	0.571668290358833	3.31330567527042	Asgr2	NONE
Ash1l	57.9848609131195	-0.624646375507261	0.124153195356472	-5.0312549243196	4.87279711563056e-07	5.41941002313657e-06	61.3991400532436	Ash1l	NONE
Ash2l	19.5468446267514	0.152056325639417	0.20421832972376	0.744577266130319	0.456527315461862	0.657036831185806	16.9207231338005	Ash2l	NONE
Asic1	0.871813418029679	-0.747191249362749	0.94363504142237	-0.791822279338509	0.428464309669219	0.63638745098117	0.758565295120283	Asic1	NONE
Asic2	0.190214786857445	-0.251506881794553	2.17800373455331	-0.115475872609619	0.908067943397872	NA	0.132565731208947	Asic2	NONE
Asic3	0.192492282611685	-0.612179757073432	2.20000047538115	-0.278263465814648	0.78081011905076	NA	0.260464359946823	Asic3	NONE
Asic5	0.242999553255476	-0.251507197884586	1.49336711252352	-0.16841618901034	0.866255873020981	NA	0.105854521014929	Asic5	NONE
Asl	18.1970269295582	-0.092979463384491	0.208889729424358	-0.445112661310427	0.656238339319582	0.807335320405891	18.6385614992589	Asl	NONE
Asmtl	13.4650128920225	-0.35432030283453	0.230822654652016	-1.53503261353916	0.124775817174169	0.28132157030522	15.4324164529381	Asmtl	NONE
Asns	16.8509903440893	-1.06491210310771	0.240962020965079	-4.41941887291043	9.89666637378338e-06	8.90946497691376e-05	12.2667379385186	Asns	DOWN
Asnsd1	28.9502885188413	0.147031736799228	0.170390414957925	0.862910844107842	0.388186487961688	0.600555249447263	27.9621492513968	Asnsd1	NONE
Aspa	1.90659710918281	1.41768031356248	0.841855572309233	1.68399469005561	0.0921826949413723	0.22683904567669	1.15572366438734	Aspa	NONE
Aspdh	0.411680491134138	0.0921608432371053	1.17563021220598	0.0783927142057474	0.937515668918649	NA	0.38927416050479	Aspdh	NONE
Aspg	0.134958516012006	0.109165944230497	2.48718686302297	0.0438913319515587	0.964991024744515	NA	0.156111349866819	Aspg	NONE
Asph	123.880837895465	0.0251985528326476	0.0984097935435469	0.256057369142809	0.797906539299306	0.897023530540782	152.587400202474	Asph	NONE
Aspm	6.41168165088685	1.56318232385699	0.377769659037286	4.13792449039085	3.50461660508861e-05	0.000282120420673337	6.04720810042671	Aspm	UP
Aspn	23.2911483307298	0.326100131854332	0.189120535601796	1.72429784431742	0.0846540882628041	0.212529211544759	18.6222124199622	Aspn	NONE
Asrgl1	50.1802292899329	-0.109791830863685	0.135742449908533	-0.808824586101589	0.418616052073494	0.627464298236533	58.610620659861	Asrgl1	NONE
Ass1	5.17446849317673	-2.45727082384802	0.427817964060596	-5.74372988110422	9.26134861834728e-09	1.2668825940192e-07	7.29931436647839	Ass1	DOWN
Aste1	2.02552005022215	0.00380115632292053	0.537678493292582	0.007069571073307	0.994359345374707	0.997181740772554	2.44084145847104	Aste1	NONE
Astn1	2.03545460277056	-0.587858263333323	0.603088847708531	-0.97474570383273	0.329686416020263	0.545869601175428	2.03091816821509	Astn1	NONE
Astn2	0.437752330911719	-0.612180761317576	1.24865551055491	-0.490271941414426	0.623941479184572	NA	0.314300264588353	Astn2	NONE
Atad1	83.4901333246863	-0.95505936504989	0.10765790842662	-8.87124205743663	7.23345313084872e-19	2.19081086991763e-17	89.9420778543858	Atad1	NONE
Atad2	15.5394559338665	0.198610432467828	0.208281364012752	0.953567945981323	0.34030238752684	0.555986999339625	15.7583037441027	Atad2	NONE
Atad3a	37.6409957903958	-0.466793953181009	0.165501286140381	-2.82048535130457	0.00479510627335259	0.0214339317151656	39.5713639285069	Atad3a	NONE
Atat1	3.17707013059948	0.639032579253782	0.520519372881803	1.227682604234	0.219566139162648	0.416375218945025	2.28819649050894	Atat1	NONE
Atcay	0.278246570140746	0.109166154246505	1.52920888505547	0.0713873397632958	0.943089485307701	NA	0.257527519822823	Atcay	NONE
Ate1	41.4917637166409	0.148005388348253	0.142135855208468	1.04129523216487	0.297738548839315	0.511507817592118	40.7974855882967	Ate1	NONE
Atf1	22.3451190961663	-0.519648326197042	0.197468756659285	-2.63154706085302	0.00849970945164844	0.0345887095604776	21.2945279841189	Atf1	NONE
Atf2	5.94413767466173	0.0465596529022722	0.336443214025275	0.138387849602383	0.889933899234406	0.945213943301751	6.79420095520453	Atf2	NONE
Atf3	34.250979610844	-3.6586143419513	0.277914153942076	-13.1645484407888	1.40374372156473e-39	9.35829147709817e-38	38.0552999896686	Atf3	DOWN
Atf4	268.985584636098	-1.34313244366364	0.0945685466978689	-14.2027396059573	8.80997374470993e-46	6.9997051670298e-44	296.916481951155	Atf4	DOWN
Atf5	0.39565633713246	0.109166193911497	1.26956362939518	0.0859871781011119	0.931476609865915	NA	0.27477481274458	Atf5	NONE
Atf6	19.0074837144166	-1.47350425537248	0.21556290726316	-6.83561134928294	8.16560445086073e-12	1.5351865742299e-10	22.1792089176618	Atf6	DOWN
Atf6b	10.8026913080788	0.44226298482786	0.264045691813176	1.6749486870658	0.0939442998617824	0.230294564327277	10.4397296689182	Atf6b	NONE
Atf7	1.98272354981578	-0.435195618316575	0.575475283013718	-0.756236855278111	0.449507199487159	0.651777782977353	2.13294980648529	Atf7	NONE
Atf7ip	26.1214273068704	0.0301754040440027	0.183710990194365	0.164254756953176	0.869530596594574	0.933594494677625	22.1024777667831	Atf7ip	NONE
Atg10	58.1551427550383	0.0388485219450656	0.114852039966503	0.338248427771904	0.735175984176287	0.859681594399691	63.1760378407986	Atg10	NONE
Atg101	90.913920652404	0.046734305263507	0.109276828622716	0.427668938168581	0.6688921675578	0.818561994268433	84.0462910363355	Atg101	NONE
Atg12	47.9755291055381	-0.284353894750248	0.124872561888565	-2.27715272634513	0.0227771070041783	0.0770753912626803	48.5714903666382	Atg12	NONE
Atg13	2.59056117451342	0.192663235063936	0.503306502247316	0.382795044776243	0.701871735869012	0.838746485637224	2.4160777368436	Atg13	NONE
Atg14	11.6950145941162	0.664627397653264	0.256802671790573	2.58808599232675	0.0096510884130118	0.0386176700900093	10.2051116810383	Atg14	NONE
Atg16l1	14.5524013519761	-0.160622887589779	0.216001444057267	-0.743619508151036	0.45710669776431	0.657544356903025	14.7407151837416	Atg16l1	NONE
Atg16l2	1.74823980105576	0.749828743331278	0.688465579807284	1.08913032884109	0.276096417126326	0.487476170268704	1.3402643098384	Atg16l2	NONE
Atg2a	9.83701791228058	-0.324585762811081	0.263359538433246	-1.23248151459437	0.217769267680666	0.41418650682009	10.0565317655985	Atg2a	NONE
Atg3	43.7612410617807	-0.100918632143564	0.132157378886751	-0.763624649593301	0.445090955607484	0.648538389418351	44.0055387410381	Atg3	NONE
Atg4a	29.0866447615911	0.0678728304101772	0.152947317640284	0.443766072248529	0.657211720209277	0.808019988596057	32.1406046542956	Atg4a	NONE
Atg4b	41.3401079712344	0.124914171463626	0.147141550059058	0.848938803577161	0.395915345440036	0.607172054488588	39.2856542916567	Atg4b	NONE
Atg4c	0.751021260602068	-0.294500009880736	1.0545346782491	-0.279270104582726	0.780037547014198	0.887101524055363	0.588305304271924	Atg4c	NONE
Atg4d	25.1222725552244	-0.0645218985129553	0.166174390456705	-0.388278231896183	0.697810144521972	0.836005455664168	24.3333478535103	Atg4d	NONE
Atg5	31.7480321907466	0.0277851624742225	0.156083890058107	0.17801428746989	0.858711755174761	0.927213660991085	31.4440157888413	Atg5	NONE
Atg7	4.63038052070153	-0.0566508919863325	0.385217519934918	-0.147062085846728	0.883083015550684	0.94039869461011	4.74075820629236	Atg7	NONE
Atg9a	21.1697281476192	-0.113103500290604	0.194712089046131	-0.580875593522125	0.561324302630131	0.741964630308039	20.839153547953	Atg9a	NONE
Atic	119.948464295676	0.103960249007864	0.0835905523252333	1.24368419774732	0.213615814121321	0.408655095599946	127.808789361167	Atic	NONE
Atl1	1.29477032077687	1.28186778265442	0.922560646655688	1.3894672261398	0.164690720230404	0.343167299204721	0.734577148662874	Atl1	NONE
Atl2	19.9348568953277	-0.100582515167084	0.223419417359725	-0.450195942482194	0.65256916170956	0.805163479082573	18.601857894242	Atl2	NONE
Atl3	2.1814625310265	-0.594576479446331	0.577845602046719	-1.02895388896334	0.303501343464202	0.518042316684041	1.99561012909808	Atl3	NONE
Atm	7.69712612394031	1.28107534832336	0.341713038713825	3.74898000130521	0.000177555241952293	0.0012318425877073	6.24587309394179	Atm	UP
Atmin	5.27988767761839	-0.0301741635185537	0.382085008180871	-0.0789723827747513	0.937054589792188	0.971214549820352	4.39363145833659	Atmin	NONE
Atn1	4.14097656474346	0.143683225066421	0.394734322841713	0.363999826597388	0.715858138867357	0.847739077550423	3.86434938411197	Atn1	NONE
Atoh1	0.136956783716163	0.109165946157511	2.48007953633959	0.0440171149989134	0.964890761293059	NA	0.205250479695597	Atoh1	NONE
Atoh8	6.40844525174894	-1.02472473079772	0.368614935713946	-2.77993274692735	0.00543701572527322	0.0237951816400242	5.55539604662062	Atoh8	DOWN
Atox1	519.437385932297	0.177840485656858	0.0738674152507152	2.40756340333888	0.016059373379103	0.0582477172593049	508.636283679523	Atox1	NONE
Atp10a	3.22467480583912	-1.29875181671322	0.44123409104688	-2.94345301749413	0.0032457308388878	0.0154876502390368	4.08423993599503	Atp10a	DOWN
Atp11a	11.7978893109974	-0.558561872328981	0.236244475575748	-2.36433834470718	0.0180623082029464	0.0640742431664154	11.5489849274214	Atp11a	NONE
Atp12a	0.777190120434493	0.354770772160927	0.880306967049411	0.403008024973422	0.686942320899874	0.830401304964416	0.863184463812633	Atp12a	NONE
Atp13a1	23.889065685028	-1.30703483123414	0.186757687381341	-6.99855973567128	2.58607099037663e-12	5.09311094878928e-11	23.1969501858727	Atp13a1	DOWN
Atp13a2	5.94356598325816	1.01701075256238	0.39598090490076	2.56833281599087	0.0102188991610035	0.0402646841941715	4.90552131821779	Atp13a2	UP
Atp13a3	2.06000866200207	0.975762111970573	0.606300945877184	1.60936927215058	0.107535620124409	0.253384764055076	2.04633569331482	Atp13a3	NONE
Atp13a4	0.133209631397316	0.109164634602067	5.49353614913361	0.0198714692392228	0.984145904898821	NA	0.0458184777929646	Atp13a4	NONE
Atp13a5	0.411091455818621	1.18976490704344	1.22546856377413	0.970865301823222	0.331615358856298	NA	0.207944811460893	Atp13a5	NONE
Atp1a1	259.095105092678	-0.0114270141345001	0.107446767973376	-0.106350468702154	0.915304290368124	0.95984008215346	271.850737216691	Atp1a1	NONE
Atp1a2	92.2070066531218	-0.0729878368963016	0.114529426629514	-0.637284574316493	0.523939496933126	0.712876142857998	118.721519752862	Atp1a2	NONE
Atp1a3	3.72820972209694	-0.240652202971784	0.737489890022274	-0.326312545063521	0.744187897661678	0.865334764722881	1.08135305995405	Atp1a3	NONE
Atp1a4	0.302635270673234	-1.24732755422264	1.38474166786084	-0.900765524120846	0.367713001686936	NA	0.406675391757547	Atp1a4	NONE
Atp1b1	190.553970406209	-0.107219661609557	0.0977560136006447	-1.09680885768904	0.272724957304815	0.483330395257864	202.02315231143	Atp1b1	NONE
Atp1b2	5.93688298872789	0.618152488538106	0.424996747375257	1.45448757515384	0.145811175744468	0.314166575416497	3.86889313132529	Atp1b2	NONE
Atp1b3	92.6809737954483	-0.858719802148953	0.109755857376445	-7.82390865212492	5.12079718188026e-15	1.23495316652414e-13	96.9581412876276	Atp1b3	NONE
Atp1b4	3.37771294374365	-1.05620373386907	0.712368968640229	-1.48266387274722	0.138163737716978	0.30262450104172	1.27643937148944	Atp1b4	NONE
Atp23	3.97257862059535	0.206942532593243	0.483497485887653	0.428011600129249	0.668642674916941	0.818365739072608	2.63251827567535	Atp23	NONE
Atp2a1	0.663526561875518	1.13830767032335	1.14814841544519	0.991429030437643	0.321476130611611	0.537064771293018	0.330010502180078	Atp2a1	NONE
Atp2a2	2996.83046020078	0.0096730048844083	0.122091124928084	0.0792277480456179	0.936851474209582	0.971175112331093	3171.16840075921	Atp2a2	NONE
Atp2a3	2.91295439695195	1.4685748326489	0.567933995891141	2.58581955521887	0.00971477741282361	0.0388189521146241	2.52774218265791	Atp2a3	UP
Atp2b1	30.3027901904728	0.140182206075261	0.162203355128356	0.864237401034836	0.387457490256605	0.600304787052026	28.9484117463598	Atp2b1	NONE
Atp2b2	3.29740804060943	-0.444894112492709	0.532194515807021	-0.83596147513484	0.403176576346301	0.612553802962291	3.45473145702831	Atp2b2	NONE
Atp2b3	0.113124394191653	0.469837739453098	3.1307874236977	0.150070150370728	0.880709269808133	NA	0.21779098352033	Atp2b3	NONE
Atp2b4	4.63900625443896	0.235726479674711	0.370876190167948	0.635593456587128	0.525041435491924	0.713647527253752	5.31440543133366	Atp2b4	NONE
Atp2c1	24.4217754945736	0.151647973512382	0.180959830101606	0.838020092233917	0.402019419207481	0.611516556885233	23.29777398409	Atp2c1	NONE
Atp2c2	12.9162942593468	0.0268148315342762	0.303699946610288	0.0882938302543905	0.929643142549426	0.966988921590149	14.3075753780778	Atp2c2	NONE
Atp4a	0.164925355512565	-0.251506857726191	2.22150673020971	-0.113214537820666	0.909860470257117	NA	0.111985612478993	Atp4a	NONE
Atp5f1a	5767.77097077486	-0.0265570128682497	0.0546976392306978	-0.485523931960581	0.627304740729989	0.788891477934504	6430.35723868434	Atp5f1a	NONE
Atp5f1b	6269.6788126628	-0.0407958147412956	0.0777543926220363	-0.52467537029842	0.599808881867924	0.77103092084086	6610.55361307507	Atp5f1b	NONE
Atp5f1c	4976.53505677383	0.0110834572330147	0.0568193030211509	0.195064998049852	0.845342063695386	0.919453158824798	5405.44591682428	Atp5f1c	NONE
Atp5f1d	6179.56894569376	0.0191800128039888	0.0959441899566162	0.19990801749081	0.841552519959787	0.917312896414323	7016.04038704522	Atp5f1d	NONE
Atp5f1e	6988.42706088343	-0.0436446640692131	0.0576405542677147	-0.757186751995879	0.44893798602614	0.651448666237581	7570.2200519306	Atp5f1e	NONE
Atp5if1	1703.98745248563	-0.0217294807877072	0.0745124928610321	-0.291621981138563	0.770575667097838	0.881627051690485	1644.16871410335	Atp5if1	NONE
Atp5mc1	9668.68908556227	-0.0871198544180455	0.0804297367844619	-1.08317965345966	0.278728688997734	0.491060088871338	10270.0506568165	Atp5mc1	NONE
Atp5mc2	2941.91963476073	0.0440758649476369	0.0620776023248476	0.710012360287227	0.47769647134525	0.674613960020075	2922.89307212939	Atp5mc2	NONE
Atp5mc3	10339.911689537	-0.0293666706392365	0.0744968760487362	-0.394200028200172	0.693433364872954	0.83347083540838	11478.3546295749	Atp5mc3	NONE
Atp5md	4739.66664691187	-0.0320193636146466	0.0616384593541773	-0.519470537552892	0.603432653278957	0.773546113165642	4824.2935368572	Atp5md	NONE
Atp5mf	4205.08081418623	-0.0523290431626729	0.0693775455773398	-0.754264837811799	0.450690211536599	0.652502175363072	4653.40746601732	Atp5mf	NONE
Atp5mg	10096.8551260792	-0.0376326809896155	0.0578203001634656	-0.650855856562884	0.515139539396589	0.706087517074374	10781.3226947339	Atp5mg	NONE
Atp5pb	6724.35207810352	-0.0434199022250794	0.0741247830328816	-0.585767680504622	0.558031645353654	0.740688638236131	7438.94407014763	Atp5pb	NONE
Atp5pd	8027.0062561987	-0.00578344182997881	0.0626760246455824	-0.0922751859691607	0.926479402969728	0.965907474621869	8738.57082094386	Atp5pd	NONE
Atp5pf	7577.52847791359	-0.0220932705448358	0.0634470758429116	-0.34821574125081	0.727678166881642	0.855392958324205	7935.32371068189	Atp5pf	NONE
Atp5po	7335.86335130004	-0.0533763972795676	0.0567101037021793	-0.941214947514129	0.346594718233816	0.56230751489682	7697.90463363864	Atp5po	NONE
Atp6ap1	116.307688301779	-0.0440655435045728	0.0904495018590851	-0.487183926930015	0.62612799466273	0.788155293580181	118.975834820885	Atp6ap1	NONE
Atp6ap1l	57.7167878087477	0.0496841845267703	0.161096371303501	0.308412809827769	0.757768235899991	0.874270293957166	44.4538917986614	Atp6ap1l	NONE
Atp6ap2	1.31849099051729	-0.248281253797837	0.687309414068846	-0.361236509664578	0.717922651424025	0.848582253884307	1.34563323232328	Atp6ap2	NONE
Atp6v0a1	76.4832153836186	0.0384201365206268	0.0957597513832676	0.401213829042376	0.688262700021094	0.831131305459576	82.3387913249411	Atp6v0a1	NONE
Atp6v0a2	1.1704290527078	0.203311880212544	0.697366644160052	0.291542306927262	0.770636592154837	0.881627051690485	1.37815972460035	Atp6v0a2	NONE
Atp6v0a4	1.43130991056549	-2.00258961302035	0.737585531761401	-2.71506086655203	0.00662635906164872	0.0280634410789066	1.59411015415421	Atp6v0a4	DOWN
Atp6v0b	369.624245736145	-0.0299717781057782	0.0728441206170303	-0.411450887894596	0.680741946269444	0.826264159958726	366.979569318993	Atp6v0b	NONE
Atp6v0c	783.577900947993	-0.193849371383438	0.0595049039618801	-3.2577041298583	0.00112317444436696	0.00621307751771901	815.411432960472	Atp6v0c	NONE
Atp6v0d1	141.091629464491	0.150742302051604	0.0824076212054379	1.82922768363634	0.0673655068927493	0.180346152770804	138.961948399285	Atp6v0d1	NONE
Atp6v0d2	0.158095785015374	0.469838356894044	2.67834826228885	0.175420935174626	0.860748891745629	NA	0.11121431315532	Atp6v0d2	NONE
Atp6v0e1	443.654199227742	-0.0430669614773085	0.072440365451385	-0.594516071377509	0.552166996344237	0.736222661792317	453.352795975614	Atp6v0e1	NONE
Atp6v0e2	1.94278784685033	-0.254507917337192	0.638212102136235	-0.398782656244372	0.69005335760423	0.831923485011973	1.52572043316308	Atp6v0e2	NONE
Atp6v1a	30.0637910433405	0.0918410311486795	0.159037959795643	0.577478680352108	0.563616136647399	0.743539996032052	30.164838640087	Atp6v1a	NONE
Atp6v1b1	0.226173382645356	-0.972853616067291	1.68599535190914	-0.577020342888656	0.563925713345623	NA	0.262052501083224	Atp6v1b1	NONE
Atp6v1b2	42.7020731044785	-0.0721234334803688	0.155744585915685	-0.46308790161999	0.643301361603278	0.798961005845613	46.313165042322	Atp6v1b2	NONE
Atp6v1c1	97.8986786095158	0.0697491796314402	0.103411733110595	0.674480327651464	0.500005988546899	0.692132394647259	97.1894817682026	Atp6v1c1	NONE
Atp6v1c2	3.99230369749017	-0.160842814235243	0.478709804827596	-0.335992312280232	0.736876663737153	0.86062920855326	3.77705975601147	Atp6v1c2	NONE
Atp6v1d	386.644720381853	0.0797473154313846	0.0712256006520216	1.11964398617004	0.262865503458563	0.470671858547899	396.045585126728	Atp6v1d	NONE
Atp6v1e1	314.871873029573	-0.0415049164112437	0.0622727615317632	-0.666501940661062	0.505090323660219	0.696842025982224	350.193690741163	Atp6v1e1	NONE
Atp6v1e2	0.116614958537396	0.469838193370666	2.8052852336567	0.16748321622833	0.866989852513353	NA	0.120987202558159	Atp6v1e2	NONE
Atp6v1f	386.38840293992	-0.124930833883518	0.0704535895343556	-1.77323589485241	0.0761896264661213	0.196783115585005	386.6670852533	Atp6v1f	NONE
Atp6v1g1	1001.9073613085	-0.0456802242735078	0.0603595465074035	-0.756801979416873	0.449168506772834	0.651655054730287	979.427992372501	Atp6v1g1	NONE
Atp6v1g2	9.21942203683213	-0.123815042532858	0.290509837643424	-0.426199138511897	0.669962745184375	0.8190625949847	10.4414797846896	Atp6v1g2	NONE
Atp6v1g3	0.125585239454728	0.469837837465699	3.06343222607876	0.15336975091729	0.878106697911547	NA	0.238455225257847	Atp6v1g3	NONE
Atp6v1h	44.563264814892	0.238145932822116	0.134469298289644	1.77100599059537	0.0765597055423985	0.197485564663514	41.3319740442089	Atp6v1h	NONE
Atp7a	3.9032703562508	-0.739977292054357	0.412059139918381	-1.79580361256136	0.0725257560029252	0.190554647708705	4.05064080737539	Atp7a	NONE
Atp7b	0.252571420602574	0.469839423743963	1.62241770496849	0.289592145293489	0.772128276782803	NA	0.0964241690720966	Atp7b	NONE
Atp8b1	4.82117980018911	-1.65964837928791	0.377592506398169	-4.3953424688408	1.10598246777654e-05	9.83095526912484e-05	5.51012122732478	Atp8b1	DOWN
Atp9b	12.1600123478019	0.196765428763004	0.240247183251845	0.81901242753277	0.412779323217752	0.621930140190404	12.1844745954745	Atp9b	NONE
Atpaf1	18.2832918599848	0.171700831927803	0.194409828386598	0.883190080217361	0.377133580314242	0.590623671074012	18.5000042180292	Atpaf1	NONE
Atpaf2	88.1472732402761	-0.134966465237803	0.110980896492237	-1.21612340054618	0.22393791761302	0.422181024591424	90.6482849118414	Atpaf2	NONE
Atpsckmt	24.8207866324603	0.180362807978837	0.169434523265962	1.06449857149667	0.287102901185559	0.499962721575139	24.4637723822592	Atpsckmt	NONE
Atraid	57.127331958422	0.336318614264289	0.139156215692525	2.41684219846426	0.0156558026590231	0.0570595028207023	44.8192518811409	Atraid	NONE
Atrip	8.36387642249855	0.0871462998344807	0.280757335943816	0.31039723162183	0.756258899099104	0.873330336440976	7.84857629657862	Atrip	NONE
Atrn	16.3190693427298	0.198245281571419	0.211413249366574	0.937714557462183	0.348391120605604	0.563409591387844	15.3670811355624	Atrn	NONE
Atxn1	3.73635910988354	0.360535559097574	0.40840450351976	0.882790361003281	0.37734954936564	0.590802371796657	4.23072559010417	Atxn1	NONE
Atxn10	126.441675960289	0.148119667069043	0.085373426575685	1.73496218917408	0.0827475026439032	0.208894674792008	110.244096671741	Atxn10	NONE
Atxn2l	4.63985341709508	-0.355756036054833	0.379671933498684	-0.937009045616133	0.348753904974796	0.563760492991588	4.53084024928359	Atxn2l	NONE
Atxn3	7.89670695078095	-0.205443567096337	0.283296030204903	-0.725190419886024	0.468335219258214	0.666669351257244	8.50030342222127	Atxn3	NONE
Atxn7l3b	58.5406426358575	0.0278168176050971	0.136073672900434	0.20442468415952	0.838021642280174	0.916218244153177	50.6145881395219	Atxn7l3b	NONE
Auh	63.6022304035249	0.246581472150995	0.120517954045731	2.04601442252685	0.0407549517099804	0.122127987557678	73.2878319094769	Auh	NONE
Aup1	166.107898309	-0.144717959705474	0.0765547873431692	-1.89038419056345	0.0587065962485148	0.161833772928415	161.73938233064	Aup1	NONE
Aurka	16.2785814289402	1.01971331268026	0.259161624364202	3.9346616814195	8.33139692075491e-05	0.000621906076452747	11.748582404575	Aurka	UP
Aurkaip1	283.598479748357	0.0922684706930924	0.0623765295065607	1.47921776705111	0.139082122512911	0.303978920811773	294.458698617844	Aurkaip1	NONE
Aurkb	12.1067145027107	0.733273026767227	0.281191286082287	2.60773737687108	0.00911428514902148	0.0367485949699858	8.23975196479164	Aurkb	NONE
Aurkc	5.98482783494138	0.0918051455642361	0.399093238592511	0.230034329541655	0.8180650938048	0.907830774718806	4.27254994267624	Aurkc	NONE
Auts2l1	29.498846622482	0.171327401692003	0.194418113221864	0.881231685941164	0.378192432503866	0.591483378326122	27.5749964916561	Auts2l1	NONE
Aven	7.95265084245352	0.376441932942215	0.286427644465114	1.31426536584902	0.188756918137254	0.376042750546736	7.64695479502623	Aven	NONE
Avil	1.10207905727188	-1.24119925040498	0.925755678344251	-1.34074170911369	0.18000432761135	0.365572853812232	0.913232547754931	Avil	NONE
Avp	0.293649440585978	0.0557461420663175	1.51871119559341	0.0367062165789433	0.97071925187189	NA	0.514877416866584	Avp	NONE
Avpi1	69.3761289199074	0.289722375830119	0.144857582233458	2.00004978243522	0.045494888560377	0.133503847027668	55.8200624291677	Avpi1	NONE
Avpr1a	0.302056626143838	-1.70463237583842	1.33198160909424	-1.27977170570515	0.200625437570561	NA	0.516578178315561	Avpr1a	NONE
Avpr1b	0.201538200789813	-0.251506972019731	2.00654636065754	-0.125343215063974	0.90025184125947	NA	0.263513709790845	Avpr1b	NONE
Axin2	0.263428897488401	0.469839426802458	1.6184004280072	0.29031098773311	0.771578333655673	NA	0.210836508621284	Axin2	NONE
Axl	0.788109616913849	-0.47314071602254	0.926393356272905	-0.510734142056129	0.609537230114628	0.776819371127107	0.779499442322556	Axl	NONE
Azgp1	0.118645005356149	-0.612178331245918	3.08190789129941	-0.198636154238798	0.842547370119305	NA	0.177527260237502	Azgp1	NONE
Azi2	18.5346674428348	-0.66889128460602	0.200963677844676	-3.32841880572569	0.000873404597569186	0.00499629372313876	20.1769882853158	Azi2	NONE
Azin1	225.088449771183	-0.841733152592924	0.0720867804513423	-11.6766645329803	1.67749624129113e-31	8.88536821871101e-30	225.926489737888	Azin1	NONE
Azin2	1.04270165685005	-1.41472181983017	0.885037570050827	-1.59848786955895	0.10993444293945	0.257001116101899	0.996846530941943	Azin2	NONE
B2m	1474.23108630859	-1.25956738176971	0.124955884099512	-10.0800965944639	6.76595755568587e-24	2.69708273697443e-22	1799.32395536626	B2m	DOWN
B3galnt1	21.3331830013964	-0.658194827915317	0.177938904544262	-3.69899336854461	0.000216456255754215	0.0014761273173127	22.3451783304457	B3galnt1	NONE
B3galnt2	35.1984725759064	0.0469378693202493	0.136989767042042	0.342637777505266	0.73187097821784	0.858065832557808	39.408417022233	B3galnt2	NONE
B3galt1	0.666221941216186	1.10282962821011	1.10700076156837	0.996232041112289	0.319137414721607	0.534815661769812	0.616284302842614	B3galt1	NONE
B3galt2	21.1264960800084	1.25459396869275	0.247643919258018	5.06612063179958	4.06004681872438e-07	4.57692352742496e-06	15.5230850138445	B3galt2	UP
B3galt4	1.39677138166674	1.34358997634666	0.883133215173015	1.52138992539584	0.128162015561662	0.287156077059264	0.915533195814636	B3galt4	NONE
B3galt5	4.21798389442465	-0.160313774111677	0.420456919285024	-0.381284661420928	0.702992033999472	0.839410050284114	3.99950097206089	B3galt5	NONE
B3galt6	1.39952028878348	-1.09995908714911	0.649858064628998	-1.69261435230026	0.090528897375123	0.223909426343588	1.61917626519138	B3galt6	NONE
B3gat2	0.104511206103688	-0.61217872210539	2.86726824383358	-0.213505912264036	0.830932378113042	NA	0.168826094255727	B3gat2	NONE
B3gat3	32.9945326580662	0.227226078312761	0.149644702667132	1.51843716658785	0.128904228166181	0.288443103149632	30.8950760170681	B3gat3	NONE
B3gnt2	11.7946113273049	-0.907746783441308	0.253855401050393	-3.57584191506373	0.000349102572544154	0.00223719788115575	11.8613567893776	B3gnt2	NONE
B3gnt3	0.21330722363632	-0.251506993366024	1.9637928034104	-0.128072061843412	0.89809194536382	NA	0.253189336442087	B3gnt3	NONE
B3gnt5	1.19050838365071	-0.0216724895314111	0.909227356004847	-0.0238361608769012	0.980983296027776	0.99028859402334	0.762518883030194	B3gnt5	NONE
B3gnt7	0.741748335302998	-0.0423764246629711	0.90577738647551	-0.046784591110033	0.962684910098272	0.981657836081387	0.888913340515367	B3gnt7	NONE
B3gnt8	1.94503892715904	3.90601184785835	0.80220689546287	4.86908286372257	1.12117388905253e-06	1.16642305946273e-05	1.89462542084414	B3gnt8	UP
B3gntl1	0.630107142032813	0.699760482984143	0.953800606950954	0.733654893784446	0.463159095806605	0.662635114868848	0.781507011591479	B3gntl1	NONE
B4galnt1	2.96432530228124	1.28715230001445	0.478935382373536	2.6875281037611	0.00719830445816846	0.0300871637288085	3.51440373047664	B4galnt1	UP
B4galnt3	0.486405719675996	-0.972854213642613	1.27046638357176	-0.765745734182713	0.443827608788778	0.64735323298753	0.236341378369779	B4galnt3	NONE
B4galnt4	0.375207202227762	1.55171176026625	1.27535608346213	1.2166890332729	0.223722553189507	NA	0.292002723446806	B4galnt4	NONE
B4galt1	9.78218357053883	-1.64170953701251	0.298933882486428	-5.49188176113506	3.97673607628744e-08	5.08601306338857e-07	10.511096551398	B4galt1	DOWN
B4galt2	7.30072021196353	0.222823360394168	0.33133187874693	0.67250806423115	0.501260308016677	0.69295534098262	6.33470128221551	B4galt2	NONE
B4galt3	35.4509109054593	-0.140458326388866	0.142691541718642	-0.984349350333743	0.324943772508938	0.540013179890218	33.8669376745394	B4galt3	NONE
B4galt4	7.05442182972399	0.825327151835957	0.355499576873908	2.32159812704557	0.0202545848456076	0.0701352788683727	6.83708012765474	B4galt4	NONE
B4galt5	19.8871045938236	-1.83456851511024	0.218344630593595	-8.40216913107849	4.38305938082757e-17	1.22195655317662e-15	19.1862004793087	B4galt5	DOWN
B4galt6	34.5241019524844	-0.988436515961843	0.178876985585223	-5.5257892049557	3.28007768969471e-08	4.24179500562526e-07	33.2940375733132	B4galt6	NONE
B4galt7	7.87777746774123	0.445549459740535	0.310370909791876	1.43553872377829	0.151133641800714	0.321856112518503	6.59595902891006	B4galt7	NONE
B4gat1	15.1978574307336	0.843259744090373	0.231823304870466	3.6375106659857	0.000275285795890468	0.00182059021227447	14.6103846627826	B4gat1	NONE
B9d1	41.4571143267823	0.406955360371214	0.142235738855471	2.86113295888828	0.00422129977953969	0.0193240242473009	40.4375130530467	B9d1	NONE
B9d2	6.66649889797457	0.772960855646125	0.388626382729839	1.98895620574341	0.0467060370636995	0.136265098073168	5.29542358100989	B9d2	NONE
Baalc	4.18200734332594	0.388816724190331	0.385386160647952	1.00890162619387	0.313021815236967	0.528230005346061	4.58615297030895	Baalc	NONE
Baat	0.175740200433785	-0.251506948877934	2.05188992504069	-0.122573314391096	0.902444987096281	NA	0.10024392409378	Baat	NONE
Babam1	23.1703187925477	0.347814708574493	0.173105320589676	2.00926642456555	0.0445088866108972	0.131174564198783	24.9824022311127	Babam1	NONE
Babam2	133.634470728708	-0.0122879915521023	0.0911781795690574	-0.134768994184574	0.892794521201257	0.947139134066801	139.915183488381	Babam2	NONE
Bace1	1.9689775254712	-0.666839723857944	0.683209965509075	-0.976039222965764	0.329045027615982	0.545274617192199	1.30750394520611	Bace1	NONE
Bace2	3.61647114292212	-0.921915744237546	0.398192313533012	-2.31525248706518	0.0205991183271219	0.0710948445684659	4.1837889554636	Bace2	NONE
Bach1	3.65261331923817	-0.686882785692871	0.427618853205746	-1.60629677700946	0.108208718176731	0.254372974695289	3.45994567582174	Bach1	NONE
Bach2	1.53838298974477	-2.0143248826393	0.806727198222868	-2.49690959605259	0.0125280891303892	0.0475256065277109	1.29304811490711	Bach2	DOWN
Bad	109.521289823028	0.365458091843368	0.125088881134858	2.92158734275805	0.00348252613829744	0.0164752460049961	87.6488828630385	Bad	NONE
Bag1	82.4998317014494	-0.345993719333746	0.103830051373803	-3.3323080818685	0.000861288523439696	0.00494202070013868	91.2261598925269	Bag1	NONE
Bag2	32.5654188192807	-0.0849300921747027	0.179331374149184	-0.473593048498309	0.63579013356091	0.794471255796868	30.374842582091	Bag2	NONE
Bag3	119.47243633049	-0.596389025617426	0.165332996992524	-3.60719902539717	0.00030952024465941	0.00200161801994419	132.206312792219	Bag3	NONE
Bag4	1.24658460526286	-1.67835468592193	0.768987598171719	-2.18255104492224	0.0290688882989623	0.0935133006832836	1.37022940767722	Bag4	NONE
Bag5	24.1324156349417	0.105742527601086	0.173334410442609	0.610049252950252	0.541829181455809	0.727961374205164	26.5445038632962	Bag5	NONE
Bag6	27.555730164755	-0.138520856347947	0.178717194561173	-0.775084102501021	0.438289964808523	0.643039401031114	23.1161430700276	Bag6	NONE
Bai1	0.0931439836796377	-0.612178018154475	3.24361183707312	-0.188733439420074	0.850301741690611	NA	0.0596871807947228	Bai1	NONE
Baiap2	7.39771330727848	0.132025552056447	0.310503124167157	0.425198787968946	0.670691767665669	0.819640171188554	7.41126654630143	Baiap2	NONE
Baiap2l1	7.09368592042671	1.11046988626816	0.341973228306433	3.24724216503024	0.00116529193482624	0.00643072618648161	6.3402105488597	Baiap2l1	UP
Baiap2l2	0.239311721922227	0.469839243157306	1.84416712370966	0.254770425693412	0.798900418549022	NA	0.225417772873613	Baiap2l2	NONE
Baiap3	0.129698139550738	0	3.04183203259878	0	1	NA	0	Baiap3	NONE
Bak1	10.182582826203	-0.795478659779493	0.262048603897357	-3.03561495061839	0.00240045701713182	0.0119559044219532	9.47703273086535	Bak1	NONE
Bambi	1.54752227609773	0.810352406517995	0.64830867553846	1.24994842286346	0.211318388974702	0.405239430006041	1.59272436914809	Bambi	NONE
Banf1	873.322634018867	0.00962606800170783	0.0664201175339468	0.144926994397263	0.884768512992321	0.941502132897067	925.443136141056	Banf1	NONE
Bank1	0.50960989859706	0.107256797586475	1.1916696347372	0.0900054800927509	0.92828286002207	0.966762824746201	0.390295017741263	Bank1	NONE
Banp	17.3326953165061	-0.00526158841940419	0.219203075160004	-0.024003260061765	0.980850008304115	0.99028859402334	22.5402812566771	Banp	NONE
Bap1	34.4378237316288	-0.253199230149928	0.147316362858165	-1.71874478325063	0.0856608537185045	0.214429413710542	29.9216321390309	Bap1	NONE
Bard1	0.999533192380952	-0.264275448005788	1.08293940835255	-0.244035304253841	0.807203477485634	0.900922122266131	0.508663491008191	Bard1	NONE
Barhl1	0.114471785205995	-0.251506265768992	3.10521029740711	-0.0809949219796812	0.935445990911221	NA	0.132565731208947	Barhl1	NONE
Basp1	0.618441932501577	-2.18354798226427	1.04966406293169	-2.08023505745797	0.0375039781637451	0.114455708155602	0.908528874590254	Basp1	NONE
Batf	11.9519419399423	-3.60594036675657	0.383978731095235	-9.39098985110773	5.94389961008621e-21	2.01605951687134e-19	13.5291678837793	Batf	DOWN
Batf3	0.892122724123653	-1.38918912502388	0.993411659353519	-1.39840227557619	0.161992300218274	0.339128439366898	0.771320725292673	Batf3	NONE
Bax	38.2923655094721	0.0329815363483552	0.154914499416511	0.212901545514338	0.8314037568734	0.914150102344213	35.8958434064172	Bax	NONE
Baz1a	19.3253143576001	-1.32030407236758	0.210200307759376	-6.28117097658572	3.36032334115435e-10	5.43650638178389e-09	19.7874771306665	Baz1a	DOWN
Baz1b	33.0995528319523	0.0942494207453791	0.164495875277423	0.572959173513787	0.566672337374967	0.74562149654601	32.9339891145197	Baz1b	NONE
Baz2a	9.21006595200685	0.0890925886741087	0.265598192065686	0.335441246723829	0.737292258034369	0.861027906292025	9.56607500552085	Baz2a	NONE
Baz2b	42.9483768369319	-1.08071552141806	0.170531986417268	-6.33731855309363	2.33798289487007e-10	3.84689384120465e-09	44.9352813401815	Baz2b	DOWN
Bbc3	0.873233039267343	-0.782813192915111	0.735921346880844	-1.06371855665421	0.287456215503891	0.500223837360506	1.27823791443805	Bbc3	NONE
Bbof1	8.34704824200165	0.168511105488261	0.342913134063584	0.49141047323377	0.62313615823382	0.786316636321975	9.63011708174275	Bbof1	NONE
Bbs1	6.14347615966266	0.179130481185825	0.334753077327974	0.535112276235542	0.592572221509997	0.766388939542511	5.79642311793084	Bbs1	NONE
Bbs10	1.97436183100788	2.68579632256916	0.858961808144845	3.12679364449258	0.00176723921900943	0.00917635404678126	1.11204712678824	Bbs10	UP
Bbs2	17.0561802097769	0.0951162551190606	0.203964051019599	0.466338330914602	0.640973345981444	0.797424838946355	16.1498355088688	Bbs2	NONE
Bbs4	15.2885243809598	0.0846823346854437	0.203638493910336	0.415846400448876	0.677522402940672	0.823855987764698	15.5589212802401	Bbs4	NONE
Bbs5	6.8060506319147	0.620958812128456	0.317267969926525	1.95720611908054	0.0503232396888605	0.143993483076167	6.39509825246276	Bbs5	NONE
Bbs7	7.7054307277916	0.855834272211763	0.336736745829074	2.54155295735435	0.0110361226264402	0.0426706453720904	6.17491811194751	Bbs7	NONE
Bbx	14.7050620555206	0.204442330535844	0.215599602745905	0.948250033543846	0.343002181350456	0.558727606179277	14.6339618425947	Bbx	NONE
Bcam	35.5491559380885	-0.0290908318337276	0.143037535776383	-0.203379005907978	0.838838807760691	0.916481386420248	40.3414247406358	Bcam	NONE
Bcan	0.846406245186508	-0.247157513979214	0.97270600260265	-0.254092720018072	0.799423927434481	0.89770741125266	0.702278477032298	Bcan	NONE
Bcap29	164.076868312006	0.000887180779341702	0.0916080946831661	0.00968452386669636	0.992272988714293	0.996482267257017	173.151297455073	Bcap29	NONE
Bcap31	265.491975399572	0.0879959242212329	0.0777711382582315	1.13147275701496	0.257856163556331	0.464677877466745	267.27067581529	Bcap31	NONE
Bcar1	22.6008573307077	-0.844055303100859	0.195269806950063	-4.32250800205232	1.54265486393924e-05	0.00013374287310684	21.8166157015556	Bcar1	NONE
Bcar3	4.57377118818053	1.2570688846765	0.442917147191494	2.83815809039566	0.00453747028986148	0.0205123364623512	4.00319748610832	Bcar3	UP
Bcas1	0.205319906966063	0	2.01948867508559	0	1	NA	0	Bcas1	NONE
Bcas2	214.517483428865	0.196196076113671	0.11997507424159	1.63530697816945	0.101984711463365	0.243516029419493	208.780260523595	Bcas2	NONE
Bcas3	10.8324340126104	0.194705512785313	0.274769549009465	0.708613867465371	0.478564128314636	0.675345971830873	8.7072965050646	Bcas3	NONE
Bcat1	26.8714378138029	-2.85543419700516	0.232233822976159	-12.2955138937634	9.57459083866892e-35	5.69565403736203e-33	29.9534177544299	Bcat1	DOWN
Bcat2	72.809270033157	0.290222159120897	0.102450300570756	2.83280924998809	0.00461409106744329	0.020810053025794	84.6335574273269	Bcat2	NONE
Bccip	35.9136245181741	-0.143618764036366	0.15201684568377	-0.944755585411408	0.344783671668622	0.560693100251304	40.8539053891759	Bccip	NONE
Bcdin3d	10.4086182926109	0.153668409129939	0.235866387323365	0.651506180570207	0.514719788685836	0.705788830553101	11.2599560376901	Bcdin3d	NONE
Bche	6.13308593462	-0.0611632276261087	0.318060857926023	-0.192300391896492	0.847506911438531	0.920858015425905	7.3329810110605	Bche	NONE
Bckdha	110.503978413337	-0.0150795157300958	0.100952741808451	-0.149372027544412	0.881260082870304	0.939319761214327	114.395437268423	Bckdha	NONE
Bckdhb	98.1840814460886	0.0276025614669229	0.100828876350017	0.273756511687222	0.784271745927359	0.889823185911323	115.923883999018	Bckdhb	NONE
Bckdk	173.747146747006	0.0863893138616308	0.0777229859754534	1.11150276559002	0.266352000298382	0.475262760107864	190.828662490237	Bckdk	NONE
Bcl10	29.9464025640786	-1.57860934138226	0.163517626146648	-9.65406224749446	4.72461982949341e-22	1.70440798360052e-20	33.1073933576277	Bcl10	DOWN
Bcl11a	0.779612675469419	-0.49771261896053	0.977460913758334	-0.509189280057068	0.610619556392593	0.777460229394895	0.634261935282543	Bcl11a	NONE
Bcl11b	1.81323232202778	1.33264211138425	0.692510321953502	1.92436425730811	0.0543089413588131	0.152623474279505	1.57479991132626	Bcl11b	NONE
Bcl2	0.374924647380554	-0.29462087110081	1.36364636119851	-0.216053721466223	0.828945872626867	NA	0.485681684643619	Bcl2	NONE
Bcl2a1	31.8464671520076	-2.32730197835245	0.216922200596689	-10.7287404053192	7.46061663084089e-27	3.27814973173312e-25	36.5166853725632	Bcl2a1	DOWN
Bcl2l1	40.9351930532715	0.283223811402447	0.164463831104786	1.72210393920591	0.0850506916578611	0.213178051692132	35.8441558981264	Bcl2l1	NONE
Bcl2l11	18.3164120826044	-0.080865963184347	0.2743589472295	-0.294745128602287	0.768188586115369	0.880205571343637	12.9001012248245	Bcl2l11	NONE
Bcl2l12	16.1444637145807	0.572856385625481	0.225896013698976	2.53592959098807	0.0112149280069159	0.0432346842406862	12.7293134566046	Bcl2l12	NONE
Bcl2l13	1.09205140268565	0.208288125201931	0.771543371952559	0.269962950591892	0.787188756794322	0.891083213190526	1.11565896107261	Bcl2l13	NONE
Bcl2l14	0.197241895321356	0	2.1466456971313	0	1	NA	0	Bcl2l14	NONE
Bcl2l15	1.07117936774836	0.18631251183297	0.781367391858868	0.238444186146204	0.811536599924791	0.903871777160593	1.10267466379568	Bcl2l15	NONE
Bcl2l2	20.5064625169611	-0.878331804932041	0.184131882561196	-4.77012341760058	1.84113080066329e-06	1.86688088179145e-05	22.3632682041486	Bcl2l2	NONE
Bcl3	13.5904269638773	-4.04960644017575	0.393910718880066	-10.2805185187376	8.62622571081191e-25	3.53583810054481e-23	16.0209813743262	Bcl3	DOWN
Bcl6	8.33374725864029	-2.11150778808145	0.329337354471403	-6.41138261242942	1.44205774387528e-10	2.42082052517414e-09	9.44805460580798	Bcl6	DOWN
Bcl6b	16.6637359020864	0.544618460968291	0.241881909292777	2.25158823394717	0.0243483052943786	0.0810571347837469	17.4423266674039	Bcl6b	NONE
Bcl7b	20.7207003351656	-0.0608701303102888	0.173604037551389	-0.350626236398855	0.725868770854165	0.854212426386435	25.4879735600803	Bcl7b	NONE
Bcl7c	16.3189898099866	0.305399646732253	0.206948724247329	1.47572616281153	0.140017419509021	0.30518640855029	16.266843678486	Bcl7c	NONE
Bcl9	6.68883316377396	0.686077143791147	0.360038484477369	1.9055661363175	0.0567065191661386	0.157631349706975	4.83945639353449	Bcl9	NONE
Bcl9l	2.86916444572629	-0.460824213646744	0.527441008976576	-0.87369811183417	0.382282679494493	0.594513886866352	2.25733031202225	Bcl9l	NONE
Bclaf1	74.9999565020747	-0.87213160517045	0.130836646641473	-6.66580524308543	2.63218122117147e-11	4.71921208123478e-10	74.5082202889012	Bclaf1	NONE
Bclaf3	4.01981050129862	-0.277782523925088	0.471561887435827	-0.589069073066025	0.555814938837617	0.738895756468406	2.89070762136244	Bclaf3	NONE
Bco1	0.654580716125506	-1.76247691058439	1.22170308966475	-1.44263931678199	0.149122101805914	0.319213209254218	0.544405701305115	Bco1	NONE
Bco2	1.71355306260908	0.596883744452687	0.599515414857817	0.995610337382645	0.319439510103016	0.535090009703247	1.74589835826536	Bco2	NONE
Bcor	12.0918477968542	-0.426327692862399	0.240316755792979	-1.77402400201199	0.0760591802276917	0.196604989010307	10.6898701167662	Bcor	NONE
Bcorl1	2.67243192868273	0.271167346415455	0.565940020580749	0.479145026953902	0.631835459178845	0.792404642596583	1.95500365794367	Bcorl1	NONE
Bcs1l	40.093230737088	0.122514632597007	0.150827191183275	0.812284785229045	0.41662823882245	0.625407132793819	42.7389572163025	Bcs1l	NONE
Bdh1	25.5839746070649	-0.462557645501331	0.217520446484022	-2.12650191270782	0.033461490162945	0.10434483635971	36.05604054985	Bdh1	NONE
Bdh2	57.634512069155	0.0389369395882644	0.119898356881058	0.324749567893501	0.745370616356212	0.865755396989292	54.6074637743191	Bdh2	NONE
Bdkrb2	1.54079060645165	-0.250912827003714	0.696619354036695	-0.360186413928569	0.7187077339526	0.848906877307165	1.2377237185947	Bdkrb2	NONE
Bdnf	40.5387192490893	-1.23828534173313	0.201791795934824	-6.13645037448935	8.43857079228133e-10	1.3034277122565e-08	47.711835051907	Bdnf	DOWN
Bdp1	14.0884985399549	-0.382898509156091	0.31776654990039	-1.20496795297088	0.228215673699357	0.427812187283862	17.8508900145825	Bdp1	NONE
Becn1	11.4788633500666	-0.387028558702809	0.232203075247881	-1.6667675838903	0.09556062832075	0.232683309932977	11.5384358889281	Becn1	NONE
Begain	0.325899297934443	-0.612180597249093	1.4474641197818	-0.422933175947309	0.672344016721755	NA	0.293845006983348	Begain	NONE
Bend5	2.3998479135567	-0.0684736975674098	0.570686999419915	-0.119984680984517	0.90449528308778	0.954099055224236	1.84474759313286	Bend5	NONE
Bend6	0.342446464652753	0.109166197458449	1.24370790108372	0.0877747880859537	0.930055676598544	NA	0.30247414071124	Bend6	NONE
Bend7	0.423652718285614	-0.251507286692368	1.23448076104366	-0.203735282581268	0.838560368904612	NA	0.334912165541685	Bend7	NONE
Best2	0.15153010485951	-0.251506734721184	2.43171313954826	-0.103427797724491	0.917623451053735	NA	0.112777237239997	Best2	NONE
Best3	0.547864754909997	-0.251507298025235	1.19742363403276	-0.210040365729372	0.833636168372614	0.914989377364172	0.366154608034662	Best3	NONE
Bet1	87.2748253096369	0.147382940349126	0.107304547152837	1.37350134975365	0.169596541903619	0.350243882158089	88.4925277994789	Bet1	NONE
Bet1l	44.6975161905074	-0.0883670562376062	0.137008955405753	-0.644972848496701	0.518944781106293	0.709375378368253	44.9029056537046	Bet1l	NONE
Bex1	55.6005885956114	0.0206028178090022	0.222363076790838	0.0926539518446308	0.926178480677954	0.965907474621869	14.753074772721	Bex1	NONE
Bex2	1.07206234614493	0.830513309689535	1.08920010939159	0.762498371537483	0.445762614700849	0.649114528060488	0.152337654883233	Bex2	NONE
Bex3	27.9204577305794	0.0730698137500206	0.181655280854925	0.402244368598215	0.687504192085834	0.830696010747505	18.7053663062483	Bex3	NONE
Bex4	4.20371541347743	-0.491366190716215	0.664803370310063	-0.739115071704649	0.459837125633093	0.660043232434901	1.45843245008864	Bex4	NONE
Bfar	124.41570939878	-0.588396879894979	0.105358252160562	-5.58472514329762	2.34070105496181e-08	3.08196733683961e-07	124.918451319857	Bfar	NONE
Bfsp1	6.75978417665601	-3.9434878554305	0.546631290274261	-7.21416414609551	5.42662647561352e-13	1.14870195469191e-11	7.12896372009597	Bfsp1	DOWN
Bfsp2	9.18962133176767	-0.15538767862158	0.251350984159993	-0.618209947101982	0.536436953932394	0.72247401203016	11.2073822383862	Bfsp2	NONE
Bglap	0.287092531286135	0.109166155296028	1.52290901604915	0.0716826508646166	0.942854463244107	NA	4.82629794581673	Bglap	NONE
Bgn	106.076271686155	0.284770139610025	0.133440041548362	2.13406812757037	0.0328372044377266	0.102837897267178	94.5460816858128	Bgn	NONE
Bhlhb9	6.92776951307912	0.646981585739367	0.379499651032137	1.70482788055207	0.0882265300574462	0.219102493827098	5.07408475314733	Bhlhb9	NONE
Bhlhe22	0.547610204643183	-1.25649642550462	1.16474137454166	-1.07877718862616	0.280687066222134	0.49280610991021	0.606756264948069	Bhlhe22	NONE
Bhlhe40	4.18564199816516	-0.0760210628440131	0.398385650877804	-0.190822793633526	0.848664430080401	0.921597770916743	4.47485544804699	Bhlhe40	NONE
Bhmt	0.520194733404175	2.04857657720482	1.22759619330389	1.66877071497866	0.0951628285632469	0.232006896034818	0.809075950842065	Bhmt	NONE
Bhmt2	0.148742002070026	0.83051079847057	2.68955719166912	0.308790904704711	0.7574805882625	NA	0.172996606504134	Bhmt2	NONE
Bicc1	1.37852492250612	-0.958418321777029	0.764324065749823	-1.25394235864704	0.20986295728528	0.403315159792784	1.29019231016882	Bicc1	NONE
Bicd1	1.48739009637724	1.26579033224612	0.704054770230684	1.7978577601731	0.072199551323665	0.189826562863671	1.45873839513331	Bicd1	NONE
Bicd2	28.9280452272725	0.81130742480097	0.181657714666817	4.46613250799179	7.96462900219786e-06	7.26905558029073e-05	28.3632715593277	Bicd2	NONE
Bicdl1	1.23803474446013	0.0560538957996811	0.774615046747931	0.0723635514634171	0.942312590439257	0.974313757830054	1.04627834433369	Bicdl1	NONE
Bicdl2	0.123333499590995	0	2.77287788877773	0	1	NA	0	Bicdl2	NONE
Bicra	2.632107940917	0.13892924706123	0.598179067623981	0.232253608627712	0.816341042220612	0.906846438256263	1.69382895376804	Bicra	NONE
Bicral	5.17664929059231	0.814664264131418	0.392659142190285	2.07473652488301	0.0380109602901858	0.115493245441517	4.75627469892819	Bicral	NONE
Bid	0.938016960443895	-1.51654849071195	0.864765250940448	-1.75371118238467	0.0794800084660247	0.202987251916752	1.06399249632658	Bid	NONE
Bik	4.41498886533	0.164698922357847	0.492236104773834	0.334593339985739	0.737931869545645	0.861254621866333	2.48772786775371	Bik	NONE
Bin1	3.00911290428374	0.447801433021944	0.514630460962683	0.870141717193096	0.384222962114276	0.596353940458175	2.31668398450015	Bin1	NONE
Bin2	0.377937812152566	-0.621439628544769	1.28849080170211	-0.482300399602264	0.629592563449207	NA	0.415287702743468	Bin2	NONE
Bin2a	0.713812490764974	0.215927080272382	0.938612109762303	0.230049322852934	0.818053443256848	0.907830774718806	0.689694106767315	Bin2a	NONE
Bin3	29.3941938447926	0.10570339046602	0.168089497970283	0.628851842276951	0.529446056326238	0.716740605230222	26.0963975637365	Bin3	NONE
Birc2	173.362682319107	-2.28088054114408	0.102238562433832	-22.3093956609596	2.9951501571876e-110	7.55298735290787e-108	200.42380017813	Birc2	DOWN
Birc3	111.946913011711	-4.66736266701536	0.172866160206805	-26.9998631393886	1.48337496469909e-160	8.60357479525474e-158	126.847211470839	Birc3	DOWN
Birc5	19.5702565464249	1.54229925758535	0.26369231018396	5.84885943966056	4.94955112419875e-09	7.07950592363817e-08	12.3628349681564	Birc5	UP
Birc6	46.7071178641064	0.0635541681998526	0.159113830822537	0.399425793919424	0.689579491236865	0.831895215310374	44.2102801769092	Birc6	NONE
Birc7	0.175606237958109	0.469838707123924	2.38384389003442	0.197092900708838	0.843754838881066	NA	0.11121431315532	Birc7	NONE
Bivm	10.6158448346202	0.914840161554644	0.269386651504537	3.39601148180586	0.000683754912914164	0.00404671274990016	9.65784610213714	Bivm	NONE
Blcap	24.1962114717151	0.0595012188568689	0.176364500762166	0.337376391505842	0.73583317933513	0.860052881936347	23.89229415259	Blcap	NONE
Bles03	19.2260643253313	0.140721957268884	0.20613991100849	0.682652653629451	0.494826354167876	0.688078600639184	16.4039333124885	Bles03	NONE
Blk	0.502138588966859	0.203287330465685	1.18385143926435	0.17171692640084	0.86366007813363	0.930218839958227	0.684226961006684	Blk	NONE
Blmh	90.9437003001974	-0.0263571138849881	0.0975457538349173	-0.270202575189423	0.787004411643984	0.891083213190526	87.5272324078452	Blmh	NONE
Blnk	2.7860486062149	0.757441689990055	0.489735708211832	1.54663357661972	0.121951628415029	0.276776350099542	3.33345096470886	Blnk	NONE
Bloc1s1	608.536284226855	0.0663178847160934	0.0551478049049174	1.2025480403152	0.229151265083243	0.429180496747583	623.472519233852	Bloc1s1	NONE
Bloc1s2	20.6666848222544	0.220490491722662	0.22949645718179	0.960757714651803	0.3366740044258	0.552705696481641	22.8575886455862	Bloc1s2	NONE
Bloc1s4	15.7190965300424	-0.241670729857645	0.203893229071245	-1.18528080092939	0.235906441851926	0.437988512021502	16.0582724675158	Bloc1s4	NONE
Bloc1s5	17.1833898995602	0.435475052854041	0.202753882770357	2.14780129930862	0.0317295437693842	0.100298266752574	18.6000516987799	Bloc1s5	NONE
Bloc1s6	8.02067502779141	0.14699839587219	0.332832711333927	0.441658499499792	0.658736345004383	0.809378413520902	7.53966757109068	Bloc1s6	NONE
Blvra	70.5583301011668	0.281703292275902	0.121714998497724	2.31445011504618	0.0206430446106998	0.07122525802621	68.9537634250253	Blvra	NONE
Blvrb	134.970341334404	0.0799785614001955	0.0962258585621931	0.831154562767589	0.405886319427919	0.615461608544296	140.992213193334	Blvrb	NONE
Blzf1	27.0179312121018	0.593619033883025	0.166404671560881	3.56732192861451	0.000360648300814105	0.00229737522759123	27.8731832521167	Blzf1	NONE
Bmerb1	0.157953996489992	0.469838343878849	2.68867098856132	0.17474742944664	0.861278097811335	NA	0.105727552329264	Bmerb1	NONE
Bmf	0.584495686760904	-0.564781080489827	1.20911396795451	-0.467103263594981	0.640425999344411	0.797096737381456	0.383119425664492	Bmf	NONE
Bmi1	0.370448976275068	0.714282025901554	1.47697938383664	0.483610017660583	0.628662663925823	NA	0.372989096122914	Bmi1	NONE
Bmp1	17.3167398849877	0.216177652632892	0.236123214479878	0.91552900933133	0.359913980451168	0.574199171122754	15.6909143425251	Bmp1	NONE
Bmp10	0.90524893915914	0.77828836829774	1.10288909517952	0.705681443129201	0.480386263631563	0.676171388867513	0.687852002610085	Bmp10	NONE
Bmp2	1.01504479366247	-1.26479096941022	0.880623073938977	-1.43624554799919	0.150932482413557	0.321604848640202	0.886945476517124	Bmp2	NONE
Bmp3	0.331637617314298	-0.612180656127888	1.37941848819883	-0.443796180321783	0.657189950246759	NA	0.161972707720882	Bmp3	NONE
Bmp4	29.1496462260915	-1.31824980904832	0.206976754163049	-6.36907180412082	1.90175567105974e-10	3.15598938258841e-09	31.4482222198826	Bmp4	DOWN
Bmp5	3.0615747125552	-0.754179546436601	0.507718947509532	-1.48542722334081	0.13743068864882	0.301588344367444	2.56272009831097	Bmp5	NONE
Bmp6	0.29835923949448	-0.25150721087386	1.45837382249977	-0.172457299351929	0.86307802852332	NA	0.320443833051047	Bmp6	NONE
Bmp7	1.23043325510799	-0.612180886172851	1.07295766498739	-0.570554557881877	0.568301629430685	0.74666427697315	0.174771388154428	Bmp7	NONE
Bmper	4.87087643832087	-0.725021221857538	0.424329666930271	-1.7086272263322	0.0875200220791058	0.217814257909811	4.18224342245254	Bmper	NONE
Bmpr1a	5.24319800381817	1.0967510993849	0.406437720456239	2.69844811193646	0.00696635969928222	0.0292586585486764	4.31739952723915	Bmpr1a	UP
Bmpr1b	0.352246081119036	-1.21026419697891	1.21754223770855	-0.99402235051546	0.320211986333666	NA	0.552466311283201	Bmpr1b	NONE
Bmpr2	21.8471118250385	-0.765313770408144	0.210267247345036	-3.63971935749132	0.000272935345245396	0.00180906378015301	24.5474693553641	Bmpr2	NONE
Bms1	26.6729318187607	-0.269393213044817	0.173976616234877	-1.54844495125208	0.121515205722168	0.276116823972018	26.12516503699	Bms1	NONE
Bmt2	0.278935646515882	-0.635676204171797	1.51515530909054	-0.419545244212196	0.674817696041643	NA	0.424963978761946	Bmt2	NONE
Bmx	2.7830316828406	-0.048516242105031	0.506851742407668	-0.0957207760095036	0.923742339796324	0.96486464851448	2.48172510379151	Bmx	NONE
Bmyc	8.50312265775508	1.20897985209212	0.354654042991942	3.40889911163253	0.000652255968950494	0.00388659841945617	7.44241377117509	Bmyc	UP
Bnc1	0.35125705566833	1.96891347109962	1.3786078329025	1.42818967374812	0.153237272015862	NA	0.369442697280013	Bnc1	NONE
Bnc2	0.803503580389588	1.95629405420665	0.991165024814499	1.97373192680278	0.0484122328393494	0.139718557090483	0.508656684206851	Bnc2	NONE
Bnip1	127.120948448895	0.114226498965132	0.0985098703832464	1.15954369364959	0.24623463710798	0.450351433876657	122.446510327832	Bnip1	NONE
Bnip2	10.0940235664903	-0.374963076536635	0.263666677988275	-1.42211021657166	0.154994257353175	0.327850726713499	11.8603174922114	Bnip2	NONE
Bnip3	577.804132365959	-0.121628579219519	0.0885994797671952	-1.37279112178888	0.169817291579053	0.350427151554308	654.23342137915	Bnip3	NONE
Bnip3l	378.582806332305	0.32874576406054	0.137239205447774	2.39542165074428	0.0166012618301909	0.0599019898415865	379.390198471868	Bnip3l	NONE
Boc	17.0426622638849	-0.948851780165144	0.221341329045057	-4.28682607201654	1.81244087762557e-05	0.000155851105859574	17.7287963144224	Boc	NONE
Bod1	19.1541845325633	0.277317254779102	0.199192544547384	1.39220699956034	0.163859723795183	0.341988628287895	18.576587460103	Bod1	NONE
Bok	35.2722425133277	-0.0931484213882239	0.197418037488472	-0.471833387532601	0.637045717571338	0.795351229888294	34.2620374536329	Bok	NONE
Bola1	75.4011649917645	0.337820710237944	0.113196033938266	2.98438645317011	0.00284147641570886	0.0137970391051581	82.9278126838596	Bola1	NONE
Bola3	447.108166876364	0.0120133039051589	0.0782575378962655	0.153509862795366	0.877996213107454	0.937421774659948	512.860636553249	Bola3	NONE
Bop1	34.9671904266668	-0.696664225055293	0.141652188607921	-4.91813244752321	8.73737888006329e-07	9.28146474438958e-06	36.544586715361	Bop1	NONE
Bora	2.88031033271921	0.801121300362288	0.512060384609635	1.56450552403701	0.1176988967143	0.269823557684957	2.49159114088255	Bora	NONE
Borcs5	3.13017582645496	-0.371003417267849	0.493681201693481	-0.751504039439199	0.45234937066382	0.65345612698634	2.55600237422894	Borcs5	NONE
Borcs6	6.46831672951232	0.00811156560782643	0.333330248401588	0.0243349220381998	0.980585457614186	0.99025464581554	5.9936654515037	Borcs6	NONE
Borcs7	95.7815083371956	-0.130546539774246	0.110766073423231	-1.17857874473383	0.23856595949858	0.441001828705575	88.6703522845426	Borcs7	NONE
Borcs8	26.5564468829734	-0.0849070651358346	0.188332551190026	-0.450835846481813	0.652107863590687	0.804985763291685	22.5892100598012	Borcs8	NONE
Bpgm	374.591726067953	0.404656122577448	0.197276650524906	2.05121144089154	0.0402463602194472	0.120916285559593	422.042313959249	Bpgm	NONE
Bphl	111.500721144623	0.253836583043902	0.091340281896997	2.77902123545173	0.00545229606308763	0.0238396661635192	111.698064552459	Bphl	NONE
Bpifa1	0.59676329560151	0.109165068471781	4.71490843585766	0.0231531682866972	0.981528094875023	0.990462394425835	0.0461673402202062	Bpifa1	NONE
Bpifa2	0.188633345896964	0.109166066551249	1.98623036686689	0.054961432657708	0.956169189605996	NA	0.0695898865180225	Bpifa2	NONE
Bpifb4	0.188796829988739	0.469838897106662	2.20771455319245	0.212816868207557	0.831469806195482	NA	0.221476938585038	Bpifb4	NONE
Bpnt1	141.705549847592	-0.22331471885202	0.0872267234273484	-2.56016401943632	0.0104622772245833	0.0409178745128679	146.382379456586	Bpnt1	NONE
Bpnt2	42.6211040683808	-0.191984455212011	0.161937972611664	-1.18554315652945	0.235802761906678	0.437930201427707	37.921927174912	Bpnt2	NONE
Brap	15.4884867348593	0.0285666670218641	0.238233251348458	0.119910494694464	0.904554050900255	0.954099055224236	13.8961213025536	Brap	NONE
Brca1	1.84808666091067	1.68986899903314	0.769224865304475	2.1968465597693	0.0280314065536172	0.0909550534327159	1.37507904354703	Brca1	NONE
Brca2	4.4962720629939	0.231149002934357	0.449230070396671	0.514544813819459	0.606871137198067	0.775677943610168	2.79478532163727	Brca2	NONE
Brcc3	29.1686932790785	0.188894965755873	0.155958229554318	1.21118947230728	0.225822796613373	0.424630319454552	29.5027391091535	Brcc3	NONE
Brd1	13.9184652042017	-0.234453741938747	0.228184892979876	-1.02747267304599	0.304197946678508	0.518697072096237	12.2994314726634	Brd1	NONE
Brd2	58.1292614265643	-0.941887900743381	0.146206245365451	-6.44218650433899	1.17764438708488e-10	2.00303150882473e-09	55.1573150086042	Brd2	NONE
Brd3	29.8329798675664	0.698693177224943	0.167913541629965	4.16102936334146	3.16816343180929e-05	0.000258080728995701	28.2219637673323	Brd3	NONE
Brd4	29.6478361833468	-0.300914529371784	0.183906096834538	-1.63624009508787	0.1017893480106	0.243160860391239	27.7129019216223	Brd4	NONE
Brd7	31.414658533063	0.055940897706618	0.164751596893872	0.339546922526362	0.734197755210031	0.859356786753559	27.0820629663962	Brd7	NONE
Brd8	30.4219551600306	-0.21800864966281	0.147857232480467	-1.47445374166334	0.140359463830467	0.305550703583541	28.0280582707252	Brd8	NONE
Brd9	35.6440527537048	0.17983888905988	0.149892003972156	1.1997897439098	0.23022100834647	0.430450094312116	31.720984730243	Brd9	NONE
Brdt	0.873688443307896	1.51889802436295	0.938873109747332	1.61778839823383	0.105708207523489	0.250350185233253	0.992869226844094	Brdt	NONE
Brf1	5.8803339717407	-0.479500156687505	0.367093577637879	-1.3062068799267	0.19148221380955	0.379564443313571	5.01228352083097	Brf1	NONE
Brf2	10.1143003638029	0.313496319602802	0.267013482994504	1.17408423008083	0.240361289362862	0.443273602004642	9.20316408405206	Brf2	NONE
Bri3	80.2108321818079	0.588265380702085	0.126562453570713	4.64802446622457	3.35129171555388e-06	3.25313672806904e-05	59.8225714521936	Bri3	NONE
Bri3bp	6.80386173124284	-0.466645646908416	0.315269499426544	-1.48014840559336	0.138833645925011	0.303633162279436	6.27492520743161	Bri3bp	NONE
Bricd5	0.116192451724504	-0.251506273359705	3.0954757046659	-0.081249635712082	0.935243426375819	NA	0.114809041844854	Bricd5	NONE
Brinp1	0.171915537442183	-1.33352494023808	2.39317532455419	-0.557219910533089	0.57737718773669	NA	0.194500591631316	Brinp1	NONE
Brinp2	0.603189604157636	-1.58628179451097	1.0036157754553	-1.58056681979849	0.113977117415538	0.263425894006823	0.644202195534591	Brinp2	NONE
Brinp3	0.155584113249123	0.109165957056613	2.4394910937297	0.0447494796505738	0.964306994115697	NA	0.16886076026695	Brinp3	NONE
Brix1	55.6405568309079	-0.972054993630911	0.115808704679274	-8.39362633683679	4.71372630701215e-17	1.30811543448184e-15	57.8259717143218	Brix1	NONE
Brk1	144.856083414572	0.15509304297339	0.0990718487865788	1.56546026820891	0.117475026520574	0.269363571385385	142.1127057993	Brk1	NONE
Brms1	48.6129648780653	-0.22879507862138	0.125694389546186	-1.82024893431946	0.0687211041304504	0.182961856303242	45.6763903503457	Brms1	NONE
Brms1l	18.0929299073694	-0.119607664443234	0.189913378093243	-0.629801152736638	0.528824691374304	0.716296872949782	18.5946317821507	Brms1l	NONE
Brox	48.9354410791917	0.00142167963057432	0.1248154985319	0.0113902491861696	0.990912092538567	0.995977841906887	47.4846395683155	Brox	NONE
Brpf1	9.0515073225424	0.615968032830926	0.282528004976396	2.18020168613865	0.0292425146876979	0.0939388452997219	8.30243533235629	Brpf1	NONE
Brpf3	0.282179793103341	0.830512966614615	1.41863690849669	0.585430254662341	0.5582584505149	NA	0.161575704531193	Brpf3	NONE
Brsk1	0.171140612542279	0.109166051731685	2.05343965231563	0.0531625322461168	0.957602408314079	NA	0.271463444954088	Brsk1	NONE
Brwd1	24.124631046796	0.111957329545238	0.191737290940873	0.583910041681788	0.559280836847634	0.741408009935576	23.0825835350637	Brwd1	NONE
Bscl2	28.4705135283714	0.400498101034959	0.170612320682315	2.34741605666743	0.0189041323123166	0.0664307588072924	25.6383987621664	Bscl2	NONE
Bsdc1	65.9456469730602	0.124573946715329	0.15792826271661	0.788800842689361	0.43022841691512	0.637239036275583	59.9993379981515	Bsdc1	NONE
Bsg	465.864394064854	0.0665941236025552	0.0758544945891249	0.877919284325476	0.379987523144428	0.592752426551909	531.723236849464	Bsg	NONE
Bsn	0.657543126112677	-0.560855967547981	1.09662815129219	-0.511436777258645	0.609045248031014	0.776708097991447	0.564844361699197	Bsn	NONE
Bspry	0.189624018578275	0.469838700639492	2.3896263843054	0.196615966297201	0.844128075200755	NA	0.0919858180131708	Bspry	NONE
Bst1	6.03338049026948	-1.15281752936752	0.352428252318948	-3.2710701306779	0.00107141337213614	0.00596372126524917	6.12658898960977	Bst1	DOWN
Bst2	12.9370844222081	-0.719679892276969	0.297386692582283	-2.42001377407916	0.0155199192135129	0.0567205617129015	16.1702932996429	Bst2	NONE
Btaf1	12.2214607320591	-0.515901987706708	0.265322783318778	-1.94443153827038	0.0518434337457871	0.147325779385382	12.3788836132804	Btaf1	NONE
Btbd1	134.049395277877	0.0243347234192955	0.0793730179239059	0.306586848475699	0.759157865262214	0.874664735083184	135.403382706089	Btbd1	NONE
Btbd10	26.6823035657417	-0.521593278209322	0.162915252780703	-3.20162335512826	0.00136655550561633	0.00739023024016292	26.6707477965873	Btbd10	NONE
Btbd16	0.114071196127229	0.469838177982083	2.81693634094277	0.166790484809052	0.867534905834157	NA	0.097215793833101	Btbd16	NONE
Btbd3	1.2946202644469	1.49585181161111	0.942957636584069	1.58634041825032	0.11266210830502	0.261219359651854	0.935394561652702	Btbd3	NONE
Btbd6	14.270719251641	0.455345205632835	0.238457992625863	1.90954054682187	0.0561923963268083	0.156652679017298	12.4313925865304	Btbd6	NONE
Btbd7	2.94843692775305	0.339313106803717	0.532258595774469	0.637496715877356	0.523801348456996	0.712822107238521	2.54184462827509	Btbd7	NONE
Btbd9	4.75601851040641	-0.199936154628481	0.423436068660137	-0.472175540598446	0.636801496771273	0.795351229888294	4.16745012317735	Btbd9	NONE
Btc	0.107507105736869	0.46983771617616	3.1465716953699	0.149317340160249	0.881303233187818	NA	0.097215793833101	Btc	NONE
Btd	18.1044723956108	0.542363857324467	0.227811861233708	2.38075337424185	0.0172772747610174	0.0617045527179194	13.5982609882328	Btd	NONE
Btf3	787.41441034464	-0.332530123542215	0.071534495027579	-4.6485282857454	3.34311781988854e-06	3.24792016002571e-05	759.31888795511	Btf3	NONE
Btg1	119.22335660484	-2.29078517441287	0.134232221375006	-17.0658367338873	2.66542838444614e-65	3.25462834311319e-63	119.541251626129	Btg1	DOWN
Btg2	410.090875093601	-2.33244605321219	0.122792462575044	-18.9950262768509	1.87493632682243e-80	3.19842079281473e-78	443.160071922897	Btg2	DOWN
Btg3	13.0201271642229	-0.383760386377718	0.232360348957145	-1.65157432453545	0.0986213576930322	0.237641825766343	13.7004636308956	Btg3	NONE
Btk	0.969235968354017	-0.953081725813498	0.731313461538755	-1.30324652278124	0.192490611816116	0.380779518599411	1.29672853183159	Btk	NONE
Btla	0.229771424407271	-0.612180544248466	1.50608943445545	-0.406470246881327	0.684397114113992	NA	0.285817443483375	Btla	NONE
Btnl3	0.128400099196142	0.469838264933617	2.7504546388174	0.17082203731076	0.864363700489674	NA	0.0967730314993382	Btnl3	NONE
Btrc	20.5431502372202	-0.108010124476739	0.205747316675844	-0.524964924071935	0.599607574773049	0.77102847437838	17.6683546946282	Btrc	NONE
Bub1	11.0055083675498	1.10932921501314	0.305583257065712	3.63020286407442	0.000283198551742393	0.00185599050859421	7.59935145275081	Bub1	UP
Bub1b	7.60889743802655	2.02278686487565	0.41696553796892	4.85120874672003	1.22711309220841e-06	1.26980480549666e-05	5.45475985026275	Bub1b	UP
Bub3	129.741728499488	0.185650654644657	0.0920990215057111	2.0157722808504	0.043823793353389	0.129583482768114	125.206427617396	Bub3	NONE
Bud13	9.35521350049754	-0.0766225683146694	0.259419636009447	-0.295361482628398	0.767717753842288	0.879992682269816	8.77875174000766	Bud13	NONE
Bud23	27.4516472569438	-0.695609220655077	0.172452067127037	-4.03363805516264	5.49198900680418e-05	0.000424997147958162	27.5316631144908	Bud23	NONE
Bud31	151.844186194345	-0.264498104215668	0.0833826213236029	-3.1721010927345	0.00151340314946395	0.00806406822865496	147.673240032079	Bud31	NONE
Bves	20.9912949673709	-0.191314908207876	0.191548122506641	-0.998782476718054	0.317900076532563	0.533899071634245	18.5717556383926	Bves	NONE
Bysl	26.9512457529114	-0.760587003006635	0.158192183781573	-4.80799357354362	1.5245266537636e-06	1.56085694471825e-05	28.3516412076169	Bysl	NONE
Bzw1	102.83946049791	-0.603513592496619	0.0969649297336768	-6.22403990962739	4.84513745177624e-10	7.67808667221372e-09	106.084527388665	Bzw1	NONE
Bzw2	235.475237109203	0.167466725997069	0.160832302045453	1.04125056886732	0.297759271671593	0.511507817592118	288.029307381664	Bzw2	NONE
C17h6orf52	0.633696692376665	0.906536986404842	1.01623787934201	0.892051954402454	0.37236508554264	0.586049552753999	0.719500540258917	C17h6orf52	NONE
C1d	99.9696571674309	0.175697492898167	0.104228520601761	1.68569496989674	0.0918545662289886	0.226326489960762	97.7418813310138	C1d	NONE
C1galt1	1.17813178220293	-0.552302261099592	0.729825411299086	-0.756759428417951	0.449194003585773	0.651655054730287	1.17145643176377	C1galt1	NONE
C1galt1c1	37.7498889695188	0.18654860399786	0.144153386162196	1.29409796720254	0.195631583634025	0.384827263041325	36.3728895567029	C1galt1c1	NONE
C1qa	25.9768285996745	0.100835993789231	0.189143466799521	0.53311909470344	0.593951141901843	0.767033995213245	30.5191135985779	C1qa	NONE
C1qb	42.96679612812	0.00885319598976149	0.139397252023564	0.0635105488899089	0.94935995940421	0.976811737545577	47.5816199019542	C1qb	NONE
C1qbp	143.033126967896	-0.317990913319695	0.0960071277229015	-3.31215942880293	0.000925787707822239	0.0052642830444794	133.024720710884	C1qbp	NONE
C1qc	23.6925742724505	0.497140488444124	0.183046635671525	2.71592256596421	0.00660913740474477	0.0280109586755716	28.7159314032575	C1qc	NONE
C1ql1	0.107385860970692	0.109165741205077	3.14732129550996	0.0346852866152607	0.972330693448527	NA	0.0551218610501316	C1ql1	NONE
C1ql3	0.159342886539801	0.109166055727295	2.0355373680718	0.0536300917092496	0.957229881287518	NA	0.05560715657766	C1ql3	NONE
C1qtnf1	31.4792313997832	-1.01900978568929	0.161861116859672	-6.29558108494168	3.06250419388267e-10	4.98947312486502e-09	35.2230091628841	C1qtnf1	DOWN
C1qtnf12	0.931078814626598	-0.557898619387732	0.781002218863788	-0.714336791769133	0.475018946955457	0.672019940851378	1.05258408321444	C1qtnf12	NONE
C1qtnf2	30.7071785956843	2.48313788200512	0.243440638546456	10.2001781495133	1.97909147379232e-24	8.05524950736524e-23	32.1306198208925	C1qtnf2	UP
C1qtnf3	0.946411154732238	0.586304776822403	0.82997114201386	0.706415858507779	0.479929561646444	0.675987110214665	1.08111986599062	C1qtnf3	NONE
C1qtnf4	1.18212888282203	-1.19585457553692	0.788073600973721	-1.51744021631908	0.12915557672433	0.288782708173136	1.25007867332385	C1qtnf4	NONE
C1qtnf5	6.58947655195727	0.365764455518778	0.389455909201576	0.939167815603651	0.34764459044759	0.562908605414858	4.84626546403098	C1qtnf5	NONE
C1qtnf6	20.6174618385872	0.594024964075758	0.206662821551883	2.8743678210482	0.00404837184919571	0.0186872813623025	16.0361735731387	C1qtnf6	NONE
C1qtnf7	46.7497981642907	-0.903006940493732	0.138008683073159	-6.5431168560245	6.02497144575525e-11	1.05414281705522e-09	48.5692932926557	C1qtnf7	NONE
C1qtnf9	30.2445156514108	1.47966812530159	0.189707257251142	7.79974444173606	6.2032669961491e-15	1.4867334123002e-13	33.3548974194406	C1qtnf9	UP
C1r	135.00680405193	-1.20029496146206	0.109093027829667	-11.0024901255481	3.7172288349885e-28	1.74519760973893e-26	162.856847910459	C1r	DOWN
C1rl	0.0996737649248588	-0.251506192770781	3.19731303230768	-0.0786617357229035	0.937301681601489	NA	0.138488359953443	C1rl	NONE
C1s	56.2560836375772	-1.02830005378255	0.149877891468202	-6.86091887008374	6.84190143882693e-12	1.29683099167308e-10	69.6649989657231	C1s	DOWN
C2	10.3777093950634	-1.39684581476651	0.316562604013353	-4.41254209138233	1.02163924417262e-05	9.15136311382424e-05	9.50647738269908	C2	DOWN
C2cd2	5.03451739642643	0.268103907512783	0.379995392059279	0.705545154271131	0.480471041978973	0.676171388867513	5.66061767110553	C2cd2	NONE
C2cd2l	5.31241551294048	-0.145603768185436	0.37279239597481	-0.390576014311394	0.696110657915687	0.835131206104248	5.23170859631541	C2cd2l	NONE
C2cd3	1.91353178948843	-0.0649142214838193	0.574102745897351	-0.113070738552827	0.909974473440448	0.957433459583601	1.82950521319437	C2cd3	NONE
C2cd5	7.4082254047885	0.480413985842838	0.326506115820931	1.47137821487643	0.141188861590525	0.306908551459241	6.51206294666481	C2cd5	NONE
C2cd6	0.195731610012457	-1.9618256725914	1.7876548033068	-1.0974298108127	0.272453547783862	NA	0.458900039107924	C2cd6	NONE
C3	5.27853931263979	-1.54711888483154	0.501356835127469	-3.08586375298582	0.00202961799963094	0.0103533723815826	5.06745993202603	C3	DOWN
C3ar1	0.469241404456923	1.13975599770597	1.15736556878335	0.984784780580699	0.324729797953172	NA	0.321268721132672	C3ar1	NONE
C4a	19.9764993288663	-0.157511970187382	0.221701143473935	-0.710469814089617	0.477412843395477	0.674377616096874	20.0669055573981	C4a	NONE
C4b	1.94283621890795	0.152349948796896	0.684901338625963	0.222440722779923	0.823970813589343	0.910608050156897	1.61663200955547	C4b	NONE
C4bpa	0.731660504446344	-1.08937585258164	1.02957040953733	-1.05808776407161	0.290015432282986	0.503237127557259	0.708566295914602	C4bpa	NONE
C4bpb	1.0170638852178	1.77848398578269	0.900565082568867	1.97485336729862	0.0482847907110327	0.139499935626146	1.47907676555491	C4bpb	NONE
C5ar1	9.43250567040997	1.51480188969862	0.302202230973194	5.01254370234275	5.37151704354628e-07	5.89494774883036e-06	12.0376961423278	C5ar1	UP
C5ar2	0.334327720141999	0.109166154929923	1.52510955952801	0.0715792214716087	0.942936776514444	NA	0.26187458074507	C5ar2	NONE
C6	3.3465531887014	0.378882598508493	0.474386821411941	0.798678591831042	0.424476803323906	0.632570775765327	3.07570580701298	C6	NONE
C8a	0.171281837063731	0.46983889900877	2.20588004134423	0.212993857418673	0.831331753829623	NA	0.119021789719624	C8a	NONE
C8b	0.93903897534606	1.65672570166108	0.889531361066606	1.86247025588233	0.0625368342465847	0.16988929209845	1.10352262200836	C8b	NONE
C8g	4.65649770365792	0.799605933993384	0.398802973702421	2.00501497411109	0.0449614462356568	0.132239547751932	4.83307467898404	C8g	NONE
C9	0.209133303625825	0.109166025507099	2.16727117964024	0.0503702658590331	0.959827330704992	NA	0.188209187483788	C9	NONE
Ca11	9.93811259797976	0.206996782824774	0.261478022819607	0.791641227024193	0.428569900874156	0.636462789673564	9.11830618880362	Ca11	NONE
Ca13	1.7463629792533	-1.61940315988391	0.694027553148425	-2.3333413097759	0.0196302389463987	0.0684432737535992	1.54463549611868	Ca13	NONE
Ca14	14.6127300730015	0.151029282418006	0.212158225070084	0.711870974448974	0.476544677393832	0.67356138147538	15.705780765514	Ca14	NONE
Ca3	0.535583420840494	1.34063534848713	1.37392641037099	0.975769399559856	0.32917875211789	0.545418300895232	0.3705508067939	Ca3	NONE
Ca4	86.3639302197914	0.443398548908026	0.267905042587019	1.65505861564366	0.0979126084838101	0.236425116239009	92.6818717420295	Ca4	NONE
Ca5a	0.374639483126607	-0.612180703021937	1.32272162210309	-0.462819003479046	0.643494108583415	NA	0.294264175393079	Ca5a	NONE
Ca5b	5.3301939519901	1.56507582247194	0.483214690557405	3.23888295007458	0.00119998808650255	0.006606484007323	5.3853833995553	Ca5b	UP
Ca6	3.25874628985149	0.575893768059883	0.445465207738855	1.29279180069544	0.196083076989841	0.38545393883785	3.3325432892364	Ca6	NONE
Ca8	7.22303791466479	0.255179740035634	0.307537502726054	0.829751616546554	0.406679231394872	0.616422198377174	7.16205546176918	Ca8	NONE
Ca9	1.32819819977733	0.756316418145418	0.946335837185789	0.799205090229436	0.42417150088139	0.63250170741031	0.675159488570386	Ca9	NONE
Caap1	3.71979689166962	0.379806614046882	0.457520808757309	0.830140633556078	0.40645927563622	0.616169314869334	3.088345213046	Caap1	NONE
Cab39	61.9898834311618	-0.169778605375826	0.126728601788612	-1.33970234800683	0.180342133900885	0.365920719477045	62.4365145627589	Cab39	NONE
Cab39l	47.7122543154371	-0.00768313063828668	0.126005976282387	-0.0609743352257221	0.951379648537273	0.976983350126802	49.5949011590945	Cab39l	NONE
Cabcoco1	160.088882687196	-0.108272416419407	0.0975374435459847	-1.11006001883125	0.266973164252899	0.475858743904982	159.227817417181	Cabcoco1	NONE
Cabin1	4.80657246852312	0.148368684154214	0.381652782707204	0.388753052189952	0.697458833181265	0.835913871705479	4.45278365743384	Cabin1	NONE
Cables1	3.90631659607839	0.323415183955903	0.404802027100503	0.79894655239858	0.424321404057503	0.63250170741031	3.96823635543129	Cables1	NONE
Cabp1	0.913856538909536	2.41734425008308	0.867995671772908	2.78497270054997	0.00535322298583177	0.0235032859339971	1.27680201018056	Cabp1	UP
Cabp7	18.8199417274363	0.805612371957479	0.194457284016969	4.14287577876064	3.42977740717655e-05	0.000276479624206032	18.9708978070448	Cabp7	NONE
Cabyr	0.842947545993854	0.382033936083875	0.809610239471311	0.471873893706371	0.637016803160392	0.795351229888294	1.03246411343056	Cabyr	NONE
Cacfd1	4.47932407473837	0.026341399491172	0.378886101932835	0.0695232666408058	0.944573113357029	0.974739624138558	4.63266726992667	Cacfd1	NONE
Cachd1	1.89565668530005	-0.154972937631367	0.562517842731511	-0.275498705745651	0.782933120026512	0.888876313513472	1.97809615706642	Cachd1	NONE
Cacna1a	1.45467244477309	-0.0639311627205797	0.820793596278369	-0.0778894511488096	0.937915990681903	0.971674340593894	0.897443858877491	Cacna1a	NONE
Cacna1b	1.00990449036379	-2.42132913323758	0.940274984466876	-2.57512873705818	0.0100202783122071	0.0397385396313171	0.819443176478893	Cacna1b	DOWN
Cacna1c	21.2473849611278	0.0820273527453969	0.215991480079922	0.379771242435326	0.704115231046077	0.839819873953701	20.4159617439083	Cacna1c	NONE
Cacna1d	1.47471959315399	0.122129118165688	0.673899987353554	0.181227363789242	0.856189117012444	0.925542321611281	1.35564238636352	Cacna1d	NONE
Cacna1e	0.262317098825138	-0.251507226458111	1.41524829137116	-0.177712439570896	0.858948815394462	NA	0.220589865947393	Cacna1e	NONE
Cacna1f	0.191555614101447	0.109165968102097	2.39765662249042	0.0455302761363333	0.963684643047408	NA	0.179137193868969	Cacna1f	NONE
Cacna1g	7.31244820264693	0.395378033964779	0.410441597814674	0.96329912969324	0.335397429932311	0.551554132877888	3.80918055848901	Cacna1g	NONE
Cacna1h	3.53490444326785	0.555948010831134	0.670617089113723	0.829009608994405	0.407098969921176	0.616588173779027	1.36009081415904	Cacna1h	NONE
Cacna1i	0.1003041005259	0.469837620592123	3.21057446343061	0.146340670787646	0.883652460789686	NA	0.107004472617796	Cacna1i	NONE
Cacna1s	8.86308398721711	-0.00163885263332345	0.267659616374347	-0.00612289838685028	0.995114664434898	0.997181740772554	8.65820311518961	Cacna1s	NONE
Cacna2d1	30.1391030318105	-0.0784253848512368	0.1880100486985	-0.417134006369004	0.676580392420236	0.823021450511193	26.1186203797714	Cacna2d1	NONE
Cacna2d2	0.425526865901174	0.117143257055974	1.25229713234843	0.0935427016720026	0.925472427362426	NA	0.553801114808934	Cacna2d2	NONE
Cacna2d3	0.53076886241319	-1.30978458734556	1.04903195360855	-1.24856500589906	0.21182421829553	0.406074980637677	0.800292382451709	Cacna2d3	NONE
Cacnb1	0.284304522238782	-0.972853611286488	1.68890754421601	-0.576025380796134	0.564598026310175	NA	0.11855757380956	Cacnb1	NONE
Cacnb2	28.3046149498879	-0.484126611441237	0.168943431542311	-2.86561369697282	0.00416201786216563	0.0191205573073748	25.0247568296129	Cacnb2	NONE
Cacnb3	1.45562559588346	-3.15148344465612	0.856502854412151	-3.67947804075807	0.00023371181178683	0.00157528007944639	1.32120446305574	Cacnb3	DOWN
Cacnb4	0.516583036650034	0.356221831050818	1.2538244078994	0.284108228238767	0.776327441460336	0.884964457639534	0.424809268890633	Cacnb4	NONE
Cacng6	0.631394875412758	1.30596710927354	1.15055425483089	1.13507651098599	0.256343262291111	0.462900744900879	0.518370816250277	Cacng6	NONE
Cactin	3.7760698114779	0.949324263697793	0.427127407023936	2.22257866876848	0.0262442239132407	0.0862660803042199	3.81321409853464	Cactin	NONE
Cacul1	9.42761576262075	-0.548355093038162	0.290821295552312	-1.88553968166862	0.0593570122593402	0.16304554634344	8.30510537371729	Cacul1	NONE
Cacybp	275.300144121395	-0.7665459687988	0.238731405190582	-3.21091382253147	0.0013231360757793	0.00718557044898872	303.501000422285	Cacybp	NONE
Cad	10.3808609625583	-0.455086104029102	0.308928179561906	-1.47311295678647	0.140720580288736	0.306143798077521	8.42118587124849	Cad	NONE
Cadm1	0.766699251614454	0.419638226085899	0.940616465122544	0.446131065791229	0.655502573684691	0.806686808268875	0.731265612714239	Cadm1	NONE
Cadm3	0.429458690385043	-0.505424408854797	1.18492589492409	-0.426545162883099	0.669710646340702	NA	0.525729499991676	Cadm3	NONE
Cadm4	0.103085068146027	0.46983767452425	3.17462032096233	0.147998068122309	0.882344292868361	NA	0.119021789719624	Cadm4	NONE
Cadps	3.72671554543812	-0.15993675228725	0.420705998317133	-0.380162757191515	0.703824602962177	0.839742600065931	3.7253754493147	Cadps	NONE
Cage1	1.17317574628167	1.89422407323495	0.882930043867315	2.14538409514085	0.0319221496959982	0.100788496590522	0.952424604553393	Cage1	NONE
Cahm	3.22442304818983	-0.0572717270493266	0.431294938816697	-0.132790167226301	0.894359330907018	0.947639643940131	3.47727827105979	Cahm	NONE
Calb2	0.118848604568725	-0.612179247562797	2.55040528780578	-0.240032143318476	0.810305338131915	NA	0.0596871807947228	Calb2	NONE
Calca	0.220108006177697	-0.612180211451975	1.83181619825958	-0.33419303314034	0.738233900831132	NA	0.0640952852095119	Calca	NONE
Calcoco1	71.2811591460996	0.254262634439171	0.126662600844268	2.00740102243588	0.0447069800517065	0.131658027062654	60.1022305684272	Calcoco1	NONE
Calcr	0.19400061183279	-1.33352649996379	1.84066647955444	-0.724480243855255	0.468770951695134	NA	0.193313062030194	Calcr	NONE
Calcrl	6.13705331109854	-0.835456521238664	0.30367689451774	-2.75113627780417	0.00593889310208123	0.0255815670197335	7.5821916241426	Calcrl	NONE
Cald1	107.411813821219	0.450232150414132	0.142383782196985	3.16210275824282	0.00156634280899871	0.00828904041258444	106.867769666361	Cald1	NONE
Calhm2	13.4775934281881	1.08182057204046	0.243889041887742	4.43570799108885	9.17701766972115e-06	8.28431167072104e-05	14.6148099162631	Calhm2	UP
Calhm5	10.0728961500739	1.89486404932551	0.275846855993906	6.869260998093	6.45353397746302e-12	1.23532993628005e-10	15.8554164114872	Calhm5	UP
Calhm6	1.17084320876075	-2.6091988042956	0.880287207101831	-2.96403126530245	0.00303637435107281	0.0146088521246141	1.22212984752461	Calhm6	DOWN
Calm1	1709.74988849305	0.0476686540182386	0.0706215385635067	0.674987475320611	0.499683722336472	0.691851417892466	1835.22881416754	Calm1	NONE
Calm2	1090.37971429508	0.127564909839509	0.0798462417217394	1.59763198728961	0.110124903236464	0.257290811186906	1116.5521102801	Calm2	NONE
Calm3	182.635743010002	-0.103252939425886	0.114486556606535	-0.901878285856248	0.367121527345533	0.581380166171766	185.057380037594	Calm3	NONE
Calml3	0.678747723284413	1.05748645237657	0.992135722505777	1.06586873991971	0.286482981769507	0.499504372242039	0.803030956923276	Calml3	NONE
Calml4	1.73500050541536	0.829848826064003	1.05921983240257	0.783452877937248	0.433361214931676	0.639403471534908	0.283515346202289	Calml4	NONE
Calr	290.375489099212	-0.295914197651899	0.0968093069941208	-3.05667096315306	0.00223809807918431	0.0112682021347821	325.763582463668	Calr	NONE
Calr3	1.86242858450423	0.344816370569882	0.588253934878599	0.586169254679177	0.557761780476063	0.740448232263943	1.84666858092307	Calr3	NONE
Calu	363.708441198876	-0.129622289185408	0.0769927182039695	-1.6835655657982	0.0922656581651952	0.226995044478529	358.684164282697	Calu	NONE
Camk1	27.1496794371227	0.809544170386477	0.183759619290453	4.40545193504618	1.05563558152873e-05	9.42676885737744e-05	27.9715455741977	Camk1	NONE
Camk1d	0.36848505171064	-0.983495655221545	1.28602367634678	-0.764757036212092	0.444416235776549	NA	0.355197440959359	Camk1d	NONE
Camk1g	0.412761358829388	-0.612180293442392	1.75718189774544	-0.348387548396584	0.727549152455247	NA	0.062975844690925	Camk1g	NONE
Camk2a	1.03542765624917	0.392382526320169	0.969866392142396	0.404573794389773	0.685790824451984	0.829457146764308	0.786064818441123	Camk2a	NONE
Camk2b	1.27745196059664	-0.243836974112706	1.06909112519937	-0.22807875621195	0.819585014957325	0.908237791664386	0.430395262841809	Camk2b	NONE
Camk2d	2.47263768102301	-0.805093506424871	0.498711253501983	-1.6143479834703	0.10645196763893	0.251649240801221	2.82923278338552	Camk2d	NONE
Camk2g	6.13327053049779	0.155299995920801	0.339849266965341	0.456967282311774	0.647694562124794	0.802441196266967	5.18040581617144	Camk2g	NONE
Camk2n1	1.76569332218224	0.786123707438652	0.642989473760342	1.22260742907847	0.22147800580952	0.419178474039881	1.74540816398579	Camk2n1	NONE
Camk4	0.592991488389079	0.730397024499723	1.16592832155803	0.626451052774576	0.531019132383447	0.717897584859578	0.353128305459938	Camk4	NONE
Camkk1	1.33064245163282	1.10660762197788	0.839741904079608	1.31779492794369	0.187572306291903	0.374498924782457	0.993881904268781	Camkk1	NONE
Camkk2	2.06891833621122	-1.19397086720512	0.665419631987803	-1.79431265596776	0.0727632791790896	0.190770731673801	1.99875901756343	Camkk2	NONE
Camkmt	2.41301105856108	0.857884646525505	0.541271049321862	1.58494463651865	0.112978913664194	0.261730047754552	2.64964826490343	Camkmt	NONE
Camkv	0.263031931391311	-0.972853608737955	1.69045791590044	-0.575497088444082	0.564955159205198	NA	0.136341245245123	Camkv	NONE
Camlg	27.9823529276607	0.299872848924802	0.177904913234902	1.68557935512919	0.0918768483814853	0.226326489960762	25.6911336988303	Camlg	NONE
Camp	15.0589562188892	-2.90451913925703	0.449775593581365	-6.45770731161651	1.0630107770008e-10	1.81604197543584e-09	15.0055666971055	Camp	DOWN
Camsap1	10.5333328135425	0.00412261919906179	0.273828782788369	0.0150554633339914	0.987987932041642	0.993877601962451	9.57561970972245	Camsap1	NONE
Camsap2	17.4025152373539	0.385585778950784	0.209685105342754	1.83888015469911	0.0659328153317251	0.177164850092196	17.3402563766661	Camsap2	NONE
Camsap3	0.230435670340316	-0.251506980046449	1.99057772928557	-0.126348736020832	0.899455879572821	NA	0.211328420928639	Camsap3	NONE
Camta1	107.426771487505	-0.641182120349803	0.0956228140958919	-6.70532577828986	2.00957525055818e-11	3.68263395046997e-10	104.280429435183	Camta1	NONE
Camta2	12.1000920829249	0.326324922584276	0.242082248008348	1.34799195425938	0.177660970397324	0.362000220728783	11.5933258609278	Camta2	NONE
Cand1	29.4733131873247	-0.413392241527685	0.185306329331558	-2.23085872467975	0.0256904885563867	0.084854688853669	26.2056682604048	Cand1	NONE
Cand2	22.2488324796485	0.377851863718155	0.181165083313412	2.08567708968774	0.037007883081321	0.113385486427752	23.0567357851625	Cand2	NONE
Cant1	10.1599940352841	0.315007452332342	0.279655154696341	1.12641389597981	0.259990367653466	0.467289783820918	7.58746658294338	Cant1	NONE
Canx	225.93684151389	-0.285979427688835	0.108332919436523	-2.639820187403	0.00829500253130913	0.0338809962546429	228.616513518656	Canx	NONE
Cap1	58.4125071550448	-0.21020367609197	0.117287117535909	-1.79221452882592	0.0730986082283823	0.19123677389473	57.4674018833612	Cap1	NONE
Cap2	29.4741303632143	-0.0927490277320538	0.159829043993143	-0.580301460953698	0.561711342396943	0.742124324806895	30.9883391241653	Cap2	NONE
Capg	27.169470059612	0.876384235255919	0.179220173101479	4.88998654609984	1.00842869841928e-06	1.0576648193186e-05	29.8512073050239	Capg	NONE
Capn1	22.7807965994852	0.760650206340889	0.169009182259617	4.50064426187474	6.77478064694252e-06	6.27695331505857e-05	23.8118980391307	Capn1	NONE
Capn10	3.07325471411933	0.929645971717802	0.506678062210715	1.83478630920315	0.066537357950742	0.178541140927274	2.70246213088236	Capn10	NONE
Capn11	0.140558767431955	0.46983858849075	2.48750931244309	0.188879127463166	0.850187552985858	NA	0.0923346804404125	Capn11	NONE
Capn12	0.643961607088316	-0.251507308794817	1.16111292891636	-0.216608826352096	0.828513206610961	0.912758225827414	0.399109563505983	Capn12	NONE
Capn13	0.612360917449319	0.422198253901862	0.977011637168344	0.432132267252734	0.665645284017496	0.815793480676488	0.736546449670939	Capn13	NONE
Capn15	2.08866948095151	1.06681113534877	0.672020803573245	1.58746742612187	0.112406818804563	0.260783819626586	1.54535153124196	Capn15	NONE
Capn2	40.9578960252128	1.1377166982191	0.160294476193162	7.09766627795772	1.26881108568499e-12	2.57311339054998e-11	35.5547568722832	Capn2	UP
Capn3	1.00127115560147	0.564299209471318	0.996723625015529	0.566154142741953	0.571289000184072	0.749231475651242	0.636506931402	Capn3	NONE
Capn5	1.47845352206469	2.10194863075407	0.875188585220178	2.401709375843	0.0163186673801415	0.0590444608888462	1.07969145965937	Capn5	NONE
Capn6	5.31317533935539	2.14879638138301	0.618390075443931	3.47482352435949	0.000511189529102269	0.00313281481260853	2.35116041948927	Capn6	UP
Capn7	11.8488818839079	0.293278722373507	0.254762235026275	1.15118601602494	0.249655716936169	0.4546944774882	9.73131986968925	Capn7	NONE
Capn8	0.121723083719625	0.109165762950886	3.08338082646464	0.0354045669655584	0.971757143084702	NA	0.168384393817657	Capn8	NONE
Capn9	0.146616194137702	0.109165954952051	2.44738096486334	0.0446052153380816	0.9644219855607	NA	0.0461673402202062	Capn9	NONE
Capns1	99.9868682442537	0.0582626234220955	0.140184500381294	0.415613875026299	0.677692572004375	0.823855987764698	91.6801503660756	Capns1	NONE
Caprin1	25.9483745990584	-0.156279940840748	0.170238108107306	-0.918007974702351	0.358614690847285	0.572865837890816	26.9436495306153	Caprin1	NONE
Capsl	0.302574157177041	-0.612178353073829	3.07031675938859	-0.199386057220928	0.841960766248195	NA	0.0592787869047801	Capsl	NONE
Capza1	92.3680216005947	-0.280538398762582	0.100484597537031	-2.79185472837463	0.00524068789115044	0.0231148211168613	91.5847687772477	Capza1	NONE
Capza2	455.418985574712	-0.211719452427293	0.0693069384702938	-3.05480889937217	0.00225203968089881	0.011333475183699	474.825410223151	Capza2	NONE
Capza3	0.0983963796260676	0.469837627391801	3.20606363463876	0.146546569542666	0.883489929530714	NA	0.216126610859269	Capza3	NONE
Capzb	61.1062992067196	-0.0548043297504138	0.10712365726134	-0.511598755601787	0.608931856571464	0.776708097991447	66.0363262294991	Capzb	NONE
Car1	19.1767350700297	0.38871906053886	0.314329938031258	1.23665936173157	0.216213571702192	0.411835374670841	16.6286419426318	Car1	NONE
Car2	391.739148721206	0.316416782410377	0.263766353132063	1.19961010437124	0.230290800456982	0.430450094312116	368.167416069512	Car2	NONE
Card10	0.184013018618472	0.109166050618661	2.05839881012775	0.0530344508952984	0.95770445848224	NA	0.0461673402202062	Card10	NONE
Card19	101.626176655058	0.423245381353433	0.0915810827880295	4.62153720472013	3.80907003461376e-06	3.6698681396611e-05	105.275955260143	Card19	NONE
Card6	5.14678601694602	-0.412596262770003	0.339789763088231	-1.21426925584826	0.224644921700294	0.423101330041144	5.63262323424709	Card6	NONE
Card9	3.30042799802936	-0.0854172687315389	0.39691578435619	-0.215202499114739	0.829609442564022	0.91292372606416	4.79947737380122	Card9	NONE
Carf	0.959918824769284	1.80148124580264	1.00357862001498	1.79505741740068	0.0726445523321141	0.190732915819516	0.685507880498017	Carf	NONE
Carhsp1	540.485962834145	-0.664946154589548	0.0786774975990163	-8.45154173533173	2.87481022192381e-17	8.07452749983443e-16	566.01458038433	Carhsp1	NONE
Carm1	0.845559958730266	-1.63493084673629	1.05696500462612	-1.54681644101795	0.12190751453787	0.276776350099542	0.359327117591316	Carm1	NONE
Carmil1	3.52053462821444	-0.255588680410369	0.548134602338696	-0.466288169584373	0.641009245685046	0.797424838946355	2.04860082085186	Carmil1	NONE
Carmil3	1.7814702796576	-0.0487397123966383	0.624709775093974	-0.0780197690828616	0.937812327469994	0.971674340593894	1.6627511693918	Carmil3	NONE
Carnmt1	11.1632212021862	0.405471045410897	0.261699675941217	1.54937542032713	0.121291498946579	0.275816673487649	11.007682005672	Carnmt1	NONE
Cars	39.6475220326973	-0.461448314780836	0.16187304065897	-2.85068046477858	0.00436257862295067	0.0198844448040188	44.0359613340328	Cars	NONE
Cars2	7.22560143475144	-0.159583971752967	0.2855150253329	-0.55893370783866	0.576206963652205	0.754163232947999	8.92401360782051	Cars2	NONE
Cartpt	0.332843150417859	0	2.82481276850521	0	1	NA	0	Cartpt	NONE
Casc3	2.35980276038697	0.389294401873257	0.568915678961546	0.68427434199712	0.493801945823087	0.686986484691328	2.11232615060852	Casc3	NONE
Cask	2.19529574247968	0.116812514780144	0.655567436899939	0.178185352421604	0.858577412717341	0.927181665835423	1.37581576667452	Cask	NONE
Caskin1	0.720645412906885	0.0887501649007656	1.03017217019599	0.0861508080575313	0.931346534733448	0.967682538519205	0.702762057233897	Caskin1	NONE
Caskin2	8.71667046554365	2.50874092526215	0.419908066933331	5.97450042716247	2.30796329964713e-09	3.45896308474247e-08	7.19042913930129	Caskin2	UP
Casp1	24.5032101641519	-1.90015169490306	0.184591799474914	-10.293803410055	7.51480572216907e-25	3.09119668004118e-23	31.4617693054821	Casp1	DOWN
Casp12	6.88164944661777	-2.4745664989464	0.40014277367997	-6.18420889171308	6.24146746201826e-10	9.81043666116692e-09	7.86755638452948	Casp12	DOWN
Casp2	17.2781308211858	1.14510851101172	0.225294740247195	5.0827130263019	3.72081641411184e-07	4.20677099451241e-06	16.4507056948961	Casp2	UP
Casp3	32.4780895626906	-0.138491069925371	0.158844857110904	-0.871863731972625	0.383282721314776	0.595510255458264	28.9157469913535	Casp3	NONE
Casp4	52.7932624895153	-3.04441682959583	0.200078221789509	-15.2161329822227	2.76392663281103e-52	2.60662999517138e-50	64.7295202230665	Casp4	DOWN
Casp6	4.86713630833534	1.51946314081459	0.459485144904529	3.30688196923167	0.000943406334705034	0.00534612285421514	3.75123161693221	Casp6	UP
Casp7	39.3839625385483	-0.898706542681036	0.131251910395333	-6.84718828072	7.5315566961162e-12	1.42522116924874e-10	44.0577484850038	Casp7	NONE
Casp8	0.909978017253636	-2.33428883702061	0.860068920681616	-2.7140718387669	0.00664617518844469	0.0281268267734252	1.29282889340248	Casp8	DOWN
Casp8ap2	36.4920454102245	-0.778673499258248	0.159236159287315	-4.89005451238788	1.00808056679477e-06	1.0576648193186e-05	35.8299234697594	Casp8ap2	NONE
Casp9	6.62566159762302	0.478597512207958	0.36783453967785	1.30112172888145	0.193216791235015	0.381565335091278	4.8782817058034	Casp9	NONE
Casq1	79.7729330700156	0.0164625469630302	0.165855433421608	0.0992584121207655	0.920933097618703	0.963197541463976	98.236831288411	Casq1	NONE
Casq2	1135.96075609055	0.0801625677430648	0.0604076979920536	1.32702570049284	0.184500181210911	0.370629945628411	1093.22512049853	Casq2	NONE
Casr	0.671048737200261	-0.569591788787268	1.00570560052387	-0.566360362804552	0.571148833982633	0.749132346698162	0.67079410169286	Casr	NONE
Cast	65.1327710073515	-0.140290820346697	0.138162729360343	-1.0154027862377	0.309913865452846	0.525342920137937	63.4920681076765	Cast	NONE
Castor1	10.1297288321241	1.9974560373863	0.343783013851813	5.81022318411376	6.23896128778104e-09	8.70901936681831e-08	8.64957374121198	Castor1	UP
Castor2	10.4177803118125	0.202172249109642	0.257828882934741	0.784133440786051	0.432961815117307	0.639088637126546	10.2019944364749	Castor2	NONE
Cat	304.268099798471	0.157993018836424	0.0990772895298776	1.59464413677546	0.110791836764459	0.25822489581429	267.727841129487	Cat	NONE
Catsper2	1.19152084495643	-0.552749511125757	0.648489827665249	-0.852364196853811	0.394011985307119	0.606026407948964	1.6272738523719	Catsper2	NONE
Catsperd	0.269434908307079	-0.234733633921658	1.51804950160563	-0.154628445036464	0.877114243805272	NA	0.442474407624861	Catsperd	NONE
Catsperg	0.899294958793977	0.723257723181994	0.965469874807511	0.749125106908377	0.453781803718851	0.654954451056198	0.662854579977768	Catsperg	NONE
Cav1	407.005546503293	0.968830057858677	0.112489022406927	8.61266314817768	7.1382605663887e-18	2.07009556425272e-16	417.068057734296	Cav1	NONE
Cav2	90.4414196362466	1.87722104729176	0.181201261624398	10.3598674229043	3.77484891191212e-25	1.57511681216477e-23	102.005483913778	Cav2	UP
Cav3	460.275516290086	0.173979292552507	0.064336272656686	2.70421778210409	0.00684654004503574	0.0288275370317294	457.509055989837	Cav3	NONE
Cavin1	0.543819190977584	0.523670289034602	1.02850227310628	0.509158125098755	0.610641392242835	0.777460229394895	0.59758259935348	Cavin1	NONE
Cavin2	81.9367377377852	2.34435230013096	0.181634174117988	12.9070000814279	4.11003526717017e-38	2.66297849780498e-36	82.05076827091	Cavin2	UP
Cavin3	176.703556172366	0.977825515195422	0.0819638332415625	11.9299632108907	8.26099945781576e-33	4.5201695146539e-31	174.597999336438	Cavin3	NONE
Cavin4	94.1550757409392	0.228032290783582	0.138779813179877	1.6431229121776	0.100357505201216	0.240577448778335	112.899076396544	Cavin4	NONE
CB741658	0.233480053435972	0	1.69035887802394	0	1	NA	0	CB741658	NONE
Cbfa2t2	1.23331183061758	0.0329276500352381	0.696241341659065	0.0472934427547424	0.962279354160426	0.981657836081387	1.34192133796329	Cbfa2t2	NONE
Cbfa2t3	1.74794378804725	3.55018623373121	0.809725354700751	4.38443258954543	1.16288484961956e-05	0.000103051674985385	1.97318433431686	Cbfa2t3	UP
Cbfb	30.0887028113968	-0.329196214683929	0.175207852059876	-1.87888962060575	0.0602595663766519	0.164861077822915	27.8079508076835	Cbfb	NONE
Cblb	12.5732601087762	-0.914573785710735	0.279935073021902	-3.26709252912792	0.00108658159977719	0.00603367475223335	10.6067316782243	Cblb	NONE
Cblc	76.0631326468062	0.0626418338463907	0.107547865418491	0.582455389538772	0.560259981731564	0.741727435298578	94.7574451301116	Cblc	NONE
Cbll1	19.6996680406243	-0.212192701649791	0.188691527713153	-1.12454811417057	0.260780571056525	0.468202232511329	17.7872705655684	Cbll1	NONE
Cbln1	0.144841282289936	0.469838626154684	2.45507167625131	0.191374708404476	0.848232033618739	NA	0.0967730314993382	Cbln1	NONE
Cbln2	0.453979611051849	0.112377689062419	1.16287804134344	0.0966375536101724	0.923014232581568	NA	0.414937295466318	Cbln2	NONE
Cbln4	0.180765299579115	0.10916596669511	2.40302602560372	0.0454285411526845	0.963765731915582	NA	0.0513973160401364	Cbln4	NONE
Cbr1	517.618807565083	-0.178475372939918	0.208398006427847	-0.856415932182688	0.391767755174382	0.603553863862102	324.122415626471	Cbr1	NONE
Cbr3	9.95405562969159	-0.306450916547608	0.315250931688673	-0.97208568078157	0.33100792515241	0.547276501107178	11.5309623913255	Cbr3	NONE
Cbr4	39.4772955095709	0.0261818605206254	0.169170991935093	0.154765661778887	0.877006062908657	0.937290527025123	44.1604609567711	Cbr4	NONE
Cbs	1.02863642947539	1.04011234391161	0.775193403257423	1.34174560766511	0.179678493739457	0.365149006197915	1.56779656990795	Cbs	NONE
Cbwd1	2.02263799700516	-0.0931823291609963	0.538664689720498	-0.172987632082115	0.862661149230901	0.929804095842248	2.60242824708945	Cbwd1	NONE
Cbx2	1.31404431266555	0.59913145565381	0.788296724946747	0.760032912345644	0.447234911937402	0.649991651206087	1.01235441302134	Cbx2	NONE
Cbx3	126.703815768749	0.699538369997453	0.101801500523553	6.87159193528395	6.34893531959917e-12	1.21731652408844e-10	105.539795773315	Cbx3	NONE
Cbx5	86.4370551985498	0.241467677605329	0.108522855702571	2.22503984107385	0.0260785636798048	0.0858431721582679	88.4791205855695	Cbx5	NONE
Cbx6	15.7624193083652	1.90591982543784	0.282261494094862	6.75231962315518	1.45499898749649e-11	2.70480581008962e-10	12.0447139119679	Cbx6	UP
Cbx7	5.38150145910735	-1.75471055891521	0.373169999794764	-4.70217477257084	2.5740502028157e-06	2.54335454451977e-05	7.03818290886862	Cbx7	DOWN
Cbx8	2.13252522832537	1.0802351279742	0.551164508599562	1.95991416558904	0.0500058236284518	0.143332728957262	2.3827429420153	Cbx8	NONE
Cby1	2.26848070342142	0.492936071225066	0.562369355302077	0.876534374744308	0.380739597582496	0.59326409011581	2.01894586959979	Cby1	NONE
Cc2d1a	3.15986163506611	1.19625791733065	0.5275266847933	2.26767280559347	0.0233491565379718	0.0785012223154788	2.57761546126829	Cc2d1a	NONE
Cc2d1b	8.48633179451628	0.19516051721658	0.277909291530739	0.702245384246152	0.482526146934837	0.677463190885177	8.63558100725159	Cc2d1b	NONE
Ccar1	186.417924177472	-0.269440619182665	0.114756781390553	-2.34792764242555	0.0188781882603668	0.0663613108041869	202.555899727468	Ccar1	NONE
Ccar2	28.0898511435418	0.224231753094813	0.169381294069706	1.32382831484647	0.18556007010291	0.372461596653658	24.721013944817	Ccar2	NONE
Ccdc102a	5.48727187424159	2.28764919482199	0.489355129360362	4.67482418711374	2.94205549934074e-06	2.89219015189429e-05	4.1473511574001	Ccdc102a	UP
Ccdc103	0.171651535339828	0	2.63381827872869	0	1	NA	0	Ccdc103	NONE
Ccdc105	0.15055976724439	-0.612179704511003	2.23868779271741	-0.273454702572847	0.784503707883402	NA	0.171672793273716	Ccdc105	NONE
Ccdc107	34.3979230986813	0.581407976098007	0.179297597009345	3.24269809409495	0.00118403605001507	0.00652795540882836	26.7178382138396	Ccdc107	NONE
Ccdc112	11.4177125267172	-0.749257771110021	0.274356553484438	-2.73096363689566	0.00631494388722893	0.0269611148663436	9.30549674475987	Ccdc112	NONE
Ccdc114	0.389154329880045	-0.532323228424295	1.18280893890466	-0.450050055351504	0.652674348374678	NA	0.515997937216489	Ccdc114	NONE
Ccdc115	0.274689903687591	-0.612180463266845	1.59149999174172	-0.384656278004048	0.700492092377396	NA	0.211106376732144	Ccdc115	NONE
Ccdc116	0.129045296394906	0.469838563293043	2.50897642495723	0.187263044251622	0.851454396806618	NA	0.216126610859269	Ccdc116	NONE
Ccdc117	4.80972211412992	-0.538141486563423	0.335465064884568	-1.60416550900343	0.108677575179642	0.254936273424437	6.52304284978451	Ccdc117	NONE
Ccdc12	158.457484764748	0.231297568000045	0.0804829074157975	2.87387192419747	0.00405473353969303	0.0186943199763272	157.395889673144	Ccdc12	NONE
Ccdc124	110.199202937785	0.114588036738067	0.089627509494729	1.27849180886596	0.201076071094563	0.391947979280277	115.112966694758	Ccdc124	NONE
Ccdc125	3.323223443957	1.19708829556228	0.548093408880446	2.18409540448131	0.0289552383105371	0.093248407663029	2.25531516232223	Ccdc125	NONE
Ccdc126	13.4957689952746	0.450374837291296	0.206878943381537	2.1769969912341	0.0294807919307379	0.0945994983116349	17.792049770663	Ccdc126	NONE
Ccdc127	29.7895029717941	0.659239502751573	0.161226442212487	4.08890436149879	4.33415490826571e-05	0.000341550250923113	32.6506311406196	Ccdc127	NONE
Ccdc130	5.97155284226213	0.263812885198535	0.336363972579222	0.784307793654684	0.432859527473176	0.639088637126546	6.77249439913539	Ccdc130	NONE
Ccdc134	4.73888131427362	-0.0556651224222896	0.378963343523617	-0.14688788077684	0.883220517898377	0.940458785351677	4.71195799491778	Ccdc134	NONE
Ccdc137	6.62553464407376	0.355008084204449	0.308418417182878	1.15105993814224	0.249707577903159	0.4546944774882	6.707376928349	Ccdc137	NONE
Ccdc146	2.30221624672698	-1.03954186455308	0.551765628164969	-1.88402794862437	0.0595611950976368	0.163490265767295	2.79296951175329	Ccdc146	NONE
Ccdc148	0.310839374340335	0.847504077875841	1.31872642212308	0.642668610909763	0.520439152743125	NA	0.30804511177587	Ccdc148	NONE
Ccdc150	0.216049049814103	-0.251507157409488	1.59749947160395	-0.157438022284267	0.874899649635025	NA	0.237800147528229	Ccdc150	NONE
Ccdc152	0.949395927190642	1.42667001776044	0.912561577251219	1.56336849296	0.11796594649025	0.27032891728307	0.959182665000886	Ccdc152	NONE
Ccdc153	0.891323296577104	2.00029583764583	1.00730626378492	1.98578715288614	0.0470569628706112	0.136807210350649	0.561333572999239	Ccdc153	NONE
Ccdc159	1.65448133318598	-0.253852637177756	0.69825597270785	-0.363552403559558	0.71619227438415	0.847739077550423	1.46301681384323	Ccdc159	NONE
Ccdc163	6.56834574644243	0.810767543485948	0.330216872875291	2.45525777173761	0.0140783596577229	0.0524484240778928	6.64409287456546	Ccdc163	NONE
Ccdc167	97.6317328024457	0.0888276665405325	0.139497747018681	0.636767750296622	0.524276135517346	0.712966374208817	99.3888039522151	Ccdc167	NONE
Ccdc169	0.183895209595268	-0.972852693818563	2.17681798076452	-0.446915039482027	0.654936404656095	NA	0.133625881235472	Ccdc169	NONE
Ccdc17	13.5056362828588	0.655696882980097	0.222394355938244	2.94835217473853	0.00319472889478308	0.0153135765204478	13.3852662868398	Ccdc17	NONE
Ccdc171	1.24607350465168	-0.0829561272037251	0.793303914645298	-0.104570424615661	0.916716683744709	0.960813448429735	0.928372912308239	Ccdc171	NONE
Ccdc173	0.201860557501467	0.469839352151842	1.71376468728158	0.274156280403417	0.783964524497316	NA	0.218780418285875	Ccdc173	NONE
Ccdc174	45.0798649353551	0.00307674430572989	0.139007096931993	0.0221337210375319	0.982341287561407	0.990708362421085	42.7747358792466	Ccdc174	NONE
Ccdc175	6.25877435896966	0.122728222235117	0.309132213466343	0.397008842459179	0.691360940000073	0.832392203555569	6.77000625390511	Ccdc175	NONE
Ccdc181	7.36538184382223	1.07822435816248	0.339642436063104	3.17458669376093	0.00150050059875945	0.00800266986005038	6.82480119646742	Ccdc181	UP
Ccdc182	2.5477391217125	-0.785465534156512	0.505054711440284	-1.55520880483734	0.119896348006806	0.273563657922689	2.54701979078285	Ccdc182	NONE
Ccdc189	5.10013863694865	0.20870018319071	0.335220407593583	0.622576008092371	0.533563181327973	0.72010854024485	5.79336025871368	Ccdc189	NONE
Ccdc190	0.64059552437731	-1.92373477592667	0.952979950603607	-2.01865188738566	0.0435234139493655	0.128859520625993	0.803584922987307	Ccdc190	NONE
Ccdc22	5.69279466060674	0.70996229873709	0.382823706457727	1.8545411027608	0.0636617854181865	0.172420432138913	5.75099883169353	Ccdc22	NONE
Ccdc25	54.8112802139826	-0.549040917951771	0.119619531497575	-4.58989356569168	4.43472082262401e-06	4.24095313622741e-05	56.6987621061622	Ccdc25	NONE
Ccdc27	0.0891887662866021	0.469837524433984	3.27369927736043	0.143518840500467	0.885880432707853	NA	0.220642780630268	Ccdc27	NONE
Ccdc28a	21.373512575476	0.188361585130559	0.187508454062541	1.00454982721864	0.315113666887066	0.530754387013869	22.9015957803803	Ccdc28a	NONE
Ccdc28b	68.36033067202	0.968584515599613	0.121060774519991	8.00081214943545	1.23601231917918e-15	3.15115228625901e-14	57.9081404999356	Ccdc28b	NONE
Ccdc32	28.1255282568683	0.0893376531656755	0.148364750643263	0.602148777107334	0.547075108555305	0.732718076347019	29.7107271262992	Ccdc32	NONE
Ccdc34	26.9389695285635	0.869448583644975	0.200383764419727	4.3389173078105	1.43186382987162e-05	0.000124416632408321	17.7050101381459	Ccdc34	NONE
Ccdc39	6.56384446949859	0.147227681912069	0.30345419145724	0.485172675338759	0.627553863101633	0.789033688703549	6.73692827485489	Ccdc39	NONE
Ccdc40	0.230779643030653	-0.972853781549981	1.58189162750846	-0.614993950680592	0.538558715426505	NA	0.118520731510327	Ccdc40	NONE
Ccdc43	26.6542368957045	0.279218929109515	0.18288141939279	1.52677582029158	0.126816766160267	0.284926300108289	27.4021311330669	Ccdc43	NONE
Ccdc47	77.9771356921748	-0.0257265549362286	0.102505792091854	-0.250976597626557	0.801832202611904	0.899142457922986	80.7406923563729	Ccdc47	NONE
Ccdc50	25.315244848679	-0.444659898148937	0.189546053268023	-2.34592011008626	0.0189801752363634	0.0666374191107188	26.4170578890141	Ccdc50	NONE
Ccdc51	47.2774884287663	0.822975220205165	0.151310396202429	5.43898661863364	5.35844790920284e-08	6.73434406790389e-07	60.4807243544391	Ccdc51	NONE
Ccdc58	105.701921709645	-0.125004539304	0.0982631737773375	-1.27214025864113	0.203323289349892	0.394406380678721	107.992785525589	Ccdc58	NONE
Ccdc59	18.700259515442	-0.205109611170964	0.192050122070388	-1.06800042072241	0.285520322015119	0.498499901553679	16.9138923906946	Ccdc59	NONE
Ccdc61	9.68219876640747	0.617228517272066	0.315501290826092	1.95634228834991	0.0504248457234703	0.144141993689565	10.3638677356396	Ccdc61	NONE
Ccdc62	7.09259326441097	0.426544398766382	0.334189066749627	1.27635653348871	0.201829514126408	0.392690768847087	5.94162240972332	Ccdc62	NONE
Ccdc63	0.108053235497843	-0.612178756665914	2.8475109579712	-0.214987322507823	0.829777202642374	NA	0.0544254463008151	Ccdc63	NONE
Ccdc65	12.0380037066378	0.524645892327026	0.240397080936563	2.18241373931438	0.0290790112285828	0.0935171971864599	13.0603435785004	Ccdc65	NONE
Ccdc68	5.59754121410419	1.06759888353896	0.454082319290444	2.35111308717592	0.0187173442873356	0.065974230851745	5.37440477816449	Ccdc68	NONE
Ccdc69	2.82195222836699	0.380805283163785	0.527165642945962	0.722363621869834	0.470070946576004	0.667992524841559	2.84451254632337	Ccdc69	NONE
Ccdc71	1.40897006184134	0.241597457515535	0.795857262334467	0.30356882942409	0.76145640202925	0.876453092234501	0.974687086158047	Ccdc71	NONE
Ccdc77	22.8439612014708	0.420755529651248	0.192005600551909	2.1913711289765	0.0284249466016506	0.0919490743388587	21.375783575588	Ccdc77	NONE
Ccdc8	4.7639066146326	1.78330121887064	0.582017949745517	3.06399694313616	0.0021840114171021	0.0110342040236865	2.57947047063767	Ccdc8	UP
Ccdc80	183.05506115279	0.244888069891835	0.115336320456863	2.12325197233447	0.0337327429317486	0.105075139099969	200.933779387484	Ccdc80	NONE
Ccdc81	0.112924337856897	-0.251506258798524	3.11412266491754	-0.0807631188173453	0.935630339138854	NA	0.122851651314743	Ccdc81	NONE
Ccdc82	6.15037611217542	1.77540337383828	0.429985805246245	4.12898135746955	3.64373942580107e-05	0.000291901777205058	4.67583978935049	Ccdc82	UP
Ccdc85a	0.461537378545523	1.17927834351905	1.25752674083268	0.937775957542016	0.348359559147412	NA	0.338864876481671	Ccdc85a	NONE
Ccdc86	5.64517155302457	-1.00366800370416	0.356341591083618	-2.81658955569025	0.00485365091412344	0.021654750232243	5.53148044604226	Ccdc86	DOWN
Ccdc87	0.115803580438253	-0.251506271658632	3.0976598796699	-0.0811923456507542	0.935288986705805	NA	0.10024392409378	Ccdc87	NONE
Ccdc89	0.395559147514846	-0.271542623655332	1.40743363401858	-0.192934584688025	0.847010199191491	NA	0.513670620472165	Ccdc89	NONE
Ccdc90b	66.4654943696617	0.0138140517198795	0.126936116970419	0.108826802407219	0.913339864822929	0.958886997189427	61.1388997307173	Ccdc90b	NONE
Ccdc91	16.0960124077365	-0.256367705100044	0.206428589448697	-1.24191957027231	0.214266238695917	0.409245754301717	16.0626858407544	Ccdc91	NONE
Ccdc92	0.706619873479578	-0.568784085861827	1.05067716364105	-0.541350003164382	0.588266361199658	0.763699447611238	0.547783702361022	Ccdc92	NONE
Ccdc93	12.5256891341727	-0.455869114025518	0.239104048585722	-1.9065721250725	0.0565760176081163	0.157343995265919	14.4315762673951	Ccdc93	NONE
Ccdc97	34.5365309530442	0.19790124556635	0.141515195422138	1.39844519859519	0.161979418328536	0.339128439366898	34.4319312224618	Ccdc97	NONE
Cchcr1	3.50550783435236	0.146633050367733	0.452876572085482	0.323781487950443	0.746103472346046	0.86617296629445	2.94071274526322	Cchcr1	NONE
Cck	0.191306553706325	-0.972853047095898	2.0030652639789	-0.485682151545784	0.627192540242553	NA	0.237133003130783	Cck	NONE
Cckbr	0.174565376032528	0.109166023221765	2.17690905246824	0.050147259527443	0.960005039430694	NA	0.194095516531103	Cckbr	NONE
Ccl1	50.1580822380739	-4.65904347827901	0.284630538253319	-16.3687407081123	3.19761922569699e-60	3.49928141680048e-58	56.3479958878369	Ccl1	DOWN
Ccl11	2.93217897825372	-3.69008299774262	0.919571412187392	-4.01282918198271	5.9995329025508e-05	0.000461196697611592	2.33442417292653	Ccl11	DOWN
Ccl12	20.4907301495207	-3.18359566896574	0.319928771656183	-9.95095143361175	2.49783581078988e-23	9.7231192634774e-22	24.959766012772	Ccl12	DOWN
Ccl19	123.417941179615	-3.55979037097218	0.197013154007597	-18.0687954005086	5.61258012602048e-73	8.24125689390349e-71	152.83435896361	Ccl19	DOWN
Ccl2	3755.21628540929	-4.97513808938088	0.154577825223702	-32.1853285371364	2.8316639083098e-227	8.21182533409842e-224	4314.94559792785	Ccl2	DOWN
Ccl20	27.7787670422263	-4.68112819591143	0.48194971972312	-9.71289743378361	2.65675402602755e-22	9.75264136136695e-21	28.9034956351434	Ccl20	DOWN
Ccl21	190.593119519172	0.275872390595258	0.10999818444199	2.50797221785733	0.0121426213796926	0.0463340316930117	226.372656508857	Ccl21	NONE
Ccl22	6.78123274594039	-5.13191367935236	0.73128260588798	-7.01768869932411	2.25568412211335e-12	4.47280954128459e-11	7.8081252182904	Ccl22	DOWN
Ccl24	5.79987962281664	1.47328643909539	0.420575165923247	3.50302765942261	0.000460001694211218	0.00285654157004825	6.32737518143879	Ccl24	UP
Ccl25	0.208833117164141	0.109164634602066	5.49353614913361	0.0198714692392226	0.984145904898821	NA	0.0506056912791321	Ccl25	NONE
Ccl27	9.45054966491947	-0.519570493791683	0.295748621545924	-1.75679768539852	0.07895229976556	0.201950755739911	7.75907308898637	Ccl27	NONE
Ccl28	0.155113284299857	0.109166050326464	2.05969873709186	0.053000979395947	0.957731127366954	NA	0.164231778048781	Ccl28	NONE
Ccl3	25.6179633407485	-3.80457811337686	0.287690315551258	-13.2245609522403	6.33058093404842e-40	4.29442917163518e-38	32.244407931973	Ccl3	DOWN
Ccl5	84.1688079825672	-1.05646167465874	0.182274608105769	-5.79598928033743	6.79196020828551e-09	9.4468511290302e-08	100.58082383567	Ccl5	DOWN
Ccl6	8.83100302757135	-0.11175801320175	0.307743828749267	-0.363152735364204	0.716490792549961	0.847831601915695	9.31789131518339	Ccl6	NONE
Ccl7	676.678372268436	-4.45768078644032	0.197686745216665	-22.5492143216516	1.36690417778247e-112	3.60365646869925e-110	756.162539503144	Ccl7	DOWN
Ccl9	4.12286307889507	-2.45204723186679	0.480778407900025	-5.10016088820836	3.39364888043129e-07	3.85566376229216e-06	5.55503863084725	Ccl9	DOWN
Ccm2	15.8187608173035	-0.396078631549789	0.204854585139425	-1.93346236932025	0.0531792644542988	0.150165401088088	15.6240459191736	Ccm2	NONE
Ccn1	59.1172154437728	-2.00007990838314	0.213851409674304	-9.35266179179863	8.54691843492895e-21	2.87374648826596e-19	59.8429406710885	Ccn1	DOWN
Ccn2	48.5584007361219	1.25674609978962	0.237006138919865	5.30258880853101	1.14171892794012e-07	1.38390173083651e-06	35.3646193796282	Ccn2	UP
Ccn3	8.65978465359204	0.383504347896356	0.299015814190011	1.28255540241312	0.199647883209421	0.390147480665311	7.20735191092058	Ccn3	NONE
Ccn4	1.74963107999783	-1.647519428304	1.01830517803697	-1.61790341818745	0.105683413526177	0.250342576455719	0.380476212331547	Ccn4	NONE
Ccn5	2.00460832925601	0.925649497472588	0.659795379099414	1.40293419262204	0.16063646351306	0.336715391534422	2.30253748115761	Ccn5	NONE
Ccn6	0.358894296132323	0.488307960801321	1.13219844890437	0.431291847532432	0.66625617737557	NA	0.611233331889104	Ccn6	NONE
Ccna2	4.36992278252175	1.14278813015196	0.463811272342904	2.46390762427842	0.0137431526020606	0.051434944511225	3.22504565735977	Ccna2	NONE
Ccnb1	40.3326165763431	1.40403140239332	0.184054250929955	7.62835628788408	2.37765695746681e-14	5.47238506083632e-13	24.7228259367155	Ccnb1	UP
Ccnb1ip1	0.242135960430216	0.469839334562494	1.73547196903873	0.270727123770679	0.78660091383131	NA	0.207597259138818	Ccnb1ip1	NONE
Ccnb2	37.4493836050177	1.66275691926552	0.205945557856302	8.07376928433537	6.81606141483064e-16	1.776771065439e-14	20.2949178343609	Ccnb2	UP
Ccnc	17.8347324848007	-0.307758409695449	0.190678098795036	-1.6140207587567	0.106522923655134	0.251714384681106	17.8864680556762	Ccnc	NONE
Ccnd1	45.8310987095228	2.12817344880999	0.182032078589449	11.6912000637526	1.41374713575093e-31	7.55735796069621e-30	46.3785410508819	Ccnd1	UP
Ccnd2	218.790549532993	-0.0109596637858017	0.110938516008275	-0.0987904307732428	0.921304666462375	0.963325593200248	247.653770034098	Ccnd2	NONE
Ccnd3	31.0584296806471	0.537720565057581	0.177423127470051	3.03072419433226	0.00243967989605334	0.0121044853696402	29.2652295347374	Ccnd3	NONE
Ccndbp1	54.0597917095146	0.0164832672955498	0.131285766154446	0.125552584856448	0.900086097647486	0.951864229438493	57.5419256232172	Ccndbp1	NONE
Ccne1	4.40209082044008	0.356689876012745	0.560017041751269	0.636926824400405	0.524172509174901	0.71292787704244	2.14048518265686	Ccne1	NONE
Ccne2	15.3886641040565	0.682876969589537	0.213409324626834	3.19984598041165	0.00137501044940266	0.00742902711367993	15.1965486133541	Ccne2	NONE
Ccnf	1.81299379622626	2.78083335775579	0.832989393140325	3.33837787210255	0.000842690652138957	0.00485363036981723	1.56262431492064	Ccnf	UP
Ccng1	419.723720832293	-0.0920710844832051	0.12401709381679	-0.742406402614317	0.457841141509799	0.657985620937166	501.896224968361	Ccng1	NONE
Ccng2	15.8132155814091	0.334636447625157	0.248913817960555	1.34438678562307	0.178823344699458	0.363857358097477	12.5917785337197	Ccng2	NONE
Ccnh	182.038215331524	-0.479210179335859	0.0939559719139768	-5.10036956218823	3.38990931462486e-07	3.85519098525965e-06	189.540829619617	Ccnh	NONE
Ccni	72.0076974662266	0.0141376609367216	0.140508646423941	0.10061772920412	0.919853922261653	0.962415937425378	60.9559767679486	Ccni	NONE
Ccnj	3.49708460019429	0.146818809493233	0.430615486868646	0.340951066485954	0.733140420072728	0.858885177918198	3.39423863690786	Ccnj	NONE
Ccnjl	2.22009040330948	1.9258130750425	0.858655670686173	2.24282345157464	0.0249082015611703	0.0826000966579689	1.22618539838121	Ccnjl	NONE
Ccnk	6.33659234373186	-0.291630634300669	0.342426324496282	-0.851659505821187	0.394403102014356	0.606104585136558	6.24744864554703	Ccnk	NONE
Ccnl1	49.3826687548826	-1.35142769983797	0.143390398555594	-9.42481305199814	4.30872432509596e-21	1.47437174546056e-19	48.2880624759721	Ccnl1	DOWN
Ccnl2	6.63818318201861	0.245945151946751	0.300263236985009	0.819098449801333	0.412730246293935	0.621930140190404	8.12156136180441	Ccnl2	NONE
Ccno	0.119466768351305	0.46983821246376	2.79076172589517	0.168354828756674	0.866304142241371	NA	0.102003007319269	Ccno	NONE
Ccnq	14.5234024883146	0.822188866660537	0.244110831579826	3.36809661963597	0.000756890658537704	0.00441229567125625	13.4578174582212	Ccnq	NONE
Ccnt1	2.82514982401119	-1.26083067687676	0.504912667959644	-2.49712624951912	0.0125204371954208	0.0475252197208382	3.11435864320058	Ccnt1	DOWN
Ccnt2	31.3026491109732	0.130028296200537	0.160582138085655	0.809730756799236	0.418094936859667	0.626926223833006	28.2202961786971	Ccnt2	NONE
Ccny	3.17584912904903	-0.307686702542199	0.464055936417671	-0.663037962443535	0.507306241132695	0.699150813489278	2.93309401455946	Ccny	NONE
Ccp110	4.18555175009787	0.483831907776995	0.410859148758565	1.17761015968348	0.23895205767837	0.441376412272149	4.15053137778596	Ccp110	NONE
Ccpg1	49.879778755825	-0.0593912372387613	0.14683353500605	-0.40448006129059	0.685859737049748	0.829457146764308	53.7989253150359	Ccpg1	NONE
Ccpg1os	14.7653367294624	0.774167578890565	0.235944008879401	3.2811495514017	0.00103384911184967	0.0057795902156415	13.7502877007051	Ccpg1os	NONE
Ccr1	4.53582665753215	0.939113562392315	0.390786683647026	2.40313603735935	0.016255139173186	0.058851315358601	5.2099887356178	Ccr1	NONE
Ccr10	1.02364127976382	-0.295050797732314	0.851156794415446	-0.346646821911288	0.728856665620238	0.855656038983378	0.928930766101481	Ccr10	NONE
Ccr5	3.9464830229654	-1.30317241230681	0.442805069983783	-2.94299343129594	0.00325055315221327	0.015504283127333	4.5372463546483	Ccr5	DOWN
Ccr6	0.227567466731378	-1.24631229675838	1.95290047698719	-0.638185259026158	0.523353091756749	NA	0.415114370415807	Ccr6	NONE
Ccr9	0.426266134785787	0.469839550593301	1.44646890678233	0.324818285681965	0.745318604357161	NA	0.220416307575085	Ccr9	NONE
Ccrl2	100.981675668238	-2.3959996192649	0.179158045063289	-13.3736646792417	8.61876227554811e-41	5.98668517343462e-39	123.18969164999	Ccrl2	DOWN
Ccs	67.548345591379	0.35132752039527	0.114420498170093	3.0704945880676	0.0021370455917613	0.0108299383418222	61.3385869187313	Ccs	NONE
Ccsap	0.361999703158456	0.0662843195036322	1.32560152724945	0.050003200917525	0.960119837551245	NA	0.35694806048162	Ccsap	NONE
Cct2	321.852483364717	-0.246864765028074	0.0672570332309181	-3.6704676547432	0.000242107106761568	0.00162431604305043	326.492472895332	Cct2	NONE
Cct3	387.127335566282	-0.383112785619762	0.060573800133143	-6.32472760133373	2.53679686355627e-10	4.15633384424473e-09	400.503164240809	Cct3	NONE
Cct4	137.446218815816	-0.447971804846457	0.0984616648070598	-4.54970780480179	5.37204593194773e-06	5.05809519566507e-05	143.754023736165	Cct4	NONE
Cct5	504.429797177516	-0.378114396057864	0.061004545063049	-6.19813483843012	5.71361836326308e-10	8.99294070744256e-09	509.730192175672	Cct5	NONE
Cct6a	137.180733313478	-0.792032647722387	0.0933157265013909	-8.48766523519036	2.10829853871128e-17	5.95042896570579e-16	148.879867712989	Cct6a	NONE
Cct6b	0.626725066161917	-0.251507304080366	1.17714600886969	-0.213658545486525	0.830813340708576	0.913760761564377	0.376315994705521	Cct6b	NONE
Cct7	532.805301398939	-0.544036849790296	0.074753299538474	-7.27776369938415	3.39399140344669e-13	7.29079634814474e-12	527.010501356019	Cct7	NONE
Cct8	365.928682641715	-0.206102757067214	0.0622860917022671	-3.30896916846867	0.000936401482817169	0.00531421585160429	384.396928961462	Cct8	NONE
Cct8l1	0.106416717539114	0.469838124854663	2.85679534169934	0.164463347442727	0.869366398326993	NA	0.0967730314993382	Cct8l1	NONE
Ccz1b	22.1175839432729	0.0133778420712362	0.178899228602584	0.0747786459211317	0.940390832324883	0.973396018150197	21.5641324848873	Ccz1b	NONE
Cd101	0.164780221339583	0.469838674561358	2.41274163160228	0.194732278171593	0.845602541285976	NA	0.124711747568154	Cd101	NONE
Cd109	4.34441340574756	1.2351894015747	0.488193814615244	2.53012095728451	0.0114023210791396	0.0438260187269778	2.9955317083952	Cd109	UP
Cd14	103.951296050955	-3.34540645305461	0.191268771280816	-17.4906046117845	1.68955257847216e-68	2.22713748980421e-66	131.700813007378	Cd14	DOWN
Cd151	338.85906992426	0.309392090885314	0.084596389508753	3.65727299571458	0.000254912844065712	0.00169844284386115	336.042292933927	Cd151	NONE
Cd163	6.58546092991261	0.452091722766799	0.327699408392897	1.37959273403619	0.167712075865846	0.347465633156602	6.38486628061246	Cd163	NONE
Cd164	243.370097338445	-0.352103835908781	0.0672801266997788	-5.23340030972234	1.6641977987805e-07	1.96986678222998e-06	255.397454133552	Cd164	NONE
Cd164l2	0.256237863660058	0.830304975695722	1.49359184751051	0.5559115611669	0.578271314434117	NA	0.293730739103103	Cd164l2	NONE
Cd177	1.05425606598587	-2.8567068586882	1.05273805827954	-2.71359702085515	0.00665570753997736	0.0281568955009983	0.825575166144573	Cd177	DOWN
Cd180	0.170860070125757	-0.972852675014418	2.18567929717473	-0.445103120239074	0.656245234025855	NA	0.131524746940391	Cd180	NONE
Cd19	0.394072586765811	-1.80586997446255	1.21850709958619	-1.4820348400726	0.138331024911351	NA	0.571391419377959	Cd19	NONE
Cd1d1	47.3849504579838	-0.270248917974588	0.284316024527128	-0.950522990830584	0.3418465775198	0.557567533637469	56.0147375211148	Cd1d1	NONE
Cd2	2.27871021026459	0.230563929316638	0.55117329006608	0.41831477227243	0.675716990467943	0.822641303600835	2.3203789267298	Cd2	NONE
Cd200	110.764904011122	-2.57290461878721	0.146857294402838	-17.5197604535025	1.01250813897545e-68	1.36570865257154e-66	124.574869076253	Cd200	DOWN
Cd209a	0.189962364072214	-0.972853338213444	1.84764493717466	-0.526536954497919	0.598515182981397	NA	0.122254631595705	Cd209a	NONE
Cd226	0.262711455012533	0.832688315133773	1.42824845197986	0.583013630422277	0.559884124471314	NA	0.290256356715052	Cd226	NONE
Cd24	3.99749513971774	-0.0559819030721733	0.49837635012596	-0.11232857068363	0.910562889025184	0.957791939852388	2.6066987725166	Cd24	NONE
Cd244	0.392841344073391	-2.11376378938981	1.10666003126429	-1.91003897283158	0.056128195546566	NA	0.485485741176363	Cd244	NONE
Cd247	1.15416409936679	-1.1906347791255	0.792885513617199	-1.50164778984767	0.133188094239187	0.295125481026661	1.54925373037121	Cd247	NONE
Cd248	9.42979692395478	2.0712508174851	0.381064598978643	5.43543226801079	5.46637474401959e-08	6.86254837993801e-07	7.68365735490028	Cd248	UP
Cd27	0.376935489615997	1.55439807249194	1.51961289506995	1.02289081484821	0.306359472829923	NA	0.436793206711732	Cd27	NONE
Cd274	3.23641436274581	-4.34173494245779	0.783161436058547	-5.54385691449345	2.95880649152809e-08	3.84777525804102e-07	3.6259704355577	Cd274	DOWN
Cd276	14.7559486084333	-0.494960130123729	0.226297360785443	-2.18721123572011	0.0287271070417953	0.0926938641682409	11.9351179362673	Cd276	NONE
Cd2ap	5.362145113891	-0.510278391428028	0.327180851515153	-1.55962180874878	0.118849279666965	0.271809064075011	6.1854710424288	Cd2ap	NONE
Cd2bp2	35.2845902087065	-0.199915462008529	0.149981468518796	-1.33293442171808	0.182553325300717	0.368409633522673	32.6729845037431	Cd2bp2	NONE
Cd300a	1.05488451625197	-1.76625477321169	0.93327263933777	-1.89253889888488	0.0584192159553002	0.161109140305149	0.758295985244017	Cd300a	NONE
Cd300c2	1.38925117421454	1.41005356436102	0.793979137102184	1.77593276506905	0.0757439997121341	0.196254276672047	1.36176027291508	Cd300c2	NONE
Cd300le	3.42107129793874	0.63441929021982	0.458208226097164	1.38456547501024	0.166185374479346	0.345413070052036	3.55090872794036	Cd300le	NONE
Cd300lf	0.246910968850319	-0.619677613644046	1.48177822010067	-0.418198624624099	0.675801901287682	NA	0.43562611709044	Cd300lf	NONE
Cd302	95.8842690312045	-1.30656520471408	0.133144138274678	-9.81316355075745	9.88208922970536e-23	3.67411009822379e-21	118.217849205013	Cd302	DOWN
Cd320	44.2678794664998	0.014305167045892	0.132826484348049	0.107698153091275	0.91423513461276	0.959308156430284	46.8958492182748	Cd320	NONE
Cd34	4.9026457934562	1.47351245456298	0.355289438365321	4.14735788753693	3.36334104551881e-05	0.000271879833644726	6.77798558390674	Cd34	UP
Cd36	1221.91553113517	0.269447925928759	0.0715686540624153	3.76488742814379	0.000166624132265816	0.0011650632515271	1146.10965746353	Cd36	NONE
Cd37	6.88771378284624	0.972517998858507	0.343471502134175	2.83143723079127	0.00463393279105551	0.0208678180091449	8.50193518499324	Cd37	NONE
Cd38	3.24275757588791	0.00999471399614595	0.421363700776901	0.0237199217154157	0.981076015244826	0.990296012603548	3.98295016410357	Cd38	NONE
Cd3d	2.98695084588602	0.917373938982662	1.08188361197957	0.847941431799771	0.396470589028518	0.607410710775033	1.95444253141943	Cd3d	NONE
Cd3e	0.81132445876926	0.23209297515892	1.14425567007579	0.202833144050357	0.83926545115933	0.916481386420248	0.687514524371547	Cd3e	NONE
Cd3g	0.842642283619754	0.109166112531845	1.76145350948188	0.0619750177590299	0.950582726688421	0.976928766400126	0.292816586119252	Cd3g	NONE
Cd4	0.47341950259524	1.03482653373012	1.13256787587471	0.91369935151206	0.36087484487364	0.574783495885517	0.440373322328545	Cd4	NONE
Cd40	113.084505013528	-3.85799081877015	0.151348461749353	-25.4907831515284	2.49431479177171e-143	1.03335898516257e-140	135.370821945434	Cd40	DOWN
Cd44	44.4785167824468	-2.56698986467432	0.166973297798032	-15.3736549407997	2.45897095360173e-53	2.33803795588361e-51	50.56438193376	Cd44	DOWN
Cd46	0.933310811969066	-0.668116039872987	0.71575226873878	-0.93344592682922	0.35058977698883	0.565703354161973	1.29347357065286	Cd46	NONE
Cd47	79.3549655812576	-1.44203567529198	0.119384265862591	-12.0789424374543	1.36463576637282e-33	7.6843567426819e-32	92.7735722355122	Cd47	DOWN
Cd48	583.849696510801	-0.738702721607293	0.0911980222893044	-8.09998619557704	5.49654245087137e-16	1.43603361329072e-14	650.576493711739	Cd48	NONE
Cd5	0.888323935315557	-0.242338445534439	1.14758454350113	-0.211172629421354	0.832752567708647	0.914900140722116	0.686892203754866	Cd5	NONE
Cd52	65.2836296504441	0.123962710215691	0.286266441874715	0.433032630034727	0.664991064724484	0.815336259465598	61.7484244290003	Cd52	NONE
Cd53	10.8338838631998	-0.992206217958903	0.234897599935653	-4.22399470335458	2.40009692320163e-05	0.000201018948080425	13.1281547409386	Cd53	NONE
Cd55	1.21440049665247	-0.81271135738185	0.729260757651856	-1.11443177060383	0.265093999940983	0.473673813819378	1.49653118723173	Cd55	NONE
Cd59	292.190261899006	0.185905943547292	0.0885041374804525	2.10053392801384	0.0356818993014278	0.110138529545625	319.976317251784	Cd59	NONE
Cd5l	0.209392154895175	0.109166123604258	1.70289899443701	0.0641060473703252	0.948885786647845	NA	0.0634146331419637	Cd5l	NONE
Cd6	0.955978686102038	-0.76774023559869	0.897625802577921	-0.855300987776635	0.392384540853748	0.604229480141175	1.03770318534061	Cd6	NONE
Cd63	1289.60586481043	-0.330444265236809	0.0743718111133457	-4.44313860708863	8.86560112334298e-06	8.02817900318334e-05	1258.52828680165	Cd63	NONE
Cd68	7.68508446728125	-0.0899443939630114	0.30362222985467	-0.296237841366436	0.767048451812	0.879660112804666	8.58281812242888	Cd68	NONE
Cd69	3.59645418515322	-2.16789030603119	0.513672803089882	-4.22037198191289	2.43899530875627e-05	0.000203688593099876	4.37096130454077	Cd69	DOWN
Cd7	1.83808081586941	-0.387302864037771	0.544003012603612	-0.711949851498302	0.476495830502879	0.67356138147538	2.86117719909757	Cd7	NONE
Cd70	0.171867630057546	0.952358517283267	2.64824653058456	0.359618527310238	0.719132426515039	NA	0.329962227263751	Cd70	NONE
Cd72	1.01123499936119	-1.38339766635491	0.883398235010206	-1.56599550636291	0.117349669158919	0.269182551363153	0.93992838129419	Cd72	NONE
Cd74	1582.41809858338	-0.0775601924431356	0.0765279294720835	-1.0134887090004	0.310826786581119	0.526071188673155	1923.6172431872	Cd74	NONE
Cd79b	1.96305801143732	-0.0261109195912251	0.677081025045114	-0.0385639511748027	0.969238043695454	0.985118838768708	1.58092592774105	Cd79b	NONE
Cd80	0.138769003734919	-1.36283363479883	2.47279607893089	-0.551130619467842	0.581544136806032	NA	0.32483827675866	Cd80	NONE
Cd81	1137.06253898363	0.445659444390944	0.063695398741179	6.99672901337574	2.62007347678517e-12	5.15133090350982e-11	1117.70924015876	Cd81	NONE
Cd82	43.6791567509604	-0.499558494295547	0.165330427920178	-3.02157624933225	0.00251462298802778	0.0124178912989026	43.2500010419309	Cd82	NONE
Cd83	17.5995451596358	-2.26870673144872	0.27653837642451	-8.20394898090405	2.3261685435837e-16	6.2031161162232e-15	20.0016331572869	Cd83	DOWN
Cd84	0.189902694166183	0.109166095531386	1.84774927007992	0.0590805783550189	0.952887927843917	NA	0.151672998807894	Cd84	NONE
Cd86	0.181469681628049	-0.251506879480406	2.18222418260359	-0.115252539810248	0.908244955344985	NA	0.215359890127463	Cd86	NONE
Cd8a	3.8102898560647	0.00875011430660196	0.589218668065618	0.0148503684299892	0.988151555805442	0.993877601962451	2.80060119371475	Cd8a	NONE
Cd8b	0.659252620673248	1.05607966599217	1.35805625720082	0.777640587709473	0.436780926383458	0.642400338077288	0.477764515528516	Cd8b	NONE
Cd9	394.535151772146	0.679452315067606	0.0949343787015507	7.15707338438091	8.24175837153507e-13	1.70722137696084e-11	405.990728555797	Cd9	NONE
Cd93	62.8607792364843	0.12314032372336	0.14672663159638	0.839249987433079	0.401329041738545	0.611022157921795	59.6377339265815	Cd93	NONE
Cd96	0.766432985830949	0.326292631801945	0.797663710597394	0.409060394082082	0.68249534066627	0.827267079595479	1.32219783834597	Cd96	NONE
Cd99	100.868749132554	-0.191769000873753	0.111755750826572	-1.71596539288032	0.086168376661071	0.215348819686962	91.2150718955344	Cd99	NONE
Cd99l2	3.30258238014714	0.896007372414575	0.461892126518849	1.93986284019936	0.052396361175707	0.148533184173558	3.23922949292606	Cd99l2	NONE
Cda	9.93221866570534	-0.600608367610735	0.236836536259089	-2.5359616260968	0.0112139021471756	0.0432346842406862	13.3549146661835	Cda	NONE
Cdadc1	133.535447255049	-0.0316503267890105	0.0864836377210386	-0.365968958094729	0.714388238993814	0.846725612785148	140.597191594735	Cdadc1	NONE
Cdc123	65.658519346105	-0.0171037098242078	0.104632590861155	-0.163464458668562	0.870152754598543	0.934052927425059	65.8458043991869	Cdc123	NONE
Cdc14a	4.06361179778874	1.07610054869461	0.445796492639962	2.41388294089542	0.0157835323107234	0.0574667215330794	3.79318029857844	Cdc14a	NONE
Cdc14b	4.42697369587274	-0.32059776894256	0.416558775703006	-0.769633933174264	0.441517070288076	0.645572613932451	4.55676752825876	Cdc14b	NONE
Cdc16	17.2338786796252	0.277082952833381	0.241130722394952	1.14909850591142	0.250515364415324	0.45583972191651	12.8366761317637	Cdc16	NONE
Cdc20	23.948933408275	1.91273311866036	0.234162625436638	8.1683962805496	3.12515910643652e-16	8.29561685003745e-15	17.8358445972	Cdc20	UP
Cdc23	20.8922404988981	0.937696898171306	0.201709949718331	4.6487389416373	3.3397058401702e-06	3.2473250415737e-05	19.0570721529267	Cdc23	NONE
Cdc25a	8.80036987632612	0.173178739529948	0.31342682527839	0.552533240816668	0.580583066555619	0.757566206079323	5.87152907680626	Cdc25a	NONE
Cdc25b	23.7289906484332	0.232465151058231	0.263945183184951	0.880732689466578	0.378462519163275	0.591666472007277	23.2833089612408	Cdc25b	NONE
Cdc25c	0.706516165993134	-1.18183327540567	1.06934324828503	-1.10519543402089	0.269074914924707	0.478403880626009	0.541393231975595	Cdc25c	NONE
Cdc26	58.9065114285962	0.571235849379296	0.144941775312065	3.94114014506449	8.1095226062119e-05	0.000607690324496499	54.2176904686761	Cdc26	NONE
Cdc27	12.7573810685762	-0.724648978577727	0.227252639820532	-3.18873734162122	0.00142895651244398	0.00768113787968035	13.8424608079354	Cdc27	NONE
Cdc34	28.9550375063217	0.3598265398319	0.15413131293124	2.33454534960344	0.0195671843546055	0.0683150883594355	32.1982814182485	Cdc34	NONE
Cdc37	109.482734743793	-0.0885969229682234	0.0864332721981244	-1.02503261435179	0.305347798991011	0.519969827994089	120.30925462577	Cdc37	NONE
Cdc37l1	34.1584670486967	-0.145670152380671	0.195698728727874	-0.744359216473144	0.45665918525068	0.657145087322651	38.9627324059432	Cdc37l1	NONE
Cdc40	24.3693507600887	-0.460281708354858	0.177318661162443	-2.59578831318374	0.00943741886519567	0.0379065300679604	26.9961054055667	Cdc40	NONE
Cdc42	438.14657972001	-0.141621315257256	0.0791827943413459	-1.7885364672374	0.0736894976101877	0.192392116200355	461.773264055505	Cdc42	NONE
Cdc42bpa	14.6922504718311	-0.19241513977957	0.23530943697638	-0.817711105223903	0.413522167780698	0.622725840095559	14.5968863170895	Cdc42bpa	NONE
Cdc42bpb	9.1282429104373	0.64019236687681	0.309389118619683	2.06921423007048	0.0385259879610601	0.116775923791037	7.42234116082132	Cdc42bpb	NONE
Cdc42bpg	2.32392073268372	0.289160267496418	0.570785085853878	0.506600951326264	0.612434840712792	0.778303526000024	1.84416211910524	Cdc42bpg	NONE
Cdc42ep1	21.280894293799	0.560499411090791	0.23050217362443	2.4316447965651	0.0150304392742075	0.0554029537911683	22.1345905450885	Cdc42ep1	NONE
Cdc42ep2	105.80410201146	-0.693824292319102	0.0958151796907464	-7.2412773691861	4.44478322742703e-13	9.51282019154125e-12	117.823438413583	Cdc42ep2	NONE
Cdc42ep3	34.4819679624764	1.42856696118897	0.16024103781941	8.91511301118103	4.8731900543589e-19	1.49153046518637e-17	33.3805939786366	Cdc42ep3	UP
Cdc42ep4	13.1440026417826	0.0276366063704054	0.255879255052181	0.108006435944835	0.913990586932307	0.959308156430284	10.8893563285997	Cdc42ep4	NONE
Cdc42ep5	22.2716891953112	-0.593201371709586	0.188065592511783	-3.15422594737749	0.00160924441217234	0.00848510690054508	24.9304934194539	Cdc42ep5	NONE
Cdc42se1	33.639482367757	0.218648442689268	0.154207591850031	1.41788377644796	0.156224699691267	0.329911981871236	30.4191379398915	Cdc42se1	NONE
Cdc42se2	47.3206450320173	0.372851546795206	0.131168143580882	2.84254649502831	0.0044754702656361	0.0202794746411636	48.3125450868912	Cdc42se2	NONE
Cdc45	7.36065002937198	1.332121312373	0.390461841412567	3.41165556038411	0.000645696466826127	0.00385490427955897	4.81487685987918	Cdc45	UP
Cdc5l	122.529230713029	0.252345709442202	0.0858564133533252	2.93915969216793	0.00329103458991625	0.0156595381062643	133.06378685256	Cdc5l	NONE
Cdc6	4.22027274329132	2.36161438871235	0.590353500814265	4.00033943299229	6.32516925289664e-05	0.000483664886839822	3.07574637564442	Cdc6	UP
Cdc7	3.48609590117002	1.03215789420443	0.541320924747084	1.90673932415724	0.0565543520059142	0.157321458817411	2.35329917672256	Cdc7	NONE
Cdc73	9.2995952979866	-0.503780723320713	0.277283531360933	-1.81684328978397	0.0692411121704733	0.184135007147522	9.33161344783678	Cdc73	NONE
Cdca2	6.78076334409285	-0.375951963997565	0.321078535107063	-1.17090344850428	0.241637588829515	0.444778805208248	6.22087311082616	Cdca2	NONE
Cdca3	28.6929032076875	1.30954741142927	0.236575663771052	5.53542740007526	3.10470319179272e-08	4.02847394013373e-07	13.0509479106069	Cdca3	UP
Cdca4	10.904542064577	0.447361937235317	0.266920390871768	1.67601259601869	0.0937357253937808	0.229831835672766	9.5985188554481	Cdca4	NONE
Cdca5	0.467691407318605	-0.91604017364855	1.10786823790789	-0.826849387232559	0.408322433509527	NA	0.458884700561409	Cdca5	NONE
Cdca7	8.5087589154028	1.99914048557848	0.394573883974115	5.06658085285146	4.05024761395378e-07	4.57031831924746e-06	6.55895043698524	Cdca7	UP
Cdca7l	8.86108946602388	0.400432311259562	0.299907505755837	1.33518602760668	0.181815468743031	0.367447084080406	8.25009640784806	Cdca7l	NONE
Cdca8	19.861015387552	0.76495624266421	0.233637066422434	3.27412192927089	0.00105990866317895	0.00590818860782113	12.7126301640515	Cdca8	NONE
Cdcp1	0.24836149259552	0.821286531926362	1.4766084867201	0.556197894914336	0.578075578144089	NA	0.262570995494386	Cdcp1	NONE
Cdh1	1.37990451493634	0.0805528447655345	1.20769131027802	0.0666998628540188	0.946820643497191	0.975723539198997	0.398923637006375	Cdh1	NONE
Cdh10	0.219050991956488	-0.612180213596974	1.82990242293467	-0.334542544959967	0.737970192123595	NA	0.338239776390839	Cdh10	NONE
Cdh11	15.3297964034484	0.620353442793923	0.290072199203108	2.13861736663551	0.0324666698429517	0.102090910864256	9.00771259885883	Cdh11	NONE
Cdh13	68.6260351090734	-0.0535519568416791	0.103890370081193	-0.515466032124312	0.606227400127681	0.775329420229449	71.7653848700538	Cdh13	NONE
Cdh15	0.267015800770743	0.840835971874768	1.69500528713622	0.496066872626335	0.61984723077083	NA	0.410220965823705	Cdh15	NONE
Cdh16	2.28813974791995	-2.99142766646884	0.839003721275608	-3.56545220314485	0.000363229357527575	0.00231127841323087	1.88919887235069	Cdh16	DOWN
Cdh17	0.876253310210038	0.13168408992746	0.855188634240533	0.153982507080914	0.877623528405115	0.937338452214283	0.928548862683571	Cdh17	NONE
Cdh18	0.272388796621445	-0.251507222768291	1.42557683063577	-0.176424881047012	0.8599601589837	NA	0.252647670955095	Cdh18	NONE
Cdh19	0.382115189706335	0.55468852847046	1.1376303066744	0.487582411628927	0.625845656202103	NA	0.626382217188975	Cdh19	NONE
Cdh2	165.291766364219	-0.00252105844565566	0.0918817855427277	-0.0274380654529542	0.978110337827252	0.989057902894019	141.774748795629	Cdh2	NONE
Cdh20	0.389037493206491	-1.36654243368324	1.18495909149782	-1.15324017806884	0.248811816539932	NA	0.585290339435268	Cdh20	NONE
Cdh22	0.506005673574743	-0.814093718090434	1.12820682074872	-0.721581985783572	0.470551517844926	0.668266112512382	0.553389964036664	Cdh22	NONE
Cdh23	1.76478833540725	1.6714271271578	0.728850565970027	2.2932370573566	0.021834360753354	0.0746693940857624	1.89850797625274	Cdh23	NONE
Cdh3	1.33507127218737	0.681099358507134	1.01932176569637	0.668188771620927	0.504013101917383	0.695718715337035	0.509789383061863	Cdh3	NONE
Cdh5	7.14990732150202	0.552427809754346	0.304194390104841	1.81603549481616	0.0693649274718954	0.184295272256983	7.9801240169278	Cdh5	NONE
Cdh6	0.877578329444166	0.416562521958966	0.911442383536741	0.457036593297918	0.647644743610622	0.802441196266967	0.713802322326492	Cdh6	NONE
Cdh7	0.271112344431069	-0.251507222715553	1.42572390829096	-0.176406681022161	0.859974456278477	NA	0.228297778439729	Cdh7	NONE
Cdh9	0.124084551087087	0.830509885776658	3.07109124350133	0.270428267976109	0.786830795263503	NA	0.156411062320469	Cdh9	NONE
Cdhr1	4.03280714411016	-0.236487961369007	0.943650560839013	-0.250609676063502	0.802115900002473	0.899142457922986	0.585487560682994	Cdhr1	NONE
Cdhr5	0.669310031204036	-1.28021327922733	0.943081494851224	-1.35747895194284	0.174629076864285	0.357454965877132	0.885061476538882	Cdhr5	NONE
Cdip1	141.358927226165	0.354215123447035	0.0868050145559857	4.08058365359274	4.49227580221834e-05	0.00035329084275073	138.040905231384	Cdip1	NONE
Cdipt	20.7393283163328	0.4854804390282	0.198137378325051	2.45022137232357	0.0142768409694653	0.0530125977099225	17.6905034174823	Cdipt	NONE
Cdk1	48.9117683659918	1.01346137767858	0.181869720613089	5.57245798950022	2.51170071670248e-08	3.29589686807113e-07	36.787160548943	Cdk1	UP
Cdk10	24.4109259371525	-0.0126452195792296	0.159195270110561	-0.0794321311835928	0.936688912385441	0.971175112331093	24.9940753125911	Cdk10	NONE
Cdk11b	76.4173438965475	-0.0789982289313466	0.133002187211073	-0.593961878280825	0.552537610620622	0.736547492898094	82.219728483028	Cdk11b	NONE
Cdk12	15.8495135166201	-0.307385721789492	0.212733665680075	-1.44493219165302	0.148476933034117	0.318419749158026	16.2301637929352	Cdk12	NONE
Cdk13	20.5569925930687	-0.341349711543671	0.192329034835443	-1.77482152830294	0.0759273604814792	0.196422252806681	19.8091202037629	Cdk13	NONE
Cdk14	31.8098469613768	-0.474737110063118	0.154521553695155	-3.07230349883547	0.00212413634429334	0.0107692227245641	32.8292562123938	Cdk14	NONE
Cdk16	35.1698604445386	0.0149265894623925	0.152270816138128	0.098026593939395	0.921911176151496	0.963872883583358	33.5386239670399	Cdk16	NONE
Cdk17	11.927010899968	-1.22280909893811	0.248554754344915	-4.91967696277193	8.66871625905893e-07	9.21696687489308e-06	12.4242355971376	Cdk17	DOWN
Cdk19	9.6973192948583	0.654635793007375	0.263402153288076	2.48530919294125	0.0129438956084279	0.0489320608828413	9.56253785631699	Cdk19	NONE
Cdk2	8.13696400865698	0.0769708448359751	0.362384003253258	0.212401331584669	0.831793947024216	0.914319130624553	4.49571591398314	Cdk2	NONE
Cdk20	13.595269788369	0.809724466464098	0.236934974725325	3.41749658277677	0.000631998874789503	0.00377896234410218	12.0380684804779	Cdk20	NONE
Cdk2ap1	47.4184040853094	0.0668684732899156	0.14008789535674	0.477332271425964	0.633125534387171	0.792974517984361	46.1661071106102	Cdk2ap1	NONE
Cdk2ap2	31.0851323406381	0.32668260919563	0.195486046846501	1.67113005999935	0.0946959910593195	0.231208902607473	33.9902420449585	Cdk2ap2	NONE
Cdk4	112.13454540677	0.299830185802921	0.086473714866721	3.46729854574929	0.000525717642203197	0.00320964455239846	94.0772770912488	Cdk4	NONE
Cdk5	23.2194800060629	1.24351401083296	0.202248420678035	6.14844855976673	7.8244494338397e-10	1.21018151243387e-08	19.6382634024476	Cdk5	UP
Cdk5rap1	26.8550505412723	0.187127583880102	0.161524792209104	1.15850688504743	0.246657243603088	0.450870473652037	28.2522871781874	Cdk5rap1	NONE
Cdk5rap2	7.28560628225632	0.229634082302589	0.329119355017506	0.697722813325197	0.485350558262758	0.680041849963522	5.73642129731995	Cdk5rap2	NONE
Cdk5rap3	112.497722502859	0.0525281252552406	0.105353189205849	0.49859074652791	0.618067725373818	0.782534993924502	107.401104303012	Cdk5rap3	NONE
Cdk6	0.967597336886087	-0.583080499696265	0.763071396974576	-0.764123124006563	0.444793873295182	0.648273518058062	1.16500157232294	Cdk6	NONE
Cdk8	5.87361644482618	-0.122201843042741	0.358079684364837	-0.34126996972616	0.732900353040484	0.858885177918198	4.81634125810252	Cdk8	NONE
Cdk9	17.4977935340257	-0.196604594777603	0.224641318212242	-0.875193380907115	0.381468694122521	0.593725593965013	14.1986905838505	Cdk9	NONE
Cdkal1	1.0229249517781	0.134001861975094	0.779087615027704	0.171998449712654	0.863438747786537	0.930127786889908	1.15211233542858	Cdkal1	NONE
Cdkl1	2.23064944212518	0.608841904054439	0.567660530695623	1.07254577539212	0.283474965150683	0.496345981877413	1.95366427741247	Cdkl1	NONE
Cdkl2	0.805627649013149	-0.631182523739395	0.855340231694047	-0.737931527538818	0.460556059256135	0.660343533103971	0.8851979675049	Cdkl2	NONE
Cdkl3	2.21089517139452	0.732687388198224	0.618360295899979	1.18488750499715	0.236061928328725	0.438200190393625	1.70236587522492	Cdkl3	NONE
Cdkn1a	39.6404430793972	-1.10153933058714	0.209383951004991	-5.2608584626473	1.43384377322906e-07	1.71646932605337e-06	45.5081396713749	Cdkn1a	DOWN
Cdkn1b	12.1379316986262	0.233369328760265	0.279156886049547	0.835979122932489	0.403166647974733	0.612553802962291	10.3410982558503	Cdkn1b	NONE
Cdkn1c	12.2202479032979	0.91148750355207	0.380708469146755	2.39418761971568	0.0166572256650613	0.060044691645342	4.42346712827432	Cdkn1c	NONE
Cdkn2aip	0.520168135095191	-1.04007019250085	1.11727985754488	-0.930894963761634	0.3519078999213	0.566726591571163	0.619943803588332	Cdkn2aip	NONE
Cdkn2aipnl	25.6579695065054	0.508482167591034	0.186815877671799	2.72183592705296	0.0064920365648305	0.0276054340733262	20.8286518347751	Cdkn2aipnl	NONE
Cdkn2b	0.857324239984338	-1.13236230674382	1.09604962619458	-1.03313050767173	0.301542828169337	0.516062048375673	0.849619471175597	Cdkn2b	NONE
Cdkn2c	11.7808513013353	1.83295689342662	0.293171708641736	6.25216158107038	4.04810246696468e-10	6.46804250919977e-09	11.7303104263067	Cdkn2c	UP
Cdkn3	8.88242318710754	1.84678783151037	0.386495474586779	4.77829095795976	1.76791432677137e-06	1.79577987658037e-05	6.10929912930485	Cdkn3	UP
Cdnf	2.85960289356074	-0.68834729611817	0.445312490209592	-1.54576238316197	0.122161964920859	0.276935468649983	3.57887127569918	Cdnf	NONE
Cdo1	6.71043484315298	0.242557903411664	0.511244185512139	0.474446282784969	0.635181695283136	0.794347981896489	5.73206585679769	Cdo1	NONE
Cdon	0.587302441791591	-1.30441701005466	1.15662154546053	-1.1277820434646	0.259411978652325	0.466572775838719	0.46856070438509	Cdon	NONE
Cdpf1	39.363393053589	0.311726137629279	0.145809729894883	2.13789668120234	0.0325251296771878	0.102136303263503	32.4036794302798	Cdpf1	NONE
Cdr2	8.94899307242533	-0.391037055610746	0.277072068165395	-1.41131893301248	0.158150594331087	0.332948619644394	9.13238249956897	Cdr2	NONE
Cds1	0.230323379863245	-0.972853132657282	1.95866628932651	-0.496691620190082	0.619406532641482	NA	0.127071129900437	Cds1	NONE
Cds2	0.553164507390074	2.12560682936057	0.984287535184003	2.1595385020935	0.0308084136452631	0.0977855513258784	0.611705681827051	Cds2	NONE
Cdt1	3.06604275486715	0.841670612900044	0.622741613328585	1.35155672093482	0.17651716324643	0.360429342309203	1.74262636200097	Cdt1	NONE
Cdv3	16.9288429804803	-0.344510261653215	0.22948506762927	-1.50123171504024	0.133295639636709	0.295138274438982	21.3821326886017	Cdv3	NONE
Cdx2	0.164756357012443	0.469838651709566	2.43281655365863	0.193125392460435	0.846860766681646	NA	0.101211382558264	Cdx2	NONE
Cdx4	0.429516588880985	-0.565723926204361	1.19673621665396	-0.472722324545427	0.636411297177531	NA	0.558095390838357	Cdx4	NONE
Cdyl	1.24727095664447	-1.10080170357631	0.813814009851044	-1.35264530992505	0.176168969961332	0.35990842753636	1.00763340645867	Cdyl	NONE
Cdyl2	4.7596104438583	0.039933170269669	0.365516633259904	0.109251307973375	0.913003165942818	0.958707044893337	4.57348780353777	Cdyl2	NONE
Ceacam1	3.15116837792787	-1.08401865578067	0.451345680392725	-2.40174815639632	0.0163169376298938	0.0590444608888462	3.36318978411334	Ceacam1	NONE
Ceacam16	0.595380611458179	-0.667883485524792	1.00867130587673	-0.662141851000976	0.507880316517114	0.699526439277906	0.77229483587353	Ceacam16	NONE
Ceacam19	0.153131295885059	0.469838635514851	2.44694362638813	0.192010404509551	0.847734055449113	NA	0.110243722100263	Ceacam19	NONE
Ceacam3	0.131425814305308	-0.972851353330816	2.73757207098479	-0.355370133864951	0.722312320289029	NA	0.150066888604231	Ceacam3	NONE
Ceacam4	7.18993318777273	-2.96875441462181	0.434125705887358	-6.83846723278835	8.00449669539539e-12	1.50979124661116e-10	9.34426984059651	Ceacam4	DOWN
Ceacam6	4.85582280025645	0.0146580652002286	0.328945076446281	0.0445608286908723	0.964457365802038	0.982358504947461	6.34211304180327	Ceacam6	NONE
Cebpa	0.683013069221765	1.62273840569674	1.03902493443943	1.56178966635891	0.118337546970593	0.271019850909946	0.428733175779068	Cebpa	NONE
Cebpb	20.413372633019	-2.88666920638291	0.267011867992753	-10.8110146117597	3.05274748791949e-27	1.38327620546352e-25	21.0098376190108	Cebpb	DOWN
Cebpd	152.159098460633	-4.25890301978325	0.155714981610985	-27.3506311064086	1.06139170587449e-164	7.24243752243772e-162	176.850407574023	Cebpd	DOWN
Cebpg	8.09083058025985	-0.729654347593265	0.305948587651864	-2.38489202775315	0.0170841346771506	0.0611856659575888	9.55246607170147	Cebpg	NONE
Cebpz	73.0568303181348	-0.832986415422529	0.112926425588279	-7.37636395629431	1.6267094312749e-13	3.57383132628577e-12	71.8608338532016	Cebpz	NONE
Cecr2	1.08439885320411	-0.287479205633038	0.801776917286921	-0.358552609129506	0.719929804823474	0.849632991915404	1.01403166993753	Cecr2	NONE
Cel	0.150386421791626	-1.33352480460109	2.43530544768026	-0.547580101654734	0.583980255516123	NA	0.204492334905046	Cel	NONE
Cela1	1.0983474061942	2.83374701313583	1.12353133860787	2.52217887989403	0.0116630382651209	0.0447243781406288	0.696518793586887	Cela1	UP
Cela3b	0.334771311343393	0.818941296043826	1.4406156812109	0.56846618201148	0.569718462520048	NA	0.263880505028463	Cela3b	NONE
Celf1	8.26289610896578	-0.238100687612811	0.326841521846556	-0.728489716568489	0.466313861364358	0.664934332123731	7.97496017403366	Celf1	NONE
Celf2	1.07056337936822	0.210706593652747	0.823450815233458	0.255882427650533	0.798041623722489	0.897023530540782	1.07026363120232	Celf2	NONE
Celf3	0.365446170344522	1.50332044662729	1.3801965209864	1.08920753223816	0.276062378102457	NA	0.267140079948261	Celf3	NONE
Celf4	0.500463619705844	0.907173422946177	1.20489588593171	0.752906067269611	0.45150636193826	0.652944296491094	0.559002578749132	Celf4	NONE
Celf5	0.238921390340723	0.109166143102083	1.59456973656137	0.0684611908774185	0.945418512755255	NA	0.165035624052608	Celf5	NONE
Celsr2	0.304286450670086	0.822725951434137	1.44668945569419	0.568695616184853	0.569562723339486	NA	0.27598093095898	Celsr2	NONE
Celsr3	0.873265369918768	0.673899540064775	0.95867652093573	0.702947788276911	0.482088288155716	0.677352730451346	0.821814599231474	Celsr3	NONE
Cemip2	28.7468975161739	-2.87439073366437	0.212047609483464	-13.5554026789843	7.3607099633117e-42	5.37007770908275e-40	33.1247877908571	Cemip2	DOWN
Cend1	0.629618040626291	0.394475045747013	1.17706567172233	0.335134270944968	0.737523801717445	0.861118339444134	0.434032276515635	Cend1	NONE
Cenpa	6.75977021771837	-0.396761960801726	0.464228610420889	-0.854669341559979	0.392734227787993	0.604687688125925	4.23562893358292	Cenpa	NONE
Cenpc	21.0519845776065	0.0220043083179109	0.184412284603169	0.11932127171062	0.905020831502931	0.954298849689483	19.4343371471247	Cenpc	NONE
Cenpf	29.5275481976358	1.65663861200396	0.23301786731365	7.10949177890323	1.16471038237556e-12	2.36613667873144e-11	19.1301253231278	Cenpf	UP
Cenpi	3.39153549547187	1.26254050270895	0.502367605914111	2.5131805630891	0.0119648078872918	0.0457153397538157	3.01283888098609	Cenpi	UP
Cenpj	17.5881220102861	-2.083803739095	0.240416935941004	-8.66745818441986	4.41873843125588e-18	1.29111752651305e-16	18.1466647133617	Cenpj	DOWN
Cenpk	4.5964453735006	0.363093671774248	0.468298281923592	0.775347008071004	0.438134639142195	0.643039401031114	2.73739834063546	Cenpk	NONE
Cenpl	8.98131613574203	0.469328092890981	0.292383456438543	1.60518005569727	0.108454185312005	0.25466974688649	8.15461471391736	Cenpl	NONE
Cenpm	11.1319455414822	0.0662030132089289	0.305416584455388	0.216762993820328	0.828393052915086	0.912758225827414	7.6472420605593	Cenpm	NONE
Cenpn	7.01801874586694	0.435895716499351	0.347310142465914	1.25506186892348	0.209456301327224	0.402784179862306	5.03025817617405	Cenpn	NONE
Cenpq	12.0119533138475	0.264664564680656	0.261958923905116	1.01032849247968	0.312337934682053	0.527843829008131	10.2332999953274	Cenpq	NONE
Cenps	15.4855464748252	0.918400334482093	0.26342631635366	3.486365171083	0.000489632131011886	0.00301792386808601	11.3319958026194	Cenps	NONE
Cenpt	4.73681432860403	1.24427834318058	0.539264702308866	2.30736100073525	0.0210347034597659	0.072308165442667	2.33589527280438	Cenpt	NONE
Cenpu	2.87596250448602	1.17483069808806	0.629926683110382	1.86502767637514	0.0621775249289391	0.169043266188027	1.84896681569489	Cenpu	NONE
Cenpw	23.1962917731532	0.89553412068704	0.211074517739082	4.2427391533546	2.20808033706647e-05	0.000186146307485255	15.2193169330557	Cenpw	NONE
Cep104	34.0743709348739	-0.0642447703395498	0.13967386488702	-0.459962716657956	0.645542981989127	0.800801902585164	36.9336738521482	Cep104	NONE
Cep112	8.55119463434011	0.894041275186944	0.351320404965902	2.54480315560867	0.0109339355705212	0.0424192818120556	5.74491463385209	Cep112	NONE
Cep120	10.9308961684397	0.294408220718487	0.265175505307705	1.11023912399775	0.26689599772644	0.475805678628096	9.94253523549663	Cep120	NONE
Cep131	3.45447688630158	0.478920780028552	0.460830430800126	1.0392559779462	0.29868570258975	0.51246178820309	3.2080474440631	Cep131	NONE
Cep162	8.58616809273432	1.40249708839547	0.326789977181646	4.29173838344463	1.77279744975497e-05	0.000152668525739849	7.45937576268639	Cep162	UP
Cep19	123.554382413833	0.312254246382327	0.101764351084725	3.06840502645525	0.00215204721915178	0.0108916874965797	140.552572567502	Cep19	NONE
Cep20	139.61877314947	0.436107388583069	0.105224418962892	4.14454546655053	3.40488398036074e-05	0.000274854935088272	129.42586766655	Cep20	NONE
Cep290	18.4581107939237	0.464160099784274	0.189087549010284	2.45473645522281	0.0140987908070072	0.0524858707834672	18.9013768799057	Cep290	NONE
Cep295	14.8411837258106	-0.157984140652201	0.217944375160618	-0.724882853873939	0.468523900553	0.666774291058128	15.8167078316762	Cep295	NONE
Cep295nl	0.268923769597792	-0.93690153617614	1.59008547538162	-0.589214574110417	0.555717341729097	NA	0.353205791464893	Cep295nl	NONE
Cep41	4.46629335666313	-0.0653593278152399	0.411630192350757	-0.158781666237801	0.873840893772624	0.935797116669354	3.53851492409472	Cep41	NONE
Cep43	2.13900036024248	0.45731924795819	0.6473241659519	0.706476402415311	0.479891922507973	0.675987110214665	1.64610320707703	Cep43	NONE
Cep44	13.7879017419373	0.0126455426018404	0.22752533942519	0.0555786121835378	0.955677503168519	0.979402688996803	13.0127100117793	Cep44	NONE
Cep55	3.5187056684069	1.72958709308641	0.670573305746574	2.57926624615752	0.00990104425421366	0.0393907406938991	1.84851626640241	Cep55	UP
Cep57	10.9246110967499	1.09339328465822	0.287191611992904	3.8071908753562	0.00014055426196472	0.00100280320701533	8.17785281801055	Cep57	UP
Cep57l1	2.97129684146388	-0.782538251872233	0.555496026588001	-1.40871980071358	0.158918037596277	0.334200369129227	2.34785416797686	Cep57l1	NONE
Cep63	24.0677211658951	0.220295726639308	0.165064963492832	1.33460015970545	0.182007245737997	0.367627381257316	24.1349231877414	Cep63	NONE
Cep70	2.67966423164998	0.788489595121229	0.557046741455521	1.41548192717359	0.156927243660366	0.331154452694242	2.24393115976961	Cep70	NONE
Cep76	0.931217682488811	0.897179422703543	0.985807245577518	0.910096194492815	0.362771781329068	0.576644040110715	0.555489982804402	Cep76	NONE
Cep78	2.14425047676538	0.75338892291767	0.60365086612506	1.24805407429265	0.212011255216944	0.406299448292838	1.8612082358826	Cep78	NONE
Cep83	58.2664673961052	-0.148449931858682	0.111667869770431	-1.3293880519425	0.183719977657958	0.369670726944027	71.345642330998	Cep83	NONE
Cep83os	2.86272172191808	0.795997372806599	0.53647555891709	1.48375328489031	0.137874384433994	0.302191028624662	2.45521270819985	Cep83os	NONE
Cep85	36.5917450706556	0.860665541164144	0.147716854717845	5.82645455596863	5.66172748127781e-09	7.9510942836347e-08	40.1154384555266	Cep85	NONE
Cep85l	5.76206564039652	0.602685348114535	0.411926830767841	1.46308835234431	0.143443204596419	0.310552663926551	6.09425578126656	Cep85l	NONE
Cep89	46.013542664532	-0.149000500756932	0.129778721422638	-1.14811194873539	0.250922352113119	0.456361922472121	44.28387937796	Cep89	NONE
Cep95	8.66625237002466	0.39175543100326	0.296153850294041	1.32281052775204	0.185898395304764	0.372881282522309	7.59173410805097	Cep95	NONE
Cep97	3.03237861393357	1.25362679281574	0.547598213046417	2.28931863353155	0.0220608458286991	0.0752442845083534	3.13627809597883	Cep97	NONE
Cept1	41.8435505221679	-1.06466340856998	0.133710983675698	-7.96242297605263	1.68702628783535e-15	4.23582357984634e-14	47.8780624227485	Cept1	DOWN
Cer1	0.32385950542853	-0.251507212504945	1.45392013669987	-0.172985576137504	0.862662765276007	NA	0.251098463576291	Cer1	NONE
Cercam	9.18257548829938	0.850990158765409	0.283757833450332	2.99900146691233	0.00270866002615791	0.0132240977708046	8.46398319800594	Cercam	NONE
Cerk	17.1450881526711	-0.0377558130232015	0.216774687248279	-0.174170764596508	0.861731260815981	0.929115244845209	16.8705950959959	Cerk	NONE
Cers2	42.5837400364958	0.0994086131984933	0.143469603159434	0.692889720256791	0.488378761315891	0.682060393843528	36.0669718754262	Cers2	NONE
Cers3	0.267902964818869	0.830512638714933	1.67396525661914	0.496134931971227	0.619799214946114	NA	0.153171812838003	Cers3	NONE
Cers4	14.9947576247748	0.0801216531242183	0.233636660808899	0.342932709476417	0.731649083615244	0.857979111396768	15.197531350174	Cers4	NONE
Cers5	15.361658264256	0.170133348333669	0.21185961876949	0.803047552534207	0.421947250121248	0.630908494638628	13.8944977737293	Cers5	NONE
Cert1	19.4566227347448	-0.227484018924638	0.214844186771723	-1.05883255368853	0.289676045136343	0.502879695238189	18.8453607259121	Cert1	NONE
Ces1a	0.173581250373364	-0.612179090971262	2.64880146677591	-0.231115505880627	0.817225069240168	NA	0.182508585465329	Ces1a	NONE
Ces1c	2.16578855807471	-2.0678038141009	0.522133821284237	-3.96029471719519	7.48573199729608e-05	0.000564226713246488	4.04600610635813	Ces1c	DOWN
Ces1d	26.0109889015718	-2.11117214377636	0.337590459609162	-6.25364871454165	4.00972378621836e-10	6.41555805794937e-09	29.9962737635787	Ces1d	DOWN
Ces1e	0.128466828850976	-0.251506685330453	2.5111718277392	-0.100155107887175	0.920221185459542	NA	0.236304240835365	Ces1e	NONE
Ces1f	0.134402789717208	-0.972851385740863	2.72537568236228	-0.356960470454343	0.721121398786435	NA	0.122254631595705	Ces1f	NONE
Ces2e	0.188419382588923	0.910374033313681	2.40970599199704	0.37779465060765	0.705583147930062	NA	0.302241915142901	Ces2e	NONE
Ces2g	0.138573338252757	-0.972851379623671	2.72768184913298	-0.356658669680594	0.721347350025469	NA	0.225755972802386	Ces2g	NONE
Ces2h	0.800835491456383	-1.01300548705382	0.945913094507955	-1.07092870680764	0.284201487016394	0.496945620951186	1.0039793374292	Ces2h	NONE
Ces5a	0.568301242936521	-1.17951374777072	1.10725069477209	-1.0652634975438	0.286756706254661	0.499811233621907	0.537363804455158	Ces5a	NONE
Cesl1	0.641367537744442	2.31883988366987	1.08858983634428	2.13013185154938	0.033160729355578	0.103655203590597	0.686089607506941	Cesl1	NONE
Cetn1	0.172597763173535	0.109166055016171	2.03873505962101	0.0535459742554604	0.957296901006551	NA	0.173707505215819	Cetn1	NONE
Cetn3	167.633983330186	0.176517055395417	0.090017316432771	1.96092332442779	0.0498879680020824	0.143065618992375	169.638975012021	Cetn3	NONE
Cetn4	1.5308720496824	-0.580532144218876	0.742610924784344	-0.781744686004267	0.434364634400225	0.640314568281768	1.63824549728381	Cetn4	NONE
Cfap126	1.03078719735697	-0.24425985680541	1.16412087158267	-0.209823449409792	0.833805470456464	0.914989377364172	0.581810480348497	Cfap126	NONE
Cfap157	1.2288720451233	0.179949981065701	0.725549434984941	0.248018911446655	0.8041197746448	0.899584278703798	1.19460328214211	Cfap157	NONE
Cfap161	0.442291606103506	-0.612180698180354	1.32868730016305	-0.460740987066883	0.644984445055247	NA	0.325001899694847	Cfap161	NONE
Cfap20	125.899095994973	1.01146888322884	0.110245031883668	9.174734370762	4.52689154652556e-20	1.44263576757408e-18	111.044040084874	Cfap20	UP
Cfap20dc	0.240092191829079	-0.580998269372067	1.60495765770395	-0.362002241357098	0.717350355517186	NA	0.405064207973294	Cfap20dc	NONE
Cfap298	96.4422530731932	0.117080204218954	0.100911200456361	1.16023002094386	0.245955167230876	0.450154613423503	100.424700518834	Cfap298	NONE
Cfap300	3.30436290539457	0.591734249961803	0.459259072603862	1.28845413245044	0.197587925569057	0.387296373200584	2.96930798244642	Cfap300	NONE
Cfap36	45.2463656072441	0.0686842990676445	0.124737853293873	0.550629157500648	0.581887916862005	0.758927348279655	47.060375492972	Cfap36	NONE
Cfap410	24.0652048347679	0.404382757666533	0.177491502690314	2.27832178744973	0.0227074124898205	0.0769203633572561	20.7608156555644	Cfap410	NONE
Cfap45	3.51252097325461	2.51642139203319	0.671673562512669	3.74649462548368	0.000179322843699993	0.00124261946649936	2.53606683723143	Cfap45	UP
Cfap52	1.82590278386846	-0.0216861861249133	0.695991358200579	-0.0311587002760795	0.97514297631417	0.98783150163692	1.75925372044882	Cfap52	NONE
Cfap70	2.55520290656451	1.06499624278891	0.495763633408172	2.14819355640811	0.0316983823838136	0.100259726652159	3.20213987414229	Cfap70	NONE
Cfap94	1.72374572306689	-1.00308968108663	0.800871365218658	-1.25249787250511	0.210388503060311	0.403923640433567	0.973020495124631	Cfap94	NONE
Cfap97	13.208136447327	-0.026460298296336	0.23346499082604	-0.113337328233732	0.909763124234797	0.957384762870692	12.560343431776	Cfap97	NONE
Cfb	254.976949949817	-3.36040401243969	0.157898678752206	-21.2820274304717	1.66581321342308e-100	3.78890848543289e-98	294.284469146634	Cfb	DOWN
Cfd	21.7794846900319	0.112927546475772	0.387392326061432	0.291506926902482	0.770663646908752	0.881627051690485	21.5970232458367	Cfd	NONE
Cfdp1	139.518603738361	-0.381860200160238	0.074832074911645	-5.10289472276566	3.34497101881177e-07	3.81155833184838e-06	148.219610826059	Cfdp1	NONE
Cfh	31.1536220098717	0.0787511434583632	0.176662126355139	0.445772645688935	0.655761483004226	0.80691982633383	36.0621937492607	Cfh	NONE
Cfi	0.180442518690983	0.995439295971119	2.36231302019208	0.421383316885828	0.673475199476921	NA	0.44232564925066	Cfi	NONE
Cfl1	607.574500957757	-0.0166809259581998	0.0795633430415426	-0.209655920936985	0.833936230851405	0.914989377364172	552.9023246115	Cfl1	NONE
Cfl2	591.137897363167	0.0610080183185085	0.0675714442285319	0.902866869504441	0.366596555955628	0.580866008617032	597.843091991059	Cfl2	NONE
Cflar	122.707270185989	-2.37843959575651	0.120096703981885	-19.8043702857595	2.72954331572393e-87	5.36655973938942e-85	134.623091173316	Cflar	DOWN
Cfp	9.41261961342663	-0.25547029563008	0.291756514885116	-0.875628418205763	0.381232071089841	0.59359624491841	7.96900934438955	Cfp	NONE
Cftr	0.787625063266177	-0.265311120620424	0.838085898907531	-0.316567932912682	0.751571471034911	0.870183034285425	1.0455002234687	Cftr	NONE
Cggbp1	31.7342030604501	0.0353549718230122	0.168679730172427	0.209598223727723	0.833981266109603	0.914989377364172	28.771982591889	Cggbp1	NONE
Cgm4	0.106446078613474	0.109165739194438	3.15316781609416	0.034620973434158	0.97238197714179	NA	0.174248967354879	Cgm4	NONE
Cgnl1	23.7608523641453	1.75206035501511	0.227202007304869	7.71146512215502	1.24381452528332e-14	2.9325708319688e-13	17.2792020664642	Cgnl1	UP
Cgref1	2.65303301051064	0.285213168530612	0.514389882347091	0.554468853915289	0.579258015544727	0.756177467962957	2.5327296685251	Cgref1	NONE
Cgrrf1	51.5825665022838	0.262672103930632	0.1158432600265	2.26747852115475	0.0233610095524736	0.0785016543478256	56.7468152215223	Cgrrf1	NONE
Ch25h	41.9443814492568	-3.90362713292476	0.249505055567427	-15.6454831107414	3.56652326585422e-55	3.53604016101786e-53	49.2940779314324	Ch25h	DOWN
Chac1	1.0461772227463	-3.77844660172352	1.00534734505854	-3.75834941057463	0.000171037926878822	0.00119161558666327	1.09819397371369	Chac1	DOWN
[truncated: 11,731 more rows]

## Sheet: LPS vs LPS+R
Name	baseMean	log2FoldChange	lfcSE	stat	pvalue	padj	meanInComp	Name	DE
A2m	0.960560749963911	-0.723672068840438	0.734829011238121	-0.984816954383872	0.324713991080442	1	1.8505058307971	A2m	NONE
A3galt2	13.5190391226693	0.0286315838027674	0.216225801882179	0.132415204631169	0.894655889015351	1	18.9032329970973	A3galt2	NONE
A4galt	5.54551223517748	0.591823503079671	0.63898804065545	0.926188700609483	0.35434792364062	1	1.55493049077708	A4galt	NONE
AA926063	0.429055586623635	0.713081366543424	1.24154583429828	0.574349610658117	0.565731243983658	1	0.915557870194923	AA926063	NONE
Aaas	18.6657024162301	-0.202604440491247	0.219307028046228	-0.92383925082665	0.355570015894772	1	14.9118653794744	Aaas	NONE
Aacs	3.08183439261682	-0.98715924418923	0.61391012580664	-1.60798658092203	0.107838117766544	1	1.93303054804883	Aacs	NONE
Aadac	0.169980542178635	-0.131713398583915	2.20901855784852	-0.0596253019767283	0.952454066152825	1	0.136824957814351	Aadac	NONE
Aadat	1.72151493442437	0.394347184273276	0.647815796422105	0.608733511055552	0.542701090959003	1	2.18547847121413	Aadat	NONE
Aagab	1.03260590946235	-2.17320330253168	0.923106434071903	-2.35422831248775	0.0185612067091444	1	1.10914331141859	Aagab	NONE
Aak1	2.83566099257701	0.255127492049083	0.484309700800104	0.526785838953049	0.598342317922244	1	3.20048126575151	Aak1	NONE
Aamdc	76.9902866065921	0.0233892743707405	0.106996045947486	0.218599427330428	0.826962098936537	1	76.7489675851502	Aamdc	NONE
Aamp	220.851339675717	-0.0202162745183883	0.0714218684237242	-0.283054405668182	0.777135131845953	1	223.864720028284	Aamp	NONE
Aar2	4.85632334740311	0.36237857390722	0.36995984178573	0.979507862686078	0.327329105555974	1	5.43500091536797	Aar2	NONE
Aard	1.47078292858071	1.52213296364663	0.985790471345055	1.54407352058269	0.122570522813566	1	0.454096293041453	Aard	NONE
Aars	70.4525238449374	-0.184692631713033	0.122735750677632	-1.50479897416469	0.132375767591088	1	89.865299996745	Aars	NONE
Aars2	0.457762481255548	-1.18984217905672	1.17377396149543	-1.01368936276352	0.310731001386172	1	0.513982025685986	Aars2	NONE
Aarsd1	114.690791127251	-0.0156172958549593	0.0929680688855465	-0.167985589484341	0.866594615901283	1	112.100018400012	Aarsd1	NONE
Aasdhppt	153.807103654579	0.0355575344017151	0.0892270093824717	0.398506401232139	0.690256940711496	1	142.348748669936	Aasdhppt	NONE
Aass	0.670096697103658	0.901946118769041	1.06554502911119	0.846464573647712	0.397293628695737	1	0.473002986456261	Aass	NONE
Aatf	22.9946241546345	-0.032903555647004	0.165200808402794	-0.199173091010416	0.842127347966266	1	29.9725647505799	Aatf	NONE
Aatk	0.391653949258983	-0.131713618865445	1.23891908371368	-0.106313334419413	0.915333752212544	1	0.270423311794412	Aatk	NONE
Abat	0.509363813989029	-0.12635725423173	1.12615697682381	-0.112202167932312	0.910663110264795	1	0.628134498896355	Abat	NONE
Abca1	4.8118653014502	0.128808853511225	0.323575233690368	0.398080075666371	0.690571160650176	1	8.9067594470293	Abca1	NONE
Abca13	0.736984090140336	-1.48200044417976	1.0804614395656	-1.37163658961823	0.170176597350619	1	0.743445539895935	Abca13	NONE
Abca15	0.326008183532983	0.608065552614226	1.52331888938075	0.399171543695237	0.689766809263273	1	0.39686633118171	Abca15	NONE
Abca17	0.49335807583118	-1.16929091878636	1.14534337351151	-1.02090861642778	0.307297736456482	1	0.492593323925518	Abca17	NONE
Abca2	5.58492277392532	-0.0728808761505661	0.390944490979354	-0.186422568503248	0.852113395532063	1	4.77138722018261	Abca2	NONE
Abca4	1.68858655488239	0.845368393529147	0.583990702381637	1.44757166523638	0.147736880319234	1	2.62768764396654	Abca4	NONE
Abca5	1.28535815611236	-0.119296708543105	0.765320275604588	-0.155878149770517	0.876129068716663	1	1.33245535555308	Abca5	NONE
Abca7	44.1624064411886	0.00933557903445825	0.146705340248662	0.0636348957620403	0.949260945239539	1	44.3443742068456	Abca7	NONE
Abca8a	32.3491830704953	-0.187290874248724	0.1874681651741	-0.99905428782956	0.31776839359274	1	25.8528785419947	Abca8a	NONE
Abcb10	6.65211096594599	-0.105714339395429	0.349783388958216	-0.302228015201882	0.762478249168251	1	6.29078771842063	Abcb10	NONE
Abcb11	0.257077776392241	-1.21373289369729	1.86327392066613	-0.651397993733191	0.514789605400134	1	0.227701200161931	Abcb11	NONE
Abcb1a	1.14511252881319	1.15385204853636	0.670604737108078	1.7206142227868	0.0853208508387424	1	2.02955945895696	Abcb1a	NONE
Abcb1b	0.868093081333399	0.553925118589887	0.762374463883591	0.726578794058962	0.467484022713029	1	1.69210923051575	Abcb1b	NONE
Abcb4	5.37866114135881	-0.110941282934938	0.345892084613587	-0.320739582864048	0.74840774797846	1	6.9938852745224	Abcb4	NONE
Abcb6	26.1417546757698	-0.15174859376996	0.183805697310088	-0.825592438051329	0.409035326201808	1	26.2139153053428	Abcb6	NONE
Abcb7	8.81566537985413	0.118226576208634	0.289955707458703	0.407740124327342	0.683464476280956	1	9.1258681868761	Abcb7	NONE
Abcb8	2.04081801227063	0.569724079304258	0.618108153826439	0.92172231635733	0.356673437022507	1	1.93167673958605	Abcb8	NONE
Abcb9	3.13173912693164	0.247697799562458	0.506456538552382	0.489080070464603	0.624785010380452	1	2.91663886229168	Abcb9	NONE
Abcc1	13.9256378177351	-0.0550797618080929	0.239103686047699	-0.230359316991479	0.817812571414277	1	15.3803964877252	Abcc1	NONE
Abcc10	0.685741514820822	-1.18012701376092	1.07884471604648	-1.09388032977128	0.274007466809206	1	0.538403355709081	Abcc10	NONE
Abcc12	0.194193032148848	-0.492386497748609	1.99760947494506	-0.246487866584709	0.805304595818695	1	0.185083141174499	Abcc12	NONE
Abcc2	0.627821123627814	0.589633426985518	1.12557349901959	0.52385155434017	0.600381792472285	1	0.257251635587558	Abcc2	NONE
Abcc3	49.5776879673852	0.0900475418803057	0.168740458987029	0.533645234941714	0.593587005633151	1	46.5027993881907	Abcc3	NONE
Abcc4	4.69606051507715	-0.0431975704559999	0.418044388940025	-0.103332496736841	0.917699084991429	1	4.55729816178219	Abcc4	NONE
Abcc5	10.3903263661743	0.160317859368654	0.26902063477184	0.595931458955264	0.551221016173885	1	9.82762280608006	Abcc5	NONE
Abcc8	17.1027239417411	0.22174067212769	0.203340436566021	1.09048980061423	0.275497443735543	1	18.6369460189149	Abcc8	NONE
Abcc9	25.1516480503442	0.0143327914295288	0.184495712779768	0.0776863115872933	0.938077582967351	1	24.2804318239568	Abcc9	NONE
Abcd1	2.94437123174706	0.490503443273491	0.525820998144594	0.93283350228362	0.3509059405018	1	2.59861573481684	Abcd1	NONE
Abcd2	4.51558009309368	0.44642286177396	0.471265040490605	0.947286183819654	0.343492969145077	1	2.9594138495272	Abcd2	NONE
Abcd3	52.2035844386808	-0.0119043797213631	0.200685222646161	-0.0593186661399196	0.952698293863162	1	45.6796920537835	Abcd3	NONE
Abcd4	2.71143772260994	-0.376451369908992	0.635652196027145	-0.592228536708957	0.553697562700177	1	1.6476516757332	Abcd4	NONE
Abce1	129.1056459887	-0.136235253337752	0.0804758896721587	-1.69287042234319	0.0904801344023704	1	159.303444110468	Abce1	NONE
Abcf1	140.607263560444	0.0784283260284995	0.0919806409884589	0.852661225076049	0.393847199442009	1	146.003815882556	Abcf1	NONE
Abcf2	78.2920421081051	-0.181849258276549	0.104144024324669	-1.74613243012036	0.0807879427313287	1	89.2642687960602	Abcf2	NONE
Abcf3	68.785896953873	0.00611523589301653	0.102639990618849	0.059579466601135	0.952490572590183	1	73.2746814230027	Abcf3	NONE
Abcg1	2.8836370444992	1.01041637060316	0.640713107129893	1.57701841800829	0.114791287216398	1	1.93581221696577	Abcg1	NONE
Abcg2	1.69832340700535	-0.455897810271051	0.653323661621378	-0.697813100997494	0.485294084874787	1	1.80324344831358	Abcg2	NONE
Abcg3	0.902813226542595	1.41782079061057	0.971177935791028	1.45989806641947	0.144318090736208	1	1.00980858578912	Abcg3	NONE
Abcg3l1	2.84410341750147	-0.356892508159054	0.500191183126405	-0.713512193334408	0.475528870634191	1	2.77675979288202	Abcg3l1	NONE
Abcg3l2	5.45445435620739	0.34839555960748	0.394964190913482	0.882094041998347	0.37772595388677	1	8.73626242162541	Abcg3l2	NONE
Abcg3l3	0.915883368050679	0.645826701637909	0.968533931917345	0.66680854470365	0.504894434068991	1	0.714501728888377	Abcg3l3	NONE
Abcg3l4	3.44788879878723	0.273796024795261	0.456017940152139	0.600406257490475	0.548235518521304	1	3.7538691030087	Abcg3l4	NONE
Abcg4	0.836822715187177	-0.48714018478098	1.12696696309573	-0.432257733130726	0.665554103046786	1	0.464911512740157	Abcg4	NONE
Abcg5	0.796535489365792	0.28122456495783	0.881989874592565	0.318852373546512	0.749838461043145	1	0.941332239211795	Abcg5	NONE
Abcg8	0.473553366720385	0.151943379310323	1.12333079689852	0.135261473939675	0.892405144431718	1	0.755196155043536	Abcg8	NONE
Abhd1	16.8554338528493	-0.251554125463129	0.264325662744576	-0.951682567826234	0.341257992754654	1	10.1199703289749	Abhd1	NONE
Abhd10	41.9712416169937	-0.126492100483324	0.139429918030253	-0.907209171964642	0.364296194364855	1	41.491666250444	Abhd10	NONE
Abhd11	102.943819380779	-0.180400158943816	0.105997508733151	-1.70192829152215	0.088768811510967	1	110.678872858145	Abhd11	NONE
Abhd12	23.7200181967718	0.557852935412223	0.217237849410113	2.56793619034167	0.0102305986382095	0.955513085170055	19.3104846116223	Abhd12	NONE
Abhd13	11.9453763300666	-0.0871542321545518	0.272789465303324	-0.319492660970767	0.749352955716049	1	10.2093790427703	Abhd13	NONE
Abhd14a	15.5922638842988	-0.169103588004234	0.265854527285902	-0.636075637795622	0.524727123577619	1	10.9120747785452	Abhd14a	NONE
Abhd14b	23.479225483163	0.114158642515146	0.18980267936781	0.601459594223764	0.547533916253879	1	20.6089036052946	Abhd14b	NONE
Abhd15	0.531350953449221	-0.492387134778324	1.1844563017535	-0.415707303046455	0.67762419660605	1	0.363897089772477	Abhd15	NONE
Abhd16a	195.89104310312	-0.124492359023066	0.133184038781912	-0.934739328838958	0.349922653371124	1	208.389684662855	Abhd16a	NONE
Abhd17a	17.8628737167442	0.0943847734573191	0.237572262061063	0.397288692873832	0.691154584522726	1	11.5631087347964	Abhd17a	NONE
Abhd17b	8.37213117265761	-0.154127544640239	0.270662728178996	-0.569445027312038	0.569054167078541	1	10.3290147946544	Abhd17b	NONE
Abhd17c	12.7306726167343	-0.522895435719263	0.282243488138636	-1.85263950345746	0.063934046389088	1	13.0222541049432	Abhd17c	NONE
Abhd18	42.2956845574175	-0.0872560652094345	0.145450867233674	-0.599900618462821	0.548572470221294	1	44.4380607479972	Abhd18	NONE
Abhd2	2.66601234925997	0.0322737616544986	0.458749795034475	0.0703515554749691	0.943913848787423	1	4.13427599387388	Abhd2	NONE
Abhd3	1.29884880971953	-0.709330105245332	0.873594371172659	-0.8119673485226	0.41681036736588	1	1.06105526401229	Abhd3	NONE
Abhd4	85.4715116336411	-0.223759550139336	0.132706472036915	-1.68612386950572	0.0917719433807273	1	73.3536037698335	Abhd4	NONE
Abhd5	1.43291953401519	-0.152572329374524	0.662637764596719	-0.230249975968965	0.817897529682759	1	1.61669584468479	Abhd5	NONE
Abhd6	9.36507494238288	-0.200624416984708	0.314478384110993	-0.637959322870022	0.523500159451052	1	6.47910039013089	Abhd6	NONE
Abhd8	5.24514660646331	0.334408322032752	0.476664908110208	0.701558508593702	0.48295453468391	1	3.115320544734	Abhd8	NONE
Abi1	39.8450969144154	0.148112571151757	0.13739260109347	1.07802436210517	0.281022884224136	1	45.8142090964263	Abi1	NONE
Abi2	13.661550101897	0.00944879910633389	0.252205629873761	0.0374646636994717	0.970114514638328	1	10.4590617353333	Abi2	NONE
Abi3	8.67305516639942	-0.299140671764434	0.356544245468018	-0.839000139721134	0.401469231198124	1	6.13647988032381	Abi3	NONE
Abl1	17.3859918871654	0.131340279297141	0.227469445881718	0.57739745568043	0.563670992579126	1	15.4424355389699	Abl1	NONE
Abl2	0.783647217214718	1.29966967901975	0.910132585271257	1.42800038154044	0.153291748702303	1	1.21524978335589	Abl2	NONE
Ablim1	149.59748812119	-0.116789143694545	0.0952202248015803	-1.22651615177249	0.220004500951697	1	169.335399683455	Ablim1	NONE
Ablim2	2.24094995320221	0.334669341496791	0.558882572304253	0.598818710909093	0.549293783557061	1	2.31264145335649	Ablim2	NONE
Ablim3	6.44314732408059	-0.453699243544912	0.355155037083177	-1.27746813693271	0.201437022611074	1	6.30877480913846	Ablim3	NONE
Abo	9.13326602577395	0.191142255121342	0.353519485992323	0.540683788857662	0.588725554104626	1	5.27622401654421	Abo	NONE
Abr	15.5587798053219	-0.257778252057412	0.249068426765995	-1.03496960816956	0.300683104719848	1	13.7741036943995	Abr	NONE
Abra	55.7975347503952	-0.0421595429105043	0.241887497681711	-0.174294014012994	0.861634403370576	1	36.8128854897434	Abra	NONE
Abracl	117.281543766501	-0.023048017338214	0.127075441209682	-0.181372711507517	0.856075036696813	1	82.1138052978559	Abracl	NONE
Abraxas1	8.25762982179366	-0.0139845000232003	0.33827783056318	-0.0413402793789893	0.967024622201188	1	6.09953199973116	Abraxas1	NONE
Abraxas2	42.0444764414895	0.228843214115524	0.141846228824433	1.61331898642698	0.106675223689598	1	37.4880250246669	Abraxas2	NONE
Abt1	18.0412308614767	0.0917416695633791	0.207114097136481	0.442952318706362	0.657800223479455	1	17.9446192632451	Abt1	NONE
Abtb1	42.5228988374639	-0.173832728312381	0.176653831468634	-0.984030331338979	0.325100599694712	1	38.5990506627447	Abtb1	NONE
Abtb2	11.0187277848278	-0.188215632057682	0.229638338811592	-0.819617634545354	0.412434117455573	1	14.1401973243565	Abtb2	NONE
Ac1576	0.630903745282453	0.796944701323862	1.03457889569602	0.770308291266382	0.441117039247082	1	0.612243980075613	Ac1576	NONE
Acaa1a	10.6220811845176	0.103166747696316	0.292455188447004	0.352760873363718	0.724267718883203	1	8.68797213077714	Acaa1a	NONE
Acaa2	1483.8312821059	0.113045652983666	0.115289580077325	0.980536601034079	0.326821311845327	1	1151.42231250212	Acaa2	NONE
Acaca	0.980733038584095	-1.495275972695	0.981631635729259	-1.5232556880506	0.127694748643714	1	0.753708044184263	Acaca	NONE
Acacb	2.28944946591518	-0.372230084540829	0.632571229075232	-0.588439795285978	0.556237133091595	1	1.76288352150146	Acacb	NONE
Acad11	8.57143027836941	-0.510589145087887	0.313775401423896	-1.62724401839934	0.103685282293979	1	7.42691177453237	Acad11	NONE
Acad9	73.7377208759885	-0.011816626433763	0.100895825884291	-0.117117099049414	0.90676725990269	1	75.7112676627907	Acad9	NONE
Acadl	1503.22430157562	0.17094121772111	0.0702751993556168	2.43245439768997	0.0149968798458471	0.977948443260813	1454.59455088415	Acadl	NONE
Acadm	1407.13240755742	0.002322912045445	0.0740502444925739	0.0313694041304341	0.974974941104508	1	1403.92171554062	Acadm	NONE
Acads	77.7498803328027	0.181799239241751	0.117395989459336	1.54859838124814	0.121478295321046	1	77.9424073763894	Acads	NONE
Acadsb	2.45846293648682	0.81649492655055	0.516186064817181	1.58178413212246	0.113698858650158	1	3.20760336625785	Acadsb	NONE
Acadvl	482.819480783254	-0.0934702101686993	0.0566152018435988	-1.65097371598027	0.0987439420140645	1	477.623169866628	Acadvl	NONE
Acap1	2.80610037457356	0.11175431908315	0.4906305722575	0.227776916894811	0.819819672669342	1	3.08616544140525	Acap1	NONE
Acap2	5.6077259305664	-0.129072852406672	0.392641601104053	-0.328729436829254	0.742360202404842	1	4.32275693504439	Acap2	NONE
Acap3	2.81831291405293	0.0143269065616191	0.704281387667414	0.0203425886477988	0.983770081978792	1	1.31639223011261	Acap3	NONE
Acat1	1293.77814156754	-0.0554083812036512	0.069152651879574	-0.801247380941257	0.42298844638923	1	1360.03546766471	Acat1	NONE
Acat2	18.3731852804125	-0.344830887347342	0.22688882736903	-1.5198231281194	0.128555434694943	1	19.4804508605122	Acat2	NONE
Acbd3	35.1229904615297	0.0301689778357626	0.175713558096969	0.171694080767026	0.863678039574316	1	32.1307804950124	Acbd3	NONE
Acbd4	13.8745178268943	0.128830192130077	0.30872605011918	0.417296150034451	0.676461804194837	1	8.22454423352324	Acbd4	NONE
Acbd5	4.71010614339251	0.636708260816231	0.404492365421563	1.57409215907611	0.115466145024393	1	5.15456821502496	Acbd5	NONE
Acbd6	19.1472934635798	0.157091297407152	0.223863831277144	0.701727011956087	0.482849424090163	1	17.3103949032123	Acbd6	NONE
Acbd7	0.24364172305884	0.970414356075602	1.58533522212271	0.612119343930458	0.540458800071673	1	0.347302555166351	Acbd7	NONE
Accs	3.11076712359604	-0.726262182552055	0.577017915251753	-1.2586475451723	0.208157665733906	1	1.94789618428967	Accs	NONE
Accsl	0.301545517775771	0.813221987554401	1.2872074180182	0.631772297277813	0.527535678176024	1	0.601448563647131	Accsl	NONE
Acd	15.7780205932845	-0.232108441560133	0.265203842756337	-0.875207686086919	0.381460911896983	1	10.0585219748247	Acd	NONE
Ace	3.22843355319103	-0.0161349486012062	0.551001236354723	-0.0292829626081253	0.976638914944978	1	2.64362931108662	Ace	NONE
Ace2	1.14341951972912	-0.712506634633019	0.872319246408218	-0.816795728819204	0.414045173507485	1	1.01274532036013	Ace2	NONE
Ace3	0.171808435431948	0	2.20562882103158	0	1	1	0	Ace3	NONE
Acer1	0.466889096261027	0.233609162855569	1.125398541574	0.207579052420701	0.835557661840331	1	0.472293998924105	Acer1	NONE
Acer2	8.78852040772785	-0.920935461143579	0.402471675822858	-2.28819943480672	0.0221259096200681	1	5.00882001332651	Acer2	NONE
Ache	1.48701803344029	-1.34284312038395	0.697886315604961	-1.92415740265649	0.054334856701157	1	1.9052753474349	Ache	NONE
Acin1	53.4195559477937	0.197839842628779	0.154445035475485	1.28097249626507	0.200203326809708	1	54.7507871529533	Acin1	NONE
Ackr2	0.991430011258854	0.240219899926916	0.713707266371495	0.336580431845958	0.736433209485764	1	1.48026007122759	Ackr2	NONE
Ackr3	118.515981885132	0.163300941686695	0.113401607622674	1.44002316289954	0.149860845932016	1	175.582430853101	Ackr3	NONE
Acly	21.6304399678117	0.241845857687279	0.222187442746365	1.08847671451602	0.276384710769983	1	16.4453596281455	Acly	NONE
Aco1	26.117626573035	-0.169097881751385	0.183500733320509	-0.921510659339066	0.356783878669274	1	20.8744713521751	Aco1	NONE
Aco2	3420.21142463866	-0.104107358640894	0.0643656340306817	-1.61743700980663	0.10578398229953	1	3765.55261563937	Aco2	NONE
Acod1	2.13346852845481	0.219037896177089	0.457535688648286	0.478734012693525	0.632127865697364	1	5.32360881396269	Acod1	NONE
Acot1	5.30243305919392	-0.369209604969853	0.606579790120551	-0.608674425002647	0.542740262218117	1	1.76434570723196	Acot1	NONE
Acot11	0.963550816845152	0.280106036865076	0.879424225213873	0.318510712843912	0.750097569785165	1	0.947628964851322	Acot11	NONE
Acot13	781.524567553957	-0.045680064299511	0.0740892788590064	-0.616554311271421	0.537528738256756	1	889.934171686556	Acot13	NONE
Acot2	100.387053045291	0.0843216999102349	0.174459818804276	0.483330204560364	0.628861296916053	1	90.9451443652113	Acot2	NONE
Acot3	8.14292793880096	-0.427952290222358	0.374547587162073	-1.14258456038905	0.253211118933344	1	4.63651016303798	Acot3	NONE
Acot4	1.13436096831374	-1.22096583137223	1.11037033862551	-1.09960234788298	0.271505418545704	1	0.382536024548961	Acot4	NONE
Acot5	0.143546208798068	-0.492386223867194	2.25896027201237	-0.217970289237782	0.827452260602748	1	0.0623426500663	Acot5	NONE
Acot7	64.0306057065861	-0.083627186564148	0.16245784419902	-0.514762380212925	0.606719076686398	1	38.4349150617542	Acot7	NONE
Acot8	20.179820859572	-0.0992848388184227	0.209656048342433	-0.473560575062733	0.635813295110007	1	16.9422401524942	Acot8	NONE
Acot9	135.343196427874	-0.00566845028613655	0.0921999727905479	-0.061479956171068	0.95097697686385	1	150.245130480413	Acot9	NONE
Acox1	7.56554305060084	0.10433668206931	0.316637345974368	0.329514769485707	0.741766632293395	1	8.37855103336883	Acox1	NONE
Acox3	0.442644356584269	0.584051250855089	1.17957488464216	0.495137068836684	0.620503369043671	1	0.408770967223442	Acox3	NONE
Acoxl	0.885049084494201	-0.514528334453878	0.905741023489771	-0.568074450764555	0.569984415380535	1	1.06099077318039	Acoxl	NONE
Acp1	323.842908941897	-0.0178610922189576	0.0689091226270354	-0.259197788885358	0.795482637038545	1	326.096221275939	Acp1	NONE
Acp2	22.2769121171482	0.446241083000786	0.215200132481404	2.07360970393152	0.0381155732452584	1	14.9101096528735	Acp2	NONE
Acp3	0.159133648424406	-0.492386005986153	2.44701755233837	-0.20121882882108	0.840527469319143	1	0.0682317434070912	Acp3	NONE
Acp5	5.36256922780631	0.694821808148967	0.50796501155258	1.3678536756405	0.171357882448468	1	3.92870364118493	Acp5	NONE
Acp6	18.5243269878987	0.118702621404085	0.226550909510221	0.523955616248497	0.600309410507869	1	13.6926826185813	Acp6	NONE
Acr	0.191257211427272	-0.131713455689683	2.00315933667436	-0.0657528601336094	0.947574587132149	1	0.138497352632251	Acr	NONE
Acrbp	1.35622606416893	1.6736168540585	0.913162900255685	1.832769217398	0.0668368987575123	1	0.899347735524766	Acrbp	NONE
Acsbg1	0.707495547583252	0.228959848881691	1.29298822934427	0.177078061257995	0.859447074173261	1	0.0722459600356106	Acsbg1	NONE
Acsf2	68.761561249785	-0.0572204216320016	0.17222431950087	-0.332243563498083	0.739705351327734	1	79.5724270202614	Acsf2	NONE
Acsl1	501.858872543677	-0.0444053694660952	0.0763096041866967	-0.581910625004087	0.560626883359025	1	467.011775313815	Acsl1	NONE
Acsl3	9.60249315640313	0.0694586841418184	0.362032161060336	0.191857772907205	0.847853615228155	1	5.55987523972041	Acsl3	NONE
Acsl4	18.4985644537508	0.271202447652336	0.235753125627855	1.15036628647053	0.249993039709205	1	29.5889042765801	Acsl4	NONE
Acsl5	19.2367638180412	-0.0815021248380526	0.190966789208856	-0.426786904548705	0.669534545577099	1	23.7416403719129	Acsl5	NONE
Acsl6	17.5895724506079	0.306854356198977	0.211228273964328	1.45271440437372	0.146303065933501	1	19.4076116638269	Acsl6	NONE
Acsm1	0.181405767817232	-0.131713413158425	2.15834616608938	-0.0610251567741201	0.95133917418046	1	0.158287434251722	Acsm1	NONE
Acsm2	0.205732991149584	-0.492386497078376	1.99829076521491	-0.2464038295375	0.805369642072178	1	0.0682317434070912	Acsm2	NONE
Acsm3	0.284128199899106	-0.131713558822702	1.56417215306521	-0.0842065616400287	0.932892201285823	1	0.134089248217462	Acsm3	NONE
Acsm5	0.237425388525194	-0.131712861364898	3.61068741389766	-0.0364786109309631	0.970900733361004	1	0.269704940730268	Acsm5	NONE
Acss1	129.084943022246	-0.173151190287435	0.124543972441632	-1.39028157599986	0.164443390268099	1	149.839170616872	Acss1	NONE
Acss2	28.7261988681704	0.367463746175431	0.18307987633143	2.00712253874484	0.0447366168930349	1	35.0045328224738	Acss2	NONE
Acss3	0.503108573081115	0.511559800610733	1.20016684228526	0.426240571383111	0.669932556972245	1	0.491783663949382	Acss3	NONE
Acta1	7354.63280415576	-0.456221946498113	0.139950621688496	-3.25987795548047	0.00111460164038013	0.723885549252753	7310.24520222112	Acta1	NONE
Acta2	6.59515381209025	-0.00516077924433981	0.35675993746524	-0.0144656916384919	0.988458450505247	1	5.46264207762001	Acta2	NONE
Actb	232.912519640654	-0.000958083720446749	0.157550013814814	-0.00608114018684182	0.995147982037679	1	213.708356377583	Actb	NONE
Actbl2	0.399504871024782	2.10199705620493	1.12082217631617	1.8754063763385	0.0607368385958671	1	0.442193587337161	Actbl2	NONE
Actc1	23105.8246355678	0.0444643628247244	0.0868254042410951	0.512112361737547	0.608572373430005	1	24079.0469986444	Actc1	NONE
Actg1	1010.02185415582	0.0529931424233174	0.108843708995453	0.486873728508565	0.62634781757252	1	1020.81905925238	Actg1	NONE
Actg2	31.7445967234446	-0.493143110010852	0.199881561331034	-2.46717659561471	0.0136183176352896	0.961061407155793	27.9015288499839	Actg2	NONE
Actl6a	12.0189460793482	0.424289071962674	0.258551594606962	1.64102283959091	0.100792674210376	1	11.1983552922415	Actl6a	NONE
Actl7a	0.27913628318485	-0.878419319639933	1.5868732576812	-0.553553546502832	0.579884425098812	1	0.423829650225657	Actl7a	NONE
Actn1	1.97363394874542	0.789259442191592	0.658288700523035	1.19895638731835	0.230544904326942	1	1.69420656236836	Actn1	NONE
Actn2	2331.05162285508	-0.0875980278076084	0.0569277690922428	-1.53875743252242	0.123863525448673	1	2414.10131204909	Actn2	NONE
Actn4	54.4445156148189	-0.134285363100631	0.161361940031685	-0.832199731078237	0.405296215654127	1	32.1084527793333	Actn4	NONE
Actr10	184.719893939901	0.307773089729501	0.0717841261130608	4.28748117995829	1.80710562595922e-05	0.1240578012221	197.650019920932	Actr10	NONE
Actr1a	194.186386875046	-0.0561558627936195	0.076546576657921	-0.733616906796165	0.463182253834962	1	178.620773649727	Actr1a	NONE
Actr1b	81.9463039864526	-0.123677805082126	0.108373655392975	-1.1412165127554	0.253779834354726	1	89.550747605179	Actr1b	NONE
Actr2	69.1779995380112	0.0760099407792326	0.130621319284376	0.581910680397826	0.56062684604515	1	76.8945768556824	Actr2	NONE
Actr3	60.2147479142887	-0.305009354242166	0.143749666655706	-2.12180912372265	0.0338537701698933	1	69.4863062766891	Actr3	NONE
Actr3b	2.22195071528087	-1.23071965052631	0.724185118946039	-1.69945448798709	0.0892335829083769	1	1.51901956975042	Actr3b	NONE
Actr5	2.65738738369969	0.523033407606341	0.637041413812514	0.821035173327481	0.411626233595847	1	1.73981976567654	Actr5	NONE
Actr6	49.480345475823	-0.0237865488743856	0.167918631054408	-0.141655209579921	0.887352355647846	1	52.6792931060424	Actr6	NONE
Actr8	13.1038901048479	0.32844991144879	0.293599501733748	1.11870050701464	0.263267928831036	1	10.2768922636159	Actr8	NONE
Actrt3	0.110402704960121	-0.492385069799429	3.12897861542608	-0.157362874700369	0.874958870573027	1	0.0744020674227394	Actrt3	NONE
Acvr1	1.1873606281953	1.37027673999686	0.957959427658903	1.43041208263443	0.152598782450898	1	0.758371812190542	Acvr1	NONE
Acvr1b	0.876467771937589	-0.864486707067384	0.891658018634333	-0.969527205499071	0.332282213093368	1	1.25371512099698	Acvr1b	NONE
Acvr2a	2.54423055889468	-0.0506319515856626	0.579833133550585	-0.0873215907404599	0.930415892640506	1	2.26967829528859	Acvr2a	NONE
Acvr2b	1.13560568517421	1.06227967875267	0.977478779319948	1.08675472166436	0.277145223027006	1	0.711157424295247	Acvr2b	NONE
Acvrl1	11.0264149749695	-0.865311158322882	0.334824590714541	-2.58437158536128	0.00975566258039339	0.955513085170055	7.30285683733132	Acvrl1	NONE
Acy1	60.0329692841595	-0.0302448472911005	0.121288706813469	-0.249362435182151	0.803080439871822	1	63.1383998869845	Acy1	NONE
Acy3	5.25717246301364	-0.138839126020055	0.568360130262068	-0.244280199520745	0.807013817526834	1	1.9850267663299	Acy3	NONE
Acyp1	100.219340655223	0.0883027964181878	0.106532651414985	0.828880115582733	0.407172248172673	1	91.913103635764	Acyp1	NONE
Acyp2	300.173931214175	0.102906592147544	0.105929210103872	0.971465680208845	0.331316435400428	1	365.307176885554	Acyp2	NONE
Ada	19.1646801713657	-0.32984897076018	0.222293325388623	-1.48384559088099	0.137849888985963	1	16.8652357226723	Ada	NONE
Adad1	0.16778044647577	-0.492386443172949	2.05234509680229	-0.239914059258418	0.810396881410125	1	0.0629021771348594	Adad1	NONE
Adal	1.57513352276379	1.46864000726566	0.745841894065598	1.96910366520185	0.0489411880566328	1	1.64057391203657	Adal	NONE
Adam10	19.3699918390746	0.118935064964447	0.230697414317142	0.515545721725971	0.606171728279453	1	12.4938359973963	Adam10	NONE
Adam15	5.53329519832946	-0.222899317361269	0.488667566421833	-0.456136917359592	0.64829152445938	1	2.59166325586657	Adam15	NONE
Adam17	60.7869768512061	0.125424607263524	0.12045330958526	1.04127157398481	0.297749525618072	1	99.4921094563251	Adam17	NONE
Adam19	75.5185793213506	-0.292937417311133	0.192957621840988	-1.51814380026168	0.128978151442146	1	24.6306084738593	Adam19	NONE
Adam1a	1.17319753648612	0.218464517948696	0.838195928528708	0.260636577336003	0.794372779679588	1	1.07642746748546	Adam1a	NONE
Adam23	0.387657486819897	-0.131713627571578	1.18436602187736	-0.111210238337297	0.911449632978032	1	0.257177968031493	Adam23	NONE
Adam30	0.836670331320841	0.85578637942103	0.957107301434652	0.894138387763057	0.371247852422278	1	0.803597306151507	Adam30	NONE
Adam32	0.337915048055133	0.866636708152615	1.2925202531362	0.670501453303953	0.502538180314919	1	0.436106874964856	Adam32	NONE
Adam33	2.7549564371976	0.48482000717603	0.667600633943517	0.726212622525834	0.467708435055798	1	1.47208241193545	Adam33	NONE
Adam4	2.21474716650543	0.133527341649057	0.600877274105561	0.222220655370632	0.82414211541845	1	2.23358071988469	Adam4	NONE
Adam4l1	0.52053334385484	-1.17072129502393	1.08971798856331	-1.07433419225043	0.282672925505929	1	0.513622188453789	Adam4l1	NONE
Adam5	0.116881936571424	-0.131713202480808	2.80311634754115	-0.0469881325462443	0.962522685938341	1	0.26560681348968	Adam5	NONE
Adam7	0.355359335857514	-1.19636463890036	1.52796345129132	-0.782979879452796	0.433638927563392	1	0.325287785356778	Adam7	NONE
Adam9	4.49643406088137	0.293790417020553	0.343710261152121	0.854761845153427	0.392683004884475	1	6.96838056722442	Adam9	NONE
Adamdec1	0.160625157787321	0.950304226900585	2.64882294077358	0.358764722349865	0.719771105586924	1	0.213762450249732	Adamdec1	NONE
Adamts1	24.9781191100611	-0.177773665148238	0.177115620235196	-1.00371534092909	0.315515840487716	1	46.2939676286893	Adamts1	NONE
Adamts10	10.4633592152221	0.0888261621193394	0.380817851631179	0.233251045713496	0.815566470033641	1	4.91677789513119	Adamts10	NONE
Adamts12	31.7114197107953	0.109012264958911	0.202221869361977	0.539072580541619	0.589836774368061	1	30.8851600382368	Adamts12	NONE
Adamts14	0.168241090126097	-0.131713397349341	2.2132576020632	-0.0595111012954649	0.952545023594591	1	0.262446794453581	Adamts14	NONE
Adamts15	9.4942658168022	0.0184176917624997	0.246506907868122	0.0747147084914673	0.940441704700523	1	16.1021199291117	Adamts15	NONE
Adamts16	0.34300980920214	-0.85306050236034	1.3154159332231	-0.648510087809356	0.516655088332878	1	0.270082186381481	Adamts16	NONE
Adamts18	0.123624819229851	0.228959148893677	2.79039227350936	0.0820526744814001	0.934604826453602	1	0.0613799211998609	Adamts18	NONE
Adamts19	5.26291625549996	0.0545918254243726	0.400235738025018	0.136399177379208	0.891505723957389	1	4.15620178200966	Adamts19	NONE
Adamts2	11.7304368064642	0.0270792343990091	0.298127018298608	0.0908311985728386	0.927626719633231	1	10.3697963871375	Adamts2	NONE
Adamts3	0.570689292913934	-0.473049031300772	1.1788570445219	-0.401277689690206	0.688215687550454	1	0.45432052656243	Adamts3	NONE
Adamts4	23.1876388913976	-0.245197862335067	0.202912494516815	-1.20839213434808	0.226896463880236	1	46.5766739695138	Adamts4	NONE
Adamts5	1.64918814746835	-0.41448668132396	0.946068341245294	-0.438114947148932	0.661302959654115	1	0.716885546932482	Adamts5	NONE
Adamts6	3.59158413731014	-0.423996334309649	0.5026490608784	-0.843523577998333	0.398935684885019	1	2.69137819730937	Adamts6	NONE
Adamts7	13.6575639297509	-0.158618111751251	0.276021695888266	-0.574658130553113	0.565522529413247	1	8.66959879428868	Adamts7	NONE
Adamts9	26.4308308315343	-0.0598867901191711	0.181282770987639	-0.330350147412821	0.741135405550072	1	42.3170648055639	Adamts9	NONE
Adamtsl3	4.81894170288617	0.0836252608488588	0.410542338501734	0.203694608341852	0.838592155787334	1	3.98108679737356	Adamtsl3	NONE
Adamtsl4	21.6155772770669	-0.373633155990056	0.205651105044281	-1.81683028598171	0.0692431038982395	1	22.0422390322651	Adamtsl4	NONE
Adamtsl5	1.38818652402623	0.288192010736391	0.649009099266651	0.444049260729986	0.65700696926703	1	1.71096720176969	Adamtsl5	NONE
Adap1	0.314330770983978	-0.131713594310544	1.38122136509135	-0.095360235252249	0.92402869976633	1	0.388897211053796	Adap1	NONE
Adap2	4.09802505681472	-0.388770558927525	0.438372424600695	-0.886849941078408	0.37515969577735	1	3.90511091018572	Adap2	NONE
Adar	8.24428119531883	0.0809527167766864	0.244695576000649	0.330830324355647	0.740772653931527	1	15.2627489460336	Adar	NONE
Adarb1	13.808374863186	-0.103929481254721	0.253697036144671	-0.409659816425506	0.682055511137375	1	13.5910809519049	Adarb1	NONE
Adarb2	0.187050044794022	-0.131713453541862	2.01128333831629	-0.065487269263675	0.947786042233617	1	0.376832183324436	Adarb2	NONE
Adat1	0.386706814934022	-0.853060541773342	1.27981074720443	-0.666552100485745	0.505058273765006	1	0.279905837188209	Adat1	NONE
Adat2	6.74203541592407	-0.700971377133187	0.481927614631818	-1.45451589792943	0.145803329089919	1	2.86373602606238	Adat2	NONE
Adat3	1.65573847565847	-0.289355028747546	0.607060457751524	-0.476649442494213	0.633611769780851	1	2.30988564102063	Adat3	NONE
Adck1	6.15005408380213	-0.489981378155962	0.367628510580796	-1.33281659080757	0.182591999810658	1	4.87113165629296	Adck1	NONE
Adck2	5.20727512151967	0.540412540086422	0.409280097529217	1.32039779932823	0.186702237968443	1	4.35231989959406	Adck2	NONE
Adck5	10.6150028570831	-0.504565555602518	0.283796686365233	-1.77791207524236	0.0754182966800844	1	8.48041065535201	Adck5	NONE
Adcy10	1.01608711775483	1.35511514184178	1.00181732751347	1.3526569212026	0.176165258769939	1	0.744671173491942	Adcy10	NONE
Adcy2	0.820980461942974	0.456206037977591	1.01685055538355	0.448646101988423	0.653686971200182	1	0.699524975974563	Adcy2	NONE
Adcy3	0.689598967863429	1.24281714958525	1.06188106813422	1.17039204001342	0.241843237503496	1	0.366397199745263	Adcy3	NONE
Adcy4	8.13766827820743	0.0292834010671272	0.304377010987019	0.0962076635556951	0.923355644414142	1	7.95890367388453	Adcy4	NONE
Adcy5	22.8459138411221	0.0160458772490261	0.19050176650531	0.0842295457064898	0.932873927573896	1	23.2553242631647	Adcy5	NONE
Adcy6	30.4978027140345	-0.289566126046151	0.189335950524399	-1.52937741218267	0.126170908749047	1	24.7232205731704	Adcy6	NONE
Adcy7	0.499582201572616	0.802942474449863	1.11436444203324	0.720538491864324	0.471193509041312	1	0.57544651956337	Adcy7	NONE
Adcy9	7.27333403308979	0.406153432452388	0.417662862170779	0.972443253253182	0.33083008278003	1	4.49713625109196	Adcy9	NONE
Adcyap1	0.343031682206997	-0.502648597817774	1.3660393261708	-0.367960561740759	0.71290264141198	1	0.524971045316492	Adcyap1	NONE
Adcyap1r1	1.07766735550492	-1.30059989263093	0.932299675625724	-1.39504488377947	0.163002305071968	1	0.896057980912741	Adcyap1r1	NONE
Add1	61.5041227121657	-0.0025941255835711	0.146911321334401	-0.0176577649701096	0.985911874060979	1	43.3273069502271	Add1	NONE
Add2	5.04263526407373	-0.149284015226785	0.470095403391883	-0.317561103873076	0.750817882529113	1	5.22892482731042	Add2	NONE
Add3	45.0255312708153	0.153470737670773	0.168022677412066	0.913393001674378	0.361035884916528	1	29.400085617129	Add3	NONE
Adgrb2	0.169803199125692	-0.49238647043849	2.02518457096683	-0.24313165204662	0.807903411958014	1	0.0623426500663	Adgrb2	NONE
Adgrb3	0.344850041850089	-0.492387081366313	1.27274802685487	-0.386869255325477	0.698853002998707	1	0.20347325905478	Adgrb3	NONE
Adgre1	17.1713256643303	-0.526332364485196	0.244182078661086	-2.15549137500677	0.0311234028393451	1	32.0701084587386	Adgre1	NONE
Adgre4	0.189410281845775	0.228959589324865	1.98471148460779	0.11536164883437	0.908158475758861	1	0.220231425265914	Adgre4	NONE
Adgre5	42.1440066721339	-0.178507058753097	0.16491087223109	-1.0824456649708	0.27905454656299	1	55.8495865447724	Adgre5	NONE
Adgrf5	50.6305597800328	0.00427141373716041	0.128837290790931	0.0331535513587583	0.973552138386765	1	56.6895953653761	Adgrf5	NONE
Adgrg1	32.6345990590707	-0.191002743956325	0.150990638454902	-1.26499726016705	0.20587231002516	1	39.825484150669	Adgrg1	NONE
Adgrg2	1.74895385715848	0.00277024317543105	0.728446162347983	0.00380294841076765	0.996965693491421	1	1.26903450108231	Adgrg2	NONE
Adgrg5	0.324248642077724	-1.19887026492285	1.37482294742514	-0.872017933049613	0.383198594472678	1	0.326870646360711	Adgrg5	NONE
Adgrg7	0.340126176405222	0.228959820954354	1.38411255818451	0.165419943342377	0.868613457394416	1	0.188044145868113	Adgrg7	NONE
Adgrl1	3.44897234366264	-0.250201759953943	0.589523749689797	-0.424413367715206	0.67126437342683	1	1.77286845879695	Adgrl1	NONE
Adgrl2	39.2665174867551	-0.127277516040085	0.162932261402601	-0.781168290088273	0.434703521258186	1	41.7341344028701	Adgrl2	NONE
Adgrl3	1.1504768518769	-0.588490794216418	0.755907383591944	-0.778522352063833	0.436261134713781	1	1.26530329666624	Adgrl3	NONE
Adgrl4	25.0939229141975	0.215837195442143	0.17990264739523	1.19974440936363	0.230238619941238	1	23.8526407213007	Adgrl4	NONE
Adh1	4.39812202482635	-1.57556790221176	0.915868500803246	-1.72029925784098	0.0853780582986195	1	1.0631313088978	Adh1	NONE
Adh4	0.121573718000701	-0.492385576207523	2.78093072241307	-0.177057836155037	0.859462960466415	1	0.0738615944478281	Adh4	NONE
Adh5	127.557269897897	0.0626287782792145	0.0857768511758903	0.730136131376408	0.465306977776506	1	107.58700105421	Adh5	NONE
Adh6	0.222949228434372	-0.492386323471913	2.16756196928259	-0.227161359375059	0.820298273026302	1	0.0629021771348594	Adh6	NONE
Adh6a	0.252270797834737	0.589633132964261	1.50473092924046	0.391852869842908	0.695166928075965	1	0.243248066034223	Adh6a	NONE
Adh7	0.333732964734938	-0.492386949249515	1.46851082403514	-0.335296779016274	0.737401223223412	1	0.200280089248524	Adh7	NONE
Adhfe1	39.1721539393088	-0.119752053339733	0.139980795898567	-0.855489158859389	0.392280403592889	1	42.4475949332037	Adhfe1	NONE
Adi1	36.8785531201023	0.307095272578743	0.154894635199795	1.98260754597877	0.047411283833763	1	30.5695376487985	Adi1	NONE
Adipoq	8.85895464478428	0.397378974544598	0.862744442896494	0.460598706623339	0.645086539708625	1	6.04263693161938	Adipoq	NONE
Adipor1	87.2546431712966	0.181295398263583	0.125565637963546	1.4438297069475	0.148786883430714	1	92.1851946276289	Adipor1	NONE
Adipor2	3.57254977224338	0.369421600393855	0.461317505190092	0.80079684000205	0.423249268702017	1	3.41370590169799	Adipor2	NONE
Adk	174.56299060328	0.000861865624357702	0.105384003594563	0.00817833442420255	0.99347470597081	1	192.831704653611	Adk	NONE
Adm	18.7657630361638	-0.183418353846837	0.191547131808336	-0.957562517983136	0.338283407244337	1	26.5815909706145	Adm	NONE
Adnp	38.8509383530979	0.368714825653094	0.175883470874674	2.09635859367264	0.0360503925833515	1	28.6103058939376	Adnp	NONE
Adnp2	2.49043574072216	-0.0177519599976181	0.526450869825257	-0.0337200696496341	0.973100374806126	1	2.83868702426253	Adnp2	NONE
Ado	0.552543771314585	1.35904075621741	1.12063712026112	1.21273937088639	0.225229482126976	1	0.551250666593822	Ado	NONE
Adora1	0.247068683402861	0.589632810964396	1.83205212080975	0.321842814550376	0.747571777221335	1	0.286170218489537	Adora1	NONE
Adora2a	17.4314546598305	0.0296305811928966	0.175238740780623	0.169086932837473	0.86572826302288	1	29.8822251789461	Adora2a	NONE
Adora2b	1.04145172368041	-0.274791004055363	0.767169130370618	-0.358188296657103	0.720202404925038	1	1.29514353624699	Adora2b	NONE
Adpgk	10.1990810795698	0.309496350516641	0.262670842937763	1.17826686454869	0.23869023334727	1	11.6263668471045	Adpgk	NONE
Adprh	46.1800453928568	0.13290851217033	0.138510687101185	0.959554204458154	0.33727962679367	1	39.5042974743544	Adprh	NONE
Adprhl1	529.250125010673	-0.153834032308381	0.0842013785649073	-1.82697759740118	0.0677031378074361	1	635.679485099132	Adprhl1	NONE
Adprm	32.5521263323744	0.106185305602666	0.145643592025577	0.729076398939805	0.465954930483942	1	41.0158841333301	Adprm	NONE
Adprs	25.864799558365	-0.188230779478267	0.178074459188108	-1.05703412121235	0.290496015262504	1	23.7788736426853	Adprs	NONE
Adra1a	1.03487488541599	-0.374722554910406	0.905075931959136	-0.414023334041464	0.678857018104186	1	0.88358240382313	Adra1a	NONE
Adra1b	15.1955061403562	0.207238339418731	0.247795333749569	0.836328659958439	0.402970034159391	1	13.104146886118	Adra1b	NONE
Adra1d	6.71357379381649	0.52925107092569	0.345104049296521	1.53359855384063	0.125128444321645	1	7.32217877825951	Adra1d	NONE
Adra2b	1.12507400352824	0.952772482881216	1.08591216955685	0.877393687622112	0.380272840584727	1	0.341557012979608	Adra2b	NONE
Adrb2	1.73261574569537	0.751357886686895	0.728125477998801	1.03190714978405	0.302115616251694	1	1.30813102092482	Adrb2	NONE
Adrb3	0.109402558365023	-0.492385060530142	3.13498918450383	-0.157061167216777	0.87519664175347	1	0.0823995115135356	Adrb3	NONE
Adrm1	28.9786764937998	0.163997430796392	0.169231054031845	0.969074096563459	0.332508220855259	1	29.0049010511798	Adrm1	NONE
Adsl	182.92277520895	-0.101170579080326	0.0756611022351181	-1.33715444385064	0.181172228755211	1	206.650167212982	Adsl	NONE
Adss	20.8878059267402	-0.0719313356098809	0.181701919053523	-0.395875486536234	0.69219688578557	1	26.07935456587	Adss	NONE
Adtrp	2.70584720605303	-0.394725681893224	0.646638035062711	-0.610427566103414	0.54157861216669	1	1.59698292652275	Adtrp	NONE
Aebp1	41.6440992992047	-0.00814858386215056	0.164032374262128	-0.0496766805870219	0.960380039706173	1	47.0136354352377	Aebp1	NONE
Aebp2	1.09637768577526	0.760973950256133	0.758617608528389	1.00310609943831	0.315809672094283	1	1.53342642294155	Aebp2	NONE
Aen	6.28710404698819	0.355214122534738	0.357805335431547	0.992758037289512	0.320827884082223	1	8.32135130081272	Aen	NONE
Afap1	11.099688536464	-0.251532222776179	0.308220617833116	-0.816078510725617	0.41445523364444	1	7.26468907144712	Afap1	NONE
Afap1l1	24.524478833262	-0.23931800801417	0.233917712560105	-1.02308630413217	0.306267041922793	1	14.3388361568301	Afap1l1	NONE
Afap1l2	4.47357708902578	-0.371955472480851	0.823204935303893	-0.451838244074108	0.651385516288327	1	0.866986397122037	Afap1l2	NONE
Afdn	36.6200840560728	0.0230954482540152	0.155275941483588	0.148738098338668	0.881760297472347	1	38.1982148547388	Afdn	NONE
Aff1	20.5967949402355	0.275935337068571	0.194935466598736	1.41552146401645	0.156915659726923	1	27.6588562506706	Aff1	NONE
Aff1-as1	0.361001297249367	0.939002478766522	1.40629692536869	0.667712815001954	0.504316928238021	1	0.311677081888374	Aff1-as1	NONE
Aff3	0.710090475115382	0.228959895514973	1.12448677391064	0.20361279547888	0.83865609326614	1	0.0722459600356106	Aff3	NONE
Aff4	52.2100488456153	-0.0120090224923854	0.15399825169866	-0.0779815508288001	0.93784272860223	1	63.7955045849487	Aff4	NONE
Afg1l	41.1649107172304	0.319842220499074	0.148976625630026	2.14692888328255	0.0317989437611226	1	41.6203915662143	Afg1l	NONE
Afg3l1	95.6587976216976	0.136200421342655	0.11697705572482	1.16433449704066	0.244288481640354	1	99.2415166859628	Afg3l1	NONE
Afg3l2	172.312405127249	0.401929400250787	0.192348566202539	2.08958875122346	0.0366547578732978	1	159.088164165572	Afg3l2	NONE
Afmid	11.7461153545307	-0.348582103129471	0.273848296679416	-1.27290221394929	0.203052743545252	1	9.37049472354556	Afmid	NONE
Aftph	10.1267675517781	-0.412966996818296	0.268252983230351	-1.53946842210392	0.123689981278335	1	9.8710882640045	Aftph	NONE
Aga	75.6179575380201	-0.169870174954711	0.125167926853701	-1.3571382000539	0.174737302685379	1	65.681819579538	Aga	NONE
Agap1	128.529393435684	0.20604471774548	0.142978323968193	1.44109059350365	0.149559090647155	1	107.099154870306	Agap1	NONE
Agap2	0.801694714508308	-0.124733234374223	1.00252872938366	-0.124418613370718	0.900983836516017	1	0.700762833921912	Agap2	NONE
Agap3	8.38400866323398	-0.344371527483192	0.359388463120164	-0.958215309677456	0.337954198793047	1	6.29774029957404	Agap3	NONE
Agbl4	0.454744600747499	0.956249989989507	1.41761643714743	0.674547758428718	0.499963133406537	1	0.321966999431209	Agbl4	NONE
Agbl5	0.383370084965667	-0.831294324362283	1.20187449269785	-0.69166483639758	0.489147834405069	1	0.386364364674633	Agbl5	NONE
Ager	58.4671445371114	-1.85149067900701	0.657909349871172	-2.81420332355751	0.0048898289655941	0.955513085170055	31.2236468444764	Ager	NONE
Agfg1	22.8255498200189	-0.0578502594954521	0.213809527283558	-0.270569138010066	0.786722434984418	1	25.189514483921	Agfg1	NONE
Agfg2	10.8402705679784	0.0214138574093167	0.256031222745097	0.0836376797318824	0.933344507783655	1	11.8671996756352	Agfg2	NONE
Agk	38.2803186612842	0.0894547855977752	0.145817018108513	0.613472876884683	0.539563711640305	1	43.5556977582483	Agk	NONE
Agl	110.521873677088	0.0522057256410957	0.113063415547028	0.461738444646413	0.644268898117584	1	119.730483596301	Agl	NONE
Agmat	0.375702973190458	-0.476222262964498	1.37074586319333	-0.347418347741773	0.728277051269319	1	0.45713056054289	Agmat	NONE
Agmo	0.956288653553116	1.09035687031416	0.807036182504778	1.35106317901391	0.176675195186774	1	1.31485468322486	Agmo	NONE
Ago1	5.32739526365229	-0.183915767312622	0.435340062039545	-0.422464604913654	0.672685930697793	1	3.43296436014397	Ago1	NONE
Ago2	1.2230445986509	-0.352294248241063	0.864435258861859	-0.407542663987241	0.683609465682571	1	0.880276204259446	Ago2	NONE
Ago3	1.11667382359446	-0.97116100081922	0.868761965662114	-1.11786776954383	0.263623472250828	1	0.974845891879219	Ago3	NONE
Ago4	0.600791799219048	0.228959884503118	1.16647356291168	0.196283817981784	0.844388026412226	1	0.32910891265438	Ago4	NONE
Agpat1	24.3939644679576	0.0488997051467193	0.200172736542748	0.244287538809145	0.807008133765429	1	22.9573495170652	Agpat1	NONE
Agpat2	0.819585538102329	0.228959899406912	1.10926727500602	0.206406431133263	0.836473447675885	1	0.198217360338614	Agpat2	NONE
Agpat3	184.813993187144	-0.111625902974112	0.0957249764901661	-1.16611052900681	0.243569760194154	1	164.963509914945	Agpat3	NONE
Agpat4	33.5740797152167	-0.0813718453811779	0.166931998344698	-0.487455048690863	0.625935890733161	1	33.0796551773511	Agpat4	NONE
Agpat5	31.0974260136735	-0.115895246902477	0.211634223707635	-0.547620535431842	0.583952485938384	1	35.8880475954808	Agpat5	NONE
Agps	2.65305967297541	0.189041001345333	0.500905134216409	0.377398809539175	0.705877251441455	1	2.85550810418387	Agps	NONE
Agr2	17.1507999986581	-0.564070506304967	0.306137353083701	-1.84254061330028	0.0653961115415277	1	9.74063169079726	Agr2	NONE
Agrn	33.9072479534481	-0.231025558689431	0.191845786192407	-1.20422534825826	0.228502491163566	1	36.6183551701807	Agrn	NONE
Agrp	0.714951270389676	0.995181350078586	1.06119205592093	0.937795702979459	0.34834940979436	1	0.630689587391419	Agrp	NONE
Agt	2.19386913039561	-0.190983330840162	0.570738709797574	-0.33462480739724	0.737908129116022	1	2.8249132114751	Agt	NONE
Agtpbp1	47.8657157411545	0.0639324801288542	0.12930639792122	0.494426270908922	0.621005164391013	1	57.4919092749392	Agtpbp1	NONE
Agtr1a	11.762312185076	-0.0891878401218721	0.255616439750086	-0.348912770278274	0.727154797669501	1	17.1326196196343	Agtr1a	NONE
Agtr1b	0.262619403533489	-0.131713576598968	1.47536856116493	-0.0892750327382389	0.928863335814116	1	0.304394988735161	Agtr1b	NONE
Agtrap	14.5102145410561	0.226580613893304	0.231017263008524	0.980795161982955	0.326693764541418	1	12.7087335805806	Agtrap	NONE
Ahctf1	16.7023706896632	0.215235211137265	0.216606694601841	0.993668323746425	0.320384369015406	1	18.179536151036	Ahctf1	NONE
Ahcy	36.0342105575978	0.102929597552638	0.150360633201981	0.684551503679636	0.493626978514486	1	36.2501238924879	Ahcy	NONE
Ahcyl1	35.5788340313397	-0.148038348858411	0.182228700588101	-0.812376691380946	0.416575516655022	1	32.438240532098	Ahcyl1	NONE
Ahcyl2	2.36732652271125	-0.381165693098146	0.643545913758651	-0.592289819497005	0.553656531933113	1	1.6089068735445	Ahcyl2	NONE
Ahdc1	8.53662569280031	0.0426126549410403	0.307301732103709	0.138667148568688	0.889713178891809	1	7.78453320952858	Ahdc1	NONE
Ahi1	9.12408153479341	0.327091627311437	0.275987680452816	1.18516749289234	0.235951229868205	1	12.9538401485856	Ahi1	NONE
Ahnak	224.593164348473	-0.21311231004998	0.110957162710822	-1.9206719498172	0.0547730780618609	1	147.130557839991	Ahnak	NONE
Ahr	9.19209859074638	-0.0255728825503512	0.291592275845306	-0.0877008229254948	0.930114465545694	1	11.0037925214866	Ahr	NONE
Ahrr	0.612434556115288	-1.43396125010007	1.03534759113858	-1.38500467125551	0.166051039013694	1	0.554765891948705	Ahrr	NONE
Ahsa1	214.381192445483	0.00526689317749069	0.136551340316514	0.0385707907757076	0.969232590540624	1	272.854301730811	Ahsa1	NONE
Ahsa2	19.5848968644768	0.239285001042428	0.213578773334806	1.12035946880978	0.262560609495649	1	26.813380004959	Ahsa2	NONE
Ahsg	0.44283784937587	-2.39792899440172	1.26474448799456	-1.89597900379387	0.0579628209460325	1	0.504727673868644	Ahsg	NONE
Ahsp	260.818827808668	-0.834533741764355	0.301036150093054	-2.7722044063691	0.00556780617333564	0.955513085170055	251.150259811459	Ahsp	NONE
Aida	34.3177193603035	0.161725762168195	0.15985329652101	1.01171365050291	0.311674986815838	1	57.9659135675461	Aida	NONE
Aif1	51.1268074820609	-0.125556833966588	0.140760235298396	-0.891990793425588	0.372397867127968	1	60.0844688831973	Aif1	NONE
Aif1l	22.2814930388718	-0.097885483880321	0.281628775983403	-0.347569184074036	0.728163752529605	1	7.96136177717866	Aif1l	NONE
Aifm1	244.39151127562	-0.0941080570674668	0.0783780910818923	-1.20069340511418	0.229870153266726	1	277.505173832129	Aifm1	NONE
Aifm2	16.416567910024	-0.0277255781593223	0.260281247221986	-0.106521612506628	0.915168508661789	1	12.6708602430564	Aifm2	NONE
Aifm3	0.37958596447559	0.225789404088101	1.2455020424503	0.181283848915978	0.856144782687357	1	0.460530859205743	Aifm3	NONE
Aig1	15.5580349331003	-0.118470873347877	0.265888681965974	-0.445565687384308	0.65591100081016	1	15.1321326584788	Aig1	NONE
Aimp1	182.060604060805	-0.0972809484318102	0.07638758681523	-1.27351775972604	0.202834374578968	1	196.10395441966	Aimp1	NONE
Aimp2	143.123135059563	-0.029991004907431	0.094242208457844	-0.31823325660759	0.750308007874607	1	166.206484156481	Aimp2	NONE
Aip	102.553133647462	-0.123349675344284	0.10303378792157	-1.19717694391843	0.231237594442079	1	101.064157993571	Aip	NONE
Ajap1	0.339151986318279	-0.464111209092563	1.33960658793816	-0.34645336419769	0.729002026447718	1	0.454275013937266	Ajap1	NONE
Ajuba	12.1504588026421	-0.105284696882134	0.383383770817566	-0.274619597636107	0.783608508290063	1	4.45760370204492	Ajuba	NONE
Ak1	382.508335456131	-0.0549405436297015	0.0752782208107704	-0.729833184657851	0.465492157492029	1	411.334856454873	Ak1	NONE
Ak2	202.836990451798	-0.0988432342211935	0.092271565821999	-1.0712209480857	0.284070094682755	1	228.884002216017	Ak2	NONE
Ak3	56.877515515019	0.196615389079824	0.151087397919854	1.30133546402144	0.193143653217762	1	65.0222257204207	Ak3	NONE
Ak4	0.615629637982012	-0.105820075815758	0.963781179891632	-0.109796785850971	0.912570540153357	1	0.837465424620658	Ak4	NONE
Ak6	84.0359103214059	-0.110040574654288	0.103367146541638	-1.06456043661766	0.287074891407598	1	114.289895089342	Ak6	NONE
Ak7	0.149644464488846	0.22895901015178	2.99970164883599	0.0763272608262978	0.939158738097475	1	0.0596871807947228	Ak7	NONE
Ak8	0.150633693750733	0.950305179813098	2.23847999701845	0.424531459329036	0.671178267267692	1	0.201203671008844	Ak8	NONE
Akap1	1.6165153457655	-0.301445750297934	0.765020214569196	-0.394036320292119	0.693554224270983	1	1.19537842168606	Akap1	NONE
Akap10	3.96158617975628	-0.181999866213647	0.429788666200047	-0.423463624163916	0.671957033036303	1	3.94875422843757	Akap10	NONE
Akap11	22.3552028078028	0.167109368764176	0.215804722710978	0.774354549172594	0.438721153627644	1	15.5122694074254	Akap11	NONE
Akap12	128.15564618221	-0.0246227433717276	0.260367854145602	-0.0945690605797985	0.924657125745666	1	131.724906062962	Akap12	NONE
Akap13	100.543646529574	0.126660943574158	0.105370684303423	1.20205106772799	0.229343742996574	1	122.897636765701	Akap13	NONE
Akap14	0.703923630811446	-0.423458448323571	1.12648042027982	-0.375912834968213	0.70698169826553	1	0.596817463166544	Akap14	NONE
Akap17a	15.3134201545117	0.0970102679600393	0.233550335088236	0.415371992180565	0.677869606562437	1	17.8708572769388	Akap17a	NONE
Akap2	212.712526503701	-0.0762767777661605	0.131894641045998	-0.578315973729056	0.563050811817133	1	333.097101492458	Akap2	NONE
Akap3	5.45528515416908	0.578167160128731	0.442231996377677	1.30738427989042	0.191082233543836	1	3.48757431706867	Akap3	NONE
Akap4	0.398809128944945	0.228959786551844	1.48871689552455	0.153796727396696	0.877770014296166	1	0.0640952852095119	Akap4	NONE
Akap5	2.05935753195224	-1.75801041768413	1.33421566819109	-1.31763586622215	0.187625573133406	1	0.464881288301617	Akap5	NONE
Akap6	29.6832948004015	-0.18444302547889	0.19177977434209	-0.961743886244683	0.336178271432238	1	27.9504633087937	Akap6	NONE
Akap7	1.62072143958399	0.842644393332266	0.734973639465604	1.14649607562109	0.25158995008323	1	1.34648459867223	Akap7	NONE
Akap8	26.5994160523793	-0.275054082779539	0.180473132997075	-1.52407218854009	0.127490679209945	1	21.2925307639287	Akap8	NONE
Akap8l	21.3367309656174	-0.0191934001519159	0.218753277484264	-0.0877399432486064	0.930083371904996	1	18.1331359011178	Akap8l	NONE
Akap9	96.5504746754562	0.0168786982181629	0.122860895961814	0.137380556164988	0.890729999251099	1	83.4220132770142	Akap9	NONE
Akip1	31.1198519033194	-0.0889787615804724	0.175911140563399	-0.50581652358967	0.612985457697193	1	34.6139551398464	Akip1	NONE
Akirin1	18.0209069369736	0.639138793908863	0.206981406570901	3.08790438956615	0.00201573311822198	0.852574246821033	19.6394536485966	Akirin1	NONE
Akirin2	18.8157408851347	0.0415459019723207	0.227619724310719	0.182523294490979	0.855172075039408	1	20.1010069935343	Akirin2	NONE
Akna	2.0271514464172	-0.592369078925638	0.57853085443365	-1.02391959631182	0.305873253470998	1	2.84227635122192	Akna	NONE
Aknad1	0.357677436939304	-0.458390010156567	1.17975712013453	-0.388546084896099	0.697611956742057	1	0.623840478658668	Aknad1	NONE
Akr1a1	493.521204273197	0.0320726354136704	0.057221968475013	0.56049514318396	0.57514175153554	1	462.161165017432	Akr1a1	NONE
Akr1b1	1096.21328302224	-0.122010360958458	0.0780120933101544	-1.56399291162946	0.117819233080619	1	1183.51063189702	Akr1b1	NONE
Akr1b10	1.37215096177819	0.188030033596386	0.787503662387836	0.238767186207426	0.811286115981638	1	1.20240568090435	Akr1b10	NONE
Akr1b8	3.10502080275488	0.0493070274164074	0.520332309862737	0.0947606490733095	0.924504943659765	1	2.94879602186223	Akr1b8	NONE
Akr1c12	0.249981006362591	0.228959766847942	1.54544301291165	0.148151542913625	0.882223172855005	1	0.0640952852095119	Akr1c12	NONE
Akr1c13	0.451786568901556	1.62127577394673	1.23111759520143	1.31691381900969	0.187867513840906	1	0.315567693625899	Akr1c13	NONE
Akr1c14	48.8801329708139	-0.0777923632710164	0.166255495722093	-0.467908521959787	0.63985000898562	1	47.0107778660643	Akr1c14	NONE
Akr1c15	423.730073187822	-0.00113260763484618	0.113203901465831	-0.010005022973418	0.992017279818281	1	520.892940779076	Akr1c15	NONE
Akr1c19	7.09385230067226	-0.643168651553465	0.573292867882067	-1.12188496942155	0.261911352216339	1	1.96481958769199	Akr1c19	NONE
Akr1c2	0.296444007336025	0.609657308692256	1.39217185617209	0.437918139193365	0.661445625878733	1	0.4267421910144	Akr1c2	NONE
Akr1c3	6.71749372631144	0.0412459687399095	0.359722596276933	0.114660488851126	0.908714232641187	1	5.37280785009928	Akr1c3	NONE
Akr1d1	6.46477279888006	0.149626774533058	0.342172720212247	0.437284347040423	0.661905145791253	1	5.92293865193364	Akr1d1	NONE
Akr1e2	47.7193367860262	0.177628165179934	0.145167050648184	1.22361213778752	0.221098578576619	1	47.6484207106888	Akr1e2	NONE
Akr7a2	44.2217778560682	-0.0623706134421574	0.139787431481063	-0.446181840393904	0.655465899351615	1	40.9649473447096	Akr7a2	NONE
Akr7a3	7.87297978541822	-0.724159797619526	0.369618029725384	-1.95921123803824	0.0500880535745896	1	8.05112392523723	Akr7a3	NONE
Akt1	2.02005309242294	0.149657259342479	0.593872098243696	0.252002509942918	0.801039123746312	1	2.09850930088716	Akt1	NONE
Akt1s1	23.5866295368985	0.0692098142969909	0.185547693440698	0.373002827540461	0.7091463395169	1	22.429977150521	Akt1s1	NONE
Akt2	1.44091998895774	0.947712703716079	0.659274656807746	1.43750816739259	0.150573653793988	1	1.87950524633539	Akt2	NONE
Akt3	0.355103313556274	-0.15134771345222	1.28124610437062	-0.118125403804889	0.905968295041829	1	0.500780333652176	Akt3	NONE
Aktip	17.4053065017298	-0.146682350473238	0.189862625117875	-0.772570959567062	0.439776336661679	1	18.9011446220681	Aktip	NONE
Alad	137.463012926714	-0.0601010594030444	0.108086713274347	-0.556044841982521	0.578180200471036	1	122.956612884023	Alad	NONE
Alas1	734.223614433728	0.0817729346016281	0.105543264855064	0.774781173520851	0.438468975715758	1	754.346886974832	Alas1	NONE
Alas2	893.737481210828	-0.201061793011298	0.230762506251592	-0.871293158829226	0.383594104892541	1	865.228271867742	Alas2	NONE
Alb	1.82114499246208	-0.738035804611384	0.879008326129694	-0.839623223890248	0.401119673650355	1	2.00738494107383	Alb	NONE
Alcam	6.99129976924314	0.0408762581894129	0.36993904393279	0.110494577038587	0.91201715043308	1	6.06115313881812	Alcam	NONE
Aldh16a1	18.7870050678988	-0.128163797642811	0.199542100028184	-0.64228950995659	0.520685224086871	1	19.39289877062	Aldh16a1	NONE
Aldh18a1	15.2806848465587	0.0978620406907974	0.234260381322063	0.417749002791282	0.676130640393211	1	13.5552395826821	Aldh18a1	NONE
Aldh1a1	15.9596346882048	0.169774093557737	0.253203741114253	0.670503890703295	0.502536627058941	1	14.9858581417751	Aldh1a1	NONE
Aldh1a2	9.6000184293125	0.0200352354227578	0.279510373395036	0.0716797562086961	0.9428567669194	1	11.9768157249478	Aldh1a2	NONE
Aldh1a7	0.334208387363085	1.16459762508979	1.31982390644572	0.882388642456134	0.377566675455385	1	0.519550508317693	Aldh1a7	NONE
Aldh1b1	0.996493085184376	-0.789492848934975	1.04479562953437	-0.755643330252849	0.449863069420341	1	0.50763623798194	Aldh1b1	NONE
Aldh1l1	0.720822788503671	-0.754170108328828	0.927408804866259	-0.813201367478483	0.416102615527104	1	1.05713886949543	Aldh1l1	NONE
Aldh1l2	2.57997296335749	0.0225911318383953	0.468442964487469	0.0482260030591187	0.961536126849453	1	3.45849766351978	Aldh1l2	NONE
Aldh2	137.974257308904	-0.168112158149753	0.11279313001932	-1.49044678626222	0.136106798454672	1	135.798969886767	Aldh2	NONE
Aldh3a1	1.91543810195753	1.13840380918751	0.839373822031813	1.35625364921658	0.175018477543453	1	1.11053741334166	Aldh3a1	NONE
Aldh3a2	28.4259196869394	-0.0550716985821618	0.193680397911426	-0.284343171410393	0.776147404856826	1	18.5677571271951	Aldh3a2	NONE
Aldh3b1	2.02190719481334	-1.44975730019899	0.870606128804202	-1.66522753772739	0.0958673689569797	1	0.91982866955523	Aldh3b1	NONE
Aldh4a1	27.4555918287897	-0.169526076814902	0.162547618210343	-1.04293178012322	0.296979889554833	1	34.4286407876524	Aldh4a1	NONE
Aldh5a1	26.0763669417733	0.104497595971682	0.193900115106918	0.538924878482209	0.589938690064307	1	26.5625517130459	Aldh5a1	NONE
Aldh6a1	226.024830554055	-0.205737593034514	0.100374118728624	-2.04970759036754	0.0403929738775111	1	258.968474044732	Aldh6a1	NONE
Aldh7a1	115.316613733899	-0.0785923089480257	0.0924959682095628	-0.849683618316894	0.395501008548597	1	121.591582556755	Aldh7a1	NONE
Aldh9a1	105.732489133833	-0.0391308356636993	0.0933907878450459	-0.419001023191122	0.675215384571237	1	101.315389469659	Aldh9a1	NONE
Aldoa	7136.50952929338	-0.15805115004995	0.0900237590827302	-1.75566041298835	0.0791464100695805	1	8312.50937479214	Aldoa	NONE
Aldoart2	0.207885643911868	-1.88025634854315	1.92373675220276	-0.977397945113948	0.32837217992686	1	0.348411629601984	Aldoart2	NONE
Aldob	0.556899474211434	0.228959814492497	1.40435491640687	0.163035577272948	0.870490422802857	1	0.364269343698421	Aldob	NONE
Aldoc	8.58262006692737	0.884845963757796	0.423845332003361	2.08766240169605	0.0368282986892579	1	4.3103504379286	Aldoc	NONE
Alg1	0.531510236166755	0.594819981748313	1.22907044532532	0.483959226267843	0.628414806338785	1	0.413767801428646	Alg1	NONE
Alg10	1.23134273434615	-0.384969637588662	0.675245387123839	-0.570118130282109	0.568597579088664	1	1.57110492405253	Alg10	NONE
Alg11	25.6064405678781	-0.362784006904376	0.175106422448128	-2.07179155300169	0.0382848847843917	1	30.6481427847303	Alg11	NONE
Alg12	15.0592084697068	-0.163844633230799	0.219210040156853	-0.747432157366343	0.454802740315484	1	15.2765734957237	Alg12	NONE
Alg13	39.2942897914231	0.0751655057160425	0.146736058036112	0.512249727313407	0.608476244554497	1	44.1275085000825	Alg13	NONE
Alg14	49.6437540253535	-0.102448931579171	0.146587582339367	-0.698892293222971	0.484619344168247	1	45.5144516150936	Alg14	NONE
Alg2	7.51360104388638	0.775756448995393	0.363076527912155	2.13661966378362	0.032628938933176	1	6.50835661176845	Alg2	NONE
Alg3	32.0990590580639	-0.113497136143197	0.148830504521877	-0.762593236566729	0.445706019412775	1	34.2042758419782	Alg3	NONE
Alg5	50.729401869926	0.0234683369349743	0.12830704636952	0.182907623540693	0.854870501089965	1	53.8065378158623	Alg5	NONE
Alg6	14.7944687533704	-0.0469469594063354	0.26468822170978	-0.177367013549287	0.85922011586818	1	11.0405450414177	Alg6	NONE
Alg8	8.05039443571983	-0.138147674203541	0.351194908739189	-0.393364683729327	0.694050149890028	1	6.38151812985066	Alg8	NONE
Alg9	3.41884668703789	-0.946371131283393	0.559968351429495	-1.69004396206944	0.0910195444140992	1	2.27129177508446	Alg9	NONE
Alk	0.30014158569991	0.950306322368859	1.61437287898772	0.588653547602175	0.556093705115903	1	0.213042733295157	Alk	NONE
Alkal2	2.25819292766442	0.399529765752264	0.599151799508415	0.666825612607798	0.504883530546639	1	2.54342252272347	Alkal2	NONE
Alkbh1	39.51005492645	0.0686411226940295	0.132280792099184	0.518904684533206	0.603827210868932	1	46.2001211881361	Alkbh1	NONE
Alkbh2	3.78478632093219	0.0438724420663081	0.56744369282782	0.0773159392215156	0.938372211196976	1	2.23504458837233	Alkbh2	NONE
Alkbh3	269.211058166426	-0.022082388101582	0.0802745632750046	-0.275085745729094	0.783250362541239	1	304.743997180843	Alkbh3	NONE
Alkbh4	3.33713092435128	0.215017149537801	0.49967621703546	0.430312955084157	0.666968004470762	1	2.79110217959632	Alkbh4	NONE
Alkbh5	1.37950526806011	-0.595035443435346	0.60668741626238	-0.980794108276025	0.326694284266105	1	2.23636951297448	Alkbh5	NONE
Alkbh6	47.9714549661885	-0.0310454903169251	0.132187285147415	-0.234859882947919	0.814317487472669	1	47.240268017895	Alkbh6	NONE
Alkbh7	118.512817954213	-0.0604719927580714	0.0975568735855618	-0.619863988415278	0.535347336377702	1	118.56629529766	Alkbh7	NONE
Alkbh8	1.91322855646775	-0.637956901842417	0.662523235701119	-0.962920041841695	0.335587650938438	1	1.59430589305225	Alkbh8	NONE
Allc	0.259499476701836	-0.492386828140422	1.62740555131756	-0.302559388310912	0.762225668007464	1	0.302833317699576	Allc	NONE
Alms1	3.51327017188456	-0.113351948102689	0.597670189853198	-0.189656352327913	0.84957842573638	1	1.96817851891588	Alms1	NONE
Alox12	1.64968339849357	1.06029222916628	0.706800105642611	1.50013026413215	0.133580662839829	1	2.24167732576106	Alox12	NONE
Alox12e	0.150401767381727	-0.131713389762313	2.23913230306566	-0.0588234065409981	0.953092765014661	1	0.256609126951323	Alox12e	NONE
Alox15	437.783373494122	-0.673151278933622	0.290554264684124	-2.31678333706593	0.0205155371780465	1	273.856182593078	Alox15	NONE
Alox5	3.20747272854899	0.791613989769994	0.467619300011493	1.69285996055026	0.0904821262092811	1	3.69069533475883	Alox5	NONE
Alox5ap	14.7016463285698	0.352809282273661	0.255687752678443	1.3798442771616	0.167634596510361	1	14.4546314021485	Alox5ap	NONE
Aloxe3	11.6262826383917	0.0512738617968102	0.335261028224093	0.152937136977753	0.878447849318274	1	6.79081316231528	Aloxe3	NONE
Alpi	0.230742334730473	-0.450274054858269	1.71279083394805	-0.262889108193304	0.792636051533926	1	0.435463945502395	Alpi	NONE
Alpk3	1.80181066797678	1.26839799324985	0.743189370024001	1.70669555352882	0.0878786541095266	1	1.67790214393622	Alpk3	NONE
Alpl	19.2537720282137	0.234298802403584	0.219087596208317	1.06942979182082	0.284876049043374	1	17.0360087030338	Alpl	NONE
Als2	0.664079075379902	-0.406647020100505	0.990053717113661	-0.410732279543395	0.681268854807009	1	0.723960121183116	Als2	NONE
Alx1	1.52390799519985	-0.14195765221585	0.709642984409645	-0.200040943593553	0.841448559866662	1	1.44647171428448	Alx1	NONE
Alx3	0.934991694255871	0.541954319920742	1.07026658531847	0.506373203980272	0.612594681932989	1	0.540506412484262	Alx3	NONE
Alyref	22.4279984862751	-0.187097114243582	0.197401907280308	-0.947797905406793	0.343232347066001	1	24.833056181818	Alyref	NONE
Amacr	6.62638395401518	-0.136543218497775	0.370945340913124	-0.368095251342578	0.712802211583251	1	4.66750750663946	Amacr	NONE
Ambra1	9.96749123455478	-0.142514310562446	0.278394901619383	-0.511914225919588	0.60871104142966	1	9.12591416981638	Ambra1	NONE
Amd1	85.5983129897359	0.450135031277338	0.146450301536171	3.07363676657341	0.00211466733100702	0.852574246821033	73.7997407387708	Amd1	NONE
Amdhd2	6.92324716316043	-0.273049711040617	0.386180454343238	-0.707052125424064	0.479534085558048	1	4.22817345068653	Amdhd2	NONE
Amelx	9.54086717185847	0.206736889316001	0.330764234889398	0.625027942894522	0.531952718722886	1	7.88949932842479	Amelx	NONE
Amer1	0.946216837960071	0.114946873567232	0.998759820015564	0.115089605392256	0.908374098850837	1	0.770283616707379	Amer1	NONE
Amh	0.153425661642958	-0.131713392239305	2.23071779893328	-0.0590452957798111	0.952916030206596	1	0.125621836639231	Amh	NONE
Amhr2	61.410240760983	0.0158821432783672	0.143274619022763	0.110851059222457	0.911734455407264	1	58.644904579475	Amhr2	NONE
Amigo1	0.128882550664527	0.228959319267772	2.50959288811549	0.0912336500282734	0.927306937582751	1	0.178148017566976	Amigo1	NONE
Amigo2	3.19247639623398	-0.360664155408535	0.469118510353567	-0.768812458789376	0.442004651677586	1	3.43489262837754	Amigo2	NONE
Amigo3	2.51487137458537	-0.142150269762947	0.506454599223996	-0.28067722157278	0.778957981273238	1	2.78578116821699	Amigo3	NONE
Ammecr1l	19.9447231038541	-0.00048060221300643	0.207061365777708	-0.00232106173549722	0.998148062339409	1	17.38880979395	Ammecr1l	NONE
Amn1	33.2680494128782	-0.0987868029141068	0.156153948770045	-0.63262443052005	0.526978929378825	1	30.177797557747	Amn1	NONE
Amotl2	32.4401046106466	-0.221252913515858	0.195146351936702	-1.13377939848767	0.256887094735685	1	27.8656600048352	Amotl2	NONE
Ampd1	0.535784182589914	1.38216526053285	1.34873325822366	1.02478770513395	0.305463368924581	1	0.590772754228711	Ampd1	NONE
Ampd2	9.25888430759895	-0.0343161924496879	0.317904095104657	-0.10794510979291	0.914039233713179	1	6.76787180649531	Ampd2	NONE
Ampd3	36.0327335925718	-0.187718785578708	0.145732460437101	-1.28810551208479	0.197709236842856	1	55.5661787969053	Ampd3	NONE
Amph	0.169534151786709	0.589632590629054	2.02577775681827	0.291064796542709	0.771001763129074	1	0.121067101994584	Amph	NONE
Amt	6.35734858127684	0.42547351142478	0.480967061776868	0.884620892443081	0.376361134605513	1	2.81418843137757	Amt	NONE
Amy1a	0.134034569821383	0	2.74581432625611	0	1	1	0	Amy1a	NONE
Amz2	132.36882087328	0.285112075711425	0.121672032551099	2.34328357744567	0.0191148484206341	1	140.773135473809	Amz2	NONE
Anapc1	11.2516770118369	-0.287683380037795	0.314279705434071	-0.91537371030833	0.359995474947653	1	8.05497557813133	Anapc1	NONE
Anapc10	4.17236458709611	0.378788476809446	0.383256596876339	0.988341700825741	0.322985328990294	1	5.15533657475133	Anapc10	NONE
Anapc11	215.374620565845	0.0339490254203818	0.0650313184475247	0.522041167714847	0.601641667494722	1	197.260477516739	Anapc11	NONE
Anapc13	633.685961281485	-0.138846181279544	0.0684559189697661	-2.0282567726666	0.0425340483190046	1	614.668897823649	Anapc13	NONE
Anapc15	59.3993042064864	-0.0273642012631931	0.117410962546952	-0.233063426698765	0.815712154178504	1	59.3930651195471	Anapc15	NONE
Anapc2	35.6258648511406	-0.281606864229195	0.172370953738913	-1.63372574161038	0.102316450759681	1	24.4847350603005	Anapc2	NONE
Anapc4	46.6299317832959	0.0208490997817836	0.153453395257897	0.135866005093887	0.891927210227682	1	34.1615785947638	Anapc4	NONE
Anapc5	177.072611631291	-0.124452229477262	0.0815658989219663	-1.52578750583408	0.127062793278824	1	186.538867587646	Anapc5	NONE
Anapc7	14.2944271050525	-0.0106912149294996	0.236300674529656	-0.045244115154474	0.963912731424184	1	12.0607620194052	Anapc7	NONE
Ancv1r	0.0976735784058539	0.228958859858993	3.21107881554806	0.0713027842077163	0.943156779394464	1	0.062975844690925	Ancv1r	NONE
Ang	1.09322736658511	-0.631025963647975	0.785890794151984	-0.802943574786219	0.422007348605702	1	1.20649528824828	Ang	NONE
Ang2	0.362042229251801	0.583685568938278	1.3246040783088	0.440649080352752	0.659467065203871	1	0.399550012640013	Ang2	NONE
Angel1	5.16691378354341	-0.0894958133647323	0.437184689223641	-0.204709395298496	0.83779917947362	1	3.7534876129995	Angel1	NONE
Angel2	7.3321685082401	-0.423640335223977	0.328658747651371	-1.28899759477377	0.197398922763044	1	6.70891433431674	Angel2	NONE
Angpt1	10.1884971082819	0.472249773038173	0.334140198089237	1.41332822491489	0.15755923873585	1	7.91202078945315	Angpt1	NONE
Angpt2	15.9002184994829	0.0411893626272948	0.197151015677579	0.208922903520091	0.834508424259133	1	23.7198792287384	Angpt2	NONE
Angptl1	16.7647140272595	0.206140786001426	0.223561282995012	0.922077308019503	0.35648825239442	1	15.4103426439443	Angptl1	NONE
Angptl2	2.17469590993548	1.02376318098872	0.659023412303929	1.55345494845118	0.120314484253789	1	1.66958136998855	Angptl2	NONE
Angptl3	0.130109398988054	0.228959321922517	2.50496846824891	0.0914020774411467	0.927173111101752	1	0.062975844690925	Angptl3	NONE
Angptl4	168.249977760255	0.0770878446046776	0.234634099244419	0.328544933805103	0.742499675720967	1	327.328793503244	Angptl4	NONE
Angptl6	0.743313402017128	-0.662389632806337	0.78085926697464	-0.848282988780679	0.396280389056071	1	1.53310219369738	Angptl6	NONE
Angptl8	0.64663425818001	-1.22532974984674	1.44817047444961	-0.846122588096841	0.397484360966453	1	0.36594731140432	Angptl8	NONE
Ank1	3.68965846176551	0.974524353353673	0.449698768697898	2.16706031056168	0.0302302557322072	1	4.27049139989923	Ank1	NONE
Ank3	29.938196320403	-0.156371454681552	0.24453843878235	-0.639455520613384	0.522526640454751	1	22.6778962211684	Ank3	NONE
Ankef1	0.211104115537339	-0.492386522151492	1.97264374848552	-0.249607422794672	0.802890957702228	1	0.209396973857907	Ankef1	NONE
Ankfy1	30.0984533748611	-0.0491818138343688	0.146817425161339	-0.334986216931148	0.737635483447317	1	40.4020177075557	Ankfy1	NONE
Ankh	1.97530664897679	1.23757027226842	0.682855803728659	1.8123449570331	0.0699329120839082	1	1.82885585554236	Ankh	NONE
Ankhd1	25.8821966382517	-0.003544952413326	0.190854153203652	-0.0185741434169543	0.985180829841702	1	27.0578948408921	Ankhd1	NONE
Ankib1	14.2528315172063	0.238470711901752	0.226644581019802	1.05217919099913	0.292717344751213	1	17.8820368719582	Ankib1	NONE
Ankle2	1.81372894754791	-0.792720797195882	0.626849900722188	-1.26461023010867	0.206011084031246	1	2.11918127471028	Ankle2	NONE
Ankmy2	56.4332266245391	0.311202322378692	0.178386117669208	1.74454338961384	0.081064382319889	1	38.2284799221682	Ankmy2	NONE
Ankra2	5.97751025671914	0.452685727937293	0.423406363446649	1.06915192358542	0.285001217966069	1	4.02925777840552	Ankra2	NONE
Ankrd1	2561.34244841427	-0.0353022222708765	0.134847797795957	-0.261793094495273	0.793480963246429	1	3778.59975506284	Ankrd1	NONE
Ankrd10	25.9201344280912	-0.477006099328943	0.215851845333797	-2.20987732855048	0.0271136770759244	1	16.1078270640344	Ankrd10	NONE
Ankrd11	101.511845630048	0.179804102399465	0.150465717714799	1.19498384834927	0.232093340698941	1	88.5134111556979	Ankrd11	NONE
Ankrd12	30.2849120504968	0.214367390716	0.17279316922796	1.24060107048093	0.214753156312001	1	27.5707792544501	Ankrd12	NONE
Ankrd13a	18.1683616147242	-0.114832795571861	0.243144565357047	-0.472281975141964	0.636725534344881	1	14.6481564201093	Ankrd13a	NONE
Ankrd13c	35.2458698185446	0.0126415964962228	0.178449060084223	0.0708414854651311	0.943523914119584	1	38.9779090132069	Ankrd13c	NONE
Ankrd13d	0.253860842814401	-0.131713568918514	1.51437629454615	-0.0869754560955985	0.930691021359215	1	0.12428209833472	Ankrd13d	NONE
Ankrd16	1.20551932468796	-0.135547130876465	1.03971197927201	-0.130369884716893	0.896273791730498	1	0.663814417231274	Ankrd16	NONE
Ankrd17	56.981908907684	-0.0892970277394218	0.138052285025127	-0.646834840315529	0.517738840968428	1	57.148206130097	Ankrd17	NONE
Ankrd2	12.2477402226107	-0.630799510982878	0.351748973715365	-1.79332296074678	0.0729212980735726	1	28.6407166940543	Ankrd2	NONE
Ankrd23	23.0563519155497	-0.303744671724178	0.237401164080057	-1.27945738135365	0.20073603837686	1	37.069593635259	Ankrd23	NONE
Ankrd24	29.8176136521303	0.0227534793317896	0.198694304090876	0.114515005530218	0.908829551954449	1	26.4098714993768	Ankrd24	NONE
Ankrd27	7.77612245213722	-0.709237418014114	0.340933794436739	-2.08027901483294	0.0374999484538263	1	5.90636225848928	Ankrd27	NONE
Ankrd29	0.685989009896607	-0.492387172236304	1.11838658378827	-0.440265628516802	0.659744731862363	1	0.323252804030834	Ankrd29	NONE
Ankrd33b	2.07078112590143	0.331203983115878	0.6976051973429	0.474772814734462	0.634948911668282	1	1.54018685536273	Ankrd33b	NONE
Ankrd34a	1.29418233983665	0.792739625538303	1.02796295089525	0.771175288805798	0.440603039219087	1	0.587960223095885	Ankrd34a	NONE
Ankrd34c	0.447842301722486	0.689908058565332	1.05901244480997	0.651463598890126	0.51474726753211	1	0.75590061988334	Ankrd34c	NONE
Ankrd37	6.83417735057403	0.419704254570708	0.314775831432387	1.33334332772896	0.182419161110434	1	9.12395172055313	Ankrd37	NONE
Ankrd39	17.3980886264482	-0.29891739201013	0.217846291805055	-1.37214817628212	0.170017314540268	1	15.3879210658253	Ankrd39	NONE
Ankrd40	27.7762461084645	-0.0657125765765799	0.203095246498706	-0.323555463308191	0.74627461065164	1	25.2872306596387	Ankrd40	NONE
Ankrd42	1.88273797818378	-1.65585314674865	0.943261266004789	-1.75545546756316	0.0791814315127288	1	0.618092680980586	Ankrd42	NONE
Ankrd44	3.72026897875763	-0.341950478848048	0.599126397238582	-0.570748477156278	0.568170152812121	1	1.86195309784401	Ankrd44	NONE
Ankrd46	69.449272462361	-0.155629948319941	0.116083357186457	-1.34067408190101	0.180026293050567	1	61.2131550862706	Ankrd46	NONE
Ankrd49	25.6340623046671	0.099137238686092	0.17133004687103	0.578633114836643	0.562836755519269	1	25.5202659846244	Ankrd49	NONE
Ankrd50	5.88116656749008	-0.33864694537837	0.469167017467276	-0.721804672473574	0.470414576345698	1	2.85828649891718	Ankrd50	NONE
Ankrd52	0.30779892169811	-0.131713593916069	1.38338798990253	-0.0952108843487564	0.92414732480366	1	0.301008120699059	Ankrd52	NONE
Ankrd54	5.40310642841384	0.0851394365346517	0.495645494810323	0.171774862126475	0.863614528866306	1	2.58092605260437	Ankrd54	NONE
Ankrd55	1.19008317056117	0.371284335397339	0.806319645776848	0.460467926512723	0.645180388092905	1	1.15262564764284	Ankrd55	NONE
Ankrd6	5.38645375390058	0.222768471631987	0.361203829884293	0.616738952362016	0.537406924170157	1	5.32181611310249	Ankrd6	NONE
Ankrd61	0.1413173874335	-0.492385959107966	2.48561974506427	-0.198093839609097	0.842971644610303	1	0.0711963903384156	Ankrd61	NONE
Ankrd7	0.140494440083363	0.22895945132995	2.268144684492	0.10094569931778	0.919593565551387	1	0.0596871807947228	Ankrd7	NONE
Ankrd9	7.08881871556337	0.379271267068672	0.353963667032093	1.07149773378939	0.283945689131562	1	5.8813651728601	Ankrd9	NONE
Anks1a	23.1479279430247	-0.110575270437086	0.209060514721187	-0.528915135335596	0.596864322048106	1	21.5771765414828	Anks1a	NONE
Anks1b	0.66639016627199	-2.00718132904041	1.01620703521018	-1.97516968441896	0.0482488949700977	1	0.743599015123611	Anks1b	NONE
Anks3	6.88491274875113	-0.132512944143615	0.345151108741227	-0.383927331500954	0.701032308279434	1	5.7559821131099	Anks3	NONE
Anks4b	2.98604582888186	-0.202155947899894	0.537468896704693	-0.376125854238905	0.706823334293164	1	2.45525733701959	Anks4b	NONE
Anks6	1.08455002903555	-0.853060742605008	1.08030868540418	-0.789645361673503	0.429734908801664	1	0.270679821425474	Anks6	NONE
Ankzf1	16.1716242009744	0.0300565636105261	0.21917938956474	0.137132253494337	0.890926258686248	1	15.0392844090374	Ankzf1	NONE
Ano1	3.04012190343805	-0.216515673470061	0.51437150813866	-0.420932477876854	0.67380438844743	1	2.59008624524619	Ano1	NONE
Ano4	1.72363992281852	-0.743555338333282	0.577898544877703	-1.28665376461648	0.198214995098169	1	2.30378551318067	Ano4	NONE
Ano6	12.3550414770375	0.303818049176039	0.22235647892642	1.36635573041511	0.171827336624538	1	15.1480495799438	Ano6	NONE
Anp32a	68.6840144634523	0.162448548768053	0.157162108161344	1.03363686494509	0.301305958464704	1	53.8321329877093	Anp32a	NONE
Anp32b	84.9333366326813	0.0193761240505779	0.127417155361326	0.152068408650559	0.87913298063164	1	81.7629666080691	Anp32b	NONE
Anp32e	79.5286738925038	0.194996698104183	0.152382155782816	1.2796557254519	0.20066624217777	1	85.6503898392943	Anp32e	NONE
Anpep	9.2510700166022	0.0254918662493489	0.424122293635572	0.0601049900745205	0.952072015646119	1	4.67337431053154	Anpep	NONE
Antkmt	65.0149082310475	-0.088434634814	0.113357017717286	-0.780142567216768	0.435306963339482	1	58.4901950413485	Antkmt	NONE
Antxr1	0.443940986980794	1.31894592161775	1.42593203014223	0.924971102224411	0.354980939339336	1	0.255715606834568	Antxr1	NONE
Anxa1	438.668985806478	-0.0942310628608274	0.0992355303878984	-0.949569801184019	0.34233088909489	1	625.341572862394	Anxa1	NONE
Anxa10	39.5324583359282	-0.0763724539275037	0.16763819715929	-0.455579069816258	0.648692696789994	1	37.9992338992803	Anxa10	NONE
Anxa11	88.6839585129111	0.0150569270848003	0.107593292930937	0.139942989703505	0.888705034601673	1	84.5045684984827	Anxa11	NONE
Anxa13	0.361994702298149	-0.461999639977407	1.36063106358028	-0.339548061442702	0.734196897389498	1	0.455321660814041	Anxa13	NONE
Anxa2	607.596100193963	-0.00452771046912832	0.099136877806291	-0.0456713038509773	0.963572236143378	1	623.436181652817	Anxa2	NONE
Anxa3	135.583402973552	-0.115928406596845	0.101787690462849	-1.1389236367354	0.254735005981124	1	109.143258637124	Anxa3	NONE
Anxa4	88.4825816622143	-0.0953142851909161	0.127476537198839	-0.74770061444518	0.454640760466068	1	108.473164744638	Anxa4	NONE
Anxa5	561.550434273076	-0.111858156775772	0.0751489401332724	-1.48848615266426	0.136622731306526	1	546.105350289426	Anxa5	NONE
Anxa6	359.604189873177	-0.0520260563690899	0.0651768746279383	-0.798228768502328	0.424737745649307	1	343.06328376648	Anxa6	NONE
Anxa7	47.7070000881792	-0.0352177901177714	0.130310936888678	-0.270259664757512	0.786960493935431	1	48.0521496925794	Anxa7	NONE
Anxa8	5.5033863063946	-1.99022354548339	0.926758854812856	-2.14750960851115	0.0317527330705177	1	2.16426244844945	Anxa8	NONE
Aoah	1.65049488678729	0.476748681051109	0.506593939698987	0.941086427789461	0.346660570163419	1	3.4150399495015	Aoah	NONE
Aoc1	2.20917142081201	-2.6349819926282	1.75978989194672	-1.49732760978262	0.134308034136108	1	3.09419962828244	Aoc1	NONE
Aoc2-ps1	0.862103927074231	0.419543151096705	0.820973418418064	0.511031346063705	0.609329107613776	1	1.18995437601219	Aoc2-ps1	NONE
Aoc3	29.0825381187296	-0.15673738419406	0.210648545004504	-0.744070575900291	0.456833779195322	1	22.1196517281758	Aoc3	NONE
Aox1	1.85048995069673	-0.648701189755746	0.634548531849863	-1.02230350744745	0.306637273692345	1	1.98876963345816	Aox1	NONE
Aox2	0.109781657857482	0	3.13270283367569	0	1	1	0	Aox2	NONE
Aox3	1.21963321529152	0.652185631417146	0.963029778899919	0.677222704537907	0.498264664339723	1	0.701409437473155	Aox3	NONE
Aox4	0.268291237078506	-1.21373321318018	1.71620089870782	-0.707220940213957	0.479429187415862	1	0.230663173384103	Aox4	NONE
Ap1ar	18.9438657328577	-0.0810135678141264	0.18437515187177	-0.439395260107881	0.660375160391147	1	26.698531140489	Ap1ar	NONE
Ap1b1	30.1166802034678	-0.1887802384067	0.181631517673913	-1.03935837141228	0.298638096920856	1	31.3088731312613	Ap1b1	NONE
Ap1g1	13.5780384814988	0.129293411389388	0.235450047084138	0.549133087848503	0.582914119669303	1	14.2434467334559	Ap1g1	NONE
Ap1m1	77.3551443854755	-0.0385791413892442	0.118082354286917	-0.326713856801197	0.743884318704489	1	67.0360332848007	Ap1m1	NONE
Ap1m2	0.524726430288897	-1.21344780223999	1.4603337840368	-0.830938663136081	0.406008280637638	1	0.345172933663976	Ap1m2	NONE
Ap1s1	32.621361133854	0.0455806730625471	0.169692440031943	0.268607564685657	0.788231690399874	1	29.26767547631	Ap1s1	NONE
Ap1s2	29.5000066433946	0.000953294563905025	0.151817566419003	0.00627921120322808	0.994989947250084	1	36.8473416563655	Ap1s2	NONE
Ap1s3	9.00285330322407	0.163447274186614	0.340614842329261	0.479859518360668	0.631327287984977	1	6.98462768375018	Ap1s3	NONE
Ap2a1	1.17894910888137	1.49940916764196	0.986116145520871	1.52051984388712	0.128380375261799	1	0.798253481461931	Ap2a1	NONE
Ap2a2	13.7626211437045	-0.283439488196348	0.249722529464844	-1.13501768864731	0.256367907053045	1	13.2960062017735	Ap2a2	NONE
Ap2b1	83.9212724417677	-0.0487939886494224	0.0983276674887751	-0.496238646716527	0.619726047376913	1	96.4480757987192	Ap2b1	NONE
Ap2m1	364.759639126173	-0.0201586106161612	0.0776289470319305	-0.259679042250432	0.795111360054951	1	358.020260521361	Ap2m1	NONE
Ap2s1	41.2345405479499	0.14702042758722	0.142087492007555	1.03471759202705	0.300800817919231	1	40.5524257007094	Ap2s1	NONE
Ap3b1	29.5880791813923	0.157482503712716	0.163499036395758	0.963201418089837	0.335446453610998	1	33.537847727891	Ap3b1	NONE
Ap3b2	0.145895725943388	-0.131713385943638	2.25204299444372	-0.0584861773370239	0.953361372534463	1	0.122657189707906	Ap3b2	NONE
Ap3d1	29.850532537907	0.191858029837839	0.17756209387208	1.08051231912177	0.279914104001261	1	29.2905340608876	Ap3d1	NONE
Ap3m1	62.6141109709014	-0.161552328731434	0.109553359803975	-1.47464513202062	0.140307974442573	1	61.4329580329106	Ap3m1	NONE
Ap3m2	2.67216790351828	-0.45352234042592	0.547603024993711	-0.828195462271465	0.407559813260237	1	2.48077520943631	Ap3m2	NONE
Ap3s1	15.3902889605887	-0.0636558881983359	0.232158335715913	-0.274191697670637	0.783937308023772	1	13.4110816552161	Ap3s1	NONE
Ap3s2	101.323265647802	-0.0918037887656639	0.0912275480390625	-1.00631652103984	0.314263335707859	1	95.0673809579428	Ap3s2	NONE
Ap4b1	20.3760649755102	-0.000448944446487823	0.195476659990153	-0.00229666522085266	0.998167527889897	1	17.9341747726999	Ap4b1	NONE
Ap4e1	1.23823425702057	0.410087016543245	0.699727178014761	0.586067012155691	0.557830483216354	1	1.48575026975049	Ap4e1	NONE
Ap4m1	0.792915820104298	-0.922928381543172	0.994667640610772	-0.927876150647116	0.353471816941148	1	0.785607764763012	Ap4m1	NONE
Ap4s1	23.3446115319236	0.156729948544414	0.208505352660768	0.75168309371611	0.452241659720858	1	21.202978760339	Ap4s1	NONE
Ap5b1	4.47363794352889	0.1297562471175	0.431230137569184	0.300897909985901	0.763492344097122	1	3.54266849319789	Ap5b1	NONE
Ap5m1	15.6486858761912	0.0516574408159461	0.228360911775012	0.226209645137695	0.821038369296044	1	13.2899935028094	Ap5m1	NONE
Ap5s1	9.9082262245954	-0.179853926346165	0.282359389373143	-0.63696810913727	0.524145616593242	1	9.03663857592294	Ap5s1	NONE
Ap5z1	9.40343972998616	-0.416692385904952	0.291599783966674	-1.42898729291437	0.153007885735602	1	7.85357210980027	Ap5z1	NONE
Apaf1	4.58247467422568	0.0109019775334893	0.368333136712435	0.0295981448500537	0.976387544861985	1	5.52291526960145	Apaf1	NONE
Apba1	0.224900870569221	-0.131713492438569	1.85866562457608	-0.0708645442714366	0.943505561977156	1	0.13514813717047	Apba1	NONE
Apba2	0.164476109642347	0.589632371594551	2.20152746310167	0.267828760475164	0.788831131554604	1	0.123782466004235	Apba2	NONE
Apba3	9.37398719308	-0.111682816430812	0.294913205962779	-0.378697237603212	0.704912704921504	1	8.03220509986654	Apba3	NONE
Apbb1	49.3330289913882	0.266568040293687	0.14571606611554	1.8293661598188	0.0673447735455814	1	41.6430931396562	Apbb1	NONE
Apbb1ip	7.30117633475433	0.249964307792307	0.308453256825925	0.810379862299117	0.417721888112654	1	7.39910258980658	Apbb1ip	NONE
Apbb3	3.52939003024699	0.21672958674312	0.489708569920791	0.442568499011923	0.658077873985192	1	2.75714115675561	Apbb3	NONE
Apc	11.4716055110243	-0.112223091493442	0.260407753020533	-0.430951422112972	0.666503692522683	1	10.7436156897167	Apc	NONE
Apc2	2.65237605590943	0.746075154266095	0.773061360512052	0.96509176680609	0.334498850355314	1	1.13625368237939	Apc2	NONE
Apeh	25.0378740130487	-0.295752640382742	0.191162196713707	-1.54712932508134	0.121832063886373	1	23.1515018486016	Apeh	NONE
Apex1	101.495066179276	-0.110797663538078	0.112451588775978	-0.985292113202639	0.324480605594343	1	106.075535354122	Apex1	NONE
Apex2	5.48476139502269	0.259116099879189	0.406642445154414	0.637208690255625	0.523988917846026	1	4.27681015929162	Apex2	NONE
Aph1a	17.6175991389866	0.420508175701775	0.250498112258373	1.67868800251895	0.0932128653709432	1	15.2226491479781	Aph1a	NONE
Aph1b	28.350795439928	0.331194525132364	0.192540844878864	1.7201260612559	0.0854095294133383	1	20.6370075050609	Aph1b	NONE
Api5	50.4005884147019	-0.129900418538578	0.120335591958731	-1.07948460155602	0.280371754589096	1	57.0268407098933	Api5	NONE
Apip	56.4324643120693	-0.152758164188089	0.12651784648995	-1.20740408113272	0.22727656461333	1	57.5082090584425	Apip	NONE
Aplf	1.53889760389272	0.658911398721162	0.939979608052089	0.70098477996413	0.483312513637063	1	0.711896576662927	Aplf	NONE
Apln	12.3118566189161	-0.268758899799294	0.329646619315545	-0.815293966482428	0.414904061574983	1	7.38115403537083	Apln	NONE
Aplnr	48.8286284002863	0.00170110356157117	0.328550989433739	0.00517759378689757	0.995868896312745	1	5.47172181395687	Aplnr	NONE
Aplp1	3.7425431593561	-0.247644189407671	0.418942842151923	-0.591116888727905	0.554442104633958	1	3.99943585619048	Aplp1	NONE
Aplp2	124.45907315434	0.0687892397932642	0.115533500344903	0.595405138664606	0.55157269144474	1	122.129340423386	Aplp2	NONE
Apmap	11.3042364125713	0.299941590476324	0.29692795351944	1.01014938782679	0.31242372340617	1	8.91344394215121	Apmap	NONE
Apoa1	2.34338481776027	-0.776308154054937	1.12711563925632	-0.68875643901734	0.490976552636835	1	1.06530430231221	Apoa1	NONE
Apoa2	0.279021861601845	0.228959364994998	2.4287084617748	0.094272066243671	0.924893038981029	1	0.317197445153576	Apoa2	NONE
Apoa4	0.225319799138198	-0.131711732430388	5.49353614913361	-0.023975765127378	0.980871939776109	1	0.27050581214187	Apoa4	NONE
Apob	0.647321191919468	-0.11924396246577	0.944443566650598	-0.126258430547269	0.899527360482985	1	0.933022988830805	Apob	NONE
Apobec1	2.3742453984	-1.81057417002189	0.983764329800435	-1.84045519356163	0.0657014366822481	1	0.522840647638078	Apobec1	NONE
Apobec2	523.976337512007	0.18228445767516	0.0757572509990637	2.40616515609063	0.0161209748638339	0.979384888851501	483.042455198797	Apobec2	NONE
Apobec3	3.81544410994267	-0.611530473213383	0.439428495205583	-1.39164956275146	0.164028542542643	1	3.74802061362848	Apobec3	NONE
Apobr	5.87296627678882	-0.255795050233601	0.395612809833981	-0.646579291355467	0.517904264269054	1	4.4815229706661	Apobr	NONE
Apoc1	1.50935663566613	1.74776258781358	0.937078755146633	1.86511814318114	0.0621648459785634	1	0.734989779211305	Apoc1	NONE
Apoc3	0.732571799995659	-1.16277929624953	1.05676565279178	-1.10031897155029	0.271193168980376	1	0.468530131704398	Apoc3	NONE
Apoc4	0.585775863623165	-1.211423083633	1.26805938754038	-0.95533623703758	0.339407687861513	1	0.34349286762203	Apoc4	NONE
Apod	2.43647333101751	0.176523991219753	0.575305610377561	0.306835163842578	0.758968841562344	1	2.39378205861892	Apod	NONE
Apoe	188.265520916079	0.133680112898371	0.120293776885863	1.11128037009935	0.266447686138436	1	178.546374694669	Apoe	NONE
Apof	0.153349615587292	-0.131713392177823	2.23092704211798	-0.0590397577738706	0.952920441200922	1	0.262219923898412	Apof	NONE
Apoh	0.180665118072635	0.228959642286524	1.86452498510239	0.122797840799087	0.902267184113262	1	0.185156808730565	Apoh	NONE
Apol3	67.906450869619	0.0790108938879081	0.118089195342046	0.669078095240237	0.503445662216093	1	98.9854014492376	Apol3	NONE
Apol9a	295.662771176077	-0.00267918358439636	0.121637884258223	-0.0220258976118721	0.982427297239804	1	527.26345375618	Apol9a	NONE
Apold1	11.7619205861545	-0.0191444388909981	0.230967565895454	-0.0828879969218871	0.933940598265695	1	15.4811620381861	Apold1	NONE
Apom	1.61673406434834	-0.612597401970553	0.99976671211824	-0.612740346868142	0.540048039993749	1	0.820306260277257	Apom	NONE
Apoo	487.270449061302	-0.0802027186147951	0.0789770566537654	-1.01551921549068	0.309858391591489	1	547.949746848475	Apoo	NONE
Apool	143.950784501718	-0.0679938105950319	0.0897993679134636	-0.757174712638903	0.448945197896631	1	154.582279200371	Apool	NONE
App	37.7606420759081	0.244925136075848	0.185473447019386	1.32054016362918	0.186654735638824	1	31.9706605897686	App	NONE
Appbp2	26.9104845055473	-0.0232650858839856	0.207872832418371	-0.11191980026116	0.910886996900275	1	22.9934881509253	Appbp2	NONE
Appl2	26.8948447697164	0.0778361385587427	0.187366081899421	0.415422779671113	0.677832433616819	1	23.813599917534	Appl2	NONE
Aprt	201.732767880549	0.113326129332826	0.084862719438182	1.33540534740203	0.181743715555452	1	228.162680556607	Aprt	NONE
Aptr	3.05346926449732	0.361264895747853	0.529700630477762	0.682017114878664	0.495228128776712	1	2.93789623481969	Aptr	NONE
Aptx	5.49023268699013	-0.606768969588508	0.387401780832339	-1.56625240153738	0.117289539413451	1	4.78722792433172	Aptx	NONE
Aqp1	23.7039391229943	0.254579315983688	0.198256645198483	1.28408969963563	0.199110571685407	1	20.3086614829513	Aqp1	NONE
Aqp11	0.435574088885347	-0.492387071698888	1.28808191446777	-0.382263787860372	0.702265711870852	1	0.213607099611552	Aqp11	NONE
Aqp12a	0.161781019251819	-0.85305916012544	2.20843273318459	-0.38627355377735	0.699294084510709	1	0.26206978501551	Aqp12a	NONE
Aqp2	0.147802911537278	0.228959545682166	2.07853399462825	0.110154342567351	0.912286971196828	1	0.0613799211998609	Aqp2	NONE
Aqp3	0.456519460323447	-0.492387098894476	1.24446415183047	-0.395661938650645	0.692354437429866	1	0.199236240711809	Aqp3	NONE
Aqp4	0.875267583064279	-1.2518952769533	1.14769889243139	-1.09078721362287	0.275366524024073	1	0.647369578505058	Aqp4	NONE
Aqp5	2.02597147281329	-2.98708009433993	2.32682406346659	-1.28375846770712	0.199226479705274	1	0.750549177478006	Aqp5	NONE
Aqp6	0.137096569544108	0.228959196800411	2.71437281341658	0.084350681552922	0.932777617892375	1	0.217621316240071	Aqp6	NONE
Aqp7	225.658870841438	-0.021313131793455	0.131530440073447	-0.162039538387871	0.871274718156759	1	176.047415344278	Aqp7	NONE
Aqp8	0.311599983672037	0.228959239983865	2.64397590420682	0.0865965683044119	0.930992193751077	1	0.0596871807947228	Aqp8	NONE
Aqp9	0.296029219059223	0.227489122903434	1.3068459137958	0.174074939135464	0.861806568161927	1	0.446068419543225	Aqp9	NONE
Aqr	21.2931088807138	-0.155872019268406	0.194227179415214	-0.802524238562854	0.422249773227188	1	22.0526481412844	Aqr	NONE
Ar	5.56712585970403	0.082091364434138	0.592659947083248	0.138513433948333	0.889834653199449	1	1.67127221418883	Ar	NONE
Araf	121.875079249474	0.0664779351968246	0.0887688520041281	0.748888080626897	0.453924665019618	1	123.100660721883	Araf	NONE
Arap2	3.07362126479576	-0.979279199124531	0.609140086341662	-1.60764202041903	0.107913603595527	1	1.90117808702723	Arap2	NONE
Arc	1.05978935767709	-0.492387191666521	1.08252768012474	-0.454849516281917	0.649217504198172	1	0.377940759976581	Arc	NONE
Arcn1	72.6765944538106	-0.0584880975883296	0.142854597903786	-0.409423976872777	0.682228546862254	1	72.3543054638105	Arcn1	NONE
Areg	0.237440087481923	0.228959642692199	1.86357446831385	0.122860474097051	0.90221758553351	1	0.0544254463008151	Areg	NONE
Arel1	13.162015332862	0.0311326461038698	0.247300029707839	0.125890183436896	0.899818853335189	1	12.6896407793567	Arel1	NONE
Arf1	16.7594533412763	0.300374689049962	0.198991348588209	1.50948617204236	0.131174586422423	1	18.6864612300694	Arf1	NONE
Arf2	54.8977619744968	0.0509356495832051	0.127250313234797	0.400279168580281	0.688950909357606	1	52.368631086404	Arf2	NONE
Arf3	20.2143174438884	-0.16690096363951	0.188280552308685	-0.886448236915501	0.375376035777943	1	23.26098064014	Arf3	NONE
Arf4	261.405056237026	-0.0334390978755123	0.0692929981816213	-0.48257542252489	0.629397233548981	1	329.239213487873	Arf4	NONE
Arf5	56.17991160412	0.0574327532266437	0.139090608567665	0.412916111433244	0.679668076456932	1	50.5664395979743	Arf5	NONE
Arf6	17.3628060294303	-0.0746048618691797	0.234547356542961	-0.318080164998639	0.750424128937636	1	17.4022390012657	Arf6	NONE
Arfgap1	9.94452555729286	0.0725049788636334	0.272791737656656	0.265788764302276	0.790401896866308	1	10.5078083810524	Arfgap1	NONE
Arfgap2	77.1673168932823	-0.160987895338943	0.108627467569843	-1.48201830476656	0.138335424473927	1	68.2399006760513	Arfgap2	NONE
Arfgap3	27.9775271015264	-0.138234086279932	0.185972569951889	-0.743303629754071	0.457297874518177	1	24.2409844747112	Arfgap3	NONE
Arfgef1	41.0903958340028	0.0336082503320774	0.161706328320451	0.207835096382106	0.835357727965839	1	31.7569049318811	Arfgef1	NONE
Arfgef2	5.98093153165615	-0.285062591265046	0.327497631903437	-0.870426419904913	0.384067413706692	1	6.49325485116659	Arfgef2	NONE
Arfip1	4.04625205800684	0.176827474259009	0.465119092759564	0.380176769802949	0.703814201963131	1	3.11134872105628	Arfip1	NONE
Arfip2	13.6766190463857	0.580738295160413	0.259826858543478	2.23509724289429	0.0254109653541302	1	10.85314880002	Arfip2	NONE
Arfrp1	82.5174020192892	-0.025515516437	0.122199993240437	-0.208801291721813	0.8346033629144	1	85.8892368808379	Arfrp1	NONE
Arg1	5.18367892848826	0.25546370758173	0.417949002950535	0.611231766981783	0.541046155628203	1	5.38642770915682	Arg1	NONE
Arg2	2.32689005856925	1.25730016032229	0.593823567539487	2.11729582497361	0.0342347490195628	1	2.43559474689414	Arg2	NONE
Arglu1	37.1603162123147	-0.0802377848025994	0.183754434234864	-0.436657679237521	0.662359625551743	1	36.3194133079485	Arglu1	NONE
Arhgap1	87.0048065855005	-0.22500256009075	0.112855048600451	-1.9937305674941	0.0461815069704338	1	65.8354332505873	Arhgap1	NONE
Arhgap10	7.34918430819253	0.838369282502754	0.405279129179633	2.06862190066333	0.0385815811462839	1	6.25514075535597	Arhgap10	NONE
Arhgap11a	8.5636679540535	-0.639060935731474	0.397824213368406	-1.60639024538124	0.108188192799807	1	4.6962565742781	Arhgap11a	NONE
Arhgap12	10.1742377506782	-0.0380070246025496	0.29657561523217	-0.128152898116038	0.898027974480817	1	7.88866828129722	Arhgap12	NONE
Arhgap15	3.44934142187593	0.361401632942183	0.476705385205172	0.75812366329077	0.448376954818018	1	3.60566574557635	Arhgap15	NONE
Arhgap17	10.6507114595256	0.0669246397607774	0.263509785103755	0.253974021247167	0.799515628235739	1	14.8432699986222	Arhgap17	NONE
Arhgap18	39.28830266135	-0.0948664933025381	0.194853863980541	-0.486859697645062	0.626357761365031	1	20.6119394705888	Arhgap18	NONE
Arhgap20	0.869559059582865	-0.491479425615865	1.08966870386269	-0.45103564402066	0.651963859505157	1	0.479840631239556	Arhgap20	NONE
Arhgap21	20.6505304615507	-0.24373886304886	0.238721269180666	-1.02101862932203	0.30724561259347	1	16.7055794596398	Arhgap21	NONE
Arhgap22	0.581291757667576	-0.865236466874871	1.23890313572986	-0.698389116890193	0.48493388059552	1	0.422360064880568	Arhgap22	NONE
Arhgap24	16.4922322729218	-0.00847870936989829	0.30375399586104	-0.0279130792859663	0.977731476746988	1	7.49227957333701	Arhgap24	NONE
Arhgap25	5.18173673569097	-0.529679153111541	0.452175003766757	-1.17140299375054	0.241436829486033	1	3.53222339909492	Arhgap25	NONE
Arhgap26	1.8875933848442	0.293456841453729	0.772157184109974	0.380048062095002	0.70390973861146	1	1.39384903557036	Arhgap26	NONE
Arhgap27	1.3634254789546	0.512616158834555	0.93169860461044	0.550195263036686	0.582185452251803	1	0.867074755088977	Arhgap27	NONE
Arhgap28	2.9056330622225	0.253808249187758	0.512362457022071	0.49536855347078	0.620339988113676	1	2.79100417682185	Arhgap28	NONE
Arhgap29	18.1456549684174	0.0453070981318541	0.231869054364914	0.195399503637731	0.845080205161331	1	19.7843493370189	Arhgap29	NONE
Arhgap30	0.54677324259896	1.02675098784482	1.0714956976634	0.958240887092537	0.337941304074124	1	0.646639119919014	Arhgap30	NONE
Arhgap31	1.22907831344515	0.831385234803553	0.894211506725039	0.929741150221181	0.352505122966456	1	0.95647516450241	Arhgap31	NONE
Arhgap35	27.4593877316259	-0.143951669779712	0.189766196073982	-0.758573827994058	0.448107533671204	1	23.7166245741343	Arhgap35	NONE
Arhgap39	1.98347701369949	0.494133973299133	0.619364892685453	0.797807526927557	0.424982192680364	1	1.97272367816542	Arhgap39	NONE
Arhgap4	1.09185172097894	0.464736450460548	1.06072752576947	0.43812990534343	0.66129211695139	1	0.643753600536488	Arhgap4	NONE
Arhgap45	2.18162128258405	-0.273063404603427	0.694195525655788	-0.393352297028235	0.694059297261807	1	1.54003723060187	Arhgap45	NONE
Arhgap5	32.3691191448884	0.0631849506680338	0.19939097248817	0.31688972614737	0.751327277941507	1	29.574868031483	Arhgap5	NONE
Arhgap8	9.03506298781491	-0.128566750210482	0.236956718591515	-0.542574825371871	0.587422576008236	1	17.009972852691	Arhgap8	NONE
Arhgap9	1.68995041622392	0.075706578801642	0.631763465501726	0.119833739897445	0.904614853945334	1	1.73213298701792	Arhgap9	NONE
Arhgdia	383.790335102846	-0.128755691280945	0.0761382585147655	-1.69107743981267	0.0908220133552813	1	372.506257297781	Arhgdia	NONE
Arhgdib	104.129142108726	-0.163596918300533	0.152051801636943	-1.07592883832549	0.281959083348143	1	101.116091032771	Arhgdib	NONE
Arhgef1	8.68745263924218	-0.136110275455922	0.368051231248055	-0.369813395255803	0.711521533765748	1	4.88923540785961	Arhgef1	NONE
Arhgef11	4.69767808781644	-0.29015477134879	0.546758114156134	-0.530682149631405	0.595639057796009	1	2.61750225947304	Arhgef11	NONE
Arhgef12	10.9374245598449	0.0747862061689673	0.260013251174637	0.287624595404707	0.773634115697331	1	12.3168681911938	Arhgef12	NONE
Arhgef15	8.28225751521642	0.001438479546914	0.388464960386469	0.0037029840361481	0.997045452960829	1	4.24559184486465	Arhgef15	NONE
Arhgef16	8.98338679031159	0.263300803702327	0.224114925535602	1.17484724889731	0.240055833142918	1	17.6201932402111	Arhgef16	NONE
Arhgef18	3.56596165141086	-0.01461310937099	0.474508421044029	-0.0307963119786953	0.97543198164121	1	3.18016514845487	Arhgef18	NONE
Arhgef19	0.355115805800035	-0.492387093675878	1.25295176044687	-0.392981684706095	0.694333008879957	1	0.322869447178106	Arhgef19	NONE
Arhgef2	11.148774666444	0.517058547229088	0.340056502714866	1.52050774827452	0.12838341286972	1	5.63744101995616	Arhgef2	NONE
Arhgef25	5.41389035116123	0.369434597248722	0.590322946527653	0.625817782320301	0.531434466821956	1	1.97092641625655	Arhgef25	NONE
Arhgef28	2.07349292016048	1.00030147993535	0.818958068394555	1.2214318639003	0.221922548895322	1	1.08233451516574	Arhgef28	NONE
Arhgef3	21.0886105725123	-0.241388115686812	0.170127939360088	-1.41886227855788	0.155939171545527	1	28.667053431848	Arhgef3	NONE
Arhgef37	1.33685146688039	0.68579330155607	0.669628106554598	1.02414055629272	0.305768890862819	1	1.64162721048181	Arhgef37	NONE
Arhgef39	0.816511546310961	-0.131713636040712	1.12877099549722	-0.116687651052456	0.907107576452434	1	0.257547795801391	Arhgef39	NONE
Arhgef40	9.72162885257277	0.0937398064182356	0.377324243090903	0.248433033749311	0.803799377302199	1	4.9506260710095	Arhgef40	NONE
Arhgef6	2.14150429586865	0.913433555841974	0.714185374677312	1.27898664440544	0.2009017590395	1	1.57351068418637	Arhgef6	NONE
Arhgef7	42.4205428675926	0.278990290611764	0.145936650312435	1.91172190134881	0.0559118736289163	1	37.2197317445651	Arhgef7	NONE
Arhgef9	8.59481514008392	-0.531494437763587	0.316136846847404	-1.68121635634625	0.092720897614363	1	7.10009047874496	Arhgef9	NONE
Arid1a	36.4781453473845	-0.0224284754089252	0.211616671501293	-0.105986334865815	0.915593194312203	1	27.3051579697878	Arid1a	NONE
Arid3a	0.219619150772987	0.950306319232406	1.61641600291243	0.58790949701077	0.556593041552023	1	0.21902418474364	Arid3a	NONE
Arid3b	2.09743455151304	-0.134932466502031	0.594184611208617	-0.227088456948705	0.820354959618124	1	1.93734662678871	Arid3b	NONE
Arid4a	13.4495550402472	0.0898145692854635	0.266351554938453	0.337203097260751	0.735963802614298	1	10.4572885623848	Arid4a	NONE
Arid4b	33.2896589187318	0.335960622482784	0.176869833659396	1.89947949591989	0.0575014600148447	1	37.3379456886673	Arid4b	NONE
Arid5a	53.0169472764181	-0.346736824331412	0.14187579489935	-2.44394630230897	0.0145275886306826	0.977948443260813	98.3093469643944	Arid5a	NONE
Arid5b	77.9629248309993	0.117900971961586	0.156681484556694	0.752488223450067	0.451757509301937	1	129.916259203152	Arid5b	NONE
Arih1	27.2226321259972	-0.223021886106257	0.19557785127621	-1.14032281595776	0.254151835714263	1	32.1491901232704	Arih1	NONE
Arih2	40.2461126679915	-0.0740568456306329	0.13000219064303	-0.569658443941023	0.568909380568032	1	44.2773256804144	Arih2	NONE
Arl1	20.2079562878948	-0.115883245247505	0.177132564965131	-0.654217620968324	0.512971610608827	1	26.3934904796326	Arl1	NONE
Arl11	3.27120926451974	1.0228807336844	0.937652237833527	1.09089563530269	0.275318807907804	1	0.648925775228904	Arl11	NONE
Arl13b	23.1612972782999	-0.140966065011819	0.19924411158391	-0.707504296569651	0.479253143581723	1	18.6239431844151	Arl13b	NONE
Arl14ep	29.6543481780272	-0.16009107565036	0.188118621919552	-0.851011314120842	0.394763067854647	1	19.9357885836467	Arl14ep	NONE
Arl2	64.4555249056794	-0.139916509957832	0.120827184067056	-1.15798866818068	0.246868660819792	1	62.8849733034135	Arl2	NONE
Arl2bp	48.2600130235328	-0.0665678210794029	0.143174989255046	-0.464940290380057	0.641974216598033	1	46.3137298399243	Arl2bp	NONE
Arl3	68.7959383370921	-0.0507145007943971	0.125514504794188	-0.404052909084539	0.686173812533031	1	65.0213709020567	Arl3	NONE
Arl4a	43.3083693545779	-0.196772450836521	0.158480975474693	-1.24161559611262	0.214378424670422	1	40.5892936352474	Arl4a	NONE
Arl4c	11.0054039163151	0.218577450280981	0.330283920783313	0.66178653130493	0.508108039131718	1	9.40256011626284	Arl4c	NONE
Arl4d	1.75013552743096	0.116863198765662	0.935946927671986	0.124860924600009	0.900633653865747	1	0.727110632225097	Arl4d	NONE
Arl5a	1.85066086105893	0.161434848886158	0.590555175385749	0.273361161860463	0.784575604518682	1	2.34285207905386	Arl5a	NONE
Arl5b	3.56018301427876	0.0575591459268779	0.415668169154991	0.138473787983067	0.889865984185932	1	4.7157532093787	Arl5b	NONE
Arl5c	15.7780835452671	0.0500674747875971	0.243286197864827	0.205796610029704	0.836949789329007	1	33.489924104345	Arl5c	NONE
Arl6	2.17530433166543	-0.696327845091108	0.570102480719114	-1.22140820052699	0.221931503819983	1	2.10119303070358	Arl6	NONE
Arl6ip1	176.739888649463	-0.0266078232469978	0.0979102169546218	-0.27175737195363	0.785808584257035	1	140.967594907962	Arl6ip1	NONE
Arl6ip4	80.2496461946996	0.00937512453190467	0.105344698061658	0.0889947449127193	0.929086086501753	1	75.6121042412274	Arl6ip4	NONE
Arl6ip5	10.3312200401819	0.955753655073033	0.28761940848612	3.32298039309526	0.000890611741350134	0.704680489192696	10.845973169275	Arl6ip5	NONE
Arl6ip6	23.2302766109407	-0.100716739718652	0.192351888447204	-0.523606711281634	0.600552112634185	1	21.987204006914	Arl6ip6	NONE
Arl8a	8.84164136612062	0.291041315933656	0.330349991165547	0.881009001716026	0.378312947820507	1	7.35435888330815	Arl8a	NONE
Arl8b	94.5364600486624	-0.121273824986572	0.0908845481204107	-1.33437231624785	0.182081868135222	1	108.397499815529	Arl8b	NONE
Armc1	52.7569698560196	0.111907253962793	0.121476957771383	0.921222065615111	0.35693450024338	1	51.2834244675373	Armc1	NONE
Armc10	13.6264639416122	0.0810737531439757	0.270354543205987	0.29987938128417	0.764269162303589	1	10.599044307158	Armc10	NONE
Armc12	0.222593950321219	0.92945637437005	1.6771842036902	0.554176680370007	0.579457936034963	1	0.300811043052624	Armc12	NONE
Armc3	1.36906595819252	-0.842285615883414	0.717646638310062	-1.17367736559995	0.240524279671915	1	1.4603992220327	Armc3	NONE
Armc5	4.03416706454498	-0.19837411210427	0.466371604629721	-0.425356325588841	0.670576938853144	1	3.10345340008548	Armc5	NONE
Armc6	0.392940426654773	-0.492387054053616	1.31560906207353	-0.374265477677361	0.708206813580945	1	0.330540200594872	Armc6	NONE
Armc7	2.78419759704401	0.403676943551122	0.60576426162584	0.666392801826365	0.50516006221948	1	1.81430412265706	Armc7	NONE
Armc8	39.5881127024032	-0.0180626328749129	0.148838133024924	-0.121357561451596	0.903407829425639	1	41.036037884295	Armc8	NONE
Armc9	8.31822076559456	-0.388879848463487	0.308762277621244	-1.25947978962806	0.207857085650301	1	7.48834075284117	Armc9	NONE
Armcx1	29.9830737326753	0.291987372697024	0.208187167911948	1.40252339097345	0.160759010572347	1	15.4121410819117	Armcx1	NONE
Armcx2	7.44671664355973	0.0170766060242882	0.504968984242782	0.0338171383929553	0.973022969300577	1	2.57482101514548	Armcx2	NONE
Armcx3	69.2521557363825	-0.188664921987487	0.12659977495732	-1.49024689855168	0.136159329143905	1	60.8303271974397	Armcx3	NONE
Armcx6	4.59550397592458	-0.268370627479054	0.65538246124789	-0.409487045118753	0.682182271987634	1	1.41095049045035	Armcx6	NONE
Armh1	0.38861861574742	0.589633306661468	1.2942358967246	0.455584108085462	0.648689073095925	1	0.257496147243394	Armh1	NONE
Armh4	1.95974664604382	-0.94384030166092	0.714162198482648	-1.32160495706194	0.186299731862415	1	1.49680106757552	Armh4	NONE
Armt1	40.3119854637791	0.127705964677867	0.133957446869632	0.953332328005258	0.340421716816691	1	40.8133009584228	Armt1	NONE
Arnt	2.30569004820469	-0.140250652544534	0.532272531534441	-0.263494064103247	0.79216979811353	1	2.67259025157101	Arnt	NONE
Arnt2	0.785640823719288	1.42853147828285	1.03668893157216	1.37797504610805	0.16821099271245	1	0.636301383622459	Arnt2	NONE
Arntl	12.9057431117956	0.0609541200604153	0.252733122059964	0.24117978507761	0.809415777692589	1	15.7630751311501	Arntl	NONE
Arntl2	0.202887645729596	-0.853059732865587	1.87999811299892	-0.453755632501573	0.650004720407692	1	0.142093337854919	Arntl2	NONE
Arpc1a	200.535252277827	0.0306612028161369	0.0738722533751148	0.415057094041017	0.678100107817077	1	202.605584274094	Arpc1a	NONE
Arpc1b	422.025007081502	0.10819016447373	0.0880062571987245	1.2293462751112	0.218942004186122	1	477.956309100309	Arpc1b	NONE
Arpc2	145.152348104255	0.129655658228648	0.0776050825259905	1.67071091233264	0.0947787924046554	1	139.732229395836	Arpc2	NONE
Arpc3	167.093491660298	0.111355372878365	0.0826721784505668	1.34695099325282	0.177996016656079	1	180.686622033704	Arpc3	NONE
Arpc4	204.934928917006	-0.0662424716878974	0.0848060446609996	-0.781105544453729	0.434740421208778	1	201.412688799709	Arpc4	NONE
Arpc5	94.159696123785	-0.138101707157146	0.0910314157884834	-1.51707743926595	0.129247133561083	1	108.882057084411	Arpc5	NONE
Arpc5l	94.0724456757395	0.295130851165153	0.112974984242066	2.6123557630492	0.00899206268311631	0.955513085170055	92.8227806941348	Arpc5l	NONE
Arpin	13.8705954663912	-0.250610083917458	0.25122900100117	-0.997536442523571	0.31850419398462	1	12.9076809931503	Arpin	NONE
Arpp19	119.423387909851	-0.242691747921463	0.0935057759167606	-2.59547333351374	0.00944607325844927	0.955513085170055	126.42488514513	Arpp19	NONE
Arpp21	1.74293781581016	0.791491132525794	0.829913784239758	0.953702839447158	0.340234082474192	1	1.37083783988137	Arpp21	NONE
Arr3	0.198415096758968	-0.131713410389607	2.1680638703594	-0.0607516283031705	0.951557014139657	1	0.12218096403964	Arr3	NONE
Arrb1	0.234319238179207	0.589632796185668	1.84568234066019	0.319466022508921	0.749373152658475	1	0.268214491337382	Arrb1	NONE
Arrb2	1.08005131341307	-0.550639713775548	0.867292955996633	-0.634894714604006	0.525497084439998	1	0.976605196649883	Arrb2	NONE
Arrdc1	8.19608222550378	-0.0987032317970593	0.407501724935303	-0.242215494456447	0.808613189623943	1	4.22638260705114	Arrdc1	NONE
Arrdc2	2.6002608358933	-0.138637500044822	0.590079913201754	-0.234946990980559	0.814249876658883	1	1.91503660888926	Arrdc2	NONE
Arrdc3	8.57418677996467	0.278890856119191	0.265492542774733	1.05046587450038	0.29350397268419	1	16.6116291859592	Arrdc3	NONE
Arrdc4	0.460589760613636	1.13252240811784	1.17616834781574	0.962891417900372	0.335602016853653	1	0.867746492541998	Arrdc4	NONE
Arsa	1.94276028464838	0.35565730292304	0.687242730157238	0.517513372373786	0.604797836525357	1	1.54270978720636	Arsa	NONE
Arsb	3.0888284652337	-0.511527058744827	0.533073486204139	-0.959580755717681	0.337266258296799	1	2.6551241468247	Arsb	NONE
Arse	2.59599264839364	0.754275777721963	0.521176690198075	1.44725539708097	0.14782540630502	1	2.85362191517121	Arse	NONE
Arsg	0.137833035144051	0.589631602295696	2.73058957893833	0.215935637799126	0.829037917408214	1	0.135221804726536	Arsg	NONE
Arsi	0.389107531410954	-0.492387022877175	1.36288691675856	-0.361282375538719	0.71788836752552	1	0.323465244653274	Arsi	NONE
Arsj	0.640215087958694	0.852700839637992	0.991347871403159	0.860142906678233	0.389710271968101	1	0.77589477975653	Arsj	NONE
Arsk	0.977251483723385	-0.274537148725786	0.775100167758687	-0.354195702885279	0.723192223729043	1	1.28124395080483	Arsk	NONE
Art1	1.93752442453214	-0.768370992449366	0.58675990890483	-1.30951515396392	0.190359907956754	1	2.38677564371967	Art1	NONE
Art2b	0.246627168696629	-0.853059974932133	1.7224605424704	-0.495256613372781	0.620418992648862	1	0.142093337854919	Art2b	NONE
Art3	647.950482724845	-0.0170411260936303	0.0896519631491808	-0.190080902804927	0.849245734613615	1	666.68841300433	Art3	NONE
Art4	18.2920397130174	-0.145612930511474	0.215367416117748	-0.676114024750443	0.498968252923653	1	28.0440093208708	Art4	NONE
Art5	0.55695929283978	-1.63780611359605	1.07440567565262	-1.52438334114459	0.127412979074958	1	0.624792626025723	Art5	NONE
Artn	0.137785634612574	-0.131713315643193	2.4777338544201	-0.0531587827353714	0.957605395766477	1	0.143442350374026	Artn	NONE
Arv1	10.8755858827157	0.0948891917486395	0.230791315212602	0.411147151101543	0.680964637615986	1	13.5310585531001	Arv1	NONE
Arvcf	7.30453620484124	-0.673668858499695	0.450636659985326	-1.49492688526857	0.134933524813778	1	3.31630799428364	Arvcf	NONE
As3mt	65.1266614740879	-0.0397833578968496	0.122841299855873	-0.323859792622894	0.746044185585517	1	59.8662435386169	As3mt	NONE
Asah1	147.242897698912	-0.0706851358025331	0.0944776892257802	-0.748167492047902	0.454359136395078	1	141.342688764411	Asah1	NONE
Asah2	4.39975053010293	0.131175083020563	0.443238617105819	0.295946873666124	0.767270653520805	1	4.24233366674769	Asah2	NONE
Asap1	6.82323537038975	1.08896400655935	0.422397200903087	2.57805687213632	0.00993576437748411	0.955513085170055	4.62131512797974	Asap1	NONE
Asb1	2.23293392113308	-0.693904203383821	0.582285833528927	-1.1916899972964	0.233382821614547	1	2.13477261743835	Asb1	NONE
Asb10	8.00546259813797	0.382405776853294	0.353982248420734	1.08029647972284	0.280010176819014	1	6.21495625565568	Asb10	NONE
Asb11	195.064784639754	0.0328291943041356	0.100086703900528	0.328007547703472	0.742905955821737	1	240.827829468962	Asb11	NONE
Asb12	83.8584211490575	-0.112227517158782	0.121264514980361	-0.925476980441949	0.354717852320906	1	81.4290543923415	Asb12	NONE
Asb13	2.50673273370472	0.18913838104294	0.501028905080589	0.377499938875817	0.70580210979961	1	2.90453491640468	Asb13	NONE
Asb14	17.9941566533421	-0.434464460813587	0.223558226433325	-1.9434062782886	0.051967089299563	1	17.5531096871933	Asb14	NONE
Asb18	3.39240707736591	-0.40805499992492	0.560112309783537	-0.728523535007861	0.466293167155564	1	2.09829937785049	Asb18	NONE
Asb2	164.232179257458	0.0909741965519645	0.113435503952185	0.801990500172781	0.422558453496009	1	117.531712640959	Asb2	NONE
Asb3	10.5349815101657	0.0532328986844333	0.298609552670915	0.178269242253944	0.858511533002252	1	10.0411963678645	Asb3	NONE
Asb4	0.281858339415228	-0.492386641675107	1.84549156626799	-0.266805143233911	0.789619194036394	1	0.0623426500663	Asb4	NONE
Asb5	3.11042598774519	0.372489787280637	0.505815475916846	0.736414374442495	0.461478559387612	1	2.73643993831884	Asb5	NONE
Asb6	10.5105736980634	0.182842275446963	0.282132025641955	0.648073450828309	0.516937444612533	1	8.99998890302847	Asb6	NONE
Asb7	0.114357726858355	0	2.56870364566842	0	1	1	0	Asb7	NONE
Asb8	105.389882671951	0.163665542737009	0.115906853093899	1.41204370896361	0.157937091697641	1	99.5455377213503	Asb8	NONE
Asb9	0.332361433011709	-1.88673160993785	1.56254941185788	-1.20747004582371	0.227251174086876	1	0.527248752052867	Asb9	NONE
Ascc1	71.2450220615511	-0.0279868497946514	0.130416369308988	-0.214596142669359	0.830082201580864	1	60.5347411082513	Ascc1	NONE
Ascc2	12.3833092441286	-0.149936270147162	0.217393222171257	-0.689700758145283	0.490382388999248	1	15.2458755090662	Ascc2	NONE
Ascc3	29.4927614002442	0.374247340486006	0.175770794503944	2.129178180836	0.0332395213962469	1	50.475943245954	Ascc3	NONE
Ascl2	1.29942283549163	1.11815146459242	0.840356318735437	1.33056828355263	0.183331104310133	1	1.1032133674888	Ascl2	NONE
Ascl3	1.88761547833269	-0.402866931056077	0.593898759408038	-0.678342772525119	0.497554384832945	1	2.56992230703326	Ascl3	NONE
Asf1a	31.409164602382	0.134839204836912	0.165975884278156	0.812402388596028	0.416560776094867	1	26.2650911103273	Asf1a	NONE
Asf1b	11.058328450643	-0.299418048970844	0.364080362202641	-0.82239549301534	0.410851843618319	1	4.78751674194629	Asf1b	NONE
Asgr1	1.26775724027942	-1.16572355771467	1.03759224826529	-1.12348907739393	0.261229836917521	1	0.473584075292079	Asgr1	NONE
Asgr2	3.08352651910363	0.241350590427572	0.519661570223165	0.464438019390054	0.642333956195212	1	2.5961164732021	Asgr2	NONE
Ash1l	57.9848609131195	0.270981261988081	0.124555497663751	2.17558652223943	0.0295861920323579	1	68.0524222375437	Ash1l	NONE
Ash2l	19.5468446267514	0.0176000845043609	0.218317082207577	0.0806170746072298	0.935746486830545	1	15.9275340407859	Ash2l	NONE
Asic1	0.871813418029679	0.096854645919404	0.907171416460555	0.106765539744732	0.914974986469433	1	0.91455538641498	Asic1	NONE
Asic2	0.190214786857445	-0.853059217056832	2.17800373455331	-0.391670226971299	0.695301891365981	1	0.274642756803869	Asic2	NONE
Asic3	0.192492282611685	0.950305260965299	2.20000047538115	0.431956843464162	0.665772779647922	1	0.16812967950641	Asic3	NONE
Asic5	0.242999553255476	-0.853060289168716	1.49336711252352	-0.571232808071687	0.567841841635975	1	0.276668120741996	Asic5	NONE
Asl	18.1970269295582	-0.00614455258305667	0.215240501790314	-0.0285473808690646	0.977225578942175	1	19.435062194813	Asl	NONE
Asmtl	13.4650128920225	0.405860283533572	0.243286832880308	1.66823776991354	0.095268535848723	1	15.1098380319832	Asmtl	NONE
Asns	16.8509903440893	-0.150378795853944	0.214224811144664	-0.701967223359549	0.482699604274783	1	17.6998944473536	Asns	NONE
Asnsd1	28.9502885188413	-0.128957583022346	0.177397167383019	-0.726942740545082	0.467261033169807	1	27.9084430127827	Asnsd1	NONE
Aspa	1.90659710918281	-0.400280156174102	0.961925936117794	-0.416123675581074	0.677319506208915	1	0.733907619401603	Aspa	NONE
Aspdh	0.411680491134138	-0.131713627218525	1.18662705941196	-0.110998334458846	0.911617667480912	1	0.398296739381249	Aspdh	NONE
Aspg	0.134958516012006	0.228959332084804	2.48718686302297	0.092055540936125	0.92665391159612	1	0.0596871807947228	Aspg	NONE
Asph	123.880837895465	0.117742166662896	0.101610854775339	1.15875579359335	0.2465557413596	1	145.223853178642	Asph	NONE
Aspm	6.41168165088685	0.195444677682704	0.476755105839117	0.409947738973261	0.681844284727888	1	2.90619005028849	Aspm	NONE
Aspn	23.2911483307298	-0.07817409039506	0.204361168009369	-0.382529083957262	0.702068960338275	1	16.8008106725518	Aspn	NONE
Asrgl1	50.1802292899329	0.145943975645528	0.14061796940127	1.03787571579177	0.299327920629329	1	57.9599420029717	Asrgl1	NONE
Ass1	5.17446849317673	0.638734375568803	0.347552559692618	1.83780656408835	0.0660909140486717	1	10.2048513915868	Ass1	NONE
Aste1	2.02552005022215	0.538431048322108	0.609717987902815	0.883082111738405	0.377191908374654	1	2.06667866744277	Aste1	NONE
Astn1	2.03545460277056	-0.345845223720194	0.565595483184387	-0.611470978822238	0.540887825398014	1	2.74529239006029	Astn1	NONE
Astn2	0.437752330911719	0.228959861781089	1.24865551055491	0.183365115394669	0.854511545651819	1	0.349574167991558	Astn2	NONE
Atad1	83.4901333246863	0.0895024235225622	0.102705877643015	0.871444026150625	0.383511755768506	1	115.178391822929	Atad1	NONE
Atad2	15.5394559338665	-0.120142659603737	0.220159545550746	-0.545707247456345	0.585267189287954	1	15.2482944304212	Atad2	NONE
Atad3a	37.6409957903958	0.447556819080814	0.171238529366228	2.61364554307532	0.00895819200102037	0.955513085170055	39.8904616879637	Atad3a	NONE
Atat1	3.17707013059948	0.209224432445351	0.616305992975464	0.339481418045664	0.734247093095763	1	1.67590343200747	Atat1	NONE
Atcay	0.278246570140746	0.228959772562145	1.52920888505547	0.149724327918642	0.880982113630005	1	0.181717011655746	Atcay	NONE
Ate1	41.4917637166409	0.352207616582304	0.156955972596139	2.24398989574333	0.0248330514682735	1	34.5679575797736	Ate1	NONE
Atf1	22.3451190961663	-0.00742181102898771	0.194417111216609	-0.0381746801119719	0.969548408520162	1	25.0792053621227	Atf1	NONE
[truncated: 12,820 more rows]

## Sheet: LPS+R vs NBUTGT
Name	baseMean	log2FoldChange	lfcSE	stat	pvalue	padj	meanInComp	Name	DE
[truncated: 13,730 more rows]
