# Supplementary material for: Beneficial Effects of O-GlcNAc Stimulation in a Young Rat Model of Sepsis: Beyond Modulation of Gene Expression
Source: Int J Mol Sci. 2022 Jun 9;23(12):6430. doi: 10.3390/ijms23126430 (PMC9224386; doi:10.3390/ijms23126430)
Supplement: Supplementary file 1 [file ijms-23-06430-s001.zip › Suppl/Table S2.xlsx]

## Sheet: GOenrich -overexp genes Ctrl 
GO enrichment analysis from overexpressed genes in Ctrl group after Ctrl vs LPS group comparison
ONTOLOGY	ID	Description	GeneRatio	BgRatio	pvalue	p.adjust	qvalue	geneID	Count
BP	GO:0032231	regulation of actin filament bundle assembly	18/585	113/17859	2.71460439749824e-08	0.000127314946242667	0.000115899320381609	Rgcc/Apoa1/Ttc8/Id1/Synpo2l/Cgnl1/Dbn1/Arhgef15/Pik3r2/Tgfb3/Fhod1/Ccn2/Rapgef3/Nrp1/F11r/Mk1/Swap70/Pxn	18
BP	GO:0110053	regulation of actin filament organization	28/585	278/17859	1.45082367986576e-07	0.000308436981729633	0.000280781146424732	Rgcc/Apoa1/Ttc8/Id1/Synpo2l/Lmod1/Cgnl1/Dbn1/Arhgef15/Pik3r2/Nck2/Arhgap18/Ccl24/Cdc42ep3/Tgfb3/Ssh2/Fhod1/Ccn2/Rapgef3/Nrp1/Lmod2/F11r/Mk1/Baiap2l1/Swap70/Kank3/Pxn/Rgs4	28
BP	GO:0051301	cell division	39/585	488/17859	2.87982719147332e-07	0.000308436981729633	0.000280781146424732	Ccnf/Cdc6/Ccnd1/Incenp/Sapcd2/Cdc20/Kif20b/Reep4/Cep55/Ckap2/Kif18b/Klhl21/Knstrn/Ndc80/Nusap1/Aspm/Birc5/Tpx2/Kif20a/Prc1/Tgfb3/Ccnb1/Kif2c/Cdc45/Cdca3/Cdk5/Sox17/Kifc1/Septin4/Sgo2/Tipin/Lzts2/Flcn/Haus8/Ing2/Snx33/Susd2/Aurka/Cdk1	39
BP	GO:0032233	positive regulation of actin filament bundle assembly	13/585	69/17859	3.14178834401747e-07	0.000308436981729633	0.000280781146424732	Rgcc/Apoa1/Id1/Synpo2l/Arhgef15/Tgfb3/Fhod1/Ccn2/Rapgef3/Nrp1/Mk1/Swap70/Pxn	13
BP	GO:0061572	actin filament bundle organization	21/585	176/17859	3.28824074338628e-07	0.000308436981729633	0.000280781146424732	Rgcc/Apoa1/Ttc8/Id1/Synpo2l/Rflnb/Cgnl1/Dbn1/Arhgef15/Pik3r2/Tgfb3/Fhod1/Ccn2/Rapgef3/Nrp1/F11r/Mk1/Aif1l/Baiap2l1/Swap70/Pxn	21
BP	GO:0032956	regulation of actin cytoskeleton organization	32/585	368/17859	5.49671233198692e-07	0.000429659680616977	0.000391134477518227	Rgcc/Apoa1/Ttc8/Id1/Tek/Grhl3/Synpo2l/Lmod1/Cgnl1/Dbn1/Arhgef15/Myo1f/Pik3r2/Nck2/Arhgap18/Ccl24/Cdc42ep3/Tgfb3/Ssh2/Fhod1/Csf1r/Ccn2/Rapgef3/Nrp1/Lmod2/F11r/Mk1/Baiap2l1/Swap70/Kank3/Pxn/Rgs4	32
BP	GO:0140014	mitotic nuclear division	27/585	283/17859	7.13172504194979e-07	0.000477825577810636	0.000434981605566141	Rgcc/Cdc6/Chek2/Bub1b/Incenp/Cdc20/Cav2/Ccdc8/Kif20b/Reep4/Dusp1/Kif18b/Knstrn/Ndc80/Nusap1/Birc5/Tpx2/Kif22/Prc1/Ccnb1/Kif2c/Tacc3/Atm/Kifc1/Sgo2/Bub1/Aurka	27
BP	GO:0051017	actin filament bundle assembly	20/585	173/17859	1.03786288578226e-06	0.000502890280182738	0.000457798894943594	Rgcc/Apoa1/Ttc8/Id1/Synpo2l/Cgnl1/Dbn1/Arhgef15/Pik3r2/Tgfb3/Fhod1/Ccn2/Rapgef3/Nrp1/F11r/Mk1/Aif1l/Baiap2l1/Swap70/Pxn	20
BP	GO:0000070	mitotic sister chromatid segregation	19/585	158/17859	1.05599652712449e-06	0.000502890280182738	0.000457798894943594	Cdc6/Bub1b/Incenp/Cdc20/Dusp1/Kif18b/Knstrn/Ndc80/Nusap1/Birc5/Kif22/Prc1/Ccnb1/Kif2c/Tacc3/Atm/Kifc1/Sgo2/Bub1	19
BP	GO:0032970	regulation of actin filament-based process	34/585	417/17859	1.07226072533633e-06	0.000502890280182738	0.000457798894943594	Rgcc/Apoa1/Ttc8/Id1/Tek/Grhl3/Synpo2l/Lmod1/Cgnl1/Dbn1/Arhgef15/Myo1f/Pik3r2/Nck2/Arhgap18/Ccl24/Gja5/Cdc42ep3/Tgfb3/Ssh2/Fhod1/Csf1r/Ccn2/Rapgef3/Nrp1/Lmod2/F11r/Mk1/Baiap2l1/Swap70/Gata4/Kank3/Pxn/Rgs4	34
BP	GO:0003171	atrioventricular valve development	8/585	28/17859	2.19928928453329e-06	0.000937696976769192	0.000853618884025551	Aplnr/Tbx5/Heyl/Dchs1/Efna1/Gja5/Bmpr1a/Gata4	8
BP	GO:0051492	regulation of stress fiber assembly	14/585	96/17859	2.83088466897099e-06	0.00110640409145616	0.00100719896643389	Rgcc/Apoa1/Ttc8/Synpo2l/Cgnl1/Arhgef15/Pik3r2/Tgfb3/Fhod1/Ccn2/Rapgef3/Nrp1/F11r/Pxn	14
BP	GO:0000819	sister chromatid segregation	20/585	186/17859	3.23255619302708e-06	0.00116620681117669	0.00106163950760468	Cdc6/Bub1b/Incenp/Cdc20/Dusp1/Kif18b/Knstrn/Ndc80/Nusap1/Birc5/Kif22/Prc1/Ccnb1/Kif2c/Tacc3/Atm/Kifc1/Fen1/Sgo2/Bub1	20
BP	GO:0003197	endocardial cushion development	10/585	50/17859	4.14960337752971e-06	0.00139011713147245	0.00126547303001959	Aplnr/Tbx5/Nos3/Heyl/Gata5/Dchs1/Snai1/Acvrl1/Bmpr1a/Gata4	10
BP	GO:0007015	actin filament organization	34/585	448/17859	5.23171131287804e-06	0.00163578173715987	0.00148911025158129	Rgcc/Apoa1/Ppargc1b/Ttc8/Id1/Synpo2l/Lmod1/Shroom4/Rflnb/Cgnl1/Dbn1/Arhgef15/Myo1f/Pik3r2/Nck2/Arhgap25/Arhgap18/Ccl24/Cdc42ep3/Tgfb3/Ssh2/Fhod1/Ccn2/Rapgef3/Nrp1/Lmod2/F11r/Mk1/Aif1l/Baiap2l1/Swap70/Kank3/Pxn/Rgs4	34
BP	GO:1902903	regulation of supramolecular fiber organization	31/585	392/17859	5.9825181447979e-06	0.00175362563119388	0.00159638773653291	Rgcc/Apoa1/Ttc8/Id1/Nav3/Synpo2l/Lmod1/Cgnl1/Ckap2/Dbn1/Arhgef15/Pik3r2/Nck2/Tpx2/Arhgap18/Ccl24/Cdc42ep3/Tgfb3/Ssh2/Fhod1/Ccn2/Rapgef3/Nrp1/Lmod2/F11r/Mk1/Baiap2l1/Swap70/Kank3/Pxn/Rgs4	31
BP	GO:0010639	negative regulation of organelle organization	29/585	358/17859	7.52935266868653e-06	0.00206064529866199	0.00187587865141354	Ccnf/Tmem14a/Nav3/Bub1b/Lmod1/Cgnl1/Ckap2/Dusp1/Dbn1/Mcm2/Ndc80/Birc5/Tpx2/Setmar/Ccnb1/Rps6ka2/Ssh2/Tchp/Usp30/Atm/Lmod2/Rtel1/F11r/Flcn/Bub1/Swap70/Pparg/Kank3/Acd	29
BP	GO:0045765	regulation of angiogenesis	26/585	303/17859	8.05358301773049e-06	0.00206064529866199	0.00187587865141354	Aplnr/Rgcc/Cxcr4/Cela1/Id1/Klf4/Nos3/Tek/Plxnd1/Cldn5/Ramp2/Efna1/C5ar1/Notch4/Cd34/Ccl24/Gata2/Rapgef3/Nrp1/Acvrl1/Fbln5/Tcf4/Pparg/Gata4/Pxn/Ets1	26
BP	GO:0051495	positive regulation of cytoskeleton organization	22/585	232/17859	8.34802999457947e-06	0.00206064529866199	0.00187587865141354	Rgcc/Apoa1/Id1/Nav3/Tek/Synpo2l/Lmod1/Arhgef15/Nck2/Ccl24/Cdc42ep3/Tgfb3/Fhod1/Ccn2/Rapgef3/Nrp1/Lmod2/Mk1/Nes/Baiap2l1/Swap70/Pxn	22
BP	GO:1901342	regulation of vasculature development	26/585	307/17859	1.01712469933051e-05	0.00236763670841379	0.00215534384229073	Aplnr/Rgcc/Cxcr4/Cela1/Id1/Klf4/Nos3/Tek/Plxnd1/Cldn5/Ramp2/Efna1/C5ar1/Notch4/Cd34/Ccl24/Gata2/Rapgef3/Nrp1/Acvrl1/Fbln5/Tcf4/Pparg/Gata4/Pxn/Ets1	26
BP	GO:0000280	nuclear division	33/585	443/17859	1.06013583958827e-05	0.00236763670841379	0.00215534384229073	Rgcc/Cdc6/Chek2/Bub1b/Incenp/Cdc20/Cav2/Ccdc8/Kif20b/Reep4/Dusp1/Kif18b/Ccnb2/Knstrn/Ndc80/Nusap1/Aspm/Birc5/Tpx2/Kif20a/Kif22/Prc1/Ccnb1/Kif2c/Rps6ka2/Tacc3/Atm/Kifc1/Sgo2/Msh3/Bub1/Ing2/Aurka	33
BP	GO:0110020	regulation of actomyosin structure organization	14/585	109/17859	1.28381951006721e-05	0.00262742557925734	0.00239183888440529	Rgcc/Apoa1/Ttc8/Synpo2l/Cgnl1/Arhgef15/Pik3r2/Tgfb3/Fhod1/Ccn2/Rapgef3/Nrp1/F11r/Pxn	14
BP	GO:0007051	spindle organization	19/585	187/17859	1.28850294931597e-05	0.00262742557925734	0.00239183888440529	Chek2/Incenp/Cdc20/Ccnb2/Knstrn/Ndc80/Aspm/Tpx2/Prc1/Ccnb1/Tacc3/Kifc1/Lzts2/Dlgap5/Haus8/Pkd1/Haus4/Aurka/Cdk1	19
BP	GO:0060485	mesenchyme development	25/585	294/17859	1.40080382796048e-05	0.00273740414713944	0.00249195628342443	Aplnr/Rgcc/Tcf15/Vasn/Radil/Tbx5/Nos3/Myocd/Heyl/Rflnb/Gata5/Adam15/Dchs1/Dact3/Efna1/Notch4/Tgfb3/Snai1/Nkx2-5/Tgfb1i1/Nrp1/Acvrl1/Wt1/Bmpr1a/Gata4	25
BP	GO:0051496	positive regulation of stress fiber assembly	10/585	58/17859	1.66570797307268e-05	0.00305651954464503	0.00278245837124459	Rgcc/Apoa1/Synpo2l/Arhgef15/Tgfb3/Fhod1/Ccn2/Rapgef3/Nrp1/Pxn	10
BP	GO:0003203	endocardial cushion morphogenesis	8/585	36/17859	1.69901916174832e-05	0.00305651954464503	0.00278245837124459	Aplnr/Nos3/Heyl/Gata5/Dchs1/Snai1/Acvrl1/Bmpr1a	8
BP	GO:0048285	organelle fission	35/585	495/17859	1.75961679542465e-05	0.00305651954464503	0.00278245837124459	Rgcc/Ggnbp1/Cdc6/Chek2/Bub1b/Incenp/Cdc20/Cav2/Ccdc8/Kif20b/Reep4/Dusp1/Kif18b/Ccnb2/Knstrn/Ndc80/Nusap1/Aspm/Birc5/Tpx2/Kif20a/Kif22/Prc1/Ccnb1/Kif2c/Rps6ka2/Tacc3/Atm/Kifc1/Sgo2/Msh3/Bub1/Pparg/Ing2/Aurka	35
BP	GO:0030038	contractile actin filament bundle assembly	14/585	113/17859	1.94770063366862e-05	0.00314990205927787	0.00286746779316149	Rgcc/Apoa1/Ttc8/Synpo2l/Cgnl1/Arhgef15/Pik3r2/Tgfb3/Fhod1/Ccn2/Rapgef3/Nrp1/F11r/Pxn	14
BP	GO:0043149	stress fiber assembly	14/585	113/17859	1.94770063366862e-05	0.00314990205927787	0.00286746779316149	Rgcc/Apoa1/Ttc8/Synpo2l/Cgnl1/Arhgef15/Pik3r2/Tgfb3/Fhod1/Ccn2/Rapgef3/Nrp1/F11r/Pxn	14
BP	GO:1902905	positive regulation of supramolecular fiber organization	20/585	213/17859	2.45774539936952e-05	0.00381730332159887	0.00347502688192234	Rgcc/Apoa1/Id1/Nav3/Synpo2l/Lmod1/Arhgef15/Nck2/Ccl24/Cdc42ep3/Tgfb3/Fhod1/Ccn2/Rapgef3/Nrp1/Lmod2/Mk1/Baiap2l1/Swap70/Pxn	20
BP	GO:0003170	heart valve development	10/585	61/17859	2.63579100844495e-05	0.00381730332159887	0.00347502688192234	Aplnr/Tbx5/Nos3/Heyl/Gata5/Dchs1/Efna1/Gja5/Bmpr1a/Gata4	10
BP	GO:0045766	positive regulation of angiogenesis	18/585	180/17859	2.68594903225507e-05	0.00381730332159887	0.00347502688192234	Aplnr/Cxcr4/Cela1/Klf4/Nos3/Tek/Ramp2/C5ar1/Notch4/Cd34/Ccl24/Gata2/Rapgef3/Nrp1/Acvrl1/Gata4/Pxn/Ets1	18
BP	GO:1904018	positive regulation of vasculature development	18/585	180/17859	2.68594903225507e-05	0.00381730332159887	0.00347502688192234	Aplnr/Cxcr4/Cela1/Klf4/Nos3/Tek/Ramp2/C5ar1/Notch4/Cd34/Ccl24/Gata2/Rapgef3/Nrp1/Acvrl1/Gata4/Pxn/Ets1	18
BP	GO:0003179	heart valve morphogenesis	9/585	50/17859	3.08100281203513e-05	0.00424997152601317	0.00386890012557725	Tbx5/Nos3/Heyl/Gata5/Dchs1/Efna1/Gja5/Bmpr1a/Gata4	9
BP	GO:1903537	meiotic cell cycle process involved in oocyte maturation	6/585	22/17859	5.73772837381029e-05	0.00768855602090579	0.00699916579975174	Cdc20/Ccnb2/Kif20a/Ccnb1/Aurka/Cdk1	6
BP	GO:0045786	negative regulation of cell cycle	27/585	361/17859	6.22610632057092e-05	0.00811123295652156	0.00738394363632622	Rgcc/Ccnf/Klf4/Cdc6/Chek2/Myocd/Ccnd1/Bub1b/Cdkn2c/Ctdspl/Dusp1/Ccnb2/Ndc80/Birc5/Setmar/Ccnb1/Snai1/Rps6ka2/Atm/Cdk5/Casp2/Tipin/Hexim2/Bub1/Ets1/Susd2/Cdk1	27
CC	GO:0005874	microtubule	34/601	387/18211	2.28542269178526e-07	9.89588025543017e-05	9.11763368617488e-05	Rab3d/Radil/Ttc30b/Capn6/Hid1/Nav3/Incenp/Kif20b/Reep4/Kif18b/Klhl21/Knstrn/Nusap1/Aspm/Birc5/Tpx2/Tubb2b/Arhgap18/Kif20a/Kif22/Cep162/Kif2c/Cdk5/Kifc1/Tppp3/Lzts2/Tubb2a/Haus8/Cep57/Ccdc181/Haus4/Aurka/Cdk1/Cfap20	34
CC	GO:0005819	spindle	31/601	363/18211	1.43073089503168e-06	0.000309753238774359	0.000285393162745793	Cdc6/Capn6/Bub1b/Incenp/Cdc20/Kif20b/Kif18b/Cenpf/Klhl21/Knstrn/Nusap1/Aspm/Birc5/Tpx2/Kif20a/Kif22/Prc1/Ccnb1/Cep162/Kif2c/Rps6ka2/Tacc3/Atm/Kifc1/Bmyc/Dlgap5/Flcn/Haus8/Haus4/Aurka/Cdk1	31
CC	GO:0098687	chromosomal region	23/601	274/18211	4.22864275492105e-05	0.00610334104293605	0.00562335299689501	Chek2/Bub1b/Incenp/Cenpf/Knstrn/Ndc80/Birc5/Hells/Kif20a/Dnmt1/Ccnb1/Snai1/Kif2c/Atm/Cenpi/Fen1/Rtel1/Xpo1/Sgo2/Wrap53/Bub1/Wrnip1/Acd	23
CC	GO:0072686	mitotic spindle	16/601	158/18211	6.9841456483568e-05	0.00756033766434624	0.00696576631770323	Cdc6/Kif20b/Kif18b/Knstrn/Nusap1/Aspm/Tpx2/Kif22/Prc1/Tacc3/Kifc1/Flcn/Haus8/Haus4/Aurka/Cdk1	16

## Sheet: GOenrich -overexp genes LPS 
GO enrichment analysis from overexpressed genes in LPS group after Ctrl vs LPS group comparison
ONTOLOGY	ID	Description	GeneRatio	BgRatio	pvalue	p.adjust	qvalue	geneID	Count
BP	GO:0019221	cytokine-mediated signaling pathway	99/776	410/17859	1.95988138113027e-46	1.03854114386093e-42	6.99574501411870e-43	Il18/Il17ra/Stat5a/Ccl5/Crebrf/Rela/Klf6/Il17rc/Ccr5/Ifitm1/Tnfrsf1a/Ifngr2/Il6st/Adam17/Tp53/Jak3/Ptpn2/Tnip2/Hif1a/Ripk1/Il2rg/Tnfrsf1b/Stat3/Casp1/Stat1/Trex1/Il6r/Spi1/Irak2/Otud4/Lilrb4/Cish/Il4r/Adar/Edn1/Krt18/Ptk2b/Ifitm3/Ugcg/Fas/Il13ra1/Tnf/Xcl1/Irak3/Ccrl2/Myd88/Ccl9/Nmi/Cd44/Csf2rb/Il15/Il1r2/Osmr/Csf1/F2rl1/Casp4/Ifnlr1/Sh2b2/Nfkbia/Stat2/Parp9/Hspa1b/Ripk2/Ccl12/Jak2/Cx3cl1/Samhd1/C…	99
BP	GO:0001819	positive regulation of cytokine production	102/776	493/17859	2.58681589530114e-41	6.85376871460036e-38	4.61678563208745e-38	Il18/Il17ra/Stat5a/Cyba/Rnf135/Ddx3x/Rela/Hsp90aa1/Ltb/B2m/Il17rc/P2ry2/Ccr5/Smad3/Atf4/Tnfrsf1a/Sulf1/Adam17/Hspb1/Trpv4/Gsdmd/C3/Trim15/Tlr3/Bcl10/Panx1/Hif1a/RT1-M3-1/Agtr1a/Ripk1/Ddx21/Lgals9/Fgr/Stat3/Casp1/Stat1/Il6r/Nod1/Hgf/Clec9a/Il4r/Arid5a/Cd83/Casp8/Tnf/Xcl1/Irak3/RT1-S3/Myd88/Zc3hav1/Slamf1/Pde4b/Cd200/Rsad2/Slc7a5/Chi3l1/Tnfrsf14/Fcnb/Il15/Cebpb/Clec4e/Camp/Tmem106a/F2rl1/Casp4/Ddx5…	102
BP	GO:0009615	response to virus	81/776	322/17859	2.07151366663662e-39	3.65898363983582e-36	2.46473783984729e-36	Ifi27l2b/Il17ra/Rnf135/Ccl5/Ddx3x/Hsp90aa1/Ddit4/Slfn13/Ifitm1/Smad3/Nt5c3a/Ifngr2/Hspb1/Trim15/Tlr3/Irf2/Hif1a/Ddx21/Lgals9/Stat1/Prf1/Trex1/Mov10/Adar/Zc3h12a/Tagap/Ifitm3/Nfkb1/Tnf/Xcl1/Irak3/Ripk3/Myd88/Zc3hav1/Nmi/Rsad2/Isg20/Ifit1/Il15/Itgb6/Psmb9/F2rl1/Ddx58/Ifnlr1/Stat2/Parp9/Plscr1/Rnf125/Oas1f/Samhd1/Fgl2/Lcn2/Eif2ak2/Ccl19/Acod1/Tlr2/Irf7/Oas1k/Dtx3l/Cd40/Oas1i/Irgm/Rtp4/Shfl/Bcl3/Irf1…	81
BP	GO:0034612	response to tumor necrosis factor	74/776	280/17859	1.26333063986086e-37	1.67359726515567e-34	1.12735636836004e-34	Il18/Cyba/Ccl5/Nfe2l2/Nub1/Rela/Ankrd1/Bdnf/Zfp36l1/Tnfrsf1a/Adam9/Adam17/Tp53/Ptpn2/Ripk1/Xdh/Slc11a2/Tnfrsf1b/Casp1/Stat1/Abcb1a/Zc3h12a/Reg3b/Edn1/Daxx/Krt18/Birc2/Ptk2b/Has2/Nfkb1/Fas/Casp8/Tnf/Xcl1/Ccl9/Ass1/Il18bp/Chi3l1/Mmp3/Camp/Abcb1b/Hamp/F2rl1/Casp4/Nfkbia/Hspa1b/Ccl12/Zfp36/Cxcl16/Jak2/Cx3cl1/Cd14/Gch1/Lcn2/Sphk1/Ccl19/Ccl11/Acod1/Ccl3/Cd40/Irf1/Thbs1/Ccl7/Ccl1/Birc3/Ccl20/Icam1/Vcam1…	74
BP	GO:0034341	response to interferon-gamma	54/776	155/17859	1.67487951395725e-34	1.7750373088919e-31	1.19568766985875e-31	Il18/Ccl5/Nub1/Zyx/Ifitm1/Tp53/Cd47/Ptpn2/Tlr3/Mefv/Sp100/Lgals9/Casp1/Stat1/Stx11/Edn1/Ifitm3/Fas/Tnf/Xcl1/Ccl9/Ass1/Nmi/Myc/Cyp27b1/Trim21/Parp9/Ccl12/Cxcl16/Jak2/Cx3cl1/Gch1/Ccl19/Ccl11/Acod1/Tlr2/Ccl3/Cd40/Parp14/Socs1/Irgm/Shfl/Irf1/Ccl7/Ccl1/Ccl20/Gbp4/Icam1/Ubd/Gbp2/Ccl2/Ccl22/Nos2/Gbp5	54
BP	GO:0071347	cellular response to interleukin-1	51/776	137/17859	2.75646239340431e-34	2.43441570377491e-31	1.63985332912878e-31	Ccl5/Rela/Ankrd1/P2ry2/Cd47/Tnip2/Hif1a/Xdh/Irak2/Otud4/Fgg/Zc3h12a/Edn1/Has2/Nfkb1/Fas/Xcl1/Irak3/Myd88/Ccl9/Chi3l1/Mmp3/Psmb9/Il1r2/Myc/Cebpb/Camp/Inhbb/Ccl12/Cx3cl1/Cxcl2/Lcn2/Il1a/Ccl19/Ccl11/Acod1/Ccl3/Cd40/Serpine1/Irf1/Il1rn/Ccl7/Ccl1/Ccl20/Icam1/Il1b/Gbp2/Ccl2/Ccl22/Nos2/Il6	51
BP	GO:0070555	response to interleukin-1	56/776	171/17859	4.25089268427922e-34	3.21792576199937e-31	2.1676356529911e-31	Cyba/Ccl5/Rela/Ankrd1/P2ry2/Cd47/Tnip2/Hif1a/Xdh/Lgals9/Irak2/Otud4/Fgg/Zc3h12a/Edn1/Has2/Nfkb1/Fas/Xcl1/Irak3/Myd88/Ccl9/Chi3l1/Mmp3/Psmb9/Il1r2/Myc/Cebpb/Camp/Ripk2/Inhbb/Ccl12/Cx3cl1/Cxcl2/Lcn2/Il1a/Sphk1/Ccl19/Ccl11/Acod1/Ccl3/Cd40/Serpine1/Irf1/Il1rn/Ccl7/Ccl1/Ccl20/Icam1/Sele/Il1b/Gbp2/Ccl2/Ccl22/Nos2/Il6	56
BP	GO:0071356	cellular response to tumor necrosis factor	66/776	252/17859	2.2993439971559e-33	1.52302798011614e-30	1.02593098609943e-30	Il18/Cyba/Ccl5/Nfe2l2/Rela/Ankrd1/Bdnf/Zfp36l1/Tnfrsf1a/Adam17/Tp53/Ptpn2/Ripk1/Xdh/Slc11a2/Tnfrsf1b/Casp1/Stat1/Abcb1a/Zc3h12a/Reg3b/Edn1/Daxx/Krt18/Birc2/Ptk2b/Has2/Nfkb1/Fas/Tnf/Xcl1/Ccl9/Ass1/Il18bp/Chi3l1/Camp/Abcb1b/Hamp/F2rl1/Casp4/Nfkbia/Hspa1b/Ccl12/Zfp36/Jak2/Cx3cl1/Lcn2/Sphk1/Ccl19/Ccl11/Acod1/Ccl3/Cd40/Irf1/Thbs1/Ccl7/Ccl1/Birc3/Ccl20/Icam1/Vcam1/Gbp2/Ccl2/Ccl22/Nos2/Il6	66
BP	GO:0051607	defense response to virus	62/776	238/17859	3.02051324980239e-31	1.60056997107029e-28	1.07816425579788e-28	Rnf135/Hsp90aa1/Ddit4/Slfn13/Ifitm1/Nt5c3a/Ifngr2/Trim15/Tlr3/Irf2/Ddx21/Stat1/Prf1/Trex1/Mov10/Adar/Zc3h12a/Tagap/Ifitm3/Ripk3/Myd88/Zc3hav1/Rsad2/Isg20/Ifit1/Il15/F2rl1/Ddx58/Ifnlr1/Stat2/Parp9/Plscr1/Rnf125/Oas1f/Samhd1/Fgl2/Eif2ak2/Acod1/Tlr2/Irf7/Oas1k/Dtx3l/Cd40/Oas1i/Rtp4/Shfl/Irf1/Dhx58/Mx2/Ifit2/Ifih1/Oas1b/Mx1/Isg15/Il1b/Oasl2/Oasl/Cxcl10/Oas1a/Il6/Ifit3/Cxcl9	62
BP	GO:0140546	defense response to symbiont	62/776	238/17859	3.02051324980239e-31	1.60056997107029e-28	1.07816425579788e-28	Rnf135/Hsp90aa1/Ddit4/Slfn13/Ifitm1/Nt5c3a/Ifngr2/Trim15/Tlr3/Irf2/Ddx21/Stat1/Prf1/Trex1/Mov10/Adar/Zc3h12a/Tagap/Ifitm3/Ripk3/Myd88/Zc3hav1/Rsad2/Isg20/Ifit1/Il15/F2rl1/Ddx58/Ifnlr1/Stat2/Parp9/Plscr1/Rnf125/Oas1f/Samhd1/Fgl2/Eif2ak2/Acod1/Tlr2/Irf7/Oas1k/Dtx3l/Cd40/Oas1i/Rtp4/Shfl/Irf1/Dhx58/Mx2/Ifit2/Ifih1/Oas1b/Mx1/Isg15/Il1b/Oasl2/Oasl/Cxcl10/Oas1a/Il6/Ifit3/Cxcl9	62
BP	GO:0071216	cellular response to biotic stimulus	72/776	349/17859	3.74080490166834e-29	1.8020477430855e-26	1.21388224129735e-26	Il18/Ccl5/Plscr2/Rela/Ankrd1/B2m/P2ry2/Ccr5/Adam9/Trim5/Tp53/Bcl10/Tnip2/Hif1a/Txnip/Tnfrsf1b/Casp1/Stat1/Spi1/Irak2/Abcb1a/Arid5a/Zc3h12a/Nfkb1/Tnf/Fcgr3a/Myd88/Ass1/Pde4b/Abca1/Trem1/Trib1/Litaf/Cebpb/Camp/Abcb1b/Tnip1/Hamp/Nfkbia/Ripk2/Plscr1/Zfp36/Cxcl16/Sbno2/Jak2/Cx3cl1/Cd14/Cxcl2/Lcn2/Il1a/Acod1/Tlr2/Ccl3/Cmpk2/Cd40/Irgm/Serpine1/Fcgr2b/Cd274/Cxcl3/Cxcl11/Csf3/Ccl20/Icam1/Il1b/Gbp2/Ccl2/Cx…	72
BP	GO:0071222	cellular response to lipopolysaccharide	68/776	312/17859	4.38864755387268e-29	1.93795361566428e-26	1.30543016273529e-26	Il18/Ccl5/Plscr2/Rela/Ankrd1/B2m/P2ry2/Ccr5/Adam9/Trim5/Bcl10/Tnip2/Hif1a/Tnfrsf1b/Casp1/Stat1/Spi1/Irak2/Abcb1a/Arid5a/Zc3h12a/Nfkb1/Tnf/Fcgr3a/Myd88/Ass1/Pde4b/Abca1/Trem1/Trib1/Litaf/Cebpb/Camp/Tnip1/Hamp/Nfkbia/Ripk2/Plscr1/Zfp36/Cxcl16/Sbno2/Jak2/Cx3cl1/Cd14/Cxcl2/Lcn2/Il1a/Acod1/Ccl3/Cmpk2/Cd40/Irgm/Serpine1/Fcgr2b/Cd274/Cxcl3/Cxcl11/Csf3/Ccl20/Icam1/Il1b/Gbp2/Ccl2/Cxcl10/Cxcl1/Nos2/Il6/Cxc…	68
BP	GO:0071219	cellular response to molecule of bacterial origin	69/776	323/17859	6.1461289254877e-29	2.50525670585841e-26	1.68757272763796e-26	Il18/Ccl5/Plscr2/Rela/Ankrd1/B2m/P2ry2/Ccr5/Adam9/Trim5/Bcl10/Tnip2/Hif1a/Tnfrsf1b/Casp1/Stat1/Spi1/Irak2/Abcb1a/Arid5a/Zc3h12a/Nfkb1/Tnf/Fcgr3a/Myd88/Ass1/Pde4b/Abca1/Trem1/Trib1/Litaf/Cebpb/Camp/Tnip1/Hamp/Nfkbia/Ripk2/Plscr1/Zfp36/Cxcl16/Sbno2/Jak2/Cx3cl1/Cd14/Cxcl2/Lcn2/Il1a/Acod1/Tlr2/Ccl3/Cmpk2/Cd40/Irgm/Serpine1/Fcgr2b/Cd274/Cxcl3/Cxcl11/Csf3/Ccl20/Icam1/Il1b/Gbp2/Ccl2/Cxcl10/Cxcl1/Nos2/Il…	69
BP	GO:0032103	positive regulation of response to external stimulus	76/776	427/17859	2.32482864114784e-26	8.79947640674458e-24	5.92743903919724e-24	Il17ra/Stat5a/Cyba/Ccl5/Hsp90aa1/Nectin2/Ccr5/Smad3/Tnfrsf1a/Trim5/Adam17/Hspb1/Trpv4/Cd47/Rac2/Tgm2/C3/Trim15/Ntf3/Tlr3/RT1-M3-1/Ripk1/Lgals9/Spi1/Nod1/Tiam1/Ifi35/Edn1/Ptk2b/Tnf/Xcl1/RT1-S3/Pvr/Pgf/Tpbg/Zc3hav1/Nmi/Slamf1/Trem1/Fcnb/S100a9/Fgf2/Cebpb/Csf1/Tnip1/F2rl1/Nfkbia/Parp9/S100a8/Ripk2/Plscr1/Jak2/Mnda/Cx3cl1/Ccl19/Cxcl17/Acod1/Tlr2/Irf7/Ccl3/Nfkbiz/Irgm/Serpine1/Dhx58/Ido1/Thbs1/Ccl7/Cc…	76
BP	GO:0002831	regulation of response to biotic stimulus	65/776	318/17859	3.74009881696914e-26	1.32125224207463e-23	8.90012286901218e-24	Stat5a/Cyba/Rnf135/Hsp90aa1/Nectin2/Trim5/Serpinb9/Serping1/Trim15/Ptpn2/RT1-M3-1/Lgals9/N4bp1/Fgr/Stat1/Trex1/Trafd1/Spi1/Nod1/Adar/Ifi35/Zc3h12a/Serpinb1a/RT1-A1/Casp8/Irak3/RT1-S3/Pvr/Zc3hav1/Nmi/Trib1/Fcnb/Il15/Tap2/F2rl1/Ddx58/Ifnlr1/Trim21/Stat2/Parp9/Ripk2/Plscr1/Rnf125/Mnda/Cx3cl1/Samhd1/Fgl2/Acod1/Tlr2/Irf7/Usp18/Dtx3l/Parp14/Socs1/Irgm/Tap1/Dhx58/Cd274/Isg15/Il1b/Oasl/Cxcl1/Oas1a/Gbp5/S…	65
BP	GO:0071346	cellular response to interferon-gamma	42/776	127/17859	4.89551372427716e-26	1.62133295155904e-23	1.09215046309367e-23	Il18/Ccl5/Zyx/Tp53/Cd47/Ptpn2/Tlr3/Lgals9/Casp1/Stat1/Stx11/Edn1/Fas/Tnf/Xcl1/Ccl9/Ass1/Nmi/Myc/Parp9/Ccl12/Jak2/Cx3cl1/Ccl19/Ccl11/Acod1/Tlr2/Ccl3/Parp14/Socs1/Irgm/Irf1/Ccl7/Ccl1/Ccl20/Gbp4/Icam1/Gbp2/Ccl2/Ccl22/Nos2/Gbp5	42
BP	GO:0050727	regulation of inflammatory response	66/776	350/17859	1.87844902968028e-24	5.85523612251518e-22	3.94416139916151e-22	Il17ra/Stat5a/Ccl5/Rela/Bst1/Zyx/Ccr5/Smad3/Adora2a/Tnfrsf1a/Trpv4/Cd47/Tgm2/C3/Ptpn2/Tlr3/Mefv/Ripk1/Lgals9/Tnfrsf1b/Casp1/Trex1/Pglyrp1/Hgf/Bcl6/Ifi35/Cst7/Nfkb1/Tnf/Xcl1/RT1-S3/Myd88/Casp12/Nmi/Cd44/Cd200/Slpi/S100a9/Cebpb/Tnip1/Hamp/Casp4/Nfkbia/S100a8/Zfp36/Sbno2/Jak2/Cx3cl1/Il2ra/Sphk1/Cxcl17/Acod1/Tlr2/Usp18/Ccl3/Nfkbiz/Serpine1/Fcgr2b/Ido1/Aoah/Ccl1/Tnfaip6/Il1b/Ptges/Il6/Slamf8	66
BP	GO:0050900	leukocyte migration	69/776	382/17859	2.18948360110312e-24	6.4455964456919e-22	4.34183560897115e-22	Il17ra/Ccl5/Bst1/Flt1/Il17rc/Ccr5/Adam17/Tp53/Trpv4/Lrch1/Cd47/Rac2/B4galt1/Lgals9/Spi1/Edn1/Ptk2b/Rhoh/Nfkb1/Tnf/Spp1/Xcl1/Ripk3/Myd88/Pgf/Ccl9/Slamf1/Pde4b/Cd200/Tnfrsf14/Trem1/S100a9/Cd177/Csf1/F2rl1/Nfkbia/S100a8/Ccl12/Cxcl16/Cx3cl1/Cxcl2/Madcam1/Il1a/Ccl19/Cyp7b1/Cxcl17/Ccl11/Tlr2/Ccl3/Ch25h/Csf3r/Serpine1/Thbs1/Cxcl3/Ccl7/Cxcl11/Ccl1/Ccl20/Icam1/Sele/Vcam1/Il1b/Selp/Ccl2/Cxcl10/Cxcl1/Ccl22/…	69
BP	GO:0002221	pattern recognition receptor signaling pathway	44/776	164/17859	4.79968807750748e-23	1.33860774330064e-20	9.01703172899051e-21	Cyba/Rnf135/Ddx3x/Rela/Rps6ka3/Trim15/Tlr3/Bcl10/Tnip2/Lgals9/Irak2/Otud4/Nod1/Ifi35/Tnf/Irak3/Myd88/Zc3hav1/Nmi/Reg3g/Rsad2/Fcnb/Clec4e/Tnip1/F2rl1/Ddx58/Nfkbia/Hspa1b/Ripk2/Rnf125/Slc15a3/Cd14/Acod1/Tlr2/Irf7/Cd40/LOC681325/Irgm/Irf1/Dhx58/Ifih1/Tifa/Oasl/Oas1a	44
BP	GO:0060326	cell chemotaxis	60/776	311/17859	7.59514418784515e-23	2.01233345256957e-20	1.35553336531489e-20	Il17ra/Ccl5/Bst1/Flt1/Rab13/Il17rc/Ccr5/Adam17/Hspb1/Trpv4/Rac2/Agtr1a/Lgals9/Spi1/Hgf/Tiam1/Edn1/Ptk2b/Spp1/Xcl1/Ccrl2/Pgf/Ccl9/Tpbg/Slamf1/Pde4b/Trem1/S100a9/Fgf2/Csf1/F2rl1/Arhgef16/Ephb1/S100a8/Ccl12/Cxcl16/Cx3cl1/Cxcl2/Ccl19/Cyp7b1/Cxcl17/Ccl11/Ccl3/Ch25h/Csf3r/Serpine1/Thbs1/Cxcl3/Ccl7/Cxcl11/Ccl1/Ccl20/Vcam1/Il1b/Ccl2/Cxcl10/Cxcl1/Ccl22/Cxcl9/Slamf8	60
BP	GO:0048525	negative regulation of viral process	34/776	95/17859	1.3536382384171e-22	3.41568048827249e-20	2.30084574760521e-20	Ccl5/Trim26/Ifitm1/Trim5/Trim15/Sp100/N4bp1/Stat1/Adar/Ly6e/Hmox1/Ifitm3/Tnf/Zc3hav1/Rsad2/Trim25/Isg20/Slpi/Fcnb/Trim21/Plscr1/Zfp36/Eif2ak2/Oas1i/Shfl/Mx2/Ifih1/Oas1b/Mx1/Isg15/Ptx3/Oasl2/Oasl/Oas1a	34
BP	GO:0002460	adaptive immune response based on somatic recombination of immune receptors built from immunoglobulin superfamily domains	61/776	327/17859	2.04579124694949e-22	4.92756718981153e-20	3.31927182698839e-20	Il18/Parp3/Il17ra/C1s/C1r/Nectin2/B2m/Tcirg1/Adam17/C2/RT1-N3/Jak3/Serpinb9/C3/Serping1/Bcl10/RT1-M3-1/Tnfrsf1b/Stat3/Prf1/Trex1/Il6r/Bach2/Stx11/RT1-T24-3/Lilrb4/Bcl6/Il4r/Arid5a/Zc3h12a/RT1-A1/Nfkb2/Fas/Tnf/Xcl1/RT1-S3/Ripk3/Myd88/Pvr/RT1-A2/Slamf1/Rsad2/Il18bp/RT1-CE1/Gzmb/Tap2/RT1-CE4/Hspa1b/Ripk2/Cfb/Ccl19/Batf/Irf7/Cd40/Nfkbiz/Bcl3/Fcgr2b/Cd274/Icam1/Il1b/Il6	61
BP	GO:0002250	adaptive immune response	68/776	414/17859	1.24773798242223e-21	2.87467981254582e-19	1.93642082306351e-19	Il18/Parp3/Il17ra/C1s/C1r/Nectin2/B2m/Tcirg1/Adam17/C2/RT1-N3/Jak3/Serpinb9/C3/Serping1/Bcl10/Adgre1/RT1-M3-1/Tnfrsf1b/Stat3/Prf1/Trex1/Il6r/Bach2/Stx11/Tec/RT1-T24-3/Lilrb4/Bcl6/Il4r/Arid5a/Zc3h12a/RT1-A1/Nfkb2/Ptk2b/Fas/Tnf/Xcl1/RT1-S3/Ripk3/Myd88/Pvr/RT1-A2/Slamf1/Rsad2/Il18bp/RT1-CE1/Gzmb/Tnfrsf14/Tap2/RT1-CE4/Samsn1/Hspa1b/Ripk2/Jak2/Cfb/Ccl19/Batf/Irf7/Cd40/Nfkbiz/Tap1/Bcl3/Fcgr2b/Cd274/Ica…	68
BP	GO:0097530	granulocyte migration	41/776	156/17859	3.44826916693883e-21	7.61349096483703e-19	5.1285441864428e-19	Il17ra/Ccl5/Bst1/Il17rc/Trpv4/Rac2/Edn1/Rhoh/Spp1/Xcl1/Myd88/Ccl9/Slamf1/Pde4b/Trem1/S100a9/Cd177/Csf1/S100a8/Ccl12/Cx3cl1/Cxcl2/Il1a/Ccl19/Cxcl17/Ccl11/Ccl3/Csf3r/Thbs1/Cxcl3/Ccl7/Cxcl11/Ccl1/Ccl20/Il1b/Ccl2/Cxcl10/Cxcl1/Ccl22/Cxcl9/Slamf8	41
BP	GO:0002443	leukocyte mediated immunity	67/776	414/17859	5.80153901047141e-21	1.22969420865952e-18	8.28337633031938e-19	Il18/Parp3/Stat5a/C1s/C1r/Nectin2/B2m/Tcirg1/C2/RT1-N3/Rac2/Jak3/Serpinb9/C3/Serping1/Tlr3/Bcl10/RT1-M3-1/Ddx21/Milr1/Lgals9/Tnfrsf1b/Fgr/Prf1/Trex1/Stx11/Spi1/RT1-T24-3/Lilrb4/Bcl6/Il4r/Arid5a/RT1-A1/Hmox1/Fas/Tnf/Xcl1/RT1-S3/Ripk3/Myd88/Pvr/RT1-A2/Slamf1/Rsad2/RT1-CE1/Gzmb/Trem1/Tap2/Cd177/RT1-CE4/F2rl1/Ddx58/Hspa1b/Cfb/Batf/Tlr2/Irf7/Ccl3/Cd40/Tap1/Bcl3/Fcgr2b/Icam1/Il1b/Ccl2/Cxcl1/Il6	67
BP	GO:0001906	cell killing	49/776	230/17859	8.78208950715965e-21	1.78985739609381e-18	1.20567066877645e-18	Il18/Stat5a/Nectin2/B2m/Ccr5/RT1-N3/Jak3/Serpinb9/C3/RT1-M3-1/Lgals9/Prf1/Stx11/Pglyrp1/Spi1/RT1-T24-3/RT1-A1/Nts/Xcl1/RT1-S3/Ripk3/Myd88/Pvr/RT1-A2/Reg3g/RT1-CE1/Gzmb/Trem1/Tap2/Camp/Hamp/RT1-CE4/F2rl1/Hspa1b/Ccl12/Cxcl2/Ccl19/Ccl11/Tap1/Cxcl3/Cxcl11/Ccl1/Ccl20/Ccl2/Cxcl10/Cxcl1/Ccl22/Nos2/Cxcl9	49
BP	GO:0097529	myeloid leukocyte migration	48/776	224/17859	1.70338914874775e-20	3.34305892563493e-18	2.2519269408981e-18	Il17ra/Ccl5/Bst1/Flt1/Il17rc/Trpv4/Cd47/Rac2/Spi1/Edn1/Ptk2b/Rhoh/Spp1/Xcl1/Myd88/Pgf/Ccl9/Slamf1/Pde4b/Cd200/Trem1/S100a9/Cd177/Csf1/S100a8/Ccl12/Cx3cl1/Cxcl2/Il1a/Ccl19/Cxcl17/Ccl11/Ccl3/Csf3r/Serpine1/Thbs1/Cxcl3/Ccl7/Cxcl11/Ccl1/Ccl20/Il1b/Ccl2/Cxcl10/Cxcl1/Ccl22/Cxcl9/Slamf8	48
BP	GO:0045088	regulation of innate immune response	45/776	198/17859	2.27357972218651e-20	4.30274962423797e-18	2.89838678117837e-18	Stat5a/Rnf135/Hsp90aa1/Nectin2/Trim5/Serpinb9/Serping1/Ptpn2/RT1-M3-1/Lgals9/N4bp1/Fgr/Trex1/Trafd1/Spi1/Adar/Ifi35/Serpinb1a/RT1-A1/Casp8/Irak3/RT1-S3/Pvr/Nmi/Fcnb/Tap2/Trim21/Stat2/Parp9/Plscr1/Mnda/Samhd1/Acod1/Tlr2/Irf7/Usp18/Parp14/Socs1/Irgm/Tap1/Dhx58/Isg15/Oas1a/Gbp5/Slamf8	45
BP	GO:0007249	I-kappaB kinase/NF-kappaB signaling	53/776	275/17859	2.78192118280619e-20	5.08324149920345e-18	3.42413601847397e-18	Rnf31/Shisa5/Rela/Apol3/Tnfrsf1a/Trim5/Hspb1/Trim34/Tgm2/Tlr3/Bcl10/Nek6/Tnip2/Ripk1/Ddx21/Lgals9/Casp1/Stat1/Irak2/Nod1/Lilrb4/Zc3h12a/Edn1/Hmox1/Birc2/Rhoh/Casp8/Tnf/Cflar/Ripk3/Myd88/Zc3hav1/Trim25/Litaf/Tmem106a/Tnip1/F2rl1/Trim21/Nfkbia/Ripk2/Cx3cl1/Sectm1b/Abl2/Il1a/Ccl19/Ppm1n/Tlr2/Cd40/Bcl3/Irf1/Tifa/Il1b/Ubd	53
BP	GO:0002683	negative regulation of immune system process	69/776	450/17859	3.19509747449639e-20	5.64360717245213e-18	3.80160545123413e-18	Parp3/Stat5a/Bmp4/Adora2a/Hspb1/Elf1/Lrch1/Cd47/Jak3/Serpinb9/Serping1/Ptpn2/Milr1/Lgals9/Fgr/Trex1/Trafd1/Pglyrp1/Spi1/Lilrb4/Bcl6/Il4r/Adar/Zc3h12a/Cst7/RT1-A1/Hmox1/Fas/Tnf/Xcl1/Irak3/RT1-S3/Nmi/Slamf1/Tapbpl/Cd44/Cd200/Tnfrsf14/Trib1/Tap2/Myc/Cebpb/Samsn1/Trim21/Stat2/Rnf125/Mnda/Cx3cl1/Runx1/Samhd1/Fgl2/Sdc4/Il2ra/Acod1/Usp18/Ccl3/Parp14/Socs1/Tap1/Irf1/Fcgr2b/Dhx58/Ido1/Thbs1/Cd274/Isg15/Cc…	69
BP	GO:0030595	leukocyte chemotaxis	48/776	229/17859	4.5489556412614e-20	7.77577933646585e-18	5.23786369423341e-18	Il17ra/Ccl5/Bst1/Flt1/Il17rc/Adam17/Trpv4/Rac2/Lgals9/Spi1/Edn1/Ptk2b/Spp1/Xcl1/Pgf/Ccl9/Slamf1/Pde4b/Trem1/S100a9/Csf1/F2rl1/S100a8/Ccl12/Cxcl16/Cx3cl1/Cxcl2/Ccl19/Cyp7b1/Cxcl17/Ccl11/Ccl3/Ch25h/Csf3r/Serpine1/Thbs1/Cxcl3/Ccl7/Cxcl11/Ccl1/Ccl20/Il1b/Ccl2/Cxcl10/Cxcl1/Ccl22/Cxcl9/Slamf8	48
BP	GO:0071621	granulocyte chemotaxis	36/776	127/17859	5.90955059116526e-20	9.51038735879162e-18	6.40631768330914e-18	Il17ra/Ccl5/Bst1/Il17rc/Trpv4/Rac2/Edn1/Spp1/Xcl1/Ccl9/Slamf1/Pde4b/Trem1/S100a9/Csf1/S100a8/Ccl12/Cx3cl1/Cxcl2/Ccl19/Cxcl17/Ccl11/Ccl3/Csf3r/Thbs1/Cxcl3/Ccl7/Cxcl11/Ccl1/Ccl20/Il1b/Ccl2/Cxcl10/Cxcl1/Ccl22/Cxcl9	36
BP	GO:0002764	immune response-regulating signaling pathway	62/776	375/17859	5.92267942706404e-20	9.51038735879162e-18	6.40631768330914e-18	Rnf31/Cyba/Rnf135/Ddx3x/Rela/Nectin2/Fyb1/Rps6ka3/Elf1/Cd47/Trim15/Ptpn2/Tlr3/Bcl10/Tnip2/Lgals9/Tec/Irak2/Otud4/Nod1/Lilrb4/LOC498276/Ifi35/Zc3h12a/Tnf/Fcgr3a/Irak3/Myd88/Zc3hav1/Nmi/Pde4b/Reg3g/Rsad2/Fcnb/Clec4e/Tnip1/F2rl1/Ddx58/Sh2b2/Nfkbia/Cacnb3/Hspa1b/Ripk2/Plscr1/Rnf125/Slc15a3/Mnda/Cd14/Acod1/Tlr2/Irf7/Cd40/LOC681325/Nfkbiz/Irgm/Irf1/Fcgr2b/Dhx58/Ifih1/Tifa/Oasl/Oas1a	62
BP	GO:0022407	regulation of cell-cell adhesion	68/776	450/17859	1.36897684419656e-19	2.13359067570516e-17	1.43721377048623e-17	Il18/C1qtnf1/Stat5a/Ccl5/Rela/Slc7a1/Plaur/Gtpbp4/B2m/Ccr5/Bmp4/Adora2a/Il6st/Hspb1/Trpv4/Cd47/Jak3/Ptpn2/Bcl10/Piezo1/Lgals9/Il2rg/Alox12/Il6r/Spi1/Lilrb4/Bcl6/Il4r/Fgg/Zc3h12a/Cd83/Rhoh/Has2/Gcnt2/Tnf/Xcl1/RT1-S3/Ass1/Slamf1/Kif26b/Cd44/Tnfrsf14/Il15/Epha7/Cebpb/Ripk2/Jak2/Cx3cl1/Runx1/Fgl2/Sdc4/Abl2/Il1a/Il2ra/Ccl19/Nfkbiz/Socs1/Irf1/Ido1/Il1rn/Cd274/Icam1/Sele/Vcam1/Il1b/Selp/Ccl2/Il6	68
BP	GO:0007159	leukocyte cell-cell adhesion	60/776	364/17859	2.81701981622472e-19	4.26496800176423e-17	2.87293660054678e-17	Il18/Stat5a/Ccl5/Rela/Slc7a1/Slc39a8/B2m/Bmp4/Adora2a/Il6st/Hspb1/Cd47/Rac2/Jak3/Ptpn2/Bcl10/Lgals9/Il2rg/Lilrb4/Bcl6/Il4r/Zc3h12a/Cd83/Rhoh/Has2/Tnf/Xcl1/RT1-S3/Ass1/Slamf1/Cd44/Tnfrsf14/Il15/S100a9/Cd177/Cebpb/Tnip1/S100a8/Ripk2/Runx1/Fgl2/Sdc4/Madcam1/Il1a/Il2ra/Ccl19/Olr1/Nfkbiz/Socs1/Irf1/Ido1/Thbs1/Cd274/Icam1/Sele/Vcam1/Il1b/Selp/Ccl2/Il6	60
BP	GO:0032612	interleukin-1 production	33/776	111/17859	4.17908733039657e-19	5.85484224429272e-17	3.94389607778957e-17	Il18/Ccr5/Smad3/Hspb1/S1pr3/Gsdmd/Panx1/Mefv/Lgals9/Stat3/Casp1/Nod1/Lilrb4/Zc3h12a/Serpinb1a/Casp8/Tnf/Myd88/Il1r2/Tmem106a/F2rl1/Casp4/Ripk2/Jak2/Mnda/Cx3cl1/Sphk1/Ccl19/Tlr2/Ccl3/Ccl20/Il6/Gbp5	33
BP	GO:0032652	regulation of interleukin-1 production	33/776	111/17859	4.17908733039657e-19	5.85484224429272e-17	3.94389607778957e-17	Il18/Ccr5/Smad3/Hspb1/S1pr3/Gsdmd/Panx1/Mefv/Lgals9/Stat3/Casp1/Nod1/Lilrb4/Zc3h12a/Serpinb1a/Casp8/Tnf/Myd88/Il1r2/Tmem106a/F2rl1/Casp4/Ripk2/Jak2/Mnda/Cx3cl1/Sphk1/Ccl19/Tlr2/Ccl3/Ccl20/Il6/Gbp5	33
BP	GO:0060759	regulation of response to cytokine stimulus	36/776	134/17859	4.19860360979663e-19	5.85484224429272e-17	3.94389607778957e-17	Ccl5/Crebrf/Tnfrsf1a/Il6st/Adam17/Ptpn2/Hif1a/Ripk1/Casp1/Trex1/Irak2/Otud4/Adar/Edn1/Il1r2/Csf1/F2rl1/Casp4/Ddx58/Stat2/Parp9/Hspa1b/Ripk2/Samhd1/Sphk1/Tlr2/Irf7/Usp18/Parp14/Socs1/Irgm/Ifih1/Il1rn/Isg15/Oas1a/Il6	36
BP	GO:0032611	interleukin-1 beta production	30/776	91/17859	6.46596040842483e-19	8.5657810510608e-17	5.7700188802549e-17	Il18/Ccr5/Smad3/Hspb1/S1pr3/Gsdmd/Panx1/Mefv/Lgals9/Stat3/Casp1/Nod1/Lilrb4/Zc3h12a/Serpinb1a/Casp8/Tnf/Myd88/Tmem106a/F2rl1/Casp4/Ripk2/Jak2/Mnda/Sphk1/Ccl19/Tlr2/Ccl3/Il6/Gbp5	30
BP	GO:0032651	regulation of interleukin-1 beta production	30/776	91/17859	6.46596040842483e-19	8.5657810510608e-17	5.7700188802549e-17	Il18/Ccr5/Smad3/Hspb1/S1pr3/Gsdmd/Panx1/Mefv/Lgals9/Stat3/Casp1/Nod1/Lilrb4/Zc3h12a/Serpinb1a/Casp8/Tnf/Myd88/Tmem106a/F2rl1/Casp4/Ripk2/Jak2/Mnda/Sphk1/Ccl19/Tlr2/Ccl3/Il6/Gbp5	30
BP	GO:0050792	regulation of viral process	39/776	169/17859	4.57897433063112e-18	5.68766351163805e-16	3.83128236071645e-16	Ccl5/Ddx3x/Nectin2/Trim26/Ifitm1/Trim5/Trim34/Trim15/Sp100/Lgals9/N4bp1/Stat1/Adar/Ly6e/Hmox1/Ifitm3/Tnf/Zc3hav1/Rsad2/Trim25/Isg20/Slpi/Fcnb/Trim21/Plscr1/Zfp36/Eif2ak2/Oas1i/Shfl/Mx2/Ifih1/Oas1b/Mx1/Tmprss2/Isg15/Ptx3/Oasl2/Oasl/Oas1a	39
BP	GO:0032731	positive regulation of interleukin-1 beta production	24/776	58/17859	4.58264115951896e-18	5.68766351163805e-16	3.83128236071645e-16	Il18/Ccr5/Smad3/Hspb1/Gsdmd/Panx1/Lgals9/Stat3/Casp1/Nod1/Casp8/Tnf/Myd88/Tmem106a/F2rl1/Casp4/Ripk2/Jak2/Mnda/Ccl19/Tlr2/Ccl3/Il6/Gbp5	24
BP	GO:1990266	neutrophil migration	34/776	127/17859	4.61539028119336e-18	5.68766351163805e-16	3.83128236071645e-16	Ccl5/Bst1/Rac2/Edn1/Rhoh/Spp1/Xcl1/Myd88/Ccl9/Pde4b/Trem1/S100a9/Cd177/S100a8/Ccl12/Cx3cl1/Cxcl2/Il1a/Ccl19/Ccl11/Ccl3/Csf3r/Cxcl3/Ccl7/Cxcl11/Ccl1/Ccl20/Il1b/Ccl2/Cxcl10/Cxcl1/Ccl22/Cxcl9/Slamf8	34
BP	GO:0002697	regulation of immune effector process	61/776	397/17859	4.91620085916678e-18	5.92067008016472e-16	3.98823854388387e-16	Il18/Parp3/Stat5a/Nectin2/B2m/RT1-N3/Cd47/Rac2/Jak3/Serpinb9/C3/Serping1/Tlr3/RT1-M3-1/Ddx21/Lgals9/Tnfrsf1b/Fgr/Trex1/Pglyrp1/Spi1/RT1-T24-3/Lilrb4/Bcl6/Il4r/Arid5a/Zc3h12a/RT1-A1/Hmox1/Il13ra1/Tnf/Xcl1/Irak3/RT1-S3/Ripk3/Pvr/RT1-A2/Slamf1/Rsad2/RT1-CE1/Tnfrsf14/Tap2/Cd177/RT1-CE4/F2rl1/Ddx58/Hspa1b/Ripk2/Fgl2/Ccl19/Tlr2/Cd40/Nfkbiz/Tap1/Fcgr2b/Dhx58/Il1b/Ccl2/Cxcl1/Il6/Slamf8	61
BP	GO:0031349	positive regulation of defense response	49/776	267/17859	6.49103512714986e-18	7.64355447528158e-16	5.14879534881057e-16	Il17ra/Stat5a/Cyba/Ccl5/Hsp90aa1/Nectin2/Ccr5/Tnfrsf1a/Trim5/Trpv4/Cd47/Tgm2/C3/Tlr3/RT1-M3-1/Ripk1/Lgals9/Spi1/Nod1/Ifi35/Tnf/RT1-S3/Pvr/Nmi/Fcnb/S100a9/Cebpb/Tnip1/F2rl1/Nfkbia/Parp9/S100a8/Ripk2/Plscr1/Jak2/Mnda/Cx3cl1/Tlr2/Irf7/Ccl3/Nfkbiz/Irgm/Serpine1/Ido1/Ccl1/Il1b/Cxcl1/Il6/Gbp5	49
BP	GO:0031348	negative regulation of defense response	45/776	228/17859	8.13688971582919e-18	9.3733431748215e-16	6.31400298086426e-16	Smad3/Adora2a/Tnfrsf1a/Serpinb9/Serping1/Ptpn2/Mefv/Lgals9/Tnfrsf1b/Trex1/Trafd1/Pglyrp1/Hgf/Adar/Cst7/RT1-A1/Nfkb1/Irak3/RT1-S3/Nmi/Cd44/Cd200/Slpi/Tap2/Hamp/Trim21/Stat2/Rnf125/Zfp36/Cx3cl1/Samhd1/Fgl2/Il2ra/Cxcl17/Acod1/Usp18/Parp14/Tap1/Fcgr2b/Dhx58/Aoah/Tnfaip6/Isg15/Oas1a/Slamf8	45
BP	GO:0032102	negative regulation of response to external stimulus	60/776	392/17859	1.12765809180897e-17	1.2687646600258e-15	8.54655985170484e-16	C1qtnf1/Epha4/Pdgfa/Sema4b/Smad3/Adora2a/Tnfrsf1a/Serpinb9/Serping1/Ptpn2/Mefv/Lgals9/Tnfrsf1b/Lrig2/Trex1/Alox12/Trafd1/Pglyrp1/Hgf/Fgg/Adar/Cst7/RT1-A1/Nfkb1/Tnf/Spp1/Irak3/RT1-S3/Nmi/Cd44/Cd200/Slpi/Trib1/Tap2/Fgf2/Hamp/Trim21/Stat2/Cacnb3/Rnf125/Zfp36/Cx3cl1/Samhd1/Fgl2/Il2ra/Cxcl17/Acod1/Usp18/Parp14/Tap1/Serpine1/Fcgr2b/Dhx58/Thbs1/Aoah/Tnfaip6/Isg15/Ccl2/Oas1a/Slamf8	60
BP	GO:0002274	myeloid leukocyte activation	47/776	250/17859	1.14928672733041e-17	1.2687646600258e-15	8.54655985170484e-16	Il18/Ccl5/Nectin2/Adam9/Ifngr2/Rac2/Tlr3/Tnip2/Nampt/Milr1/Lgals9/Fgr/Casp1/Trex1/Stx11/Ptpre/Spi1/Lilrb4/Il4r/Ifi35/Cst7/Hmox1/Rhoh/Tnf/Fcgr3a/Myd88/Nmi/Slamf1/Cd200/Il15/Itgb6/Pla2g2a/Cd177/Tmem106a/Hamp/F2rl1/Plscr1/Sbno2/Jak2/Cx3cl1/Sphk1/Batf/Tlr2/Ccl3/Serpine1/Thbs1/Ubd	47
BP	GO:0001959	regulation of cytokine-mediated signaling pathway	33/776	123/17859	1.33625951280874e-17	1.44506921599459e-15	9.73416972703421e-16	Ccl5/Crebrf/Tnfrsf1a/Il6st/Adam17/Ptpn2/Hif1a/Ripk1/Casp1/Trex1/Irak2/Otud4/Adar/Edn1/Il1r2/Csf1/F2rl1/Casp4/Stat2/Parp9/Hspa1b/Ripk2/Samhd1/Sphk1/Irf7/Usp18/Parp14/Socs1/Irgm/Il1rn/Isg15/Oas1a/Il6	33
BP	GO:1903900	regulation of viral life cycle	36/776	148/17859	1.44174237402185e-17	1.52795856798835e-15	1.02925229269644e-15	Ccl5/Ddx3x/Nectin2/Trim26/Ifitm1/Trim5/Trim34/Trim15/Lgals9/N4bp1/Adar/Ly6e/Hmox1/Ifitm3/Tnf/Zc3hav1/Rsad2/Trim25/Isg20/Slpi/Fcnb/Trim21/Plscr1/Eif2ak2/Oas1i/Shfl/Mx2/Ifih1/Oas1b/Mx1/Tmprss2/Isg15/Ptx3/Oasl2/Oasl/Oas1a	36
BP	GO:0043122	regulation of I-kappaB kinase/NF-kappaB signaling	46/776	242/17859	1.6408172895396e-17	1.69535296620278e-15	1.14201128482904e-15	Rnf31/Shisa5/Rela/Apol3/Tnfrsf1a/Trim5/Hspb1/Trim34/Tgm2/Tlr3/Bcl10/Nek6/Tnip2/Ripk1/Ddx21/Lgals9/Casp1/Stat1/Nod1/Lilrb4/Zc3h12a/Hmox1/Birc2/Rhoh/Casp8/Tnf/Cflar/Myd88/Zc3hav1/Trim25/Litaf/Tmem106a/Tnip1/F2rl1/Trim21/Ripk2/Cx3cl1/Sectm1b/Abl2/Il1a/Ccl19/Ppm1n/Cd40/Tifa/Il1b/Ubd	46
BP	GO:0045785	positive regulation of cell adhesion	66/776	467/17859	1.66367907610011e-17	1.69535296620278e-15	1.14201128482904e-15	Il18/Stat5a/Epha4/Ccl5/Rin2/Pcsk5/Rela/Slc7a1/Plaur/B2m/Net1/Ccr5/Smad3/Adam9/Il6st/Cd47/Jak3/Tgm2/Itga3/Bcl10/Piezo1/Lgals9/Il2rg/Il6r/Ccn1/Lilrb4/Bcl6/Il4r/Fgg/Cd83/Ptk2b/Rhoh/Has2/Sfrp2/Gcnt2/Tnf/Spp1/Xcl1/RT1-S3/Slamf1/Kif26b/Cd44/Tnfrsf14/Trem1/Il15/Csf1/Ripk2/Jak2/Cx3cl1/Runx1/Sdc4/Il1a/Il2ra/Ccl19/Ibsp/Nfkbiz/Socs1/Thbs1/Cd274/Icam1/Sele/Vcam1/Il1b/Selp/Ccl2/Il6	66
BP	GO:0045071	negative regulation of viral genome replication	22/776	51/17859	3.84552389165078e-17	3.84479832110519e-15	2.5899049685378e-15	Ccl5/Ifitm1/N4bp1/Adar/Ifitm3/Tnf/Zc3hav1/Rsad2/Isg20/Slpi/Plscr1/Eif2ak2/Oas1i/Shfl/Mx2/Ifih1/Oas1b/Mx1/Isg15/Oasl2/Oasl/Oas1a	22
BP	GO:0032732	positive regulation of interleukin-1 production	25/776	69/17859	4.1318149180229e-17	4.05453467603765e-15	2.73118604035393e-15	Il18/Ccr5/Smad3/Hspb1/Gsdmd/Panx1/Lgals9/Stat3/Casp1/Nod1/Casp8/Tnf/Myd88/Tmem106a/F2rl1/Casp4/Ripk2/Jak2/Mnda/Ccl19/Tlr2/Ccl3/Ccl20/Il6/Gbp5	25
BP	GO:0043123	positive regulation of I-kappaB kinase/NF-kappaB signaling	39/776	180/17859	4.66106598555722e-17	4.49072521044868e-15	3.02500952287551e-15	Rnf31/Shisa5/Rela/Apol3/Tnfrsf1a/Trim5/Trim34/Tgm2/Tlr3/Bcl10/Nek6/Tnip2/Ripk1/Ddx21/Lgals9/Casp1/Nod1/Hmox1/Birc2/Casp8/Tnf/Cflar/Myd88/Zc3hav1/Trim25/Litaf/Tmem106a/F2rl1/Trim21/Ripk2/Cx3cl1/Sectm1b/Abl2/Il1a/Ccl19/Cd40/Tifa/Il1b/Ubd	39
BP	GO:0035456	response to interferon-beta	21/776	46/17859	4.77139437069236e-17	4.51493192326765e-15	3.04131547199583e-15	Ifitm1/Tlr3/Stat1/Trex1/Ifitm3/RGD1309362/Ifit1/Plscr1/Mnda/Ifi47/Acod1/Irgm/Shfl/Irf1/Igtp/Gbp4/MGC108823/Gbp2/MGC105567/Oas1a/Ifit3	21
BP	GO:0022409	positive regulation of cell-cell adhesion	49/776	280/17859	4.92754070382359e-17	4.58088389290547e-15	3.08574155617097e-15	Il18/Stat5a/Ccl5/Rela/Slc7a1/Plaur/B2m/Ccr5/Il6st/Cd47/Jak3/Bcl10/Piezo1/Lgals9/Il2rg/Il6r/Lilrb4/Bcl6/Il4r/Fgg/Cd83/Rhoh/Has2/Gcnt2/Tnf/Xcl1/RT1-S3/Slamf1/Kif26b/Cd44/Tnfrsf14/Il15/Ripk2/Jak2/Cx3cl1/Runx1/Il1a/Il2ra/Ccl19/Nfkbiz/Socs1/Cd274/Icam1/Sele/Vcam1/Il1b/Selp/Ccl2/Il6	49
BP	GO:0051249	regulation of lymphocyte activation	65/776	470/17859	8.92688264256327e-17	8.15578467636944e-15	5.4938401163216e-15	Il18/Parp3/Stat5a/Irs2/Ccl5/Cdkn1a/Bst1/Slc7a1/B2m/Zfp36l1/Bmp4/Adora2a/Il6st/Hspb1/Cd47/Rac2/Jak3/Ptpn2/Bcl10/Tnip2/Lgals9/Il2rg/Tnfrsf1b/Fgr/Trex1/Pglyrp1/Lilrb4/Bcl6/Il4r/Zc3h12a/Cd83/Rhoh/Fas/Il13ra1/Xcl1/RT1-S3/Ripk3/Myd88/Slamf1/Cd44/Tnfrsf14/Il15/Cebpb/Samsn1/Ripk2/Mnda/Runx1/Fgl2/Sdc4/Il1a/Il2ra/Ccl19/Cd40/Nfkbiz/Socs1/Irf1/Fcgr2b/Ido1/Cd274/Slamf7/Vcam1/Il1b/Ccl2/Il6/Slamf8	65
BP	GO:0070371	ERK1 and ERK2 cascade	55/776	351/17859	9.41957507906135e-17	8.46005565151629e-15	5.6988009086703e-15	Ccl5/Pdgfa/Ngf/Zfp36l1/Bmp4/Spry1/Adam17/Trpv4/Ece1/C3/Ptpn2/Lgals9/Ccn1/Nod1/Tiam1/Fgg/Edn1/Ptk2b/Arhgap8/Gcnt2/Xcl1/Cflar/Ccl9/Tpbg/Slamf1/Cd44/Chi3l1/Epha7/Ptpn1/Pla2g2a/Fgf2/Myc/Tnip1/F2rl1/Ephb1/Ripk2/Ccl12/Cx3cl1/Abl2/Il1a/Ccl19/Cxcl17/Atf3/Ccl11/Tlr2/Ccl3/P2ry6/Ccl7/Ccl1/Ccl20/Icam1/Il1b/Ccl2/Ccl22/Il6	55
BP	GO:1990868	response to chemokine	27/776	85/17859	1.08696646831914e-16	9.44235297643133e-15	6.36048885948265e-15	Ccl5/Ccr5/Lrch1/Hif1a/Reg1a/Zc3h12a/Edn1/Ptk2b/Xcl1/Ccrl2/Ccl9/Ccl12/Cx3cl1/Cxcl2/Ccl19/Ccl11/Ccl3/Cxcl3/Ccl7/Cxcl11/Ccl1/Ccl20/Ccl2/Cxcl10/Cxcl1/Ccl22/Cxcl9	27
BP	GO:1990869	cellular response to chemokine	27/776	85/17859	1.08696646831914e-16	9.44235297643133e-15	6.36048885948265e-15	Ccl5/Ccr5/Lrch1/Hif1a/Reg1a/Zc3h12a/Edn1/Ptk2b/Xcl1/Ccrl2/Ccl9/Ccl12/Cx3cl1/Cxcl2/Ccl19/Ccl11/Ccl3/Cxcl3/Ccl7/Cxcl11/Ccl1/Ccl20/Ccl2/Cxcl10/Cxcl1/Ccl22/Cxcl9	27
BP	GO:0002687	positive regulation of leukocyte migration	36/776	157/17859	1.11247144117816e-16	9.50804220452108e-15	6.40473795761484e-15	Ccl5/Adam17/Tp53/Trpv4/Cd47/Rac2/Lgals9/Spi1/Edn1/Ptk2b/Xcl1/Pgf/Slamf1/Tnfrsf14/Trem1/Csf1/F2rl1/Ccl12/Cx3cl1/Madcam1/Il1a/Ccl19/Cxcl17/Tlr2/Ccl3/Serpine1/Thbs1/Ccl7/Ccl1/Ccl20/Icam1/Sele/Il1b/Selp/Ccl2/Cxcl10	36
BP	GO:0002449	lymphocyte mediated immunity	51/776	309/17859	1.4137098403418e-16	1.1890870545986e-14	8.00984138445957e-15	Il18/Parp3/Stat5a/C1s/C1r/Nectin2/B2m/Tcirg1/C2/RT1-N3/Serpinb9/C3/Serping1/Bcl10/RT1-M3-1/Lgals9/Tnfrsf1b/Prf1/Trex1/Stx11/RT1-T24-3/Lilrb4/Bcl6/Il4r/Arid5a/RT1-A1/Fas/Tnf/Xcl1/RT1-S3/Ripk3/Myd88/Pvr/RT1-A2/Slamf1/Rsad2/RT1-CE1/Gzmb/Tap2/RT1-CE4/Hspa1b/Cfb/Batf/Irf7/Cd40/Tap1/Bcl3/Fcgr2b/Icam1/Il1b/Il6	51
BP	GO:0030593	neutrophil chemotaxis	29/776	102/17859	2.27584909518554e-16	1.8843319305294e-14	1.26930991476549e-14	Ccl5/Bst1/Rac2/Edn1/Spp1/Xcl1/Ccl9/Pde4b/Trem1/S100a9/S100a8/Ccl12/Cx3cl1/Cxcl2/Ccl19/Ccl11/Ccl3/Csf3r/Cxcl3/Ccl7/Cxcl11/Ccl1/Ccl20/Il1b/Ccl2/Cxcl10/Cxcl1/Ccl22/Cxcl9	29
BP	GO:0070372	regulation of ERK1 and ERK2 cascade	52/776	327/17859	3.54835974402496e-16	2.89273204362896e-14	1.94858103513986e-14	Ccl5/Pdgfa/Ngf/Bmp4/Spry1/Adam17/Trpv4/Ece1/C3/Ptpn2/Lgals9/Ccn1/Nod1/Tiam1/Fgg/Ptk2b/Arhgap8/Gcnt2/Xcl1/Cflar/Ccl9/Tpbg/Slamf1/Cd44/Chi3l1/Epha7/Ptpn1/Pla2g2a/Fgf2/Tnip1/F2rl1/Ephb1/Ripk2/Ccl12/Cx3cl1/Abl2/Il1a/Ccl19/Cxcl17/Atf3/Ccl11/Tlr2/Ccl3/P2ry6/Ccl7/Ccl1/Ccl20/Icam1/Il1b/Ccl2/Ccl22/Il6	52
BP	GO:0002685	regulation of leukocyte migration	43/776	233/17859	5.81168610632017e-16	4.66607949657433e-14	3.14313039657603e-14	Ccl5/Bst1/Adam17/Tp53/Trpv4/Lrch1/Cd47/Rac2/Lgals9/Spi1/Edn1/Ptk2b/Rhoh/Xcl1/Ripk3/Myd88/Pgf/Slamf1/Cd200/Tnfrsf14/Trem1/Csf1/F2rl1/Ccl12/Cx3cl1/Madcam1/Il1a/Ccl19/Cxcl17/Tlr2/Ccl3/Serpine1/Thbs1/Ccl7/Ccl1/Ccl20/Icam1/Sele/Il1b/Selp/Ccl2/Cxcl10/Slamf8	43
BP	GO:0071674	mononuclear cell migration	38/776	184/17859	6.37758183841841e-16	5.04400091966853e-14	3.39770306584082e-14	Ccl5/Flt1/Adam17/Trpv4/Lrch1/Cd47/Lgals9/Spi1/Ptk2b/Xcl1/Ripk3/Ccl9/Slamf1/Cd200/Tnfrsf14/Trem1/Csf1/Ccl12/Cxcl16/Cx3cl1/Madcam1/Ccl19/Cyp7b1/Cxcl17/Ccl11/Ccl3/Ch25h/Serpine1/Thbs1/Ccl7/Cxcl11/Ccl1/Ccl20/Icam1/Ccl2/Cxcl10/Ccl22/Slamf8	38
BP	GO:0002703	regulation of leukocyte mediated immunity	47/776	276/17859	6.54428914211679e-16	5.09973355354072e-14	3.43524527568391e-14	Il18/Parp3/Stat5a/Nectin2/B2m/RT1-N3/Rac2/Jak3/Serpinb9/C3/Tlr3/RT1-M3-1/Ddx21/Lgals9/Tnfrsf1b/Fgr/Spi1/RT1-T24-3/Lilrb4/Bcl6/Il4r/Arid5a/RT1-A1/Hmox1/Tnf/Xcl1/RT1-S3/Ripk3/Pvr/RT1-A2/Slamf1/Rsad2/RT1-CE1/Tap2/Cd177/RT1-CE4/F2rl1/Ddx58/Hspa1b/Tlr2/Cd40/Tap1/Fcgr2b/Il1b/Ccl2/Cxcl1/Il6	47
BP	GO:1903037	regulation of leukocyte cell-cell adhesion	51/776	324/17859	1.05988847459394e-15	8.13963627083086e-14	5.48296234530596e-14	Il18/Stat5a/Ccl5/Rela/Slc7a1/B2m/Bmp4/Adora2a/Il6st/Hspb1/Cd47/Jak3/Ptpn2/Bcl10/Lgals9/Il2rg/Lilrb4/Bcl6/Il4r/Zc3h12a/Cd83/Rhoh/Has2/Tnf/Xcl1/RT1-S3/Ass1/Slamf1/Cd44/Tnfrsf14/Il15/Cebpb/Ripk2/Runx1/Fgl2/Sdc4/Il1a/Il2ra/Ccl19/Nfkbiz/Socs1/Irf1/Ido1/Cd274/Icam1/Sele/Vcam1/Il1b/Selp/Ccl2/Il6	51
BP	GO:0050777	negative regulation of immune response	39/776	197/17859	1.17833204398931e-15	8.9199735729991e-14	6.00860746040265e-14	Parp3/Jak3/Serpinb9/Serping1/Ptpn2/Lgals9/Trex1/Trafd1/Pglyrp1/Spi1/Lilrb4/Bcl6/Il4r/Adar/Zc3h12a/RT1-A1/Hmox1/Xcl1/Irak3/RT1-S3/Nmi/Slamf1/Tnfrsf14/Tap2/Samsn1/Trim21/Stat2/Rnf125/Samhd1/Fgl2/Acod1/Usp18/Parp14/Tap1/Fcgr2b/Dhx58/Isg15/Oas1a/Slamf8	39
BP	GO:0042060	wound healing	60/776	435/17859	1.63700588796046e-15	1.22175974652147e-13	8.22992878587681e-14	Kank1/C1qtnf1/Nfe2l2/Cdkn1a/Pdgfa/Plat/Klf6/P2ry2/Smad3/Bmp4/Adam17/Hspb1/Procr/Tp53/C3/Serping1/Smad1/B4galt1/Hif1a/Alox12/Il6r/Ccn1/Tec/Fgg/Reg1a/Hmox1/Clec10a/Tnf/Cflar/Fcgr3a/Tnc/Reg3g/Cd44/S100a9/Itgb6/Mmp3/Enpp4/Fgf2/Plek/F2rl1/S100a8/Jak2/Cx3cl1/Cxcl2/Sdc4/Il1a/Timp1/Reg3a/Tfpi2/Plet1/Serpinb2/Serpine1/Thbs1/F10/Ccl20/Il1b/Selp/Ccl2/Nos2/Il6	60
BP	GO:0016032	viral process	51/776	328/17859	1.77344617342433e-15	1.3052071212466e-13	8.79204089778055e-14	Ccl5/Chd1/Pcsk5/Ddx3x/Nectin2/Trim26/Ccr5/Ifitm1/Trim5/Tp53/Trim34/Rab5a/Trim15/Agtr1a/Sp100/Lgals9/N4bp1/Stat1/Adar/Ly6e/Zc3h12a/Hmox1/Ifitm3/Tnf/Pvr/Zc3hav1/Rsad2/Trim25/Isg20/Slpi/Fcnb/Myc/Trim21/Ccl12/Plscr1/Zfp36/Eif2ak2/Ccl3/Oas1i/Shfl/Mx2/Ifih1/Oas1b/Mx1/Icam1/Tmprss2/Isg15/Ptx3/Oasl2/Oasl/Oas1a	51
BP	GO:0070374	positive regulation of ERK1 and ERK2 cascade	42/776	232/17859	2.59012884889622e-15	1.88014969456179e-13	1.26649270751364e-13	Ccl5/Pdgfa/Ngf/Bmp4/Adam17/Trpv4/C3/Lgals9/Nod1/Fgg/Ptk2b/Arhgap8/Gcnt2/Xcl1/Cflar/Ccl9/Tpbg/Slamf1/Cd44/Chi3l1/Pla2g2a/Fgf2/F2rl1/Ripk2/Ccl12/Cx3cl1/Abl2/Il1a/Ccl19/Cxcl17/Ccl11/Tlr2/Ccl3/P2ry6/Ccl7/Ccl1/Ccl20/Icam1/Il1b/Ccl2/Ccl22/Il6	42
BP	GO:0070098	chemokine-mediated signaling pathway	24/776	74/17859	3.23363482428944e-15	2.31554472079862e-13	1.55978032562809e-13	Ccl5/Ccr5/Hif1a/Edn1/Ptk2b/Xcl1/Ccrl2/Ccl9/Ccl12/Cx3cl1/Cxcl2/Ccl19/Ccl11/Ccl3/Cxcl3/Ccl7/Cxcl11/Ccl1/Ccl20/Ccl2/Cxcl10/Cxcl1/Ccl22/Cxcl9	24
BP	GO:0045765	regulation of angiogenesis	48/776	303/17859	5.8623329556415e-15	4.14193364425924e-13	2.79005909509899e-13	Ccl5/Nfe2l2/Adm/Rhob/Flt1/Ppp1r15a/Tnfrsf1a/Sulf1/Hspb1/Lrg1/Dll1/C3/Tlr3/Smad1/Creb3l1/Hif1a/Agtr1a/Gadd45a/Sp100/Stat3/Stat1/Wars1/Rhoj/Ccn1/Adamts9/Adamts1/Hgf/Zc3h12a/Hmox1/Ptk2b/Btg1/Sfrp2/Tnf/Pgf/Chi3l1/Fgf2/Camp/Cx3cl1/Runx1/Il1a/Sphk1/Ccl11/Cd40/Serpine1/Thbs1/Il1b/Ccl2/Cxcl10	48
BP	GO:0051091	positive regulation of DNA-binding transcription factor activity	45/776	272/17859	8.28586717935723e-15	5.77721186623868e-13	3.89160326941833e-13	Il18/Rnf31/Rela/Ngf/Bdnf/Hcls1/Trim26/Trim5/Trim34/Trim15/Tlr3/Bcl10/Pprc1/Ifrd1/Ripk1/Sp100/Lgals9/Stat3/Irak2/Nod1/Arid5b/Edn1/Tnf/Cflar/Irak3/Ripk3/Myd88/Cd200/Trim25/Cebpb/Ddx58/Trim21/Hspa1b/Ripk2/Jak2/Cx3cl1/Sphk1/Eif2ak2/Tlr2/Cd40/Fcgr2b/Csf3/Icam1/Il1b/Il6	45
BP	GO:0045824	negative regulation of innate immune response	23/776	70/17859	8.87103188532808e-15	6.10488285199396e-13	4.1123266060352e-13	Serpinb9/Serping1/Ptpn2/Lgals9/Trex1/Trafd1/Adar/RT1-A1/Irak3/RT1-S3/Nmi/Tap2/Trim21/Stat2/Samhd1/Acod1/Usp18/Parp14/Tap1/Dhx58/Isg15/Oas1a/Slamf8	23
BP	GO:1901342	regulation of vasculature development	48/776	307/17859	9.84945296049059e-15	6.69131426123585e-13	4.50735424953085e-13	Ccl5/Nfe2l2/Adm/Rhob/Flt1/Ppp1r15a/Tnfrsf1a/Sulf1/Hspb1/Lrg1/Dll1/C3/Tlr3/Smad1/Creb3l1/Hif1a/Agtr1a/Gadd45a/Sp100/Stat3/Stat1/Wars1/Rhoj/Ccn1/Adamts9/Adamts1/Hgf/Zc3h12a/Hmox1/Ptk2b/Btg1/Sfrp2/Tnf/Pgf/Chi3l1/Fgf2/Camp/Cx3cl1/Runx1/Il1a/Sphk1/Ccl11/Cd40/Serpine1/Thbs1/Il1b/Ccl2/Cxcl10	48
BP	GO:0098586	cellular response to virus	24/776	78/17859	1.23652438202343e-14	8.29410468397741e-13	5.58701422976876e-13	Rnf135/Ccl5/Ddx3x/Hsp90aa1/Smad3/Trim15/Tlr3/Hif1a/Lgals9/Adar/Zc3h12a/Nfkb1/Zc3hav1/Psmb9/Ddx58/Rnf125/Ccl19/Irgm/Dhx58/Ifih1/Oasl/Cxcl10/Oas1a/Il6	24
BP	GO:0071706	tumor necrosis factor superfamily cytokine production	36/776	182/17859	1.5382792078541e-14	1.00633845955788e-12	6.77882364370791e-13	Il18/Cyba/Ccr5/Tnfrsf1a/Hspb1/Cd47/Tlr3/Ripk1/Lgals9/Stat3/Trex1/Nod1/Arid5a/Zc3h12a/Irak3/RT1-S3/Myd88/Slamf1/Tmem106a/Ddx58/Ripk2/Zfp36/Jak2/Cx3cl1/Cd14/Il1a/Ccl19/Tlr2/Ccl3/Bcl3/Ifih1/Thbs1/Cd274/Ccl2/Oas1a/Il6	36
BP	GO:1903555	regulation of tumor necrosis factor superfamily cytokine production	36/776	182/17859	1.5382792078541e-14	1.00633845955788e-12	6.77882364370791e-13	Il18/Cyba/Ccr5/Tnfrsf1a/Hspb1/Cd47/Tlr3/Ripk1/Lgals9/Stat3/Trex1/Nod1/Arid5a/Zc3h12a/Irak3/RT1-S3/Myd88/Slamf1/Tmem106a/Ddx58/Ripk2/Zfp36/Jak2/Cx3cl1/Cd14/Il1a/Ccl19/Tlr2/Ccl3/Bcl3/Ifih1/Thbs1/Cd274/Ccl2/Oas1a/Il6	36
BP	GO:0032757	positive regulation of interleukin-8 production	22/776	65/17859	1.68022162416059e-14	1.08579199834475e-12	7.31403276961303e-13	Il18/Rela/Tlr3/Bcl10/Ripk1/Lgals9/Stat3/Nod1/Tnf/Myd88/Chi3l1/Fcnb/Camp/F2rl1/Ddx58/Hspa1b/Cd14/Tlr2/Serpine1/Il1b/Nos2/Il6	22
BP	GO:0042742	defense response to bacterium	47/776	300/17859	1.74164271256054e-14	1.11192346191064e-12	7.49005762624322e-13	Cyba/Adm/B2m/Hp/Ccr5/Tnfrsf1a/Plac8/Adam17/Gsdmd/Serpinb9/Mpeg1/RT1-M3-1/Lgals9/Fgr/Casp1/Hck/Pglyrp1/Nod1/Reg3b/Tnf/RT1-S3/Myd88/Reg3g/Tnfrsf14/Trem1/Slpi/Pla2g2a/Cebpb/Clec4e/Camp/Hamp/F2rl1/Ripk2/Lcn2/Adamts4/Wfdc18/Tlr2/Prg2/Irgm/Bcl3/Serpine1/Gbp4/Isg15/Gbp2/Oas1a/Nos2/Slamf8	47
BP	GO:0019058	viral life cycle	43/776	256/17859	1.91192575633933e-14	1.20610649795739e-12	8.12448651597325e-13	Ccl5/Pcsk5/Ddx3x/Nectin2/Trim26/Ifitm1/Trim5/Trim34/Rab5a/Trim15/Agtr1a/Lgals9/N4bp1/Adar/Ly6e/Zc3h12a/Hmox1/Ifitm3/Tnf/Pvr/Zc3hav1/Rsad2/Trim25/Isg20/Slpi/Fcnb/Trim21/Ccl12/Plscr1/Eif2ak2/Oas1i/Shfl/Mx2/Ifih1/Oas1b/Mx1/Icam1/Tmprss2/Isg15/Ptx3/Oasl2/Oasl/Oas1a	43
BP	GO:0035458	cellular response to interferon-beta	17/776	36/17859	2.33873819846906e-14	1.45799690749266e-12	9.82125229846266e-13	Tlr3/Stat1/Trex1/RGD1309362/Ifit1/Mnda/Ifi47/Acod1/Irgm/Irf1/Igtp/Gbp4/MGC108823/Gbp2/MGC105567/Oas1a/Ifit3	17
BP	GO:1903706	regulation of hemopoiesis	55/776	399/17859	2.65631526249114e-14	1.63672262510936e-12	1.10251714260801e-12	Il18/Stat5a/Eif6/Ccl5/B2m/Hcls1/Zfp36l1/Bmp4/Hspb1/Dll1/Jak3/Rbp1/Ptpn2/Hif1a/Ripk1/Lgals9/Il2rg/Stat3/Stat1/Pglyrp1/Spi1/Lilrb4/Bcl6/Il4r/Zc3h12a/Cd83/Ptk2b/Rhoh/Fas/Casp8/Tnf/Cd44/Trib1/Il15/Myc/Cebpb/Csf1/Nfkbia/Hspa1b/Ripk2/Zfp36/Runx1/Fgl2/Fos/Il2ra/Ccl19/Ccl3/Nfkbiz/Socs1/Csf3r/Irf1/Csf3/Isg15/Il6/Slamf8	55
BP	GO:0048247	lymphocyte chemotaxis	20/776	54/17859	3.60285187134299e-14	2.19442667428121e-12	1.47819367159396e-12	Ccl5/Adam17/Ptk2b/Xcl1/Ccl9/Ccl12/Cxcl16/Cx3cl1/Ccl19/Cyp7b1/Ccl11/Ccl3/Ch25h/Ccl7/Cxcl11/Ccl1/Ccl20/Ccl2/Cxcl10/Ccl22	20
BP	GO:0031640	killing of cells of other organism	25/776	89/17859	3.65569321150809e-14	2.20130890088425e-12	1.48282962682105e-12	Ccr5/Serpinb9/Prf1/Pglyrp1/Nts/Xcl1/Myd88/Reg3g/Trem1/Camp/Hamp/F2rl1/Ccl12/Cxcl2/Ccl19/Ccl11/Cxcl3/Cxcl11/Ccl1/Ccl20/Cxcl10/Cxcl1/Ccl22/Nos2/Cxcl9	25
BP	GO:0002224	toll-like receptor signaling pathway	28/776	114/17859	4.48762731663322e-14	2.67190305065612e-12	1.79982782149063e-12	Cyba/Ddx3x/Rps6ka3/Tlr3/Bcl10/Tnip2/Lgals9/Irak2/Otud4/Ifi35/Tnf/Irak3/Myd88/Nmi/Reg3g/Rsad2/Tnip1/F2rl1/Nfkbia/Ripk2/Cd14/Acod1/Tlr2/Irf7/Cd40/LOC681325/Irf1/Oas1a	28
BP	GO:0032640	tumor necrosis factor production	35/776	179/17859	5.15416267957539e-14	3.00130857572198e-12	2.02171956581147e-12	Il18/Cyba/Ccr5/Tnfrsf1a/Hspb1/Cd47/Tlr3/Ripk1/Lgals9/Stat3/Trex1/Nod1/Arid5a/Zc3h12a/Irak3/RT1-S3/Myd88/Slamf1/Tmem106a/Ddx58/Ripk2/Zfp36/Jak2/Cx3cl1/Cd14/Il1a/Ccl19/Tlr2/Ccl3/Bcl3/Ifih1/Thbs1/Ccl2/Oas1a/Il6	35
BP	GO:0032680	regulation of tumor necrosis factor production	35/776	179/17859	5.15416267957539e-14	3.00130857572198e-12	2.02171956581147e-12	Il18/Cyba/Ccr5/Tnfrsf1a/Hspb1/Cd47/Tlr3/Ripk1/Lgals9/Stat3/Trex1/Nod1/Arid5a/Zc3h12a/Irak3/RT1-S3/Myd88/Slamf1/Tmem106a/Ddx58/Ripk2/Zfp36/Jak2/Cx3cl1/Cd14/Il1a/Ccl19/Tlr2/Ccl3/Bcl3/Ifih1/Thbs1/Ccl2/Oas1a/Il6	35
BP	GO:0002819	regulation of adaptive immune response	39/776	220/17859	5.29818593003726e-14	3.05163991774646e-12	2.05562339688288e-12	Il18/Parp3/Nectin2/B2m/RT1-N3/Jak3/C3/RT1-M3-1/Tnfrsf1b/RT1-T24-3/Lilrb4/Bcl6/Il4r/Arid5a/Zc3h12a/RT1-A1/Tnf/Xcl1/RT1-S3/Ripk3/Pvr/RT1-A2/Slamf1/Rsad2/RT1-CE1/Tnfrsf14/Tap2/RT1-CE4/Samsn1/Hspa1b/Ripk2/Ccl19/Irf7/Cd40/Nfkbiz/Fcgr2b/Cd274/Il1b/Il6	39
BP	GO:1903039	positive regulation of leukocyte cell-cell adhesion	40/776	231/17859	5.61557745951837e-14	3.19967150085891e-12	2.15533935090286e-12	Il18/Stat5a/Ccl5/Rela/Slc7a1/B2m/Il6st/Cd47/Jak3/Bcl10/Lgals9/Il2rg/Lilrb4/Bcl6/Il4r/Cd83/Rhoh/Has2/Tnf/Xcl1/RT1-S3/Slamf1/Cd44/Tnfrsf14/Il15/Ripk2/Runx1/Il1a/Il2ra/Ccl19/Nfkbiz/Socs1/Cd274/Icam1/Sele/Vcam1/Il1b/Selp/Ccl2/Il6	40
BP	GO:0045766	positive regulation of angiogenesis	35/776	180/17859	6.13908110388383e-14	3.42431481784004e-12	2.30666194163657e-12	Ccl5/Nfe2l2/Adm/Rhob/Flt1/Tnfrsf1a/Hspb1/Lrg1/Dll1/C3/Tlr3/Smad1/Hif1a/Agtr1a/Stat3/Ccn1/Hgf/Zc3h12a/Hmox1/Ptk2b/Btg1/Sfrp2/Pgf/Chi3l1/Fgf2/Camp/Cx3cl1/Runx1/Il1a/Sphk1/Ccl11/Cd40/Serpine1/Thbs1/Il1b	35
BP	GO:1904018	positive regulation of vasculature development	35/776	180/17859	6.13908110388383e-14	3.42431481784004e-12	2.30666194163657e-12	Ccl5/Nfe2l2/Adm/Rhob/Flt1/Tnfrsf1a/Hspb1/Lrg1/Dll1/C3/Tlr3/Smad1/Hif1a/Agtr1a/Stat3/Ccn1/Hgf/Zc3h12a/Hmox1/Ptk2b/Btg1/Sfrp2/Pgf/Chi3l1/Fgf2/Camp/Cx3cl1/Runx1/Il1a/Sphk1/Ccl11/Cd40/Serpine1/Thbs1/Il1b	35
BP	GO:0071496	cellular response to external stimulus	56/776	421/17859	7.12028196411852e-14	3.93024730498584e-12	2.64746448907082e-12	Il18/Cyba/Ccl5/Asns/Nfe2l2/Cdkn1a/Ankrd1/Slc2a1/Bmp4/Ppp1r15a/Pim1/Atf4/Tnfrsf1a/Mybbp1a/Tp53/Gsdmd/Tlr3/Bcl10/Nampt/Hif1a/Piezo1/Gadd45a/Casp1/Adamts1/Abcb1a/Zc3h12a/Hmox1/Sfrp2/Nfkb1/Fas/Casp8/Myd88/Upp1/Tnc/Pdk4/Trem1/Il15/Mmp3/Cyp27b1/Abcb1b/Cacnb3/Inhbb/Fos/Lcn2/Sphk1/Eif2ak2/Atf3/Nuak2/Cd40/Serpine1/Irf1/Icam1/Vcam1/Il1b/Nos2/Il6	56
BP	GO:0072676	lymphocyte migration	27/776	109/17859	1.02166545909943e-13	5.58124254409060e-12	3.75959584569308e-12	Ccl5/Adam17/Lrch1/Lgals9/Ptk2b/Xcl1/Ripk3/Ccl9/Cd200/Tnfrsf14/Ccl12/Cxcl16/Cx3cl1/Madcam1/Ccl19/Cyp7b1/Ccl11/Ccl3/Ch25h/Ccl7/Cxcl11/Ccl1/Ccl20/Icam1/Ccl2/Cxcl10/Ccl22	27
BP	GO:0009612	response to mechanical stimulus	49/776	340/17859	1.29224492749421e-13	6.95402337762846e-12	4.68431844608975e-12	Il18/Cyba/Asns/Rela/Ankrd1/Slc9a1/Ngf/Bdnf/Slc2a1/Bmp4/Slc1a3/Tnfrsf1a/Hspb1/Ece1/Tlr3/Bcl10/Hif1a/Piezo1/Gadd45a/Txnip/Casp1/Stat1/Edn1/Ptk2b/Nfkb1/Btg2/Fas/Casp8/Tnf/Myd88/Tnc/Chi3l1/Mmp3/Myc/Nfkbia/Cacnb3/Fos/Abl2/Eif2ak2/Junb/Cd40/Serpine1/Irf1/Thbs1/Il1b/Ccl2/Cxcl10/Nos2/Il6	49
BP	GO:0032760	positive regulation of tumor necrosis factor production	27/776	110/17859	1.29920421661675e-13	6.95402337762846e-12	4.68431844608975e-12	Il18/Cyba/Ccr5/Tnfrsf1a/Hspb1/Tlr3/Ripk1/Lgals9/Stat3/Nod1/Arid5a/RT1-S3/Myd88/Tmem106a/Ddx58/Ripk2/Jak2/Cd14/Il1a/Ccl19/Tlr2/Ccl3/Ifih1/Thbs1/Ccl2/Oas1a/Il6	27
BP	GO:0032635	interleukin-6 production	33/776	166/17859	1.67170021496505e-13	8.77063310801959e-12	5.90800982693744e-12	Il17ra/Cyba/Prg4/Il17rc/Ccr5/Tnfrsf1a/Trpv4/Cd47/Tlr3/Lgals9/Stat3/Il6r/Nod1/Lilrb4/Hgf/Arid5a/Zc3h12a/Tnf/Irak3/Myd88/Slamf1/Cd200/Cebpb/Tmem106a/F2rl1/Ddx58/Ripk2/Il1a/Tlr2/Ifih1/Il1b/Nos2/Il6	33
BP	GO:0032675	regulation of interleukin-6 production	33/776	166/17859	1.67170021496505e-13	8.77063310801959e-12	5.90800982693744e-12	Il17ra/Cyba/Prg4/Il17rc/Ccr5/Tnfrsf1a/Trpv4/Cd47/Tlr3/Lgals9/Stat3/Il6r/Nod1/Lilrb4/Hgf/Arid5a/Zc3h12a/Tnf/Irak3/Myd88/Slamf1/Cd200/Cebpb/Tmem106a/F2rl1/Ddx58/Ripk2/Il1a/Tlr2/Ifih1/Il1b/Nos2/Il6	33
BP	GO:0050866	negative regulation of cell activation	39/776	228/17859	1.75221429093978e-13	9.10292502714698e-12	6.1318458829482e-12	Parp3/C1qtnf1/Pdgfa/Bmp4/Adora2a/Hspb1/Jak3/Ptpn2/Milr1/Lgals9/Fgr/Alox12/Pglyrp1/Spi1/Lilrb4/Bcl6/Il4r/Fgg/Zc3h12a/Cst7/Hmox1/Fas/Xcl1/Cd44/Cd200/Tnfrsf14/Cebpb/Samsn1/Mnda/Cx3cl1/Runx1/Fgl2/Sdc4/Il2ra/Socs1/Irf1/Fcgr2b/Ido1/Cd274	39
BP	GO:1903557	positive regulation of tumor necrosis factor superfamily cytokine production	27/776	112/17859	2.08271232419197e-13	1.07148471901876e-11	7.21765711940211e-12	Il18/Cyba/Ccr5/Tnfrsf1a/Hspb1/Tlr3/Ripk1/Lgals9/Stat3/Nod1/Arid5a/RT1-S3/Myd88/Tmem106a/Ddx58/Ripk2/Jak2/Cd14/Il1a/Ccl19/Tlr2/Ccl3/Ifih1/Thbs1/Ccl2/Oas1a/Il6	27
BP	GO:0050729	positive regulation of inflammatory response	30/776	139/17859	2.22125602388117e-13	1.13177266062945e-11	7.62376434917111e-12	Il17ra/Stat5a/Ccl5/Ccr5/Tnfrsf1a/Trpv4/Cd47/Tgm2/C3/Tlr3/Ripk1/Ifi35/Tnf/RT1-S3/Nmi/S100a9/Cebpb/Tnip1/Nfkbia/S100a8/Jak2/Cx3cl1/Tlr2/Ccl3/Nfkbiz/Serpine1/Ido1/Ccl1/Il1b/Il6	30
BP	GO:0002456	T cell mediated immunity	29/776	130/17859	2.28102734505006e-13	1.14790732026308e-11	7.73244946516642e-12	Il18/Nectin2/B2m/RT1-N3/Serpinb9/RT1-M3-1/Tnfrsf1b/Prf1/Trex1/Stx11/RT1-T24-3/Lilrb4/Arid5a/RT1-A1/Xcl1/RT1-S3/Ripk3/Pvr/RT1-A2/Slamf1/Rsad2/RT1-CE1/Gzmb/Tap2/RT1-CE4/Hspa1b/Icam1/Il1b/Il6	29
BP	GO:0050863	regulation of T cell activation	48/776	333/17859	2.29624789484594e-13	1.14790732026308e-11	7.73244946516642e-12	Il18/Stat5a/Ccl5/Slc7a1/B2m/Bmp4/Adora2a/Il6st/Hspb1/Cd47/Rac2/Jak3/Ptpn2/Bcl10/Lgals9/Il2rg/Tnfrsf1b/Trex1/Lilrb4/Bcl6/Il4r/Zc3h12a/Cd83/Rhoh/Xcl1/RT1-S3/Ripk3/Slamf1/Cd44/Tnfrsf14/Il15/Cebpb/Ripk2/Runx1/Fgl2/Sdc4/Il1a/Il2ra/Ccl19/Nfkbiz/Socs1/Irf1/Ido1/Cd274/Vcam1/Il1b/Ccl2/Il6	48
BP	GO:0002832	negative regulation of response to biotic stimulus	26/776	105/17859	2.95748562367472e-13	1.46464638503293e-11	9.86604402349333e-12	Serpinb9/Serping1/Ptpn2/Lgals9/Trex1/Trafd1/Adar/RT1-A1/Irak3/RT1-S3/Nmi/Trib1/Tap2/Trim21/Stat2/Rnf125/Samhd1/Fgl2/Acod1/Usp18/Parp14/Tap1/Dhx58/Isg15/Oas1a/Slamf8	26
BP	GO:0002699	positive regulation of immune effector process	43/776	277/17859	3.2163549897765e-13	1.5780986195209e-11	1.06302726806356e-11	Il18/Stat5a/Nectin2/B2m/RT1-N3/Rac2/C3/RT1-M3-1/Ddx21/Lgals9/Fgr/Spi1/RT1-T24-3/Il4r/Arid5a/RT1-A1/Hmox1/Il13ra1/Tnf/Xcl1/RT1-S3/Pvr/RT1-A2/Slamf1/Rsad2/RT1-CE1/Tnfrsf14/Tap2/Cd177/RT1-CE4/F2rl1/Ddx58/Hspa1b/Ripk2/Ccl19/Tlr2/Cd40/Nfkbiz/Dhx58/Il1b/Ccl2/Cxcl1/Il6	43
BP	GO:0050921	positive regulation of chemotaxis	32/776	160/17859	3.27933200172657e-13	1.59423672267423e-11	1.07389809926169e-11	Ccl5/Smad3/Adam17/Hspb1/Trpv4/Rac2/Ntf3/Lgals9/Spi1/Tiam1/Edn1/Ptk2b/Xcl1/Pgf/Tpbg/Slamf1/Trem1/Fgf2/Csf1/F2rl1/Cx3cl1/Ccl19/Cxcl17/Ccl3/Serpine1/Thbs1/Ccl7/Ccl1/Il1b/Ccl2/Cxcl10/Cxcl9	32
BP	GO:0045069	regulation of viral genome replication	23/776	82/17859	4.00228273996585e-13	1.92800874900718e-11	1.29873117427983e-11	Ccl5/Ddx3x/Ifitm1/N4bp1/Adar/Ifitm3/Tnf/Zc3hav1/Rsad2/Isg20/Slpi/Plscr1/Eif2ak2/Oas1i/Shfl/Mx2/Ifih1/Oas1b/Mx1/Isg15/Oasl2/Oasl/Oas1a	23
BP	GO:0006959	humoral immune response	40/776	245/17859	4.1181104978238e-13	1.96593401152868e-11	1.32427811267146e-11	C1s/Adm/C1r/B2m/C2/C3/Serping1/Pglyrp1/Reg1a/Cd69/Reg3b/Nts/Tnf/Xcl1/RT1-S3/Reg3g/Slpi/Fcnb/S100a9/Camp/Hamp/Ccl12/Cxcl2/Cfb/Ccl19/Wfdc18/Reg3a/Ccl11/Acod1/Bcl3/Fcgr2b/Cxcl3/Cxcl11/Ccl1/Ccl20/Il1b/Cxcl10/Cxcl1/Ccl22/Cxcl9	40
BP	GO:0032944	regulation of mononuclear cell proliferation	40/776	246/17859	4.71862793757631e-13	2.23250084296579e-11	1.50384091506779e-11	Il18/Stat5a/Irs2/Ccl5/Cdkn1a/Bst1/Slc7a1/Bmp4/Il6st/Rac2/Jak3/Lgals9/Tnfrsf1b/Lilrb4/Bcl6/Il13ra1/Xcl1/RT1-S3/Ripk3/Myd88/Slamf1/Cd44/Tnfrsf14/Il15/Cebpb/Csf1/Ripk2/Mnda/Sdc4/Il1a/Il2ra/Ccl19/Cd40/Irf1/Fcgr2b/Ido1/Cd274/Vcam1/Il1b/Il6	40
BP	GO:0030217	T cell differentiation	44/776	293/17859	5.55348641920199e-13	2.60424110932313e-11	1.75424987866921e-11	Il18/Stat5a/Pknox1/B2m/Zfp36l1/Bmp4/Tcirg1/Adam17/Hspb1/Tp53/Lmbr1l/Jak3/Ptpn2/Lgals9/Il2rg/Stat3/Il6r/Spi1/Lilrb4/Bcl6/Il4r/Zc3h12a/Cd83/Rhoh/Fas/Ripk3/Cd44/Rsad2/Il15/Clec4e/Ripk2/Runx1/Fgl2/Abl2/Il1a/Il2ra/Ccl19/Batf/Nfkbiz/Socs1/Bcl3/Irf1/Il1b/Il6	44
BP	GO:0051090	regulation of DNA-binding transcription factor activity	55/776	431/17859	6.71298159962001e-13	3.1203587277532e-11	2.10191325986256e-11	Il18/Rnf31/Rela/Ngf/Bdnf/Hcls1/Trim26/Pim1/Trim5/Trim34/Trim15/Tlr3/Bcl10/Pprc1/Ifrd1/Ripk1/Sp100/Lgals9/Stat3/Hck/Spi1/Irak2/Nod1/Arid5b/Zc3h12a/Edn1/Hmox1/Tnf/Xcl1/Cflar/Irak3/Ripk3/Myd88/Cd200/Trim25/Trib1/Cebpb/Ddx58/Trim21/Nfkbia/Hspa1b/Ripk2/Jak2/Cx3cl1/Sphk1/Eif2ak2/Acod1/Tlr2/Cd40/Bcl3/Fcgr2b/Csf3/Icam1/Il1b/Il6	55
BP	GO:0070661	leukocyte proliferation	48/776	343/17859	7.01532951253948e-13	3.20705880669629e-11	2.16031553391546e-11	Il18/Stat5a/Irs2/Ccl5/Cdkn1a/Bst1/Slc7a1/Bmp4/Tcirg1/Il6st/Tp53/Lmbr1l/Rac2/Jak3/Psmb10/Lgals9/Tnfrsf1b/Lilrb4/Bcl6/Il13ra1/Xcl1/RT1-S3/Ripk3/Myd88/Slamf1/Cd44/Tnfrsf14/Il15/Cebpb/Csf1/F2rl1/Ripk2/Ccl12/Mnda/Cx3cl1/Sdc4/Il1a/Il2ra/Ccl19/Cd40/Irf1/Fcgr2b/Ido1/Cd274/Ebi3/Vcam1/Il1b/Il6	48
BP	GO:0032677	regulation of interleukin-8 production	23/776	84/17859	7.02054768025607e-13	3.20705880669629e-11	2.16031553391546e-11	Il18/Rela/Tlr3/Bcl10/Ripk1/Lgals9/Stat3/Nod1/Tnf/Myd88/Chi3l1/Fcnb/Camp/F2rl1/Ddx58/Hspa1b/Cd14/Tlr2/Bcl3/Serpine1/Il1b/Nos2/Il6	23
BP	GO:0070663	regulation of leukocyte proliferation	41/776	261/17859	7.74346385350052e-13	3.5070611076666e-11	2.36240089313723e-11	Il18/Stat5a/Irs2/Ccl5/Cdkn1a/Bst1/Slc7a1/Bmp4/Il6st/Rac2/Jak3/Lgals9/Tnfrsf1b/Lilrb4/Bcl6/Il13ra1/Xcl1/RT1-S3/Ripk3/Myd88/Slamf1/Cd44/Tnfrsf14/Il15/Cebpb/Csf1/Ripk2/Ccl12/Mnda/Sdc4/Il1a/Il2ra/Ccl19/Cd40/Irf1/Fcgr2b/Ido1/Cd274/Vcam1/Il1b/Il6	41
BP	GO:0050867	positive regulation of cell activation	50/776	369/17859	8.00327479507135e-13	3.5940129778884e-11	2.42097277699259e-11	Il18/Stat5a/Irs2/Ccl5/Cdkn1a/Bst1/Slc7a1/Nectin2/B2m/Il6st/Cd47/Jak3/Bcl10/Tnip2/Lgals9/Il2rg/Fgr/Lilrb4/Bcl6/Il4r/Cd83/Rhoh/Il13ra1/Tnf/Xcl1/RT1-S3/Myd88/Slamf1/Tnfrsf14/Il15/Cd177/Plek/Hamp/F2rl1/Ripk2/Jak2/Runx1/Il1a/Il2ra/Ccl19/Cd40/Nfkbiz/Socs1/Thbs1/Cd274/Vcam1/Il1b/Selp/Ccl2/Il6	50
BP	GO:0002822	regulation of adaptive immune response based on somatic recombination of immune receptors built from immunoglobulin superfamily domains	36/776	207/17859	9.07334171976625e-13	4.04030569521356e-11	2.72160121819791e-11	Il18/Parp3/Nectin2/B2m/RT1-N3/Jak3/C3/RT1-M3-1/Tnfrsf1b/RT1-T24-3/Lilrb4/Bcl6/Il4r/Arid5a/Zc3h12a/RT1-A1/Tnf/Xcl1/RT1-S3/Ripk3/Pvr/RT1-A2/Slamf1/Rsad2/RT1-CE1/Tap2/RT1-CE4/Hspa1b/Ripk2/Ccl19/Cd40/Nfkbiz/Fcgr2b/Cd274/Il1b/Il6	36
BP	GO:0002544	chronic inflammatory response	15/776	32/17859	9.22836169895697e-13	4.04483904330189e-11	2.72465493903253e-11	Ccl5/Bdnf/Tnf/S100a9/Cebpb/Camp/S100a8/Ccl11/Ido1/Il1rn/Thbs1/Vcam1/Il1b/Ptges/Ccl2	15
BP	GO:0032637	interleukin-8 production	23/776	85/17859	9.23618653027983e-13	4.04483904330189e-11	2.72465493903253e-11	Il18/Rela/Tlr3/Bcl10/Ripk1/Lgals9/Stat3/Nod1/Tnf/Myd88/Chi3l1/Fcnb/Camp/F2rl1/Ddx58/Hspa1b/Cd14/Tlr2/Bcl3/Serpine1/Il1b/Nos2/Il6	23
BP	GO:0050670	regulation of lymphocyte proliferation	39/776	242/17859	1.24001626614277e-12	5.38593950351685e-11	3.62803723769642e-11	Il18/Stat5a/Irs2/Ccl5/Cdkn1a/Bst1/Slc7a1/Bmp4/Il6st/Rac2/Jak3/Lgals9/Tnfrsf1b/Lilrb4/Bcl6/Il13ra1/Xcl1/RT1-S3/Ripk3/Myd88/Slamf1/Cd44/Tnfrsf14/Il15/Cebpb/Ripk2/Mnda/Sdc4/Il1a/Il2ra/Ccl19/Cd40/Irf1/Fcgr2b/Ido1/Cd274/Vcam1/Il1b/Il6	39
BP	GO:0002690	positive regulation of leukocyte chemotaxis	25/776	103/17859	1.37855522190467e-12	5.93899522022182e-11	4.00058259091034e-11	Ccl5/Adam17/Trpv4/Rac2/Lgals9/Spi1/Edn1/Ptk2b/Xcl1/Pgf/Slamf1/Trem1/Csf1/F2rl1/Cx3cl1/Ccl19/Cxcl17/Ccl3/Serpine1/Thbs1/Ccl7/Ccl1/Il1b/Ccl2/Cxcl10	25
BP	GO:0002526	acute inflammatory response	28/776	132/17859	2.20556921488661e-12	9.42525102393884e-11	6.34896876713116e-11	Ccl5/Hp/Ccr5/Serpinb9/C3/B4galt1/Hif1a/Stat3/Reg3b/Tnf/RT1-S3/Ass1/Reg3g/Trem1/Hamp/S100a8/Plscr1/Lcn2/Il1a/Reg3a/Fcgr2b/Il1rn/Icam1/Vcam1/Il1b/Ptges/Cxcl1/Il6	28
BP	GO:0001909	leukocyte mediated cytotoxicity	29/776	142/17859	2.44568842212552e-12	1.03677623590745e-10	6.98385637004434e-11	Il18/Stat5a/Nectin2/B2m/RT1-N3/Serpinb9/RT1-M3-1/Lgals9/Prf1/Stx11/Spi1/RT1-T24-3/RT1-A1/Xcl1/RT1-S3/Ripk3/Myd88/Pvr/RT1-A2/RT1-CE1/Gzmb/Trem1/Tap2/RT1-CE4/F2rl1/Hspa1b/Tap1/Ccl2/Cxcl1	29
BP	GO:0071675	regulation of mononuclear cell migration	27/776	124/17859	2.83384906063213e-12	1.19179096605474e-10	8.02805527535803e-11	Ccl5/Adam17/Trpv4/Lrch1/Cd47/Lgals9/Spi1/Ptk2b/Xcl1/Ripk3/Slamf1/Cd200/Tnfrsf14/Trem1/Csf1/Cx3cl1/Madcam1/Cxcl17/Ccl3/Serpine1/Thbs1/Ccl7/Ccl1/Ccl20/Ccl2/Cxcl10/Slamf8	27
BP	GO:0019730	antimicrobial humoral response	29/776	143/17859	2.94360858532028e-12	1.22820329870962e-10	8.27333337158812e-11	Adm/B2m/Pglyrp1/Reg1a/Reg3b/Nts/Xcl1/RT1-S3/Reg3g/Slpi/S100a9/Camp/Hamp/Ccl12/Cxcl2/Ccl19/Wfdc18/Reg3a/Ccl11/Acod1/Bcl3/Cxcl3/Cxcl11/Ccl1/Ccl20/Cxcl10/Cxcl1/Ccl22/Cxcl9	29
BP	GO:0002695	negative regulation of leukocyte activation	35/776	205/17859	3.27587664680845e-12	1.35616174620609e-10	9.13527772148639e-11	Parp3/Bmp4/Adora2a/Hspb1/Jak3/Ptpn2/Milr1/Lgals9/Fgr/Pglyrp1/Spi1/Lilrb4/Bcl6/Il4r/Zc3h12a/Cst7/Hmox1/Fas/Xcl1/Cd44/Cd200/Tnfrsf14/Cebpb/Samsn1/Mnda/Cx3cl1/Runx1/Fgl2/Sdc4/Il2ra/Socs1/Irf1/Fcgr2b/Ido1/Cd274	35
BP	GO:2000116	regulation of cysteine-type endopeptidase activity	39/776	251/17859	4.01433507253035e-12	1.64898926739057e-10	1.11078010860469e-10	Ddx3x/Ngf/Plaur/Smad3/Rps6ka3/Adora2a/Serpinb9/Bcl10/Mefv/Xdh/Slc11a2/Lgals9/Casp1/Stat1/Alox12/Ccn1/Nod1/Hgf/Cst7/Birc2/Sfrp2/Fas/Casp8/Tnf/Cflar/Casp12/Cd44/S100a9/Psmb9/Epha7/Myc/Casp4/S100a8/Hspa1b/Ripk2/Jak2/Thbs1/Birc3/Il6	39
BP	GO:0046631	alpha-beta T cell activation	32/776	175/17859	4.20788751497079e-12	1.71519968783309e-10	1.15538028852356e-10	Il18/Adora2a/Tcirg1/Jak3/RT1-M3-1/Lgals9/Il2rg/Stat3/Il6r/Lilrb4/Bcl6/Il4r/Zc3h12a/Cd83/Xcl1/RT1-S3/Cd44/Rsad2/Tnfrsf14/Il15/Cebpb/Ripk2/Runx1/Abl2/Ccl19/Batf/Nfkbiz/Socs1/Bcl3/Irf1/Cd274/Il6	32
BP	GO:0019079	viral genome replication	26/776	117/17859	4.37676679088717e-12	1.77041887213062e-10	1.19257663221361e-10	Ccl5/Ddx3x/Ifitm1/Rab5a/N4bp1/Adar/Zc3h12a/Ifitm3/Tnf/Zc3hav1/Rsad2/Isg20/Slpi/Ccl12/Plscr1/Eif2ak2/Oas1i/Shfl/Mx2/Ifih1/Oas1b/Mx1/Isg15/Oasl2/Oasl/Oas1a	26
BP	GO:0002705	positive regulation of leukocyte mediated immunity	31/776	166/17859	5.14261444309736e-12	2.06444802530098e-10	1.39063840323311e-10	Il18/Stat5a/Nectin2/B2m/RT1-N3/C3/RT1-M3-1/Ddx21/Spi1/RT1-T24-3/Arid5a/RT1-A1/Tnf/Xcl1/RT1-S3/Pvr/RT1-A2/Slamf1/Rsad2/RT1-CE1/Tap2/Cd177/RT1-CE4/F2rl1/Ddx58/Hspa1b/Cd40/Il1b/Ccl2/Cxcl1/Il6	31
BP	GO:1903131	mononuclear cell differentiation	56/776	467/17859	5.28802879367211e-12	2.10686199832094e-10	1.41920899401204e-10	Il18/Stat5a/Pknox1/B2m/Zfp36l1/Bmp4/Tcirg1/Adam17/Hspb1/Tp53/Lmbr1l/Dll1/Jak3/Nfil3/Ptpn2/Lgals9/Il2rg/Stat3/Il6r/Pglyrp1/Spi1/Lilrb4/Bcl6/Il4r/Zc3h12a/Cd83/Ptk2b/Rhoh/Fas/Ripk3/Slamf1/Cd44/Rsad2/Il15/Itgb6/Myc/Cebpb/Clec4e/Csf1/F2rl1/Ripk2/Runx1/Fgl2/Abl2/Il1a/Il2ra/Ccl19/Batf/Nfkbiz/Socs1/Bcl3/Irf1/Il1b/Ubd/Il6/Slamf8	56
BP	GO:0006953	acute-phase response	18/776	54/17859	5.57758466110696e-12	2.20564336710491e-10	1.4857493783043e-10	Ccl5/Hp/Ccr5/Hif1a/Stat3/Reg3b/Tnf/Ass1/Reg3g/Hamp/Plscr1/Lcn2/Il1a/Reg3a/Il1rn/Il1b/Ptges/Il6	18
BP	GO:0051403	stress-activated MAPK cascade	38/776	243/17859	6.22238088408794e-12	2.44239972628015e-10	1.64523146806567e-10	Dnaja1/Smad3/Zfp36l1/Bmp4/Trpv4/Hsph1/Tlr3/Gadd45g/Ripk1/Xdh/Aida/Gadd45a/Lgals9/Spi1/Nod1/Hgf/Zc3h12a/Ptk2b/Sfrp2/Nfkb1/Fas/Tnf/Myd88/Slamf1/Gadd45b/Trib1/Myc/F2rl1/Ephb1/Ripk2/Zfp36/Rell1/Il1a/Sphk1/Eif2ak2/Ccl19/Fcgr2b/Il1b	38
BP	GO:0019882	antigen processing and presentation	25/776	110/17859	6.65750318078428e-12	2.57504447846539e-10	1.73458265739835e-10	B2m/RT1-N3/Psme2/RT1-M3-1/Tapbp/Trex1/RT1-T24-3/Nod1/Rab32/Rab8b/RT1-A1/RT1-S3/RT1-A2/Tapbpl/RT1-CE1/Psmb9/Tap2/RT1-CE4/Fgl2/Ccl19/Psmb8/Tap1/Fcgr2b/Thbs1/Icam1	25
BP	GO:0035821	modulation of process of other organism	25/776	110/17859	6.65750318078428e-12	2.57504447846539e-10	1.73458265739835e-10	Ccl5/Chd1/Ddx3x/Ccr5/Gsdmd/Serpinb9/Mpeg1/Prf1/Reg1a/Zc3h12a/Reg3b/Hmox1/Reg3g/Slpi/S100a9/Myc/Camp/F2rl1/Ccl12/Reg3a/Ccl3/Irgm/Ptx3/Cxcl1/Nos2	25
BP	GO:0036293	response to decreased oxygen levels	56/776	470/17859	6.84397989021154e-12	2.62798908972688e-10	1.77024681980986e-10	Gnb1/Il18/Cyba/Nfe2l2/Adm/Pdgfa/Ankrd1/Slc9a1/Plat/Flt1/Ddit4/Bdnf/Slc2a1/Hp/Smad3/Zfp36l1/Ppp1r15a/Atf4/Tnfrsf1a/Adam17/Tp53/Ece1/Nampt/Hif1a/Slc11a2/Casp1/Sod2/Abcb1a/Reg1a/Edn1/Daxx/Hmox1/Birc2/Ptk2b/Fas/Tnf/Cflar/Pgf/Casp12/Trpc6/Mmp3/Myc/Abcb1b/Cacnb3/Cx3cl1/Lcn2/Il1a/Tlr2/Serpine1/Angptl4/Icam1/Vcam1/Il1b/Ubd/Ccl2/Nos2	56
BP	GO:0031341	regulation of cell killing	27/776	129/17859	7.61684276550092e-12	2.90371581398485e-10	1.95597984231834e-10	Stat5a/Nectin2/B2m/Ccr5/RT1-N3/Jak3/Serpinb9/RT1-M3-1/Lgals9/Prf1/Spi1/RT1-T24-3/RT1-A1/Xcl1/RT1-S3/Ripk3/Pvr/RT1-A2/RT1-CE1/Tap2/RT1-CE4/F2rl1/Hspa1b/Tap1/Ccl2/Cxcl1/Nos2	27
BP	GO:0002696	positive regulation of leukocyte activation	47/776	354/17859	8.24081200174799e-12	3.11914734266161e-10	2.10109725548326e-10	Il18/Stat5a/Irs2/Ccl5/Cdkn1a/Bst1/Slc7a1/Nectin2/B2m/Il6st/Cd47/Jak3/Bcl10/Tnip2/Lgals9/Il2rg/Fgr/Lilrb4/Bcl6/Il4r/Cd83/Rhoh/Il13ra1/Tnf/Xcl1/RT1-S3/Myd88/Slamf1/Tnfrsf14/Il15/Cd177/Hamp/F2rl1/Ripk2/Runx1/Il1a/Il2ra/Ccl19/Cd40/Nfkbiz/Socs1/Thbs1/Cd274/Vcam1/Il1b/Ccl2/Il6	47
BP	GO:0044403	biological process involved in symbiotic interaction	39/776	257/17859	8.49833980301298e-12	3.19380869618197e-10	2.15139009122934e-10	Ccl5/Chd1/Ddx3x/Nectin2/Trim26/Ccr5/Ifitm1/Trim5/Trim34/Serpinb9/Trim15/Agtr1a/Lgals9/Pglyrp1/Ly6e/Zc3h12a/Hmox1/Ifitm3/Myd88/Pvr/Reg3g/Trim25/Trem1/Fcnb/Myc/Camp/F2rl1/Trim21/Ccl12/Plscr1/Jak2/Ccl3/Irgm/Gbp4/Icam1/Tmprss2/Ptx3/Gbp2/Cxcl1	39
BP	GO:0071887	leukocyte apoptotic process	28/776	140/17859	9.9507578060859e-12	3.71331447989079e-10	2.50133578357578e-10	Il18/Stat5a/Irs2/Ccl5/Hcls1/Ccr5/Bmp4/Adam17/Tp53/Lmbr1l/Jak3/Serpinb9/Bcl10/Hif1a/Ripk1/Lgals9/Fas/Casp8/Ripk3/Cd44/Myc/Il2ra/Ccl19/Fcgr2b/Ido1/Cd274/Hsh2d/Il6	28
BP	GO:0002688	regulation of leukocyte chemotaxis	27/776	131/17859	1.11491154209139e-11	4.13140997310648e-10	2.78297021658587e-10	Ccl5/Bst1/Adam17/Trpv4/Rac2/Lgals9/Spi1/Edn1/Ptk2b/Xcl1/Pgf/Slamf1/Trem1/Csf1/F2rl1/Cx3cl1/Ccl19/Cxcl17/Ccl3/Serpine1/Thbs1/Ccl7/Ccl1/Il1b/Ccl2/Cxcl10/Slamf8	27
BP	GO:0032943	mononuclear cell proliferation	44/776	320/17859	1.18980748208371e-11	4.37832628302887e-10	2.9492961781768e-10	Il18/Stat5a/Irs2/Ccl5/Cdkn1a/Bst1/Slc7a1/Bmp4/Il6st/Tp53/Lmbr1l/Rac2/Jak3/Psmb10/Lgals9/Tnfrsf1b/Lilrb4/Bcl6/Il13ra1/Xcl1/RT1-S3/Ripk3/Myd88/Slamf1/Cd44/Tnfrsf14/Il15/Cebpb/Csf1/Ripk2/Mnda/Sdc4/Il1a/Il2ra/Ccl19/Cd40/Irf1/Fcgr2b/Ido1/Cd274/Ebi3/Vcam1/Il1b/Il6	44
BP	GO:0002711	positive regulation of T cell mediated immunity	20/776	71/17859	1.25602697586381e-11	4.59012892765678e-10	3.09196912896855e-10	Il18/Nectin2/B2m/RT1-N3/RT1-M3-1/RT1-T24-3/Arid5a/RT1-A1/Xcl1/RT1-S3/Pvr/RT1-A2/Slamf1/Rsad2/RT1-CE1/Tap2/RT1-CE4/Hspa1b/Il1b/Il6	20
BP	GO:0018108	peptidyl-tyrosine phosphorylation	49/776	385/17859	1.39102955394883e-11	5.04867507285948e-10	3.40085163478044e-10	Il18/Stat5a/Epha4/Ccl5/Pdgfa/Mvp/Bst1/Twf1/Flt1/Hcls1/Tnfrsf1a/Il6st/Adam17/Tp53/Trpv4/Rap2c/Jak3/Hsph1/Ntf3/Ptpn2/Agtr1a/Fgr/Il6r/Hck/Tec/Lilrb4/Hgf/Ptk2b/Sfrp2/Tnf/Cd44/Tnfrsf14/Il15/Epha7/Ptpn1/Samsn1/Ephb1/Parp9/Ripk2/Jak2/Abl2/Eif2ak2/Cd40/Parp14/Socs1/Irf1/Csf3/Icam1/Il6	49
BP	GO:0032613	interleukin-10 production	19/776	64/17859	1.46962960855015e-11	5.2618697943968e-10	3.54446230625432e-10	Cd47/Dll1/Jak3/Lgals9/Stat3/Lilrb4/Hgf/Cd83/Xcl1/F2rl1/Tlr2/Tnfrsf9/Prg2/Bcl3/Fcgr2b/Ido1/Cd274/Isg15/Il6	19
BP	GO:0032653	regulation of interleukin-10 production	19/776	64/17859	1.46962960855015e-11	5.2618697943968e-10	3.54446230625432e-10	Cd47/Dll1/Jak3/Lgals9/Stat3/Lilrb4/Hgf/Cd83/Xcl1/F2rl1/Tlr2/Tnfrsf9/Prg2/Bcl3/Fcgr2b/Ido1/Cd274/Isg15/Il6	19
BP	GO:0061844	antimicrobial humoral immune response mediated by antimicrobial peptide	24/776	105/17859	1.5434534652001e-11	5.48910061214452e-10	3.69752787035927e-10	Adm/B2m/Pglyrp1/Reg1a/Reg3b/Nts/Xcl1/Reg3g/S100a9/Camp/Hamp/Ccl12/Cxcl2/Ccl19/Reg3a/Ccl11/Cxcl3/Cxcl11/Ccl1/Ccl20/Cxcl10/Cxcl1/Ccl22/Cxcl9	24
BP	GO:0052548	regulation of endopeptidase activity	54/776	454/17859	1.76329907545743e-11	6.22914786723261e-10	4.1960330981587e-10	Epha4/Ddx3x/Ngf/Plaur/Smad3/Rps6ka3/Adora2a/Serpinb9/Psme2/C3/Serping1/Bcl10/Mefv/Xdh/Slc11a2/Lgals9/Stat3/Casp1/Stat1/Alox12/Ccn1/Nod1/Hgf/Serpinb1a/Cst7/Birc2/Sfrp2/Fas/Casp8/Tnf/Cflar/Serpina11/Casp12/Cd44/Slpi/S100a9/Psmb9/Epha7/Myc/Casp4/S100a8/Hspa1b/Ripk2/Ngp/Jak2/Timp1/Psmb8/Wfdc18/Tfpi2/Serpinb2/Serpine1/Thbs1/Birc3/Il6	54
BP	GO:0072593	reactive oxygen species metabolic process	37/776	240/17859	1.82135800422122e-11	6.3916397777273e-10	4.3054897123138e-10	Il18/Cyba/Eif6/Nfe2l2/Cdkn1a/Ddit4/Hp/Tp53/Ncf4/Hif1a/Agtr1a/Ripk1/Xdh/Gadd45a/Stat3/Ccn1/Sod2/Zc3h12a/Txnrd1/Edn1/Birc2/Ptk2b/Tnf/Cflar/Ripk3/Pdk4/Mmp3/Cd177/F2rl1/Gch1/Lcn2/Acod1/Olr1/Thbs1/Birc3/Cxcl1/Nos2	37
BP	GO:0018212	peptidyl-tyrosine modification	49/776	388/17859	1.84477022958321e-11	6.43120884642199e-10	4.33214393941597e-10	Il18/Stat5a/Epha4/Ccl5/Pdgfa/Mvp/Bst1/Twf1/Flt1/Hcls1/Tnfrsf1a/Il6st/Adam17/Tp53/Trpv4/Rap2c/Jak3/Hsph1/Ntf3/Ptpn2/Agtr1a/Fgr/Il6r/Hck/Tec/Lilrb4/Hgf/Ptk2b/Sfrp2/Tnf/Cd44/Tnfrsf14/Il15/Epha7/Ptpn1/Samsn1/Ephb1/Parp9/Ripk2/Jak2/Abl2/Eif2ak2/Cd40/Parp14/Socs1/Irf1/Csf3/Icam1/Il6	49
BP	GO:0031098	stress-activated protein kinase signaling cascade	38/776	252/17859	1.91640852322627e-11	6.63728677423269e-10	4.47096064826989e-10	Dnaja1/Smad3/Zfp36l1/Bmp4/Trpv4/Hsph1/Tlr3/Gadd45g/Ripk1/Xdh/Aida/Gadd45a/Lgals9/Spi1/Nod1/Hgf/Zc3h12a/Ptk2b/Sfrp2/Nfkb1/Fas/Tnf/Myd88/Slamf1/Gadd45b/Trib1/Myc/F2rl1/Ephb1/Ripk2/Zfp36/Rell1/Il1a/Sphk1/Eif2ak2/Ccl19/Fcgr2b/Il1b	38
BP	GO:2000377	regulation of reactive oxygen species metabolic process	30/776	164/17859	1.95693321907317e-11	6.73362930381084e-10	4.53585819950588e-10	Il18/Cyba/Eif6/Nfe2l2/Cdkn1a/Hp/Tp53/Hif1a/Agtr1a/Ripk1/Xdh/Gadd45a/Stat3/Sod2/Zc3h12a/Birc2/Ptk2b/Tnf/Cflar/Ripk3/Mmp3/Cd177/F2rl1/Gch1/Lcn2/Acod1/Olr1/Thbs1/Birc3/Cxcl1	30
BP	GO:0001913	T cell mediated cytotoxicity	19/776	65/17859	1.99317075611224e-11	6.81407215267018e-10	4.590045523923e-10	Nectin2/B2m/RT1-N3/Serpinb9/RT1-M3-1/Prf1/Stx11/RT1-T24-3/RT1-A1/Xcl1/RT1-S3/Ripk3/Pvr/RT1-A2/RT1-CE1/Gzmb/Tap2/RT1-CE4/Hspa1b	19
BP	GO:0051092	positive regulation of NF-kappaB transcription factor activity	29/776	154/17859	2.02329057333669e-11	6.87270304366098e-10	4.62954003656189e-10	Il18/Rnf31/Rela/Trim5/Trim34/Trim15/Tlr3/Bcl10/Ripk1/Lgals9/Stat3/Irak2/Nod1/Tnf/Cflar/Irak3/Ripk3/Myd88/Trim25/Trim21/Hspa1b/Ripk2/Cx3cl1/Sphk1/Eif2ak2/Tlr2/Cd40/Icam1/Il1b	29
BP	GO:0031343	positive regulation of cell killing	22/776	89/17859	2.07275770398458e-11	6.9958873079072e-10	4.71251852109401e-10	Stat5a/Nectin2/B2m/Ccr5/RT1-N3/RT1-M3-1/Prf1/Spi1/RT1-T24-3/RT1-A1/Xcl1/RT1-S3/Pvr/RT1-A2/RT1-CE1/Tap2/RT1-CE4/F2rl1/Hspa1b/Ccl2/Cxcl1/Nos2	22
BP	GO:0002548	monocyte chemotaxis	18/776	58/17859	2.19796036161193e-11	7.32515217369915e-10	4.93431551554192e-10	Ccl5/Flt1/Xcl1/Ccl9/Ccl12/Cx3cl1/Ccl19/Cxcl17/Ccl11/Ccl3/Serpine1/Ccl7/Ccl1/Ccl20/Ccl2/Cxcl10/Ccl22/Slamf8	18
BP	GO:0031663	lipopolysaccharide-mediated signaling pathway	18/776	58/17859	2.19796036161193e-11	7.32515217369915e-10	4.93431551554192e-10	Il18/Ccl5/Trim5/Bcl10/Stat1/Spi1/Irak2/Tnf/Myd88/Trib1/Nfkbia/Ripk2/Cx3cl1/Cd14/Acod1/Ccl3/Il1b/Ccl2	18
BP	GO:0001818	negative regulation of cytokine production	41/776	291/17859	2.77917862887865e-11	9.20429222151748e-10	6.20012811218915e-10	Prg4/Flt1/Tnfrsf1a/Dll1/Jak3/Mefv/Lgals9/N4bp1/Pglyrp1/Lilrb4/Hgf/Bcl6/Zc3h12a/Serpinb1a/Hmox1/Cd83/Nfkb1/Tnf/Xcl1/Irak3/Nmi/Slamf1/Cd200/Il1r2/F2rl1/Inhbb/Rnf125/Zfp36/Cx3cl1/Acod1/Tlr2/Tnfrsf9/Prg2/Bcl3/Fcgr2b/Dhx58/Ido1/Thbs1/Cd274/Oas1a/Il6	41
BP	GO:0048661	positive regulation of smooth muscle cell proliferation	25/776	117/17859	2.82335163883192e-11	9.2925095243294e-10	6.25955240750509e-10	Il18/Cyba/Ccl5/Flt1/Bmp4/Sulf1/Rab5a/Tgm2/Nampt/Hif1a/Stat1/Alox12/Il6r/Adamts1/Edn1/Hmox1/Tnf/Myd88/Fgf2/Myc/Jak2/Cx3cl1/Thbs1/P2ry6/Il6	25
BP	GO:0046651	lymphocyte proliferation	43/776	316/17859	2.89058119590366e-11	9.45505540561326e-10	6.36904537706907e-10	Il18/Stat5a/Irs2/Ccl5/Cdkn1a/Bst1/Slc7a1/Bmp4/Il6st/Tp53/Lmbr1l/Rac2/Jak3/Psmb10/Lgals9/Tnfrsf1b/Lilrb4/Bcl6/Il13ra1/Xcl1/RT1-S3/Ripk3/Myd88/Slamf1/Cd44/Tnfrsf14/Il15/Cebpb/Ripk2/Mnda/Sdc4/Il1a/Il2ra/Ccl19/Cd40/Irf1/Fcgr2b/Ido1/Cd274/Ebi3/Vcam1/Il1b/Il6	43
BP	GO:0002367	cytokine production involved in immune response	23/776	100/17859	3.57416819189538e-11	1.1619335735493e-09	7.82693208829011e-10	Il18/B2m/Jak3/Tlr3/Ddx21/Tnfrsf1b/Lilrb4/Bcl6/Arid5a/Hmox1/Tnf/Xcl1/Irak3/RT1-S3/Slamf1/Rsad2/Tnfrsf14/Trem1/F2rl1/Ddx58/Tlr2/Il1b/Il6	23
BP	GO:0035710	CD4-positive, alpha-beta T cell activation	24/776	110/17859	4.41361668755579e-11	1.42608261142428e-09	9.60627354781879e-10	Il18/Tcirg1/Jak3/Lgals9/Il2rg/Stat3/Il6r/Bcl6/Il4r/Zc3h12a/Cd83/Xcl1/Cd44/Rsad2/Cebpb/Ripk2/Runx1/Ccl19/Batf/Nfkbiz/Socs1/Bcl3/Cd274/Il6	24
BP	GO:0002709	regulation of T cell mediated immunity	23/776	101/17859	4.44127565825925e-11	1.4263224068555e-09	9.60788884029162e-10	Il18/Nectin2/B2m/RT1-N3/RT1-M3-1/Tnfrsf1b/RT1-T24-3/Lilrb4/Arid5a/RT1-A1/Xcl1/RT1-S3/Ripk3/Pvr/RT1-A2/Slamf1/Rsad2/RT1-CE1/Tap2/RT1-CE4/Hspa1b/Il1b/Il6	23
BP	GO:0043281	regulation of cysteine-type endopeptidase activity involved in apoptotic process	35/776	225/17859	4.97502979415969e-11	1.58811342646097e-09	1.06977336918171e-09	Ddx3x/Ngf/Plaur/Smad3/Rps6ka3/Adora2a/Serpinb9/Bcl10/Xdh/Slc11a2/Lgals9/Casp1/Stat1/Alox12/Ccn1/Nod1/Hgf/Birc2/Sfrp2/Fas/Casp8/Tnf/Cflar/Casp12/Cd44/S100a9/Epha7/Myc/Casp4/S100a8/Hspa1b/Jak2/Thbs1/Birc3/Il6	35
BP	GO:0030098	lymphocyte differentiation	50/776	416/17859	6.95913436787317e-11	2.20817083924311e-09	1.48745191562924e-09	Il18/Stat5a/Pknox1/B2m/Zfp36l1/Bmp4/Tcirg1/Adam17/Hspb1/Tp53/Lmbr1l/Dll1/Jak3/Nfil3/Ptpn2/Lgals9/Il2rg/Stat3/Il6r/Pglyrp1/Spi1/Lilrb4/Bcl6/Il4r/Zc3h12a/Cd83/Ptk2b/Rhoh/Fas/Ripk3/Slamf1/Cd44/Rsad2/Il15/Clec4e/Ripk2/Runx1/Fgl2/Abl2/Il1a/Il2ra/Ccl19/Batf/Nfkbiz/Socs1/Bcl3/Irf1/Il1b/Il6/Slamf8	50
BP	GO:0002706	regulation of lymphocyte mediated immunity	33/776	205/17859	7.00864442868708e-11	2.21064326354838e-09	1.48911737203496e-09	Il18/Parp3/Stat5a/Nectin2/B2m/RT1-N3/Serpinb9/C3/RT1-M3-1/Lgals9/Tnfrsf1b/RT1-T24-3/Lilrb4/Bcl6/Arid5a/RT1-A1/Tnf/Xcl1/RT1-S3/Ripk3/Pvr/RT1-A2/Slamf1/Rsad2/RT1-CE1/Tap2/RT1-CE4/Hspa1b/Cd40/Tap1/Fcgr2b/Il1b/Il6	33
BP	GO:0038061	NIK/NF-kappaB signaling	25/776	122/17859	7.38843148354588e-11	2.31664487759229e-09	1.56052140521358e-09	Il18/Ddx3x/Rela/Tlr3/Lgals9/Spi1/Nod1/Ifi35/Zc3h12a/Edn1/Nfkb2/Birc2/Tnf/Ripk3/Nmi/Chi3l1/Litaf/Cd14/Sphk1/Eif2ak2/Ccl19/Tlr2/Bcl3/Birc3/Il1b	25
BP	GO:0050920	regulation of chemotaxis	36/776	240/17859	7.61100511879357e-11	2.3723950661463e-09	1.59807544011325e-09	Ccl5/Sema4b/Bst1/Smad3/Adam17/Hspb1/Trpv4/Rac2/Ntf3/Ptpn2/Lgals9/Spi1/Tiam1/Edn1/Ptk2b/Xcl1/Pgf/Tpbg/Slamf1/Trem1/Fgf2/Csf1/F2rl1/Cx3cl1/Ccl19/Cxcl17/Ccl3/Serpine1/Thbs1/Ccl7/Ccl1/Il1b/Ccl2/Cxcl10/Cxcl9/Slamf8	36
BP	GO:1901653	cellular response to peptide	53/776	458/17859	7.68793615614999e-11	2.38236103458706e-09	1.60478864299813e-09	Il18/Kank1/Stat5a/Irs2/Cyba/Epha4/Nfe2l2/Rela/Slc9a1/Sgk1/Plat/Top1/Klf6/Rab13/Socs2/Zfp36l1/Tp53/Ptpn2/Nampt/Hif1a/Lpin1/Agtr1a/Slc39a14/Marcks/Stat3/Stat1/Ptpre/Nod1/Reg1a/Rab8b/Edn1/Nfkb1/Tnf/Cflar/Ass1/Pdk4/Ptpn1/Myc/Casp4/Sh2b2/Ripk2/Inhbb/Jak2/Lcn2/Socs1/Serpine1/Irf1/Fcgr2b/Icam1/Vcam1/Il1b/Ccl2/Il6	53
BP	GO:0050870	positive regulation of T cell activation	33/776	207/17859	9.14016332647161e-11	2.81591427133564e-09	1.89683560832713e-09	Il18/Stat5a/Ccl5/Slc7a1/B2m/Il6st/Cd47/Jak3/Bcl10/Lgals9/Il2rg/Lilrb4/Bcl6/Il4r/Cd83/Rhoh/Xcl1/RT1-S3/Slamf1/Tnfrsf14/Il15/Ripk2/Runx1/Il1a/Il2ra/Ccl19/Nfkbiz/Socs1/Cd274/Vcam1/Il1b/Ccl2/Il6	33
BP	GO:0052547	regulation of peptidase activity	54/776	475/17859	9.91575219732832e-11	3.03720062969033e-09	2.04589690910498e-09	Epha4/Ddx3x/Ngf/Plaur/Smad3/Rps6ka3/Adora2a/Serpinb9/Psme2/C3/Serping1/Bcl10/Mefv/Xdh/Slc11a2/Lgals9/Stat3/Casp1/Stat1/Alox12/Ccn1/Nod1/Hgf/Serpinb1a/Cst7/Birc2/Sfrp2/Fas/Casp8/Tnf/Cflar/Serpina11/Casp12/Cd44/Slpi/S100a9/Psmb9/Epha7/Myc/Casp4/S100a8/Hspa1b/Ripk2/Ngp/Jak2/Timp1/Psmb8/Wfdc18/Tfpi2/Serpinb2/Serpine1/Thbs1/Birc3/Il6	54
BP	GO:0051251	positive regulation of lymphocyte activation	40/776	292/17859	1.16620722507411e-10	3.55157016417685e-09	2.3923827587576e-09	Il18/Stat5a/Irs2/Ccl5/Cdkn1a/Bst1/Slc7a1/B2m/Il6st/Cd47/Jak3/Bcl10/Tnip2/Lgals9/Il2rg/Lilrb4/Bcl6/Il4r/Cd83/Rhoh/Il13ra1/Xcl1/RT1-S3/Myd88/Slamf1/Tnfrsf14/Il15/Ripk2/Runx1/Il1a/Il2ra/Ccl19/Cd40/Nfkbiz/Socs1/Cd274/Vcam1/Il1b/Ccl2/Il6	40
BP	GO:0060760	positive regulation of response to cytokine stimulus	17/776	56/17859	1.17633027981673e-10	3.56192808728507e-09	2.39935998728333e-09	Crebrf/Adam17/Hif1a/Ripk1/Casp1/Edn1/Csf1/Casp4/Ddx58/Parp9/Hspa1b/Ripk2/Tlr2/Irf7/Parp14/Irgm/Ifih1	17
BP	GO:0050730	regulation of peptidyl-tyrosine phosphorylation	39/776	280/17859	1.20760731772813e-10	3.63585862309168e-09	2.44916053493785e-09	Il18/Epha4/Ccl5/Pdgfa/Mvp/Bst1/Hcls1/Tnfrsf1a/Il6st/Adam17/Tp53/Trpv4/Rap2c/Hsph1/Ntf3/Ptpn2/Il6r/Tec/Lilrb4/Hgf/Ptk2b/Sfrp2/Tnf/Cd44/Tnfrsf14/Il15/Epha7/Ptpn1/Samsn1/Parp9/Ripk2/Jak2/Cd40/Parp14/Socs1/Irf1/Csf3/Icam1/Il6	39
BP	GO:0001910	regulation of leukocyte mediated cytotoxicity	23/776	106/17859	1.26159849859394e-10	3.77695505313519e-09	2.54420488179129e-09	Stat5a/Nectin2/B2m/RT1-N3/Serpinb9/RT1-M3-1/Lgals9/Spi1/RT1-T24-3/RT1-A1/Xcl1/RT1-S3/Ripk3/Pvr/RT1-A2/RT1-CE1/Tap2/RT1-CE4/F2rl1/Hspa1b/Tap1/Ccl2/Cxcl1	23
BP	GO:0002718	regulation of cytokine production involved in immune response	22/776	97/17859	1.27736604284068e-10	3.78579787268157e-09	2.5501615173197e-09	Il18/B2m/Jak3/Tlr3/Ddx21/Tnfrsf1b/Lilrb4/Bcl6/Arid5a/Hmox1/Tnf/Xcl1/Irak3/RT1-S3/Slamf1/Rsad2/Tnfrsf14/F2rl1/Ddx58/Tlr2/Il1b/Il6	22
BP	GO:0042098	T cell proliferation	34/776	221/17859	1.27884094963201e-10	3.78579787268157e-09	2.5501615173197e-09	Il18/Stat5a/Ccl5/Slc7a1/Bmp4/Il6st/Tp53/Lmbr1l/Rac2/Jak3/Psmb10/Lgals9/Tnfrsf1b/Lilrb4/Xcl1/RT1-S3/Ripk3/Slamf1/Cd44/Tnfrsf14/Il15/Cebpb/Ripk2/Sdc4/Il1a/Il2ra/Ccl19/Irf1/Ido1/Cd274/Ebi3/Vcam1/Il1b/Il6	34
BP	GO:0002366	leukocyte activation involved in immune response	40/776	293/17859	1.29587116819741e-10	3.81490073348783e-09	2.56976557389324e-09	Il18/Parp3/Lcp1/Tp53/Dll1/Rac2/Jak3/RT1-M3-1/Milr1/Lgals9/Fgr/Stat3/Trex1/Il6r/Stx11/Pglyrp1/Spi1/Bcl6/Il4r/Ifi35/Zc3h12a/Hmox1/Ptk2b/Myd88/Nmi/Slamf1/Cd177/Clec4e/F2rl1/Ripk2/Sbno2/Fgl2/Ccl19/Batf/Ccl3/Cd40/Nfkbiz/Bcl3/Icam1/Il6	40
BP	GO:0032946	positive regulation of mononuclear cell proliferation	27/776	147/17859	1.80741880889651e-10	5.29144324217824e-09	3.56438335618963e-09	Il18/Stat5a/Irs2/Ccl5/Cdkn1a/Bst1/Slc7a1/Il6st/Jak3/Lgals9/Bcl6/Il13ra1/Xcl1/RT1-S3/Myd88/Slamf1/Il15/Csf1/Ripk2/Il1a/Il2ra/Ccl19/Cd40/Cd274/Vcam1/Il1b/Il6	27
BP	GO:0032872	regulation of stress-activated MAPK cascade	32/776	201/17859	1.82759952789069e-10	5.32112631774329e-09	3.58437825279199e-09	Dnaja1/Bmp4/Trpv4/Hsph1/Tlr3/Gadd45g/Ripk1/Xdh/Aida/Gadd45a/Spi1/Nod1/Hgf/Zc3h12a/Ptk2b/Sfrp2/Fas/Tnf/Myd88/Slamf1/Gadd45b/Myc/F2rl1/Ephb1/Ripk2/Rell1/Il1a/Sphk1/Eif2ak2/Ccl19/Fcgr2b/Il1b	32
BP	GO:0032755	positive regulation of interleukin-6 production	23/776	108/17859	1.88041064648926e-10	5.44497050040797e-09	3.66780126675012e-09	Il17ra/Cyba/Il17rc/Ccr5/Trpv4/Tlr3/Lgals9/Stat3/Il6r/Nod1/Arid5a/Tnf/Myd88/Tmem106a/F2rl1/Ddx58/Ripk2/Il1a/Tlr2/Ifih1/Il1b/Nos2/Il6	23
BP	GO:0002263	cell activation involved in immune response	40/776	297/17859	1.96510858425225e-10	5.65929912388732e-09	3.81217574896989e-09	Il18/Parp3/Lcp1/Tp53/Dll1/Rac2/Jak3/RT1-M3-1/Milr1/Lgals9/Fgr/Stat3/Trex1/Il6r/Stx11/Pglyrp1/Spi1/Bcl6/Il4r/Ifi35/Zc3h12a/Hmox1/Ptk2b/Myd88/Nmi/Slamf1/Cd177/Clec4e/F2rl1/Ripk2/Sbno2/Fgl2/Ccl19/Batf/Ccl3/Cd40/Nfkbiz/Bcl3/Icam1/Il6	40
BP	GO:0030099	myeloid cell differentiation	50/776	429/17859	2.08797591028939e-10	5.98064018844512e-09	4.02863517029378e-09	Stat5a/Eif6/Ccl5/Pknox1/B2m/Hcls1/Zfp36l1/Bmp4/Tcirg1/Dll1/Jak3/Rbp1/Ptpn2/Hif1a/Ripk1/Slc11a2/Stat3/Stat1/Spi1/Lilrb4/Bcl6/Adar/Ptk2b/Fas/Casp8/Tnf/Trib1/Il15/Itgb6/Myc/Cebpb/Csf1/F2rl1/Nfkbia/Hspa1b/Plscr1/Zfp36/Sbno2/Jak2/Runx1/Fos/Ccl19/Batf/Junb/Tlr2/Ccl3/Csf3r/Csf3/Isg15/Ubd	50
BP	GO:0033002	muscle cell proliferation	37/776	261/17859	2.18082901887356e-10	6.21301772635e-09	4.18516763044723e-09	Il18/Cyba/Ccl5/Cdkn1a/Pcsk5/Flt1/Bmp4/Pim1/Sulf1/Tp53/Rab5a/Tgm2/Smad1/Nampt/Hif1a/Ripk1/Stat3/Stat1/Alox12/Il6r/Adamts1/Sod2/Edn1/Hmox1/Tnf/Cflar/Myd88/Trib1/Il15/Fgf2/Myc/Ephb1/Jak2/Cx3cl1/Thbs1/P2ry6/Il6	37
BP	GO:0002824	positive regulation of adaptive immune response based on somatic recombination of immune receptors built from immunoglobulin superfamily domains	26/776	138/17859	2.19461300005667e-10	6.21885256005364e-09	4.18909804851797e-09	Il18/Nectin2/B2m/RT1-N3/C3/RT1-M3-1/RT1-T24-3/Arid5a/RT1-A1/Tnf/Xcl1/RT1-S3/Pvr/RT1-A2/Slamf1/Rsad2/RT1-CE1/Tap2/RT1-CE4/Hspa1b/Ripk2/Cd40/Nfkbiz/Cd274/Il1b/Il6	26
BP	GO:0022408	negative regulation of cell-cell adhesion	32/776	203/17859	2.3733799569652e-10	6.68964914465882e-09	4.50623260586169e-09	C1qtnf1/Gtpbp4/Bmp4/Adora2a/Hspb1/Trpv4/Jak3/Ptpn2/Lgals9/Alox12/Spi1/Lilrb4/Bcl6/Il4r/Fgg/Zc3h12a/Xcl1/Ass1/Cd44/Tnfrsf14/Cebpb/Jak2/Runx1/Fgl2/Sdc4/Abl2/Il2ra/Socs1/Irf1/Ido1/Il1rn/Cd274	32
BP	GO:1901222	regulation of NIK/NF-kappaB signaling	22/776	100/17859	2.39971940475398e-10	6.72810218295837e-09	4.53213506071887e-09	Il18/Ddx3x/Rela/Tlr3/Lgals9/Spi1/Nod1/Ifi35/Zc3h12a/Edn1/Birc2/Tnf/Nmi/Litaf/Cd14/Sphk1/Eif2ak2/Ccl19/Tlr2/Bcl3/Birc3/Il1b	22
BP	GO:0070302	regulation of stress-activated protein kinase signaling cascade	32/776	204/17859	2.70091630325988e-10	7.53271341630215e-09	5.07413140407438e-09	Dnaja1/Bmp4/Trpv4/Hsph1/Tlr3/Gadd45g/Ripk1/Xdh/Aida/Gadd45a/Spi1/Nod1/Hgf/Zc3h12a/Ptk2b/Sfrp2/Fas/Tnf/Myd88/Slamf1/Gadd45b/Myc/F2rl1/Ephb1/Ripk2/Rell1/Il1a/Sphk1/Eif2ak2/Ccl19/Fcgr2b/Il1b	32
BP	GO:0070741	response to interleukin-6	17/776	59/17859	2.9468415603086e-10	8.17555676862578e-09	5.50715884872221e-09	Rela/Il6st/Ptpn2/Ripk1/Stat3/Il6r/Spi1/Fgg/Nfkb1/Chi3l1/Camp/Hamp/Sbno2/Lcn2/Icam1/Ccl2/Il6	17
BP	GO:1902105	regulation of leukocyte differentiation	41/776	314/17859	3.04737776497264e-10	8.41044519614065e-09	5.66538267599903e-09	Il18/Stat5a/Ccl5/Hcls1/Zfp36l1/Bmp4/Hspb1/Jak3/Rbp1/Ptpn2/Ripk1/Lgals9/Il2rg/Pglyrp1/Lilrb4/Bcl6/Il4r/Zc3h12a/Cd83/Rhoh/Fas/Casp8/Tnf/Cd44/Trib1/Il15/Myc/Cebpb/Csf1/Ripk2/Runx1/Fgl2/Fos/Il2ra/Ccl19/Ccl3/Nfkbiz/Socs1/Irf1/Il6/Slamf8	41
BP	GO:0032722	positive regulation of chemokine production	19/776	75/17859	3.07901771617587e-10	8.45373827876475e-09	5.69454544616983e-09	Il18/Il17ra/P2ry2/Adam17/Trpv4/Tlr3/Lgals9/Il6r/Il4r/Tnf/Myd88/F2rl1/Ripk2/Il1a/Eif2ak2/Tlr2/Il1b/Oas1a/Il6	19
BP	GO:0048659	smooth muscle cell proliferation	31/776	194/17859	3.20190873654817e-10	8.74583216235504e-09	5.89130359502705e-09	Il18/Cyba/Ccl5/Cdkn1a/Pcsk5/Flt1/Bmp4/Sulf1/Tp53/Rab5a/Tgm2/Nampt/Hif1a/Stat1/Alox12/Il6r/Adamts1/Sod2/Edn1/Hmox1/Tnf/Myd88/Trib1/Il15/Fgf2/Myc/Jak2/Cx3cl1/Thbs1/P2ry6/Il6	31
BP	GO:0042129	regulation of T cell proliferation	30/776	183/17859	3.26527988852818e-10	8.85758082288558e-09	5.96657891169238e-09	Il18/Stat5a/Ccl5/Slc7a1/Bmp4/Il6st/Rac2/Jak3/Lgals9/Tnfrsf1b/Lilrb4/Xcl1/RT1-S3/Ripk3/Slamf1/Cd44/Tnfrsf14/Il15/Cebpb/Ripk2/Sdc4/Il1a/Il2ra/Ccl19/Irf1/Ido1/Cd274/Vcam1/Il1b/Il6	30
BP	GO:0000302	response to reactive oxygen species	38/776	277/17859	3.27625182352439e-10	8.85758082288558e-09	5.96657891169238e-09	Il18/Nfe2l2/Rhob/Rela/Ngf/Klf6/Net1/Hp/Adam9/Hspb1/Tp53/Hsph1/Hif1a/Ripk1/Xdh/Txnip/Stat1/Trex1/Sod2/Hgf/Reg3b/Edn1/Hmox1/Ptk2b/Fas/Ripk3/Casp12/Trpc6/Il18bp/Gch1/Fos/Lcn2/Il1a/Sphk1/Olr1/Serpine1/Il1b/Il6	38
BP	GO:0034340	response to type I interferon	16/776	52/17859	3.31392577465428e-10	8.86893569691568e-09	5.9742276990179e-09	Ifitm1/Ptpn2/Sp100/Stat1/Trex1/Adar/Ifitm3/Myd88/Stat2/Samhd1/Irf7/Usp18/Shfl/Mx2/Isg15/Oas1a	16
BP	GO:0071354	cellular response to interleukin-6	16/776	52/17859	3.31392577465428e-10	8.86893569691568e-09	5.9742276990179e-09	Rela/Il6st/Ptpn2/Ripk1/Stat3/Il6r/Spi1/Fgg/Nfkb1/Camp/Hamp/Sbno2/Lcn2/Icam1/Ccl2/Il6	16
BP	GO:2000106	regulation of leukocyte apoptotic process	23/776	111/17859	3.35918530299161e-10	8.94488588972489e-09	6.02538871327402e-09	Il18/Stat5a/Irs2/Ccl5/Hcls1/Ccr5/Bmp4/Adam17/Tp53/Jak3/Serpinb9/Bcl10/Hif1a/Lgals9/Casp8/Ripk3/Cd44/Myc/Ccl19/Fcgr2b/Ido1/Cd274/Hsh2d	23
BP	GO:0032479	regulation of type I interferon production	21/776	93/17859	3.67222034224534e-10	9.68114208634729e-09	6.52134023595389e-09	Rnf135/Ddx3x/Hsp90aa1/Trim15/Tlr3/Stat1/Trex1/Myd88/Zc3hav1/Nmi/Ddx58/Rnf125/Cd14/Acod1/Tlr2/Irf7/Irf1/Dhx58/Ifih1/Isg15/Oas1a	21
BP	GO:0032606	type I interferon production	21/776	93/17859	3.67222034224534e-10	9.68114208634729e-09	6.52134023595389e-09	Rnf135/Ddx3x/Hsp90aa1/Trim15/Tlr3/Stat1/Trex1/Myd88/Zc3hav1/Nmi/Ddx58/Rnf125/Cd14/Acod1/Tlr2/Irf7/Irf1/Dhx58/Ifih1/Isg15/Oas1a	21
BP	GO:0051250	negative regulation of lymphocyte activation	29/776	173/17859	3.74067242540515e-10	9.81278375357518e-09	6.61001573452259e-09	Parp3/Bmp4/Adora2a/Hspb1/Jak3/Ptpn2/Lgals9/Fgr/Pglyrp1/Lilrb4/Bcl6/Il4r/Zc3h12a/Fas/Xcl1/Cd44/Tnfrsf14/Cebpb/Samsn1/Mnda/Runx1/Fgl2/Sdc4/Il2ra/Socs1/Irf1/Fcgr2b/Ido1/Cd274	29
BP	GO:0097305	response to alcohol	52/776	465/17859	4.03757468865596e-10	1.05394622045261e-08	7.09951556610442e-09	Stat5a/Cyba/Ccl5/Cdkn1a/Sgk1/Flt1/Klf6/H6pd/Ccr5/Tnfrsf1a/Tp53/Xrn1/Agtr1a/Stat3/Prf1/Il6r/Adamts1/Spi1/Sod2/Ces1d/Birc2/Ptk2b/Nfkb1/Fas/Casp8/Nts/Tnf/Cacna1b/Casp12/Tnc/Abca1/Spidr/S100a9/Myc/Cyp27b1/Hamp/Nfkbia/S100a8/Inhbb/Cd14/Fos/Ccl19/Junb/Ccl3/Serpine1/P2ry6/Ccl7/Csf3/Icam1/Vcam1/Il1b/Ccl2	52
BP	GO:0002821	positive regulation of adaptive immune response	26/776	142/17859	4.21871588355641e-10	1.0958321307336e-08	7.38166437623313e-09	Il18/Nectin2/B2m/RT1-N3/C3/RT1-M3-1/RT1-T24-3/Arid5a/RT1-A1/Tnf/Xcl1/RT1-S3/Pvr/RT1-A2/Slamf1/Rsad2/RT1-CE1/Tap2/RT1-CE4/Hspa1b/Ripk2/Cd40/Nfkbiz/Cd274/Il1b/Il6	26
BP	GO:0032602	chemokine production	22/776	103/17859	4.39651346186242e-10	1.13644511387361e-08	7.65523858750986e-09	Il18/Il17ra/P2ry2/Adam17/Trpv4/Tlr3/Mefv/Lgals9/Il6r/Lilrb4/Il4r/Tnf/Myd88/Trem1/F2rl1/Ripk2/Il1a/Eif2ak2/Tlr2/Il1b/Oas1a/Il6	22
BP	GO:0002833	positive regulation of response to biotic stimulus	28/776	164/17859	4.86483250639973e-10	1.24550360951243e-08	8.38987046186798e-09	Stat5a/Cyba/Hsp90aa1/Nectin2/Trim5/Trim15/RT1-M3-1/Lgals9/Spi1/Ifi35/RT1-S3/Pvr/Zc3hav1/Nmi/Fcnb/F2rl1/Parp9/Plscr1/Mnda/Acod1/Tlr2/Irf7/Irgm/Dhx58/Cd274/Oasl/Cxcl1/Gbp5	28
BP	GO:0007162	negative regulation of cell adhesion	40/776	306/17859	4.86543210358696e-10	1.24550360951243e-08	8.38987046186798e-09	Kank1/C1qtnf1/Ap1ar/Gtpbp4/Bmp4/Adora2a/Hspb1/Trpv4/Jak3/Ptpn2/Lgals9/Alox12/Spi1/Lilrb4/Bcl6/Il4r/Fgg/Zc3h12a/Gcnt2/Xcl1/Ass1/Tnc/Cd44/Tnfrsf14/Cebpb/Jak2/Runx1/Fgl2/Sdc4/Abl2/Il2ra/Plet1/Socs1/Serpine1/Irf1/Ido1/Il1rn/Thbs1/Cd274/Rnd1	40
BP	GO:0048660	regulation of smooth muscle cell proliferation	30/776	186/17859	4.90453173456576e-10	1.24947661833961e-08	8.41663315380187e-09	Il18/Cyba/Ccl5/Cdkn1a/Flt1/Bmp4/Sulf1/Tp53/Rab5a/Tgm2/Nampt/Hif1a/Stat1/Alox12/Il6r/Adamts1/Sod2/Edn1/Hmox1/Tnf/Myd88/Trib1/Il15/Fgf2/Myc/Jak2/Cx3cl1/Thbs1/P2ry6/Il6	30
BP	GO:0032609	interferon-gamma production	24/776	123/17859	5.1272788875881e-10	1.29378337263473e-08	8.71508907659712e-09	Il18/Cd47/Tlr3/RT1-M3-1/Lgals9/Pglyrp1/Lilrb4/Arid5a/Zc3h12a/Tnf/Xcl1/Ripk3/Slamf1/Pde4b/Slc7a5/F2rl1/Ripk2/Runx1/Cd14/Abl2/Bcl3/Cd274/Isg15/Il1b	24
BP	GO:0032649	regulation of interferon-gamma production	24/776	123/17859	5.1272788875881e-10	1.29378337263473e-08	8.71508907659712e-09	Il18/Cd47/Tlr3/RT1-M3-1/Lgals9/Pglyrp1/Lilrb4/Arid5a/Zc3h12a/Tnf/Xcl1/Ripk3/Slamf1/Pde4b/Slc7a5/F2rl1/Ripk2/Runx1/Cd14/Abl2/Bcl3/Cd274/Isg15/Il1b	24
BP	GO:0035455	response to interferon-alpha	12/776	28/17859	6.66802429352736e-10	1.67459055599059e-08	1.12802546167879e-08	Ifitm1/Adar/Ifitm3/Ifit1/Myc/Plscr1/Mnda/Eif2ak2/Mx2/Ifit2/Oas1a/Ifit3	12
BP	GO:0050671	positive regulation of lymphocyte proliferation	26/776	145/17859	6.77440408725745e-10	1.69328147445176e-08	1.14061590168272e-08	Il18/Stat5a/Irs2/Ccl5/Cdkn1a/Bst1/Slc7a1/Il6st/Jak3/Lgals9/Bcl6/Il13ra1/Xcl1/RT1-S3/Myd88/Slamf1/Il15/Ripk2/Il1a/Il2ra/Ccl19/Cd40/Cd274/Vcam1/Il1b/Il6	26
BP	GO:0032481	positive regulation of type I interferon production	17/776	62/17859	6.94829607425963e-10	1.72859253039915e-08	1.16440187733207e-08	Rnf135/Ddx3x/Hsp90aa1/Trim15/Tlr3/Stat1/Myd88/Zc3hav1/Ddx58/Cd14/Tlr2/Irf7/Irf1/Dhx58/Ifih1/Isg15/Oas1a	17
BP	GO:0002698	negative regulation of immune effector process	24/776	125/17859	7.24608084754891e-10	1.79425151454027e-08	1.20863060275644e-08	Parp3/Cd47/Jak3/Serpinb9/Serping1/Lgals9/Pglyrp1/Spi1/Lilrb4/Bcl6/Il4r/Zc3h12a/RT1-A1/Hmox1/Tnf/Xcl1/Irak3/RT1-S3/Slamf1/Tap2/Fgl2/Tap1/Fcgr2b/Slamf8	24
BP	GO:2001233	regulation of apoptotic signaling pathway	47/776	404/17859	7.8466688610108e-10	1.93393015323238e-08	1.30271990735313e-08	Nfe2l2/Ddx3x/Rela/Ngf/Plaur/Bdnf/Dnaja1/Bmp4/Adora2a/Hspb1/Tp53/Jak3/Hsph1/Ptpn2/Bcl10/Creb3l1/Hif1a/Ripk1/Sp100/Sod2/Hgf/Fgg/Daxx/Hmox1/Sfrp2/Fas/Casp8/Tnf/Cflar/Ripk3/Cd44/Msx1/S100a9/Ptpn1/Myc/S100a8/Hspa1b/Inhbb/Plscr1/Jak2/Cx3cl1/Ankrd2/Atf3/Serpine1/Thbs1/Icam1/Il1b	47
BP	GO:0042542	response to hydrogen peroxide	31/776	201/17859	7.89657675852825e-10	1.9372203816408e-08	1.30493624698681e-08	Il18/Nfe2l2/Rhob/Rela/Klf6/Net1/Hp/Adam9/Hspb1/Tp53/Hsph1/Hif1a/Ripk1/Xdh/Txnip/Stat1/Sod2/Hgf/Reg3b/Hmox1/Ptk2b/Fas/Ripk3/Casp12/Trpc6/Il18bp/Lcn2/Sphk1/Olr1/Serpine1/Il6	31
BP	GO:0001912	positive regulation of leukocyte mediated cytotoxicity	19/776	79/17859	8.05240113723796e-10	1.96634440673843e-08	1.32455456009575e-08	Stat5a/Nectin2/B2m/RT1-N3/RT1-M3-1/Spi1/RT1-T24-3/RT1-A1/Xcl1/RT1-S3/Pvr/RT1-A2/RT1-CE1/Tap2/RT1-CE4/F2rl1/Hspa1b/Ccl2/Cxcl1	19
BP	GO:0010212	response to ionizing radiation	30/776	190/17859	8.31657595184202e-10	2.02153834719316e-08	1.36173389921276e-08	Cyba/Cdkn1a/Rhob/Top1/Net1/Hp/Ccr5/Tp53/Nampt/Hif1a/Gadd45a/Trex1/Il6r/Sod2/Sfrp2/Spidr/Itgb6/Myc/Abcb1b/Hamp/Cxcl2/Lcn2/Il1a/Ccl7/Icam1/Vcam1/Il1b/Ccl2/Cxcl10/Cxcl1	30
BP	GO:0097696	receptor signaling pathway via STAT	29/776	179/17859	8.57153794524457e-10	2.07399906720781e-08	1.39707210633619e-08	Il18/Stat5a/Ccl5/Hcls1/Socs2/Tnfrsf1a/Il6st/Jak3/Ptpn2/Agtr1a/Gadd45a/Stat3/Stat1/Il6r/Cenpj/Mgat5/Ptk2b/Tnf/Il15/Hamp/Stat2/Parp9/Jak2/Cd40/Parp14/Socs1/Bcl3/Irf1/Il6	29
BP	GO:0071677	positive regulation of mononuclear cell migration	18/776	71/17859	8.91460154795977e-10	2.14720334557449e-08	1.44638343775749e-08	Ccl5/Adam17/Cd47/Lgals9/Spi1/Ptk2b/Xcl1/Slamf1/Tnfrsf14/Madcam1/Cxcl17/Ccl3/Serpine1/Ccl7/Ccl1/Ccl20/Ccl2/Cxcl10	18
BP	GO:0070665	positive regulation of leukocyte proliferation	27/776	158/17859	9.72396874906931e-10	2.33155250684698e-08	1.57056337356961e-08	Il18/Stat5a/Irs2/Ccl5/Cdkn1a/Bst1/Slc7a1/Il6st/Jak3/Lgals9/Bcl6/Il13ra1/Xcl1/RT1-S3/Myd88/Slamf1/Il15/Csf1/Ripk2/Il1a/Il2ra/Ccl19/Cd40/Cd274/Vcam1/Il1b/Il6	27
BP	GO:0001666	response to hypoxia	49/776	436/17859	1.108004275941e-09	2.64473633252764e-08	1.78152797520907e-08	Gnb1/Il18/Cyba/Nfe2l2/Adm/Pdgfa/Ankrd1/Slc9a1/Plat/Flt1/Ddit4/Bdnf/Slc2a1/Hp/Smad3/Zfp36l1/Tnfrsf1a/Adam17/Tp53/Ece1/Hif1a/Slc11a2/Casp1/Sod2/Abcb1a/Reg1a/Edn1/Hmox1/Birc2/Ptk2b/Fas/Tnf/Cflar/Pgf/Trpc6/Mmp3/Myc/Abcb1b/Cx3cl1/Il1a/Tlr2/Serpine1/Angptl4/Icam1/Vcam1/Il1b/Ubd/Ccl2/Nos2	49
BP	GO:0032615	interleukin-12 production	17/776	64/17859	1.194191966901e-09	2.82501037170019e-08	1.90296285703069e-08	Rela/Ltb/Cd47/Jak3/Tlr3/Mefv/Lgals9/Nfkb1/Irak3/Slamf1/Ccl19/Tlr2/Tnfrsf9/Cd40/Irf1/Ido1/Thbs1	17
BP	GO:0032655	regulation of interleukin-12 production	17/776	64/17859	1.194191966901e-09	2.82501037170019e-08	1.90296285703069e-08	Rela/Ltb/Cd47/Jak3/Tlr3/Mefv/Lgals9/Nfkb1/Irak3/Slamf1/Ccl19/Tlr2/Tnfrsf9/Cd40/Irf1/Ido1/Thbs1	17
BP	GO:2000379	positive regulation of reactive oxygen species metabolic process	19/776	81/17859	1.27111328387725e-09	2.99361301834024e-08	2.01653574064456e-08	Il18/Cyba/Nfe2l2/Cdkn1a/Tp53/Agtr1a/Xdh/Gadd45a/Sod2/Zc3h12a/Ptk2b/Ripk3/Cd177/F2rl1/Lcn2/Acod1/Olr1/Thbs1/Cxcl1	19
BP	GO:0070498	interleukin-1-mediated signaling pathway	11/776	24/17859	1.44467195519365e-09	3.38730827016422e-08	2.28173386123039e-08	Rela/Tnip2/Irak2/Otud4/Irak3/Myd88/Il1r2/Il1a/Il1rn/Il1b/Il6	11
BP	GO:0002286	T cell activation involved in immune response	22/776	110/17859	1.65241956542037e-09	3.84042599875551e-08	2.58695971668536e-08	Il18/Lcp1/Tp53/Jak3/RT1-M3-1/Lgals9/Stat3/Il6r/Stx11/Bcl6/Il4r/Zc3h12a/Clec4e/F2rl1/Ripk2/Fgl2/Ccl19/Batf/Nfkbiz/Bcl3/Icam1/Il6	22
BP	GO:0046634	regulation of alpha-beta T cell activation	22/776	110/17859	1.65241956542037e-09	3.84042599875551e-08	2.58695971668536e-08	Il18/Adora2a/Jak3/Lgals9/Il2rg/Lilrb4/Bcl6/Il4r/Zc3h12a/Cd83/Xcl1/RT1-S3/Cd44/Tnfrsf14/Ripk2/Runx1/Ccl19/Nfkbiz/Socs1/Irf1/Cd274/Il6	22
BP	GO:0097193	intrinsic apoptotic signaling pathway	39/776	306/17859	1.68269605063236e-09	3.89371457305715e-08	2.6228555769682e-08	Shisa5/Nfe2l2/Cdkn1a/Ddx3x/Ngf/Plaur/Ddit4/Dnaja1/Atf4/Tnfrsf1a/Mybbp1a/Hspb1/Tp53/Hsph1/Ptpn2/Creb3l1/Hif1a/Tnfrsf1b/Sod2/Hmox1/Sfrp2/Bcl2a1/Tnf/Ripk3/Casp12/Cd44/Msx1/S100a9/Ptpn1/Myc/Cebpb/Casp4/S100a8/Hspa1b/Plscr1/Jak2/Ankrd2/Chac1/Bcl3	39
BP	GO:0007259	receptor signaling pathway via JAK-STAT	28/776	173/17859	1.7133936548074e-09	3.94750998992365e-08	2.65909285283839e-08	Il18/Stat5a/Ccl5/Hcls1/Socs2/Tnfrsf1a/Il6st/Jak3/Ptpn2/Agtr1a/Gadd45a/Stat3/Stat1/Il6r/Cenpj/Ptk2b/Tnf/Il15/Hamp/Stat2/Parp9/Jak2/Cd40/Parp14/Socs1/Bcl3/Irf1/Il6	28
BP	GO:0032642	regulation of chemokine production	21/776	101/17859	1.84292478353645e-09	4.1966151964688e-08	2.82689328298799e-08	Il18/Il17ra/P2ry2/Adam17/Trpv4/Tlr3/Mefv/Lgals9/Il6r/Lilrb4/Il4r/Tnf/Myd88/F2rl1/Ripk2/Il1a/Eif2ak2/Tlr2/Il1b/Oas1a/Il6	21
BP	GO:0042116	macrophage activation	21/776	101/17859	1.84292478353645e-09	4.1966151964688e-08	2.82689328298799e-08	Ifngr2/Tlr3/Tnip2/Nampt/Lgals9/Casp1/Trex1/Il4r/Ifi35/Cst7/Tnf/Nmi/Cd200/Tmem106a/Hamp/Sbno2/Jak2/Cx3cl1/Sphk1/Tlr2/Thbs1	21
BP	GO:0001916	positive regulation of T cell mediated cytotoxicity	14/776	43/17859	1.8452752232067e-09	4.1966151964688e-08	2.82689328298799e-08	Nectin2/B2m/RT1-N3/RT1-M3-1/RT1-T24-3/RT1-A1/Xcl1/RT1-S3/Pvr/RT1-A2/RT1-CE1/Tap2/RT1-CE4/Hspa1b	14
BP	GO:0002700	regulation of production of molecular mediator of immune response	28/776	174/17859	1.95938742961702e-09	4.43709144852162e-08	2.98888113982516e-08	Il18/Parp3/B2m/Jak3/Tlr3/Ddx21/Tnfrsf1b/Trex1/Lilrb4/Bcl6/Il4r/Arid5a/Hmox1/Il13ra1/Tnf/Xcl1/Irak3/RT1-S3/Slamf1/Rsad2/Tnfrsf14/F2rl1/Ddx58/Tlr2/Cd40/Fcgr2b/Il1b/Il6	28
BP	GO:0097191	extrinsic apoptotic signaling pathway	33/776	234/17859	2.37223447158151e-09	5.34913636804698e-08	3.603246178335e-08	Il18/Ddx3x/Rela/Ngf/Smad3/Bmp4/Jak3/Tlr3/Bcl10/Ripk1/Sp100/Tnfrsf1b/Spi1/Hgf/Fgg/Hmox1/Krt18/Sfrp2/Bcl2a1/Fas/Casp8/Tnf/Cflar/Hspa1b/Jak2/Cx3cl1/Lcn2/Il1a/Atf3/Serpine1/Thbs1/Icam1/Il1b	33
BP	GO:0045637	regulation of myeloid cell differentiation	32/776	222/17859	2.39092819628642e-09	5.36844428479734e-08	3.61625223622089e-08	Stat5a/Eif6/Ccl5/B2m/Hcls1/Zfp36l1/Dll1/Rbp1/Ptpn2/Hif1a/Ripk1/Stat3/Stat1/Spi1/Lilrb4/Ptk2b/Fas/Casp8/Tnf/Trib1/Myc/Cebpb/Csf1/Nfkbia/Hspa1b/Zfp36/Runx1/Fos/Ccl3/Csf3r/Csf3/Isg15	32
BP	GO:0002753	cytoplasmic pattern recognition receptor signaling pathway	15/776	51/17859	2.40171396169381e-09	5.36990813629346e-08	3.61723830517597e-08	Rnf135/Rela/Trim15/Zc3hav1/Ddx58/Nfkbia/Hspa1b/Ripk2/Rnf125/Slc15a3/Irgm/Dhx58/Ifih1/Tifa/Oasl	15
BP	GO:0033209	tumor necrosis factor-mediated signaling pathway	19/776	84/17859	2.45211477653025e-09	5.45956142892176e-08	3.67762990146575e-08	Rela/Tnfrsf1a/Adam17/Tp53/Ptpn2/Ripk1/Tnfrsf1b/Casp1/Stat1/Krt18/Ptk2b/Fas/Tnf/F2rl1/Casp4/Nfkbia/Hspa1b/Jak2/Sphk1	19
BP	GO:0032874	positive regulation of stress-activated MAPK cascade	24/776	133/17859	2.68764436264799e-09	5.95892363082498e-08	4.01400662133422e-08	Bmp4/Trpv4/Tlr3/Gadd45g/Ripk1/Xdh/Gadd45a/Spi1/Nod1/Zc3h12a/Ptk2b/Tnf/Myd88/Slamf1/Gadd45b/F2rl1/Ripk2/Rell1/Il1a/Sphk1/Eif2ak2/Ccl19/Fcgr2b/Il1b	24
BP	GO:0019885	antigen processing and presentation of endogenous peptide antigen via MHC class I	12/776	31/17859	2.74195303869149e-09	6.05400381334424e-08	4.07805383956264e-08	B2m/RT1-N3/RT1-M3-1/Tapbp/RT1-T24-3/RT1-A1/RT1-S3/RT1-A2/RT1-CE1/Tap2/RT1-CE4/Tap1	12
BP	GO:0010950	positive regulation of endopeptidase activity	28/776	177/17859	2.91126665787356e-09	6.4011626639303e-08	4.31190444937727e-08	Epha4/Ddx3x/Ngf/Smad3/Psme2/Bcl10/Mefv/Xdh/Slc11a2/Lgals9/Stat3/Casp1/Stat1/Alox12/Ccn1/Nod1/Sfrp2/Fas/Casp8/Tnf/Cflar/Casp12/S100a9/Myc/Casp4/S100a8/Ripk2/Jak2	28
BP	GO:0001914	regulation of T cell mediated cytotoxicity	15/776	52/17859	3.24103344178639e-09	7.09679182149838e-08	4.78048908268711e-08	Nectin2/B2m/RT1-N3/RT1-M3-1/RT1-T24-3/RT1-A1/Xcl1/RT1-S3/Ripk3/Pvr/RT1-A2/RT1-CE1/Tap2/RT1-CE4/Hspa1b	15
BP	GO:2000514	regulation of CD4-positive, alpha-beta T cell activation	17/776	68/17859	3.30538955473877e-09	7.20792561751471e-08	4.85535021880839e-08	Il18/Jak3/Lgals9/Il2rg/Bcl6/Il4r/Zc3h12a/Cd83/Xcl1/Cd44/Ripk2/Runx1/Ccl19/Nfkbiz/Socs1/Cd274/Il6	17
BP	GO:0001960	negative regulation of cytokine-mediated signaling pathway	16/776	60/17859	3.45350154076928e-09	7.46943047532098e-08	5.03150321149243e-08	Ccl5/Il6st/Ptpn2/Trex1/Otud4/Adar/Il1r2/F2rl1/Stat2/Samhd1/Usp18/Parp14/Il1rn/Isg15/Oas1a/Il6	16
BP	GO:0070231	T cell apoptotic process	16/776	60/17859	3.45350154076928e-09	7.46943047532098e-08	5.03150321149243e-08	Ccl5/Bmp4/Tp53/Lmbr1l/Jak3/Serpinb9/Bcl10/Hif1a/Ripk1/Lgals9/Fas/Casp8/Ripk3/Il2ra/Ido1/Cd274	16
BP	GO:0007584	response to nutrient	39/776	314/17859	3.53705461394511e-09	7.61904569077037e-08	5.1322859203628e-08	Ccl5/Rela/Lrat/Bdnf/Hp/Pim1/Il6st/C2/Tp53/Rbp1/Stat1/Aldh1a2/Adamts1/Acsl4/Sod2/Abcb1a/Hmox1/Sfrp2/Spp1/Cp/Ass1/Tnc/Cd44/Abca1/Trim25/Trem1/Il15/Cyp27b1/Abcb1b/Hamp/Tnfrsf11b/Il1a/Eif2ak2/Cd40/Vcam1/Il1b/Ccl2/Cxcl10/Nos2	39
BP	GO:0070304	positive regulation of stress-activated protein kinase signaling cascade	24/776	135/17859	3.66704505063123e-09	7.86707357218417e-08	5.29936065062455e-08	Bmp4/Trpv4/Tlr3/Gadd45g/Ripk1/Xdh/Gadd45a/Spi1/Nod1/Zc3h12a/Ptk2b/Tnf/Myd88/Slamf1/Gadd45b/F2rl1/Ripk2/Rell1/Il1a/Sphk1/Eif2ak2/Ccl19/Fcgr2b/Il1b	24
BP	GO:0071357	cellular response to type I interferon	14/776	46/17859	5.00150207928514e-09	1.06866772250532e-07	7.1986814731986e-08	Ifitm1/Ptpn2/Stat1/Trex1/Adar/Ifitm3/Myd88/Stat2/Samhd1/Irf7/Usp18/Mx2/Isg15/Oas1a	14
BP	GO:0060333	interferon-gamma-mediated signaling pathway	10/776	21/17859	5.16950212894355e-09	1.10012818398682e-07	7.41060313643948e-08	Tp53/Ptpn2/Stat1/Nmi/Parp9/Jak2/Parp14/Socs1/Irgm/Irf1	10
BP	GO:0033273	response to vitamin	28/776	182/17859	5.51570648975365e-09	1.16910914756818e-07	7.87526766600194e-08	Ccl5/Rela/Lrat/Bdnf/Hp/Pim1/Tp53/Rbp1/Aldh1a2/Adamts1/Sod2/Abcb1a/Spp1/Tnc/Cd44/Trim25/Trem1/Il15/Cyp27b1/Abcb1b/Hamp/Il1a/Eif2ak2/Cd40/Il1b/Ccl2/Cxcl10/Nos2	28
BP	GO:0062207	regulation of pattern recognition receptor signaling pathway	20/776	98/17859	6.29482253314535e-09	1.3289348447465e-07	8.95187385611067e-08	Cyba/Ddx3x/Trim15/Tlr3/Otud4/Ifi35/Irak3/Zc3hav1/Rsad2/F2rl1/Hspa1b/Rnf125/Slc15a3/Acod1/Tlr2/Irf7/LOC681325/Irf1/Dhx58/Oasl	20
BP	GO:0002483	antigen processing and presentation of endogenous peptide antigen	12/776	33/17859	6.36207306746277e-09	1.33780258668592e-07	9.01160809179876e-08	B2m/RT1-N3/RT1-M3-1/Tapbp/RT1-T24-3/RT1-A1/RT1-S3/RT1-A2/RT1-CE1/Tap2/RT1-CE4/Tap1	12
BP	GO:0043367	CD4-positive, alpha-beta T cell differentiation	19/776	89/17859	6.85232021941822e-09	1.43519544832795e-07	9.66765877430713e-08	Il18/Jak3/Lgals9/Il2rg/Stat3/Il6r/Bcl6/Il4r/Zc3h12a/Cd83/Rsad2/Ripk2/Runx1/Ccl19/Batf/Nfkbiz/Socs1/Bcl3/Il6	19
BP	GO:0045619	regulation of lymphocyte differentiation	29/776	196/17859	7.34557346154065e-09	1.5324485737285e-07	1.03227681757498e-07	Il18/Stat5a/Zfp36l1/Bmp4/Hspb1/Jak3/Ptpn2/Lgals9/Il2rg/Pglyrp1/Lilrb4/Bcl6/Il4r/Zc3h12a/Cd83/Rhoh/Fas/Cd44/Il15/Ripk2/Runx1/Fgl2/Il2ra/Ccl19/Nfkbiz/Socs1/Irf1/Il6/Slamf8	29
BP	GO:0043620	regulation of DNA-templated transcription in response to stress	15/776	55/17859	7.61911954414793e-09	1.58328292017411e-07	1.06651947881138e-07	Nfe2l2/Rela/Ppp1r15a/Atf4/Dnajb1/Tp53/Atf6/Creb3l1/Hif1a/Ces1d/Hmox1/Cebpb/Hspa1b/Ankrd2/Atf3	15
BP	GO:0070227	lymphocyte apoptotic process	20/776	100/17859	9.08413269866336e-09	1.88034449883661e-07	1.26662393014669e-07	Irs2/Ccl5/Bmp4/Tp53/Lmbr1l/Jak3/Serpinb9/Bcl10/Hif1a/Ripk1/Lgals9/Fas/Casp8/Ripk3/Cd44/Myc/Il2ra/Ido1/Cd274/Hsh2d	20
BP	GO:0002440	production of molecular mediator of immune response	31/776	222/17859	9.19765891796071e-09	1.89643558779275e-07	1.27746309198463e-07	Il18/Parp3/B2m/Jak3/Tlr3/Ddx21/Tnfrsf1b/Trex1/Lilrb4/Bcl6/Il4r/Arid5a/Hmox1/Il13ra1/Tnf/Xcl1/Irak3/RT1-S3/Slamf1/Rsad2/Tnfrsf14/Trem1/F2rl1/Ddx58/Samhd1/Batf/Tlr2/Cd40/Fcgr2b/Il1b/Il6	31
BP	GO:0070266	necroptotic process	12/776	34/17859	9.44545302738190e-09	1.93997889891848e-07	1.30679441925141e-07	Rnf31/Tp53/Tlr3/Ripk1/Birc2/Fas/Casp8/Tnf/Cflar/Ripk3/Gzmb/Birc3	12
BP	GO:0060761	negative regulation of response to cytokine stimulus	16/776	64/17859	9.58236392806149e-09	1.96049986311961e-07	1.32061760130285e-07	Ccl5/Il6st/Ptpn2/Trex1/Otud4/Adar/Il1r2/F2rl1/Stat2/Samhd1/Usp18/Parp14/Il1rn/Isg15/Oas1a/Il6	16
BP	GO:0002474	antigen processing and presentation of peptide antigen via MHC class I	13/776	41/17859	1.01533520404875e-08	2.06933124855936e-07	1.39392780442482e-07	B2m/RT1-N3/RT1-M3-1/Tapbp/RT1-T24-3/RT1-A1/RT1-S3/RT1-A2/Tapbpl/RT1-CE1/Tap2/RT1-CE4/Tap1	13
BP	GO:0002708	positive regulation of lymphocyte mediated immunity	24/776	142/17859	1.03629087273748e-08	2.10394840407505e-07	1.41724635993256e-07	Il18/Stat5a/Nectin2/B2m/RT1-N3/C3/RT1-M3-1/RT1-T24-3/Arid5a/RT1-A1/Tnf/Xcl1/RT1-S3/Pvr/RT1-A2/Slamf1/Rsad2/RT1-CE1/Tap2/RT1-CE4/Hspa1b/Cd40/Il1b/Il6	24
BP	GO:0050728	negative regulation of inflammatory response	24/776	143/17859	1.19505715755027e-08	2.41702590757972e-07	1.62813934160424e-07	Smad3/Adora2a/Tnfrsf1a/Ptpn2/Mefv/Lgals9/Tnfrsf1b/Pglyrp1/Hgf/Cst7/Nfkb1/Cd44/Cd200/Slpi/Hamp/Zfp36/Cx3cl1/Il2ra/Cxcl17/Acod1/Fcgr2b/Aoah/Tnfaip6/Slamf8	24
BP	GO:0001961	positive regulation of cytokine-mediated signaling pathway	14/776	49/17859	1.24695389670183e-08	2.51239874472357e-07	1.69238369570378e-07	Crebrf/Adam17/Hif1a/Ripk1/Casp1/Edn1/Csf1/Casp4/Parp9/Hspa1b/Ripk2/Irf7/Parp14/Irgm	14
BP	GO:0038066	p38MAPK cascade	15/776	57/17859	1.30220360689312e-08	2.60391581619874e-07	1.7540307570902e-07	Zfp36l1/Bmp4/Hsph1/Gadd45g/Xdh/Gadd45a/Lgals9/Spi1/Hgf/Zc3h12a/Gadd45b/Zfp36/Rell1/Sphk1/Il1b	15
BP	GO:0071622	regulation of granulocyte chemotaxis	15/776	57/17859	1.30220360689312e-08	2.60391581619874e-07	1.7540307570902e-07	Ccl5/Bst1/Trpv4/Rac2/Edn1/Xcl1/Slamf1/Trem1/Csf1/Cx3cl1/Ccl19/Cxcl17/Thbs1/Il1b/Ccl2	15
BP	GO:0009266	response to temperature stimulus	32/776	238/17859	1.35011964925453e-08	2.68958045917283e-07	1.81173554832691e-07	Il18/Adm/Cdkn1a/Slc9a1/Top1/Hsp90aa1/Hp/Dnaja1/Plac8/Tp53/Trpv4/Xdh/Sod2/Ces1d/Daxx/Hmox1/Casp8/Casp12/Pde4b/Tfec/Ephb1/Hspa1b/Cd14/Cxcl2/Fos/Il1a/Irf1/Il1b/Ccl2/Cxcl10/Cxcl1/Il6	32
BP	GO:0019883	antigen processing and presentation of endogenous antigen	12/776	35/17859	1.38081301342059e-08	2.74042253112947e-07	1.84598341356563e-07	B2m/RT1-N3/RT1-M3-1/Tapbp/RT1-T24-3/RT1-A1/RT1-S3/RT1-A2/RT1-CE1/Tap2/RT1-CE4/Tap1	12
BP	GO:0032728	positive regulation of interferon-beta production	13/776	42/17859	1.4123922497945e-08	2.77326897172208e-07	1.86810919301747e-07	Rnf135/Ddx3x/Hsp90aa1/Tlr3/Zc3hav1/Ddx58/Tlr2/Irf7/Irf1/Dhx58/Ifih1/Isg15/Oas1a	13
BP	GO:0014074	response to purine-containing compound	31/776	226/17859	1.41266923131541e-08	2.77326897172208e-07	1.86810919301747e-07	Il18/C1s/Rela/Plat/Top1/P2ry2/Zfp36l1/Ppp1r15a/Adora2a/Tp53/Xrn1/Panx1/Hif1a/Casp1/Stat1/Il6r/Crem/Birc2/Ptk2b/Ass1/Cyp27b1/Inhbb/Fos/Sphk1/Cyp7b1/Junb/Serpine1/P2ry6/Il1b/Ccl2/Il6	31
BP	GO:0051384	response to glucocorticoid	37/776	303/17859	1.41306401654079e-08	2.77326897172208e-07	1.86810919301747e-07	Ccl5/Adm/Cdkn1a/Crebrf/Ngf/Sgk1/Plat/Ddit4/Hp/Zfp36l1/Bmp4/Adam9/C3/Hif1a/Agtr1a/Il6r/Abcb1a/Edn1/Fas/Nts/Tnf/Cflar/Ass1/Zfp36/Jak2/Cxcl2/Fos/Junb/Serpine1/Il1rn/Ccl1/Icam1/Il1b/Ccl2/Cxcl1/Nos2/Il6	37
BP	GO:0062197	cellular response to chemical stress	44/776	401/17859	1.64209719015338e-08	3.21087564967629e-07	2.16288660781127e-07	Il18/Ccl5/Nfe2l2/Ddx3x/Rhob/Rela/Klf6/Slc2a1/Net1/Dnaja1/Zfp36l1/Bmp4/Atf4/Hspb1/Tp53/Trpv4/Hsph1/Hif1a/Ripk1/Slc11a2/Trex1/Sod2/Hgf/Abcb1a/Zc3h12a/Txnrd1/Reg3b/Hmox1/Fas/Tnf/Ripk3/Casp12/Trpc6/Il18bp/Mmp3/Myc/Jak2/Ankrd2/Gch1/Fos/Lcn2/Sphk1/Serpine1/Il6	44
BP	GO:1904407	positive regulation of nitric oxide metabolic process	14/776	50/17859	1.66321768342965e-08	3.24021709724035e-07	2.18265137945432e-07	Hsp90aa1/Smad3/RT1-M3-1/Sod2/Ptk2b/Tnf/Ass1/Tmem106a/Jak2/Tlr2/Icam1/Ptx3/Il1b/Il6	14
BP	GO:0050830	defense response to Gram-positive bacterium	22/776	124/17859	1.7001763167754e-08	3.30008582512558e-07	2.22297971474277e-07	Adm/B2m/Adam17/Gsdmd/Mpeg1/Fgr/Hck/Pglyrp1/Nod1/Reg3b/Tnf/RT1-S3/Myd88/Reg3g/Tnfrsf14/Pla2g2a/Camp/Hamp/Ripk2/Tlr2/Gbp4/Gbp2	22
BP	GO:0010952	positive regulation of peptidase activity	28/776	192/17859	1.84049177904383e-08	3.55940362669826e-07	2.39765947857765e-07	Epha4/Ddx3x/Ngf/Smad3/Psme2/Bcl10/Mefv/Xdh/Slc11a2/Lgals9/Stat3/Casp1/Stat1/Alox12/Ccn1/Nod1/Sfrp2/Fas/Casp8/Tnf/Cflar/Casp12/S100a9/Myc/Casp4/S100a8/Ripk2/Jak2	28
BP	GO:1902107	positive regulation of leukocyte differentiation	27/776	181/17859	2.02490968380753e-08	3.88767986032467e-07	2.61879051784567e-07	Il18/Stat5a/Ccl5/Hcls1/Zfp36l1/Ripk1/Lgals9/Il2rg/Lilrb4/Bcl6/Il4r/Cd83/Rhoh/Casp8/Tnf/Trib1/Il15/Csf1/Ripk2/Runx1/Fos/Il2ra/Ccl19/Ccl3/Nfkbiz/Socs1/Il6	27
BP	GO:1903708	positive regulation of hemopoiesis	27/776	181/17859	2.02490968380753e-08	3.88767986032467e-07	2.61879051784567e-07	Il18/Stat5a/Ccl5/Hcls1/Zfp36l1/Ripk1/Lgals9/Il2rg/Lilrb4/Bcl6/Il4r/Cd83/Rhoh/Casp8/Tnf/Trib1/Il15/Csf1/Ripk2/Runx1/Fos/Il2ra/Ccl19/Ccl3/Nfkbiz/Socs1/Il6	27
BP	GO:0140353	lipid export from cell	15/776	59/17859	2.1716640675501e-08	4.15438552128086e-07	2.79844683756884e-07	C1qtnf1/P2ry2/Tp53/Trpv4/Agtr1a/Acsl4/Edn1/Tnf/Spp1/Runx1/Il1a/Il1b/Ptges/Nos2/Il6	15
BP	GO:0046632	alpha-beta T cell differentiation	22/776	126/17859	2.30257636951344e-08	4.38897560505458e-07	2.9564696967134e-07	Il18/Jak3/Lgals9/Il2rg/Stat3/Il6r/Lilrb4/Bcl6/Il4r/Zc3h12a/Cd83/Rsad2/Ripk2/Runx1/Abl2/Ccl19/Batf/Nfkbiz/Socs1/Bcl3/Irf1/Il6	22
BP	GO:2000107	negative regulation of leukocyte apoptotic process	16/776	68/17859	2.44957711258988e-08	4.65244054466443e-07	3.13394302538852e-07	Il18/Stat5a/Irs2/Ccl5/Hcls1/Ccr5/Bmp4/Jak3/Serpinb9/Bcl10/Hif1a/Cd44/Ccl19/Fcgr2b/Ido1/Hsh2d	16
BP	GO:0031668	cellular response to extracellular stimulus	36/776	296/17859	2.46300105441366e-08	4.66122949547785e-07	3.1398633742544e-07	Ccl5/Asns/Nfe2l2/Cdkn1a/Slc2a1/Ppp1r15a/Pim1/Atf4/Mybbp1a/Tp53/Gsdmd/Nampt/Adamts1/Zc3h12a/Hmox1/Sfrp2/Fas/Upp1/Tnc/Pdk4/Trem1/Il15/Mmp3/Cyp27b1/Cacnb3/Inhbb/Fos/Lcn2/Sphk1/Eif2ak2/Atf3/Nuak2/Icam1/Vcam1/Nos2/Il6	36
BP	GO:0007260	tyrosine phosphorylation of STAT protein	17/776	77/17859	2.49866573170803e-08	4.71189669477611e-07	3.17399344304999e-07	Il18/Ccl5/Hcls1/Tnfrsf1a/Il6st/Jak3/Ptpn2/Il6r/Tnf/Il15/Parp9/Jak2/Cd40/Parp14/Socs1/Irf1/Il6	17
BP	GO:0060337	type I interferon signaling pathway	13/776	44/17859	2.65089832632401e-08	4.96364319123354e-07	3.34357307962236e-07	Ifitm1/Ptpn2/Stat1/Trex1/Adar/Ifitm3/Myd88/Stat2/Samhd1/Irf7/Usp18/Isg15/Oas1a	13
BP	GO:0097300	programmed necrotic cell death	13/776	44/17859	2.65089832632401e-08	4.96364319123354e-07	3.34357307962236e-07	Rnf31/Tp53/Tlr3/Ripk1/Casp1/Birc2/Fas/Casp8/Tnf/Cflar/Ripk3/Gzmb/Birc3	13
BP	GO:0043370	regulation of CD4-positive, alpha-beta T cell differentiation	14/776	52/17859	2.8934018405118e-08	5.37969696592001e-07	3.62383218510638e-07	Il18/Jak3/Lgals9/Il2rg/Bcl6/Il4r/Zc3h12a/Cd83/Ripk2/Runx1/Ccl19/Nfkbiz/Socs1/Il6	14
BP	GO:0043618	regulation of transcription from RNA polymerase II promoter in response to stress	14/776	52/17859	2.8934018405118e-08	5.37969696592001e-07	3.62383218510638e-07	Nfe2l2/Ppp1r15a/Atf4/Dnajb1/Tp53/Atf6/Creb3l1/Hif1a/Ces1d/Hmox1/Cebpb/Hspa1b/Ankrd2/Atf3	14
BP	GO:0006909	phagocytosis	31/776	233/17859	2.91467421380392e-08	5.40030023040104e-07	3.63771080567137e-07	Cyba/Cd302/C2/Cd47/Rab5a/Rac2/Tgm2/Ncf4/C3/Il2rg/Fgr/Trex1/Hck/Rhoh/Tnf/Myd88/Abca1/Fcnb/Il15/Ceacam4/F2rl1/Plscr1/Abl2/Sphk1/Tlr2/Fcgr2b/Thbs1/P2ry6/Ptx3/Il1b/Ccl2	31
BP	GO:0045580	regulation of T cell differentiation	25/776	162/17859	3.39409242593213e-08	6.26665357666005e-07	4.22129742025888e-07	Il18/Stat5a/Bmp4/Hspb1/Jak3/Ptpn2/Lgals9/Il2rg/Lilrb4/Bcl6/Il4r/Zc3h12a/Cd83/Rhoh/Cd44/Il15/Ripk2/Runx1/Fgl2/Il2ra/Ccl19/Nfkbiz/Socs1/Irf1/Il6	25
BP	GO:1904019	epithelial cell apoptotic process	22/776	129/17859	3.58436536541974e-08	6.59498335811084e-07	4.44246453002133e-07	Nfe2l2/Ngf/Zfp36l1/Bmp4/Tp53/Tnip2/Fgg/Hmox1/Krt18/Fas/Casp8/Tnf/Cflar/Zfp36/Jak2/Abl2/Cd40/Serpine1/Thbs1/Angptl4/Icam1/Ccl2	22
BP	GO:1903901	negative regulation of viral life cycle	11/776	31/17859	3.70576742864664e-08	6.79476180082995e-07	4.57703782572966e-07	Trim26/Ifitm1/Trim5/Trim15/Ly6e/Hmox1/Ifitm3/Trim25/Fcnb/Mx2/Ptx3	11
BP	GO:1901224	positive regulation of NIK/NF-kappaB signaling	16/776	70/17859	3.8110196620033e-08	6.96365282377776e-07	4.6908049632861e-07	Il18/Ddx3x/Rela/Tlr3/Lgals9/Nod1/Ifi35/Edn1/Tnf/Nmi/Cd14/Sphk1/Eif2ak2/Ccl19/Tlr2/Il1b	16
BP	GO:0010573	vascular endothelial growth factor production	12/776	38/17859	3.97226095277973e-08	7.2333370408178e-07	4.87246767620766e-07	Flt1/Atf4/Sulf1/C3/Hif1a/Il6r/Tnf/Il1a/Cxcl17/Il1b/Ccl2/Il6	12
BP	GO:2001056	positive regulation of cysteine-type endopeptidase activity	24/776	152/17859	4.05791713441291e-08	7.36400784084042e-07	4.96048918629927e-07	Ddx3x/Ngf/Smad3/Bcl10/Mefv/Xdh/Slc11a2/Lgals9/Casp1/Stat1/Alox12/Ccn1/Nod1/Fas/Casp8/Tnf/Cflar/Casp12/S100a9/Myc/Casp4/S100a8/Ripk2/Jak2	24
BP	GO:0002428	antigen processing and presentation of peptide antigen via MHC class Ib	10/776	25/17859	4.08825619588106e-08	7.39374388463268e-07	4.98051976297204e-07	B2m/RT1-N3/RT1-M3-1/RT1-T24-3/RT1-A1/RT1-S3/RT1-A2/RT1-CE1/Tap2/RT1-CE4	10
BP	GO:1904035	regulation of epithelial cell apoptotic process	19/776	99/17859	4.30594593472079e-08	7.76095493472295e-07	5.22787778898611e-07	Nfe2l2/Ngf/Zfp36l1/Bmp4/Tp53/Tnip2/Fgg/Hmox1/Tnf/Cflar/Zfp36/Jak2/Abl2/Cd40/Serpine1/Thbs1/Angptl4/Icam1/Ccl2	19
BP	GO:0008625	extrinsic apoptotic signaling pathway via death domain receptors	17/776	80/17859	4.57453661405945e-08	8.21710831115289e-07	5.53514849537041e-07	Il18/Ddx3x/Ngf/Sp100/Spi1/Hgf/Fgg/Hmox1/Sfrp2/Fas/Casp8/Tnf/Cflar/Atf3/Serpine1/Thbs1/Icam1	17
BP	GO:0062208	positive regulation of pattern recognition receptor signaling pathway	13/776	46/17859	4.79416589018336e-08	8.52517889049443e-07	5.74266874935025e-07	Cyba/Ddx3x/Trim15/Tlr3/Ifi35/Zc3hav1/Rsad2/F2rl1/Hspa1b/Slc15a3/Tlr2/Dhx58/Oasl	13
BP	GO:1902895	positive regulation of pri-miRNA transcription by RNA polymerase II	13/776	46/17859	4.79416589018336e-08	8.52517889049443e-07	5.74266874935025e-07	Atoh8/Rela/Smad3/Bmp4/Gnl3/Tp53/Smad1/Hif1a/Stat3/Spi1/Nfkb1/Tnf/Fos	13
BP	GO:0031960	response to corticosteroid	38/776	331/17859	4.79430705674154e-08	8.52517889049443e-07	5.74266874935025e-07	Cyba/Ccl5/Adm/Cdkn1a/Crebrf/Ngf/Sgk1/Plat/Ddit4/Hp/Zfp36l1/Bmp4/Adam9/C3/Hif1a/Agtr1a/Il6r/Abcb1a/Edn1/Fas/Nts/Tnf/Cflar/Ass1/Zfp36/Jak2/Cxcl2/Fos/Junb/Serpine1/Il1rn/Ccl1/Icam1/Il1b/Ccl2/Cxcl1/Nos2/Il6	38
BP	GO:0019724	B cell mediated immunity	24/776	154/17859	5.25094144440072e-08	9.30593268022724e-07	6.26859441575879e-07	Parp3/C1s/C1r/Nectin2/B2m/Tcirg1/C2/C3/Serping1/Bcl10/Trex1/Bcl6/Il4r/Fas/Tnf/Xcl1/RT1-S3/Myd88/Cfb/Batf/Irf7/Cd40/Bcl3/Fcgr2b	24
BP	GO:1903038	negative regulation of leukocyte cell-cell adhesion	23/776	143/17859	5.45738019369122e-08	9.63955254878993e-07	6.49332499537085e-07	Bmp4/Adora2a/Hspb1/Jak3/Ptpn2/Lgals9/Lilrb4/Bcl6/Il4r/Zc3h12a/Xcl1/Ass1/Cd44/Tnfrsf14/Cebpb/Runx1/Fgl2/Sdc4/Il2ra/Socs1/Irf1/Ido1/Cd274	23
BP	GO:0050868	negative regulation of T cell activation	22/776	132/17859	5.501007673259e-08	9.68433211315596e-07	6.52348907851767e-07	Bmp4/Adora2a/Hspb1/Jak3/Ptpn2/Lgals9/Lilrb4/Bcl6/Il4r/Zc3h12a/Xcl1/Cd44/Tnfrsf14/Cebpb/Runx1/Fgl2/Sdc4/Il2ra/Socs1/Irf1/Ido1/Cd274	22
BP	GO:0002285	lymphocyte activation involved in immune response	28/776	202/17859	5.62157374204638e-08	9.86381432420655e-07	6.64439057486207e-07	Il18/Parp3/Lcp1/Tp53/Dll1/Jak3/RT1-M3-1/Lgals9/Stat3/Il6r/Stx11/Pglyrp1/Spi1/Bcl6/Il4r/Zc3h12a/Ptk2b/Clec4e/F2rl1/Ripk2/Fgl2/Ccl19/Batf/Cd40/Nfkbiz/Bcl3/Icam1/Il6	28
BP	GO:0070301	cellular response to hydrogen peroxide	22/776	133/17859	6.32608097651669e-08	1.10633343546409e-06	7.45240249830401e-07	Il18/Nfe2l2/Rhob/Rela/Klf6/Net1/Hspb1/Tp53/Hsph1/Hif1a/Ripk1/Hgf/Reg3b/Fas/Ripk3/Casp12/Trpc6/Il18bp/Lcn2/Sphk1/Serpine1/Il6	22
BP	GO:0046596	regulation of viral entry into host cell	13/776	47/17859	6.36566947806488e-08	1.10959482119295e-06	7.47437160668907e-07	Nectin2/Trim26/Ifitm1/Trim5/Trim34/Lgals9/Ly6e/Ifitm3/Trim25/Fcnb/Trim21/Tmprss2/Ptx3	13
BP	GO:0042509	regulation of tyrosine phosphorylation of STAT protein	16/776	73/17859	7.17060973997588e-08	1.2458052790863e-06	8.39190254642216e-07	Il18/Ccl5/Hcls1/Tnfrsf1a/Il6st/Ptpn2/Il6r/Tnf/Il15/Parp9/Jak2/Cd40/Parp14/Socs1/Irf1/Il6	16
BP	GO:0043280	positive regulation of cysteine-type endopeptidase activity involved in apoptotic process	22/776	134/17859	7.26417945458182e-08	1.25793748136696e-06	8.4736266014747e-07	Ddx3x/Ngf/Smad3/Bcl10/Xdh/Slc11a2/Lgals9/Casp1/Stat1/Alox12/Ccn1/Nod1/Fas/Casp8/Tnf/Cflar/Casp12/S100a9/Myc/Casp4/S100a8/Jak2	22
BP	GO:0050731	positive regulation of peptidyl-tyrosine phosphorylation	28/776	205/17859	7.73501098589562e-08	1.33510824802153e-06	8.99345868444096e-07	Il18/Epha4/Ccl5/Hcls1/Tnfrsf1a/Il6st/Adam17/Tp53/Trpv4/Hsph1/Ntf3/Il6r/Tec/Hgf/Ptk2b/Tnf/Cd44/Tnfrsf14/Il15/Ptpn1/Parp9/Ripk2/Jak2/Cd40/Parp14/Csf3/Icam1/Il6	28
BP	GO:0002507	tolerance induction	11/776	33/17859	7.82108719766375e-08	1.34122786603302e-06	9.03468120840667e-07	C3/Lgals9/Lilrb4/RT1-A1/Irak3/RT1-S3/Runx1/Il2ra/Acod1/Ido1/Cd274	11
BP	GO:0010758	regulation of macrophage chemotaxis	11/776	33/17859	7.82108719766375e-08	1.34122786603302e-06	9.03468120840667e-07	Ccl5/Trpv4/Ptk2b/Slamf1/Trem1/Csf1/Cx3cl1/Cxcl17/Thbs1/Ccl2/Slamf8	11
BP	GO:0045429	positive regulation of nitric oxide biosynthetic process	13/776	48/17859	8.385576666606e-08	1.43339260504339e-06	9.65551459302579e-07	Hsp90aa1/Smad3/RT1-M3-1/Sod2/Ptk2b/Tnf/Ass1/Jak2/Tlr2/Icam1/Ptx3/Il1b/Il6	13
BP	GO:0031099	regeneration	37/776	325/17859	8.94062491117707e-08	1.52335599370827e-06	1.02615194022005e-06	Il18/Epha4/Fpgs/Adm/Cdkn1a/Plaur/Top1/Flt1/Bdnf/Hp/Lcp1/Adam17/Prrx1/Ifrd1/Lpin1/Lrig2/Tec/Hgf/Vcan/Reg1a/Hmox1/Fas/Tnf/Spp1/Cflar/Pgf/Tnc/Myc/Cebpb/Gfap/Hamp/Nfkbia/Jak2/Socs1/Serpine1/Ccl2/Il6	37
BP	GO:0032729	positive regulation of interferon-gamma production	17/776	84/17859	9.78378352242755e-08	1.66167528478665e-06	1.11932557100377e-06	Il18/Tlr3/RT1-M3-1/Lgals9/Arid5a/Tnf/Slamf1/Pde4b/Slc7a5/F2rl1/Ripk2/Runx1/Cd14/Abl2/Bcl3/Isg15/Il1b	17
BP	GO:0071375	cellular response to peptide hormone stimulus	41/776	383/17859	1.00735587778049e-07	1.7054245355779e-06	1.14879562184417e-06	Il18/Kank1/Stat5a/Irs2/Cyba/Nfe2l2/Rela/Slc9a1/Sgk1/Plat/Top1/Rab13/Socs2/Zfp36l1/Ptpn2/Hif1a/Lpin1/Agtr1a/Slc39a14/Marcks/Stat3/Stat1/Ptpre/Reg1a/Rab8b/Edn1/Nfkb1/Cflar/Ass1/Pdk4/Ptpn1/Myc/Sh2b2/Inhbb/Jak2/Socs1/Serpine1/Irf1/Il1b/Ccl2/Il6	41
BP	GO:0002262	myeloid cell homeostasis	27/776	197/17859	1.22656394857717e-07	2.06992431958931e-06	1.39432730460114e-06	Il18/Stat5a/Pknox1/B2m/Hcls1/Zfp36l1/Bmp4/Adam17/Jak3/Ptpn2/Hif1a/Slc11a2/Stat3/Stat1/Spi1/Bcl6/Adar/Hmox1/Pde4b/Cd44/Hamp/Hspa1b/Zfp36/Jak2/Fcgr2b/Isg15/Il6	27
BP	GO:0071214	cellular response to abiotic stimulus	43/776	415/17859	1.24171883685841e-07	2.08223674573187e-06	1.40262111118816e-06	Il18/Cyba/Cdkn1a/Ddx3x/Rhob/Ankrd1/Slc9a1/Slc2a1/Net1/Zfp36l1/Bmp4/Ppp1r15a/Atf4/Tnfrsf1a/Tp53/Trpv4/Tlr3/Bcl10/Nampt/Hif1a/Piezo1/Gadd45a/N4bp1/Casp1/Trex1/Abcb1a/Sfrp2/Nfkb1/Fas/Casp8/Myd88/Spidr/Itgb6/Mmp3/Psmb9/Myc/Hamp/Lcn2/Timp1/Cd40/Serpine1/Irf1/Il1b	43
BP	GO:0104004	cellular response to environmental stimulus	43/776	415/17859	1.24171883685841e-07	2.08223674573187e-06	1.40262111118816e-06	Il18/Cyba/Cdkn1a/Ddx3x/Rhob/Ankrd1/Slc9a1/Slc2a1/Net1/Zfp36l1/Bmp4/Ppp1r15a/Atf4/Tnfrsf1a/Tp53/Trpv4/Tlr3/Bcl10/Nampt/Hif1a/Piezo1/Gadd45a/N4bp1/Casp1/Trex1/Abcb1a/Sfrp2/Nfkb1/Fas/Casp8/Myd88/Spidr/Itgb6/Mmp3/Psmb9/Myc/Hamp/Lcn2/Timp1/Cd40/Serpine1/Irf1/Il1b	43
BP	GO:0045860	positive regulation of protein kinase activity	42/776	401/17859	1.29312073256409e-07	2.16159203844072e-06	1.45607584397304e-06	Il18/Epha4/Ccl5/Cdkn1a/Ddx3x/Pdgfa/Ngf/Hsp90aa1/Flt1/Ccnt1/Pim1/Gprc5c/Adam9/Adam17/Trpv4/Hsph1/Ntf3/Agtr1a/Lgals9/Marcks/Il6r/Ccn1/Tiam1/Edn1/Daxx/Ptk2b/Tnf/Ripk3/Chi3l1/Ptpn1/Gprc5d/Fgf2/Csf1/Jak2/Sdc4/Ccl19/Cd40/Socs1/Irgm/Il1rn/Thbs1/Il1b	42
BP	GO:0080164	regulation of nitric oxide metabolic process	16/776	76/17859	1.30400733286843e-07	2.1729354895817e-06	1.46371693669541e-06	Hsp90aa1/Smad3/Cd47/RT1-M3-1/Sod2/Zc3h12a/Ptk2b/Tnf/Ass1/Tmem106a/Jak2/Tlr2/Icam1/Ptx3/Il1b/Il6	16
BP	GO:0016064	immunoglobulin mediated immune response	23/776	150/17859	1.34712641424524e-07	2.23344887142218e-06	1.50447951907363e-06	Parp3/C1s/C1r/Nectin2/B2m/Tcirg1/C2/C3/Serping1/Bcl10/Trex1/Bcl6/Il4r/Tnf/Xcl1/RT1-S3/Myd88/Cfb/Batf/Irf7/Cd40/Bcl3/Fcgr2b	23
BP	GO:0042102	positive regulation of T cell proliferation	19/776	106/17859	1.34875191329515e-07	2.23344887142218e-06	1.50447951907363e-06	Il18/Stat5a/Ccl5/Slc7a1/Il6st/Jak3/Lgals9/Xcl1/RT1-S3/Slamf1/Il15/Ripk2/Il1a/Il2ra/Ccl19/Cd274/Vcam1/Il1b/Il6	19
BP	GO:0072678	T cell migration	15/776	67/17859	1.36080648157183e-07	2.23941414467364e-06	1.50849780288005e-06	Ccl5/Adam17/Lrch1/Lgals9/Xcl1/Ripk3/Cd200/Tnfrsf14/Cxcl16/Ccl3/Cxcl11/Ccl20/Icam1/Ccl2/Cxcl10	15
BP	GO:2000401	regulation of lymphocyte migration	15/776	67/17859	1.36080648157183e-07	2.23941414467364e-06	1.50849780288005e-06	Ccl5/Adam17/Lrch1/Lgals9/Ptk2b/Xcl1/Ripk3/Cd200/Tnfrsf14/Madcam1/Ccl3/Ccl7/Ccl20/Ccl2/Cxcl10	15
BP	GO:0034614	cellular response to reactive oxygen species	26/776	186/17859	1.40753849383494e-07	2.30914751666605e-06	1.55547108769571e-06	Il18/Nfe2l2/Rhob/Rela/Klf6/Net1/Hspb1/Tp53/Hsph1/Hif1a/Ripk1/Trex1/Sod2/Hgf/Reg3b/Fas/Ripk3/Casp12/Trpc6/Il18bp/Gch1/Fos/Lcn2/Sphk1/Serpine1/Il6	26
BP	GO:0002475	antigen processing and presentation via MHC class Ib	10/776	28/17859	1.45746749143256e-07	2.38367908552504e-06	1.60567649884594e-06	B2m/RT1-N3/RT1-M3-1/RT1-T24-3/RT1-A1/RT1-S3/RT1-A2/RT1-CE1/Tap2/RT1-CE4	10
BP	GO:0032310	prostaglandin secretion	9/776	22/17859	1.57487095177672e-07	2.56776651491226e-06	1.7296801287368e-06	P2ry2/Tp53/Trpv4/Acsl4/Edn1/Il1a/Il1b/Ptges/Nos2	9
BP	GO:0002292	T cell differentiation involved in immune response	16/776	77/17859	1.58050326983829e-07	2.56904503891813e-06	1.73054135874125e-06	Il18/Jak3/Lgals9/Stat3/Il6r/Bcl6/Il4r/Zc3h12a/Clec4e/Ripk2/Fgl2/Ccl19/Batf/Nfkbiz/Bcl3/Il6	16
BP	GO:0002532	production of molecular mediator involved in inflammatory response	17/776	87/17859	1.67657077393636e-07	2.71686499421675e-06	1.83011475757869e-06	Il17ra/Il17rc/Adam17/Mefv/Hif1a/Stat3/Lilrb4/Il4r/Zc3h12a/Tnf/Myd88/Il1r2/Serpine1/Nos2/Il6/Gbp5/Slamf8	17
BP	GO:0070228	regulation of lymphocyte apoptotic process	16/776	78/17859	1.9092169433345e-07	3.08443310449071e-06	2.07771330386627e-06	Irs2/Ccl5/Bmp4/Tp53/Jak3/Serpinb9/Bcl10/Hif1a/Lgals9/Casp8/Ripk3/Cd44/Myc/Ido1/Cd274/Hsh2d	16
BP	GO:1902893	regulation of pri-miRNA transcription by RNA polymerase II	14/776	60/17859	2.05350493499915e-07	3.30745369317947e-06	2.2279428042176e-06	Atoh8/Rela/Smad3/Bmp4/Gnl3/Tp53/Smad1/Hif1a/Stat3/Spi1/Lilrb4/Nfkb1/Tnf/Fos	14
BP	GO:0033674	positive regulation of kinase activity	47/776	484/17859	2.25129234466738e-07	3.61502973769467e-06	2.43512993325903e-06	Il18/Epha4/Ccl5/Cdkn1a/Ddx3x/Pdgfa/Ngf/Hsp90aa1/Flt1/Ccnt1/Pim1/Gprc5c/Adam9/Adam17/Trpv4/Hsph1/Ntf3/Bcl10/Agtr1a/Lgals9/Marcks/Fgr/Il6r/Ccn1/Tiam1/Edn1/Daxx/Ptk2b/Tnf/Ripk3/Cd44/Chi3l1/Epha7/Ptpn1/Gprc5d/Fgf2/Csf1/Ephb1/Jak2/Sdc4/Ccl19/Cd40/Socs1/Irgm/Il1rn/Thbs1/Il1b	47
BP	GO:0045581	negative regulation of T cell differentiation	13/776	52/17859	2.3497350497298e-07	3.76170574879704e-06	2.53393275676062e-06	Bmp4/Hspb1/Jak3/Ptpn2/Lilrb4/Bcl6/Il4r/Zc3h12a/Cd44/Runx1/Fgl2/Socs1/Irf1	13
BP	GO:0046636	negative regulation of alpha-beta T cell activation	12/776	44/17859	2.43306665364101e-07	3.86012580767776e-06	2.6002297581143e-06	Adora2a/Jak3/Lgals9/Bcl6/Il4r/Zc3h12a/Xcl1/Cd44/Tnfrsf14/Runx1/Socs1/Cd274	12
BP	GO:0048246	macrophage chemotaxis	12/776	44/17859	2.43306665364101e-07	3.86012580767776e-06	2.6002297581143e-06	Ccl5/Trpv4/Ptk2b/Slamf1/Trem1/Csf1/Cx3cl1/Cxcl17/Ccl3/Thbs1/Ccl2/Slamf8	12
BP	GO:1905521	regulation of macrophage migration	12/776	44/17859	2.43306665364101e-07	3.86012580767776e-06	2.6002297581143e-06	Ccl5/Trpv4/Ptk2b/Slamf1/Cd200/Trem1/Csf1/Cx3cl1/Cxcl17/Thbs1/Ccl2/Slamf8	12
BP	GO:0007229	integrin-mediated signaling pathway	19/776	110/17859	2.47396912107252e-07	3.91330220076516e-06	2.63605005170681e-06	Pcsk5/Zyx/Fyb1/Adam17/Cd47/Itga3/Adamts15/Fgr/Adamts9/Tec/Adamts1/Ptk2b/Itgb6/Cd177/Plek/Madcam1/Ibsp/Timp1/Isg15	19
BP	GO:0010759	positive regulation of macrophage chemotaxis	9/776	23/17859	2.48771447026333e-07	3.92333302914446e-06	2.64280694506985e-06	Ccl5/Trpv4/Slamf1/Trem1/Csf1/Cx3cl1/Cxcl17/Thbs1/Ccl2	9
BP	GO:0002287	alpha-beta T cell activation involved in immune response	15/776	70/17859	2.51442464072168e-07	3.95369025851162e-06	2.66325596023339e-06	Il18/Jak3/RT1-M3-1/Lgals9/Stat3/Il6r/Bcl6/Il4r/Zc3h12a/Ripk2/Ccl19/Batf/Nfkbiz/Bcl3/Il6	15
BP	GO:0032608	interferon-beta production	14/776	61/17859	2.55972450707563e-07	3.98940593029228e-06	2.68731449024565e-06	Rnf135/Ddx3x/Hsp90aa1/Tlr3/Zc3hav1/Nmi/Ddx58/Tlr2/Irf7/Irf1/Dhx58/Ifih1/Isg15/Oas1a	14
BP	GO:0032648	regulation of interferon-beta production	14/776	61/17859	2.55972450707563e-07	3.98940593029228e-06	2.68731449024565e-06	Rnf135/Ddx3x/Hsp90aa1/Tlr3/Zc3hav1/Nmi/Ddx58/Tlr2/Irf7/Irf1/Dhx58/Ifih1/Isg15/Oas1a	14
BP	GO:0045620	negative regulation of lymphocyte differentiation	14/776	61/17859	2.55972450707563e-07	3.98940593029228e-06	2.68731449024565e-06	Bmp4/Hspb1/Jak3/Ptpn2/Pglyrp1/Lilrb4/Bcl6/Il4r/Zc3h12a/Cd44/Runx1/Fgl2/Socs1/Irf1	14
BP	GO:1905952	regulation of lipid localization	25/776	180/17859	2.76611941347815e-07	4.29843600352514e-06	2.89548107149388e-06	C1qtnf1/Irs2/Plin2/Sec24a/Lrat/P2ry2/Tp53/Trpv4/C3/Ptpn2/Agtr1a/Acsl4/Ces1d/Zc3h12a/Edn1/Tnf/Spp1/Abca1/Nfkbia/Runx1/Il1a/Thbs1/Il1b/Ptges/Il6	25
BP	GO:0046209	nitric oxide metabolic process	17/776	90/17859	2.80270782216719e-07	4.34255811393683e-06	2.925202285309e-06	Hsp90aa1/Smad3/Cd47/RT1-M3-1/Sod2/Zc3h12a/Ptk2b/Tnf/Ass1/Tmem106a/Jak2/Tlr2/Icam1/Ptx3/Il1b/Nos2/Il6	17
BP	GO:1901654	response to ketone	42/776	413/17859	2.90356524273865e-07	4.48571201786358e-06	3.02163257269503e-06	Cyba/Ccl5/Cdkn1a/Rela/Sgk1/Plat/Klf6/Ddit4/Bmp4/Xrn1/C3/Agtr1a/Txnip/Adamts1/Abcb1a/Edn1/Fas/Nts/Spp1/Cflar/Cacna1b/Ass1/Tnc/Myc/Cyp27b1/Abcb1b/Jak2/Fos/Sphk1/Ccl19/Junb/Acod1/Tlr2/Socs1/Serpine1/Thbs1/P2ry6/Icam1/Il1b/Ccl2/Nos2/Il6	42
BP	GO:0052372	modulation by symbiont of entry into host	13/776	53/17859	2.99067093334035e-07	4.60685037086352e-06	3.10323290543364e-06	Nectin2/Trim26/Ifitm1/Trim5/Trim34/Lgals9/Ly6e/Ifitm3/Trim25/Fcnb/Trim21/Tmprss2/Ptx3	13
BP	GO:0031669	cellular response to nutrient levels	31/776	258/17859	3.01987124813668e-07	4.63834717213804e-06	3.12444955070373e-06	Ccl5/Asns/Nfe2l2/Cdkn1a/Slc2a1/Ppp1r15a/Pim1/Atf4/Mybbp1a/Tp53/Nampt/Adamts1/Zc3h12a/Hmox1/Fas/Upp1/Tnc/Pdk4/Trem1/Il15/Cyp27b1/Cacnb3/Inhbb/Lcn2/Sphk1/Eif2ak2/Atf3/Nuak2/Icam1/Nos2/Il6	31
BP	GO:0046637	regulation of alpha-beta T cell differentiation	15/776	71/17859	3.06140519604704e-07	4.68855090573794e-06	3.15826742312002e-06	Il18/Jak3/Lgals9/Il2rg/Lilrb4/Bcl6/Il4r/Zc3h12a/Cd83/Ripk2/Runx1/Ccl19/Nfkbiz/Socs1/Il6	15
BP	GO:0061614	pri-miRNA transcription by RNA polymerase II	14/776	62/17859	3.17550220965405e-07	4.84927556454087e-06	3.26653359409583e-06	Atoh8/Rela/Smad3/Bmp4/Gnl3/Tp53/Smad1/Hif1a/Stat3/Spi1/Lilrb4/Nfkb1/Tnf/Fos	14
BP	GO:0043903	regulation of biological process involved in symbiotic interaction	16/776	81/17859	3.30148647087149e-07	5.02717724400805e-06	3.3863704242968e-06	Nectin2/Trim26/Ifitm1/Trim5/Trim34/Trim15/Lgals9/Ly6e/Ifitm3/Trim25/Fcnb/F2rl1/Trim21/Tmprss2/Ptx3/Cxcl1	16
BP	GO:0045862	positive regulation of proteolysis	39/776	371/17859	3.31373785308e-07	5.03137446517791e-06	3.38919772577116e-06	Epha4/Nub1/Ankib1/Ddx3x/Ngf/Smad3/Adam9/Psme2/Zfand2a/Bcl10/Mefv/Xdh/Slc11a2/Lgals9/Tnfrsf1b/Stat3/Casp1/Stat1/Alox12/Ccn1/Nod1/Zc3h12a/Ptk2b/Sfrp2/Fas/Casp8/Tnf/Cflar/Casp12/Trib1/S100a9/Myc/Tnip1/Casp4/S100a8/Hspa1b/Ripk2/Jak2/Il1b	39
BP	GO:0070997	neuron death	44/776	446/17859	3.55031335976797e-07	5.3751744266887e-06	3.62078574525509e-06	Il18/Ccl5/Slc9a1/Ngf/Ddit4/Bdnf/Ccr5/Adora2a/Atf4/Tnfrsf1a/Tp53/Eno2/Ntf3/Nampt/Hif1a/Tnfrsf1b/Stat3/Sod2/Reg3b/Daxx/Hmox1/Foxq1/Ptk2b/Btg2/Fas/Casp8/Tnf/Cd200/Epha7/Cebpb/Csf1/Ephb1/Jak2/Cx3cl1/Cxcl2/Fos/Lcn2/Ccl3/Fcgr2b/Mt1/Csf3/Il1b/Ccl2/Il6	44
BP	GO:0034599	cellular response to oxidative stress	36/776	329/17859	3.56235524647461e-07	5.37804001454957e-06	3.62271604162406e-06	Il18/Ccl5/Nfe2l2/Rhob/Rela/Klf6/Net1/Bmp4/Atf4/Hspb1/Tp53/Hsph1/Hif1a/Ripk1/Slc11a2/Trex1/Sod2/Hgf/Zc3h12a/Reg3b/Hmox1/Fas/Tnf/Ripk3/Casp12/Trpc6/Il18bp/Mmp3/Jak2/Ankrd2/Gch1/Fos/Lcn2/Sphk1/Serpine1/Il6	36
BP	GO:0048245	eosinophil chemotaxis	8/776	18/17859	3.63968615219637e-07	5.463653518552e-06	3.68038638500011e-06	Ccl5/Ccl12/Cx3cl1/Ccl11/Ccl3/Ccl7/Ccl1/Ccl2	8
BP	GO:0070486	leukocyte aggregation	8/776	18/17859	3.63968615219637e-07	5.463653518552e-06	3.68038638500011e-06	Cd47/Rac2/Has2/Cd44/S100a9/S100a8/Thbs1/Il1b	8
BP	GO:0002573	myeloid leukocyte differentiation	29/776	234/17859	3.77765396647849e-07	5.65474247694054e-06	3.80910633372839e-06	Stat5a/Ccl5/Hcls1/Zfp36l1/Bmp4/Tcirg1/Rbp1/Ptpn2/Ripk1/Spi1/Lilrb4/Casp8/Tnf/Trib1/Il15/Itgb6/Myc/Cebpb/Csf1/F2rl1/Sbno2/Runx1/Fos/Ccl19/Batf/Junb/Tlr2/Ccl3/Ubd	29
BP	GO:0002476	antigen processing and presentation of endogenous peptide antigen via MHC class Ib	9/776	24/17859	3.82721696855181e-07	5.68079067685043e-06	3.82665273193548e-06	RT1-N3/RT1-M3-1/RT1-T24-3/RT1-A1/RT1-S3/RT1-A2/RT1-CE1/Tap2/RT1-CE4	9
BP	GO:0002484	antigen processing and presentation of endogenous peptide antigen via MHC class I via ER pathway	9/776	24/17859	3.82721696855181e-07	5.68079067685043e-06	3.82665273193548e-06	RT1-N3/RT1-M3-1/RT1-T24-3/RT1-A1/RT1-S3/RT1-A2/RT1-CE1/Tap2/RT1-CE4	9
BP	GO:0062098	regulation of programmed necrotic cell death	9/776	24/17859	3.82721696855181e-07	5.68079067685043e-06	3.82665273193548e-06	Rnf31/Tp53/Ripk1/Birc2/Casp8/Cflar/Ripk3/Gzmb/Birc3	9
BP	GO:2001057	reactive nitrogen species metabolic process	17/776	92/17859	3.89728043872004e-07	5.76862822479819e-06	3.88582121955298e-06	Hsp90aa1/Smad3/Cd47/RT1-M3-1/Sod2/Zc3h12a/Ptk2b/Tnf/Ass1/Tmem106a/Jak2/Tlr2/Icam1/Ptx3/Il1b/Nos2/Il6	17
BP	GO:0007254	JNK cascade	24/776	171/17859	3.92423110302189e-07	5.79234000415404e-06	3.9017937752081e-06	Dnaja1/Smad3/Trpv4/Tlr3/Gadd45g/Ripk1/Aida/Gadd45a/Nod1/Ptk2b/Sfrp2/Nfkb1/Tnf/Myd88/Slamf1/Gadd45b/Trib1/F2rl1/Ephb1/Ripk2/Il1a/Ccl19/Fcgr2b/Il1b	24
BP	GO:2000516	positive regulation of CD4-positive, alpha-beta T cell activation	11/776	38/17859	3.9846283327638e-07	5.86515153758761e-06	3.95084054865557e-06	Il18/Lgals9/Il2rg/Il4r/Cd83/Xcl1/Ripk2/Ccl19/Nfkbiz/Socs1/Il6	11
BP	GO:1900744	regulation of p38MAPK cascade	12/776	46/17859	4.14344714018781e-07	6.08202947253606e-06	4.0969322794509e-06	Bmp4/Hsph1/Gadd45g/Xdh/Gadd45a/Spi1/Hgf/Zc3h12a/Gadd45b/Rell1/Sphk1/Il1b	12
BP	GO:0043372	positive regulation of CD4-positive, alpha-beta T cell differentiation	10/776	31/17859	4.37456820634758e-07	6.40354611199884e-06	4.31350997026014e-06	Il18/Lgals9/Il2rg/Il4r/Cd83/Ripk2/Ccl19/Nfkbiz/Socs1/Il6	10
BP	GO:0045428	regulation of nitric oxide biosynthetic process	15/776	73/17859	4.48854631505933e-07	6.55228840867752e-06	4.41370466996264e-06	Hsp90aa1/Smad3/Cd47/RT1-M3-1/Sod2/Zc3h12a/Ptk2b/Tnf/Ass1/Jak2/Tlr2/Icam1/Ptx3/Il1b/Il6	15
BP	GO:0045471	response to ethanol	31/776	263/17859	4.62276074142612e-07	6.7296728485761e-06	4.53319308102255e-06	Stat5a/Ccl5/Flt1/Tnfrsf1a/Tp53/Stat3/Prf1/Il6r/Spi1/Sod2/Birc2/Ptk2b/Nfkb1/Fas/Casp8/Tnf/Cacna1b/Casp12/Tnc/S100a9/Myc/Hamp/Nfkbia/S100a8/Cd14/Ccl7/Csf3/Icam1/Vcam1/Il1b/Ccl2	31
BP	GO:2000403	positive regulation of lymphocyte migration	11/776	39/17859	5.33346649758569e-07	7.7397339697742e-06	5.21358307754279e-06	Ccl5/Adam17/Lgals9/Ptk2b/Xcl1/Tnfrsf14/Madcam1/Ccl3/Ccl7/Ccl20/Cxcl10	11
BP	GO:0036230	granulocyte activation	12/776	47/17859	5.34580606328997e-07	7.7397339697742e-06	5.21358307754279e-06	Il18/Ccl5/Stx11/Spi1/Tnf/Fcgr3a/Myd88/Il15/Pla2g2a/Cd177/F2rl1/Ccl3	12
BP	GO:0002704	negative regulation of leukocyte mediated immunity	15/776	74/17859	5.40637262767394e-07	7.78488275925114e-06	5.24399587541257e-06	Parp3/Jak3/Serpinb9/Lgals9/Spi1/Lilrb4/Bcl6/RT1-A1/Hmox1/Xcl1/RT1-S3/Slamf1/Tap2/Tap1/Fcgr2b	15
BP	GO:0010332	response to gamma radiation	15/776	74/17859	5.40637262767394e-07	7.78488275925114e-06	5.24399587541257e-06	Cyba/Cdkn1a/Top1/Tp53/Trex1/Il6r/Sod2/Myc/Cxcl2/Il1a/Ccl7/Il1b/Ccl2/Cxcl10/Cxcl1	15
BP	GO:0015732	prostaglandin transport	9/776	25/17859	5.75006210234392e-07	8.25733850415188e-06	5.56224806419861e-06	P2ry2/Tp53/Trpv4/Acsl4/Edn1/Il1a/Il1b/Ptges/Nos2	9
BP	GO:0048002	antigen processing and presentation of peptide antigen	14/776	65/17859	5.90114011460615e-07	8.45138958575622e-06	5.69296333673669e-06	B2m/RT1-N3/RT1-M3-1/Tapbp/RT1-T24-3/RT1-A1/RT1-S3/RT1-A2/Tapbpl/RT1-CE1/Tap2/RT1-CE4/Tap1/Fcgr2b	14
BP	GO:0032306	regulation of prostaglandin secretion	8/776	19/17859	6.04742071457656e-07	8.61432321681214e-06	5.8027174994706e-06	P2ry2/Tp53/Trpv4/Acsl4/Edn1/Il1a/Il1b/Ptges	8
BP	GO:0060339	negative regulation of type I interferon-mediated signaling pathway	8/776	19/17859	6.04742071457656e-07	8.61432321681214e-06	5.8027174994706e-06	Ptpn2/Trex1/Adar/Stat2/Samhd1/Usp18/Isg15/Oas1a	8
BP	GO:1900745	positive regulation of p38MAPK cascade	10/776	32/17859	6.11636615314079e-07	8.68917540093648e-06	5.85313888113459e-06	Bmp4/Gadd45g/Xdh/Gadd45a/Spi1/Zc3h12a/Gadd45b/Rell1/Sphk1/Il1b	10
BP	GO:0006809	nitric oxide biosynthetic process	16/776	85/17859	6.57365439191295e-07	9.31384882961142e-06	6.27392683449952e-06	Hsp90aa1/Smad3/Cd47/RT1-M3-1/Sod2/Zc3h12a/Ptk2b/Tnf/Ass1/Jak2/Tlr2/Icam1/Ptx3/Il1b/Nos2/Il6	16
BP	GO:0042119	neutrophil activation	11/776	40/17859	7.06954947513988e-07	9.98974471167099e-06	6.72921888286297e-06	Il18/Ccl5/Stx11/Spi1/Tnf/Fcgr3a/Myd88/Il15/Pla2g2a/Cd177/F2rl1	11
BP	GO:0046330	positive regulation of JNK cascade	17/776	96/17859	7.32257987095453e-07	1.03197741319649e-05	6.95153089093135e-06	Trpv4/Tlr3/Gadd45g/Ripk1/Gadd45a/Nod1/Ptk2b/Tnf/Myd88/Slamf1/Gadd45b/F2rl1/Ripk2/Il1a/Ccl19/Fcgr2b/Il1b	17
BP	GO:0002444	myeloid leukocyte mediated immunity	19/776	118/17859	7.62407302345038e-07	1.07161705441017e-05	7.21854854740199e-06	Rac2/Serpinb9/C3/Ddx21/Milr1/Lgals9/Fgr/Stx11/Spi1/Il4r/Hmox1/RT1-S3/Myd88/Trem1/Cd177/F2rl1/Ddx58/Ccl3/Cxcl1	19
BP	GO:1901214	regulation of neuron death	40/776	400/17859	8.58148908611408e-07	1.20299763670155e-05	8.1035448318053e-06	Il18/Ccl5/Ngf/Ddit4/Bdnf/Adora2a/Atf4/Tnfrsf1a/Tp53/Eno2/Ntf3/Hif1a/Tnfrsf1b/Stat3/Sod2/Reg3b/Daxx/Hmox1/Foxq1/Ptk2b/Btg2/Fas/Casp8/Tnf/Cd200/Epha7/Cebpb/Csf1/Ephb1/Jak2/Cx3cl1/Fos/Lcn2/Ccl3/Fcgr2b/Mt1/Csf3/Il1b/Ccl2/Il6	40
BP	GO:0002720	positive regulation of cytokine production involved in immune response	14/776	67/17859	8.7345924425754e-07	1.22044032683547e-05	8.22104100733819e-06	Il18/B2m/Ddx21/Arid5a/Xcl1/RT1-S3/Slamf1/Rsad2/Tnfrsf14/F2rl1/Ddx58/Tlr2/Il1b/Il6	14
BP	GO:0051701	biological process involved in interaction with host	22/776	154/17859	8.75197818828985e-07	1.22044032683547e-05	8.22104100733819e-06	Nectin2/Trim26/Ccr5/Ifitm1/Trim5/Trim34/Serpinb9/Trim15/Agtr1a/Lgals9/Pglyrp1/Ly6e/Ifitm3/Pvr/Trim25/Fcnb/Myc/Trim21/Plscr1/Irgm/Tmprss2/Ptx3	22
BP	GO:1905517	macrophage migration	13/776	58/17859	9.17433553039661e-07	1.27597910697038e-05	8.59515728238014e-06	Ccl5/Trpv4/Ptk2b/Slamf1/Cd200/Trem1/Csf1/Cx3cl1/Cxcl17/Ccl3/Thbs1/Ccl2/Slamf8	13
BP	GO:0002755	MyD88-dependent toll-like receptor signaling pathway	8/776	20/17859	9.69555246219497e-07	1.33886550145054e-05	9.01876802061716e-06	Irak2/Irak3/Myd88/Reg3g/Tnip1/Tlr2/Irf7/Irf1	8
BP	GO:0032695	negative regulation of interleukin-12 production	8/776	20/17859	9.69555246219497e-07	1.33886550145054e-05	9.01876802061716e-06	Jak3/Mefv/Nfkb1/Irak3/Slamf1/Tlr2/Tnfrsf9/Thbs1	8
BP	GO:0002253	activation of immune response	32/776	286/17859	9.72273958333697e-07	1.33886550145054e-05	9.01876802061716e-06	Rnf31/C1s/Rela/Hsp90aa1/C1r/Nectin2/Fyb1/Trim5/Elf1/C2/Cd47/C3/Serping1/Ptpn2/Bcl10/Trex1/Tec/Lilrb4/Zc3h12a/Cd69/Pde4b/Fcnb/Sh2b2/Cacnb3/Ripk2/Plscr1/Mnda/Cfb/Tlr2/Nfkbiz/Fcgr2b/Il1b	32
BP	GO:0009408	response to heat	21/776	143/17859	9.75282286393487e-07	1.33886550145054e-05	9.01876802061716e-06	Cdkn1a/Hsp90aa1/Hp/Dnaja1/Tp53/Trpv4/Xdh/Daxx/Hmox1/Pde4b/Tfec/Hspa1b/Cd14/Cxcl2/Il1a/Irf1/Il1b/Ccl2/Cxcl10/Cxcl1/Il6	21
BP	GO:0046328	regulation of JNK cascade	21/776	143/17859	9.75282286393487e-07	1.33886550145054e-05	9.01876802061716e-06	Dnaja1/Trpv4/Tlr3/Gadd45g/Ripk1/Aida/Gadd45a/Nod1/Ptk2b/Sfrp2/Tnf/Myd88/Slamf1/Gadd45b/F2rl1/Ephb1/Ripk2/Il1a/Ccl19/Fcgr2b/Il1b	21
BP	GO:0045089	positive regulation of innate immune response	19/776	120/17859	9.93414302710107e-07	1.36023317572632e-05	9.16270338770562e-06	Stat5a/Hsp90aa1/Nectin2/Trim5/RT1-M3-1/Lgals9/Spi1/Ifi35/RT1-S3/Pvr/Nmi/Fcnb/Parp9/Plscr1/Mnda/Tlr2/Irf7/Irgm/Gbp5	19
BP	GO:0048872	homeostasis of number of cells	37/776	358/17859	1.0024344330319e-06	1.36904640738042e-05	9.2220704351904e-06	Il18/Stat5a/Pknox1/B2m/Hcls1/Zfp36l1/Bmp4/Tcirg1/Adam17/Jak3/Ptpn2/Bcl10/Hif1a/Slc11a2/Lgals9/Stat3/Stat1/Vps54/Spi1/Bcl6/Adar/Hmox1/Fas/Ripk3/Pde4b/Cd44/Pla2g2a/Csf1/Hamp/Sh2b2/Hspa1b/Zfp36/Jak2/Il2ra/Fcgr2b/Isg15/Il6	37
BP	GO:0010657	muscle cell apoptotic process	18/776	109/17859	1.01392912667845e-06	1.38118520366815e-05	9.30383890831181e-06	Gnb1/Nfe2l2/Hsp90aa1/Atf4/Tp53/Smad1/Agtr1a/Alox12/Sod2/Zc3h12a/Edn1/Hmox1/Ptk2b/Sfrp2/Cflar/Casp12/Trem1/Jak2	18
BP	GO:0002294	CD4-positive, alpha-beta T cell differentiation involved in immune response	14/776	68/17859	1.05644390328266e-06	1.43540929320379e-05	9.66909926054382e-06	Il18/Jak3/Lgals9/Stat3/Il6r/Bcl6/Il4r/Zc3h12a/Ripk2/Ccl19/Batf/Nfkbiz/Bcl3/Il6	14
BP	GO:0002534	cytokine production involved in inflammatory response	13/776	59/17859	1.13038217038781e-06	1.52414634119211e-05	1.02668432832063e-05	Il17ra/Il17rc/Mefv/Hif1a/Stat3/Lilrb4/Zc3h12a/Tnf/Myd88/Il1r2/Nos2/Il6/Gbp5	13
BP	GO:0042531	positive regulation of tyrosine phosphorylation of STAT protein	13/776	59/17859	1.13038217038781e-06	1.52414634119211e-05	1.02668432832063e-05	Il18/Ccl5/Hcls1/Tnfrsf1a/Il6st/Il6r/Tnf/Il15/Parp9/Jak2/Cd40/Parp14/Il6	13
BP	GO:1900015	regulation of cytokine production involved in inflammatory response	13/776	59/17859	1.13038217038781e-06	1.52414634119211e-05	1.02668432832063e-05	Il17ra/Il17rc/Mefv/Hif1a/Stat3/Lilrb4/Zc3h12a/Tnf/Myd88/Il1r2/Nos2/Il6/Gbp5	13
BP	GO:0010574	regulation of vascular endothelial growth factor production	10/776	34/17859	1.14875342259292e-06	1.54498588485276e-05	1.04072210954117e-05	Flt1/Atf4/Sulf1/C3/Hif1a/Il1a/Cxcl17/Il1b/Ccl2/Il6	10
BP	GO:0035994	response to muscle stretch	9/776	27/17859	1.21968543610664e-06	1.63209927422452e-05	1.09940279474684e-05	Rela/Ankrd1/Slc9a1/Hspb1/Ece1/Edn1/Nfkb1/Nfkbia/Fos	9
BP	GO:0036003	positive regulation of transcription from RNA polymerase II promoter in response to stress	9/776	27/17859	1.21968543610664e-06	1.63209927422452e-05	1.09940279474684e-05	Nfe2l2/Atf4/Tp53/Atf6/Creb3l1/Hif1a/Ces1d/Cebpb/Atf3	9
BP	GO:0002293	alpha-beta T cell differentiation involved in immune response	14/776	69/17859	1.27298966603363e-06	1.69913658446151e-05	1.14455997813073e-05	Il18/Jak3/Lgals9/Stat3/Il6r/Bcl6/Il4r/Zc3h12a/Ripk2/Ccl19/Batf/Nfkbiz/Bcl3/Il6	14
BP	GO:0071260	cellular response to mechanical stimulus	20/776	134/17859	1.35667096972412e-06	1.80628127350958e-05	1.21673400114639e-05	Il18/Cyba/Ankrd1/Slc2a1/Bmp4/Tnfrsf1a/Tlr3/Bcl10/Hif1a/Piezo1/Gadd45a/Casp1/Nfkb1/Fas/Casp8/Myd88/Cd40/Serpine1/Irf1/Il1b	20
BP	GO:0046638	positive regulation of alpha-beta T cell differentiation	12/776	51/17859	1.38410210741493e-06	1.83818472861947e-05	1.23822457360349e-05	Il18/Lgals9/Il2rg/Lilrb4/Il4r/Cd83/Ripk2/Runx1/Ccl19/Nfkbiz/Socs1/Il6	12
BP	GO:0060544	regulation of necroptotic process	8/776	21/17859	1.5066434502288e-06	1.99592591069061e-05	1.34448103676997e-05	Rnf31/Ripk1/Birc2/Casp8/Cflar/Ripk3/Gzmb/Birc3	8
BP	GO:0030856	regulation of epithelial cell differentiation	22/776	159/17859	1.51685204630716e-06	2.00443865171612e-05	1.35021532721553e-05	Stat5a/Atoh8/Zfp36l1/Bmp4/Tnfrsf1a/Spry1/Tmem100/S1pr3/Dll1/Xdh/Maff/Btg1/Tnf/Reg3g/Fgf2/Cebpb/Cyp27b1/Zfp36/Il1a/Reg3a/Serpine1/Il1b	22
BP	GO:0010595	positive regulation of endothelial cell migration	18/776	112/17859	1.52567461983006e-06	2.01108204240784e-05	1.35469039954013e-05	Stat5a/Atoh8/Nfe2l2/Rin2/Rhob/Bmp4/Adam17/Hspb1/Hif1a/Alox12/Rhoj/Zc3h12a/Hmox1/Ptk2b/Fgf2/Lcn2/Cd40/Thbs1	18
BP	GO:0032733	positive regulation of interleukin-10 production	11/776	43/17859	1.56117378746812e-06	2.05276920590411e-05	1.38277140219522e-05	Lgals9/Stat3/Hgf/Cd83/Xcl1/F2rl1/Tlr2/Bcl3/Cd274/Isg15/Il6	11
BP	GO:0010634	positive regulation of epithelial cell migration	22/776	160/17859	1.68804384366642e-06	2.21409513059118e-05	1.49144259350517e-05	Stat5a/Atoh8/Nfe2l2/Rin2/Rhob/Bmp4/Adam9/Adam17/Hspb1/Itga3/Hif1a/Alox12/Rhoj/Zc3h12a/Hmox1/Ptk2b/Has2/Fgf2/Lcn2/Cd40/Serpine1/Thbs1	22
BP	GO:0070265	necrotic cell death	13/776	61/17859	1.69235666440231e-06	2.21427110238712e-05	1.49156113034132e-05	Rnf31/Tp53/Tlr3/Ripk1/Casp1/Birc2/Fas/Casp8/Tnf/Cflar/Ripk3/Gzmb/Birc3	13
BP	GO:0046635	positive regulation of alpha-beta T cell activation	14/776	71/17859	1.8285747692761e-06	2.38495660557802e-05	1.60653705257498e-05	Il18/Lgals9/Il2rg/Lilrb4/Il4r/Cd83/Xcl1/RT1-S3/Ripk2/Runx1/Ccl19/Nfkbiz/Socs1/Il6	14
BP	GO:0043491	protein kinase B signaling	26/776	212/17859	1.83181230132149e-06	2.38495660557802e-05	1.60653705257498e-05	Il18/C1qtnf1/Ccl5/Pdgfa/Hsp90aa1/Hcls1/Zfp36l1/Tmem100/Xdh/Gcnt2/Tnf/Tpbg/Chi3l1/Fam110c/Mmp3/Fgf2/Cx3cl1/Ccl19/Ccl3/Cd40/Thbs1/F10/Csf3/Il1b/Ccl2/Il6	26
BP	GO:0031100	animal organ regeneration	22/776	161/17859	1.87670434230876e-06	2.43741576222895e-05	1.64187420659675e-05	Il18/Fpgs/Adm/Cdkn1a/Top1/Flt1/Hp/Lcp1/Lpin1/Hgf/Reg1a/Hmox1/Fas/Tnf/Pgf/Myc/Cebpb/Hamp/Nfkbia/Socs1/Ccl2/Il6	22
BP	GO:0045639	positive regulation of myeloid cell differentiation	18/776	114/17859	1.98643383935805e-06	2.56734461335568e-05	1.72939593049118e-05	Stat5a/Ccl5/Hcls1/Zfp36l1/Hif1a/Ripk1/Stat3/Stat1/Casp8/Tnf/Trib1/Csf1/Hspa1b/Runx1/Fos/Ccl3/Csf3/Isg15	18
BP	GO:0050764	regulation of phagocytosis	18/776	114/17859	1.98643383935805e-06	2.56734461335568e-05	1.72939593049118e-05	Cyba/C2/Cd47/Tgm2/C3/Il2rg/Fgr/Hck/Tnf/Il15/F2rl1/Plscr1/Sphk1/Tlr2/Fcgr2b/Ptx3/Il1b/Ccl2	18
BP	GO:0070232	regulation of T cell apoptotic process	11/776	44/17859	2.00046282816947e-06	2.57918552955475e-05	1.73737212199326e-05	Ccl5/Bmp4/Tp53/Jak3/Serpinb9/Hif1a/Lgals9/Casp8/Ripk3/Ido1/Cd274	11
BP	GO:0002369	T cell cytokine production	10/776	36/17859	2.05772480440248e-06	2.64016555412318e-05	1.77844904083823e-05	Il18/B2m/Tnfrsf1b/Lilrb4/Arid5a/Xcl1/Slamf1/Rsad2/Il1b/Il6	10
BP	GO:0002724	regulation of T cell cytokine production	10/776	36/17859	2.05772480440248e-06	2.64016555412318e-05	1.77844904083823e-05	Il18/B2m/Tnfrsf1b/Lilrb4/Arid5a/Xcl1/Slamf1/Rsad2/Il1b/Il6	10
BP	GO:0032368	regulation of lipid transport	21/776	150/17859	2.15480526740888e-06	2.75804664541055e-05	1.85785524072808e-05	C1qtnf1/Irs2/Sec24a/Lrat/P2ry2/Tp53/Trpv4/Agtr1a/Acsl4/Ces1d/Edn1/Tnf/Spp1/Abca1/Nfkbia/Runx1/Il1a/Thbs1/Il1b/Ptges/Il6	21
BP	GO:0050878	regulation of body fluid levels	40/776	415/17859	2.16944991696155e-06	2.77010002650103e-05	1.86597455127879e-05	C1qtnf1/Stat5a/Cyba/Nfe2l2/Adm/Pdgfa/P2ry2/Socs2/Adora2a/Hspb1/Procr/Trpv4/C3/Serping1/Hif1a/Xdh/Tph1/Alox12/Il6r/Tec/Abcb1a/Fgg/Edn1/Has2/Ugcg/Cp/S100a9/Enpp4/Plek/Cyp27b1/Abcb1b/F2rl1/Jak2/Cx3cl1/Tfpi2/Serpine1/Thbs1/F10/Selp/Il6	40
BP	GO:0032693	negative regulation of interleukin-10 production	8/776	22/17859	2.27758993882944e-06	2.89423239468998e-05	1.94959169066532e-05	Dll1/Jak3/Lilrb4/Tnfrsf9/Prg2/Fcgr2b/Ido1/Cd274	8
BP	GO:0072677	eosinophil migration	8/776	22/17859	2.27758993882944e-06	2.89423239468998e-05	1.94959169066532e-05	Ccl5/Ccl12/Cx3cl1/Ccl11/Ccl3/Ccl7/Ccl1/Ccl2	8
BP	GO:0001660	fever generation	7/776	16/17859	2.30869809833009e-06	2.92674431173472e-05	1.97149213080769e-05	Ccl5/Ccr5/Tnf/Il1a/Il1rn/Il1b/Ptges	7
BP	GO:0002275	myeloid cell activation involved in immune response	17/776	104/17859	2.33166406992701e-06	2.94880379631103e-05	1.98635167971925e-05	Rac2/Milr1/Lgals9/Fgr/Trex1/Stx11/Spi1/Il4r/Ifi35/Hmox1/Myd88/Nmi/Slamf1/Cd177/F2rl1/Sbno2/Ccl3	17
BP	GO:0002825	regulation of T-helper 1 type immune response	9/776	29/17859	2.40994928012141e-06	3.03333045970625e-05	2.0432899134621e-05	Il18/Jak3/Il4r/Arid5a/Xcl1/Slamf1/Ripk2/Ccl19/Il1b	9
BP	GO:1905523	positive regulation of macrophage migration	9/776	29/17859	2.40994928012141e-06	3.03333045970625e-05	2.0432899134621e-05	Ccl5/Trpv4/Slamf1/Trem1/Csf1/Cx3cl1/Cxcl17/Thbs1/Ccl2	9
BP	GO:0043279	response to alkaloid	24/776	189/17859	2.44883111903728e-06	3.07496590042146e-05	2.07133607499512e-05	Grk5/Ccl5/Rela/Srr/Hsp90aa1/Bdnf/Ppp1r15a/Adora2a/Slc1a3/Tnfrsf1a/Tp53/Tgm2/Hif1a/Tiam1/Abcb1a/Ptk2b/Nts/Tac3/Spidr/Psmb9/Myc/Icam1/Il1b/Il6	24
BP	GO:0002246	wound healing involved in inflammatory response	6/776	11/17859	2.52899511019421e-06	3.16064742663187e-05	2.12905223899418e-05	Hif1a/Hmox1/Clec10a/Cd44/Il1a/Timp1	6
BP	GO:1990440	positive regulation of transcription from RNA polymerase II promoter in response to endoplasmic reticulum stress	6/776	11/17859	2.52899511019421e-06	3.16064742663187e-05	2.12905223899418e-05	Atf4/Tp53/Atf6/Creb3l1/Cebpb/Atf3	6
BP	GO:0007599	hemostasis	24/776	190/17859	2.69011819630391e-06	3.35410266405045e-05	2.25936614332299e-05	C1qtnf1/Nfe2l2/Pdgfa/Hspb1/Procr/C3/Serping1/Tph1/Alox12/Il6r/Tec/Fgg/S100a9/Enpp4/Plek/F2rl1/Jak2/Cx3cl1/Tfpi2/Serpine1/Thbs1/F10/Selp/Il6	24
BP	GO:0001936	regulation of endothelial cell proliferation	20/776	141/17859	3.05025529587458e-06	3.79420253822522e-05	2.55582300674839e-05	Stat5a/Atoh8/Cyba/Flt1/Bmp4/Sulf1/Adam17/Lrg1/Agtr1a/Xdh/Stat3/Stat1/Aldh1a2/Hmox1/Tnf/Pgf/Fgf2/Ccl11/Thbs1/Ccl2	20
BP	GO:0042088	T-helper 1 type immune response	11/776	46/17859	3.21403353718464e-06	3.97486849490436e-05	2.67752188917883e-05	Il18/Jak3/Il4r/Arid5a/Xcl1/Slamf1/Il18bp/Ripk2/Ccl19/Bcl3/Il1b	11
BP	GO:0043330	response to exogenous dsRNA	11/776	46/17859	3.21403353718464e-06	3.97486849490436e-05	2.67752188917883e-05	Tlr3/Ddx21/Stat1/Irak3/Zc3hav1/Ddx58/Nfkbia/Ripk2/Eif2ak2/Irf1/Ifih1	11
BP	GO:0045861	negative regulation of proteolysis	37/776	376/17859	3.21800072525754e-06	3.97486849490436e-05	2.67752188917883e-05	Epha4/Ddx3x/Ngf/Plaur/Plat/Rps6ka3/Ppp1r15a/Adora2a/Tp53/Serpinb9/C3/Serping1/N4bp1/Lrig2/Hgf/Serpinb1a/Cst7/Birc2/Sfrp2/Tnf/Cflar/Serpina11/Cd44/Slpi/Il1r2/Trim21/Hspa1b/Ngp/Timp1/Wfdc18/Tfpi2/Chac1/Serpinb2/Serpine1/Thbs1/Birc3/Il6	37
BP	GO:0046683	response to organophosphorus	24/776	192/17859	3.23905221471803e-06	3.99156690367229e-05	2.68877014935345e-05	Il18/C1s/Rela/Plat/Top1/Zfp36l1/Panx1/Casp1/Stat1/Il6r/Crem/Birc2/Ptk2b/Ass1/Cyp27b1/Inhbb/Fos/Sphk1/Cyp7b1/Junb/Serpine1/P2ry6/Il1b/Ccl2	24
BP	GO:2000351	regulation of endothelial cell apoptotic process	12/776	55/17859	3.26019147462889e-06	4.00829573644049e-05	2.70003890352096e-05	Nfe2l2/Bmp4/Tnip2/Fgg/Tnf/Abl2/Cd40/Serpine1/Thbs1/Angptl4/Icam1/Ccl2	12
BP	GO:1905954	positive regulation of lipid localization	18/776	118/17859	3.30323052138111e-06	4.05180984555521e-05	2.72935055994234e-05	C1qtnf1/Plin2/Lrat/P2ry2/Trpv4/C3/Ces1d/Zc3h12a/Edn1/Tnf/Spp1/Abca1/Nfkbia/Runx1/Il1a/Il1b/Ptges/Il6	18
BP	GO:0002486	antigen processing and presentation of endogenous peptide antigen via MHC class I via ER pathway, TAP-independent	8/776	23/17859	3.3596264677911e-06	4.10199554212559e-05	2.76315628238652e-05	RT1-N3/RT1-M3-1/RT1-T24-3/RT1-A1/RT1-S3/RT1-A2/RT1-CE1/RT1-CE4	8
BP	GO:0032740	positive regulation of interleukin-17 production	8/776	23/17859	3.3596264677911e-06	4.10199554212559e-05	2.76315628238652e-05	Il18/Arid5a/Myd88/Slc7a5/Il15/Sphk1/Ccl1/Il6	8
BP	GO:1902106	negative regulation of leukocyte differentiation	17/776	107/17859	3.48742633237383e-06	4.24824646787332e-05	2.86167276299568e-05	Bmp4/Hspb1/Jak3/Ptpn2/Pglyrp1/Lilrb4/Bcl6/Il4r/Zc3h12a/Cd44/Trib1/Myc/Runx1/Fgl2/Ccl3/Socs1/Irf1	17
BP	GO:0032868	response to insulin	35/776	349/17859	3.87795858261135e-06	4.71314278193981e-05	3.17483282318568e-05	Kank1/Irs2/Eif6/Ccl5/Adm/Rela/Slc9a1/Sgk1/Rab13/Slc2a1/Zfp36l1/Trpv4/Ptpn2/Hif1a/Lpin1/Egr2/Slc39a14/Marcks/Stat1/Ptpre/Rab8b/Cflar/Pdk4/Ptpn1/Myc/Cyp27b1/Sh2b2/Inhbb/Tlr2/Socs1/Serpine1/Icam1/Il1b/Ccl2/Il6	35
BP	GO:0043331	response to dsRNA	12/776	56/17859	3.98694283467715e-06	4.83451031600784e-05	3.25658753520179e-05	Tlr3/Ddx21/Stat1/Nfkb1/Irak3/Zc3hav1/Ddx58/Nfkbia/Ripk2/Eif2ak2/Irf1/Ifih1	12
BP	GO:0042063	gliogenesis	37/776	380/17859	4.11603152605534e-06	4.97964635994686e-05	3.35435301726836e-05	Grk5/C1s/Epha4/Rela/Flt1/Bmp4/Adora2a/Il6st/Dll1/Cnp/Ntf3/Ifrd1/Egr2/B4galt5/Tnfrsf1b/Stat3/Nkx6-2/Tiam1/Vcan/Ptk2b/Fas/Tnf/S100a9/Fgf2/Myc/Gfap/Csf1/S100a8/Zfp365/Cx3cl1/Abl2/Tlr2/Ccl3/Mt2A/Il1b/Ccl2/Il6	37
BP	GO:0042093	T-helper cell differentiation	13/776	66/17859	4.31247266109693e-06	5.20541973374775e-05	3.50643682862479e-05	Il18/Jak3/Stat3/Il6r/Bcl6/Il4r/Zc3h12a/Ripk2/Ccl19/Batf/Nfkbiz/Bcl3/Il6	13
BP	GO:1903707	negative regulation of hemopoiesis	17/776	109/17859	4.52121907563158e-06	5.4449863367663e-05	3.66781193432217e-05	Bmp4/Hspb1/Jak3/Ptpn2/Pglyrp1/Lilrb4/Bcl6/Il4r/Zc3h12a/Cd44/Trib1/Myc/Runx1/Fgl2/Ccl3/Socs1/Irf1	17
BP	GO:0002701	negative regulation of production of molecular mediator of immune response	10/776	39/17859	4.57211932077888e-06	5.48137110425504e-05	3.69232117569925e-05	Parp3/Jak3/Lilrb4/Bcl6/Hmox1/Tnf/Xcl1/Irak3/Slamf1/Fcgr2b	10
BP	GO:2000191	regulation of fatty acid transport	10/776	39/17859	4.57211932077888e-06	5.48137110425504e-05	3.69232117569925e-05	Irs2/P2ry2/Tp53/Trpv4/Acsl4/Edn1/Il1a/Thbs1/Il1b/Ptges	10
BP	GO:0045582	positive regulation of T cell differentiation	16/776	98/17859	4.6748905886656e-06	5.59192894567472e-05	3.76679434149104e-05	Il18/Stat5a/Lgals9/Il2rg/Lilrb4/Bcl6/Il4r/Cd83/Rhoh/Ripk2/Runx1/Il2ra/Ccl19/Nfkbiz/Socs1/Il6	16
BP	GO:0071385	cellular response to glucocorticoid stimulus	18/776	121/17859	4.76072404888356e-06	5.68177403942207e-05	3.82731513745001e-05	Crebrf/Sgk1/Plat/Ddit4/Zfp36l1/Bmp4/Agtr1a/Abcb1a/Edn1/Nts/Cflar/Ass1/Zfp36/Jak2/Serpine1/Icam1/Ccl2/Il6	18
BP	GO:0050673	epithelial cell proliferation	42/776	460/17859	4.82122039149402e-06	5.72886211296499e-05	3.85903426169074e-05	Il18/Stat5a/Atoh8/Cyba/Ccl5/Flt1/B2m/Smad3/Zfp36l1/Bmp4/Sulf1/Adam17/Lrg1/B4galt1/Agtr1a/Xdh/Tgm1/Fst/Stat3/Stat1/Aldh1a2/Hgf/Reg1a/Serpinb1a/Hmox1/Has2/Sfrp2/Tnf/Cflar/Pgf/Reg3g/Fgf2/Myc/Cebpb/Zfp36/Cyp7b1/Reg3a/Ccl11/Thbs1/Ccl2/Nos2/Il6	42
BP	GO:0043547	positive regulation of GTPase activity	27/776	237/17859	4.82180128775691e-06	5.72886211296499e-05	3.85903426169074e-05	Rapgef6/Epha4/Ccl5/Net1/Rap1gds1/Tgm2/Ntf3/Tiam1/Ptk2b/Rgs1/Xcl1/Ccl9/F2rl1/Arhgef16/Ccl12/Cx3cl1/Rgs16/Ccl19/Ccl11/Ccl3/Cd40/Ccl7/Ccl1/Ccl20/Icam1/Ccl2/Ccl22	27
BP	GO:0002726	positive regulation of T cell cytokine production	8/776	24/17859	4.84807885325908e-06	5.74719683297984e-05	3.8713847618984e-05	Il18/B2m/Arid5a/Xcl1/Slamf1/Rsad2/Il1b/Il6	8
BP	GO:0010876	lipid localization	41/776	445/17859	5.00633688683804e-06	5.91406919305999e-05	3.98379210251516e-05	C1qtnf1/Stat5a/Irs2/Plin2/Sec24a/Plscr2/Lrat/Apol3/Slc2a1/P2ry2/Atp10a/Slc66a2/Tp53/Trpv4/C3/Ptpn2/Stard5/Atp8b1/Agtr1a/Apol9a/Acsl4/Ces1d/Abcb1a/Zc3h12a/Edn1/Ugcg/Fas/Tnf/Spp1/Abca1/Pla2g2a/Abcb1b/Nfkbia/Plscr1/Runx1/Il1a/Thbs1/Il1b/Ptges/Nos2/Il6	41
BP	GO:0045123	cellular extravasation	14/776	77/17859	5.01116638551413e-06	5.91406919305999e-05	3.98379210251516e-05	Ccl5/Cd47/Tnf/Ripk3/Trem1/Cd177/Cx3cl1/Madcam1/Il1a/Icam1/Sele/Vcam1/Selp/Ccl2	14
BP	GO:2000117	negative regulation of cysteine-type endopeptidase activity	16/776	99/17859	5.35478169398073e-06	6.3001069219557e-05	4.24383201842488e-05	Ddx3x/Plaur/Rps6ka3/Adora2a/Serpinb9/Hgf/Cst7/Birc2/Sfrp2/Tnf/Cflar/Cd44/Hspa1b/Thbs1/Birc3/Il6	16
BP	GO:0051897	positive regulation of protein kinase B signaling	18/776	122/17859	5.36204608756751e-06	6.3001069219557e-05	4.24383201842488e-05	Il18/C1qtnf1/Pdgfa/Hsp90aa1/Hcls1/Gcnt2/Tnf/Tpbg/Chi3l1/Fam110c/Fgf2/Cx3cl1/Ccl19/Ccl3/Thbs1/F10/Csf3/Il6	18
BP	GO:0001935	endothelial cell proliferation	21/776	159/17859	5.53022265989511e-06	6.48332961831508e-05	4.36725315316822e-05	Stat5a/Atoh8/Cyba/Flt1/Bmp4/Sulf1/Adam17/Lrg1/Agtr1a/Xdh/Stat3/Stat1/Aldh1a2/Hmox1/Tnf/Pgf/Fgf2/Ccl11/Thbs1/Ccl2/Nos2	21
BP	GO:0035743	CD4-positive, alpha-beta T cell cytokine production	7/776	18/17859	5.94997541982628e-06	6.9446959801012e-05	4.67803539268048e-05	Il18/Arid5a/Xcl1/Slamf1/Rsad2/Il1b/Il6	7
BP	GO:0070102	interleukin-6-mediated signaling pathway	7/776	18/17859	5.94997541982628e-06	6.9446959801012e-05	4.67803539268048e-05	Il6st/Ptpn2/Ripk1/Stat3/Il6r/Spi1/Il6	7
BP	GO:0002523	leukocyte migration involved in inflammatory response	9/776	32/17859	6.00213643192117e-06	6.97485108612944e-05	4.69834825499646e-05	Nfkb1/Tnf/Slamf1/S100a9/Nfkbia/S100a8/Cx3cl1/Ccl2/Slamf8	9
BP	GO:0060338	regulation of type I interferon-mediated signaling pathway	9/776	32/17859	6.00213643192117e-06	6.97485108612944e-05	4.69834825499646e-05	Ptpn2/Trex1/Adar/Stat2/Samhd1/Irf7/Usp18/Isg15/Oas1a	9
BP	GO:0034121	regulation of toll-like receptor signaling pathway	13/776	68/17859	6.10567806462274e-06	7.05058658552521e-05	4.74936464904321e-05	Cyba/Ddx3x/Tlr3/Otud4/Ifi35/Irak3/Rsad2/F2rl1/Acod1/Tlr2/Irf7/LOC681325/Irf1	13
BP	GO:0042267	natural killer cell mediated cytotoxicity	13/776	68/17859	6.10567806462274e-06	7.05058658552521e-05	4.74936464904321e-05	Il18/Stat5a/Nectin2/Serpinb9/RT1-M3-1/Lgals9/Stx11/RT1-A1/RT1-S3/Pvr/Gzmb/Tap2/Tap1	13
BP	GO:0030522	intracellular receptor signaling pathway	28/776	254/17859	6.10722634979443e-06	7.05058658552521e-05	4.74936464904321e-05	Rnf135/Rela/Flt1/Bdnf/Dnaja1/Pim1/Trim15/Stat3/Aldh1a2/Crem/Daxx/Zc3hav1/Tgif1/Cyp27b1/Ddx58/Nfkbia/Hspa1b/Ripk2/Rnf125/Slc15a3/Jak2/Cyp7b1/Irgm/Dhx58/Ifih1/Tifa/Oasl/Nos2	28
BP	GO:0051341	regulation of oxidoreductase activity	16/776	100/17859	6.12179205048367e-06	7.05203827728543e-05	4.7503425270458e-05	Cyba/Hp/Lgals9/Nod1/Edn1/Ptk2b/Nfkb1/Tnf/Ripk3/Cyp27b1/Gzma/Gch1/Abl2/Il1a/Il1b/Slamf8	16
BP	GO:1903034	regulation of response to wounding	22/776	173/17859	6.22454993965926e-06	7.15485686122656e-05	4.81960243073057e-05	Kank1/C1qtnf1/Epha4/Nfe2l2/Pdgfa/Smad3/Adam17/Serping1/Lrig2/Alox12/Fgg/Tnf/Spp1/Reg3g/S100a9/Enpp4/Fgf2/F2rl1/Reg3a/Serpine1/Thbs1/Ccl2	22
BP	GO:0050678	regulation of epithelial cell proliferation	37/776	388/17859	6.64385949772609e-06	7.62030551481614e-05	5.13313455383668e-05	Il18/Stat5a/Atoh8/Cyba/Ccl5/Flt1/B2m/Smad3/Zfp36l1/Bmp4/Sulf1/Adam17/Lrg1/B4galt1/Agtr1a/Xdh/Tgm1/Stat3/Stat1/Aldh1a2/Reg1a/Hmox1/Has2/Sfrp2/Tnf/Cflar/Pgf/Reg3g/Fgf2/Myc/Zfp36/Cyp7b1/Reg3a/Ccl11/Thbs1/Ccl2/Il6	37
BP	GO:0007596	blood coagulation	23/776	187/17859	6.78638763629096e-06	7.76696934874855e-05	5.23192917464196e-05	C1qtnf1/Nfe2l2/Pdgfa/Hspb1/Procr/C3/Serping1/Alox12/Il6r/Tec/Fgg/S100a9/Enpp4/Plek/F2rl1/Jak2/Cx3cl1/Tfpi2/Serpine1/Thbs1/F10/Selp/Il6	23
BP	GO:0031649	heat generation	8/776	25/17859	6.85893656762362e-06	7.81623760684679e-05	5.26511689888211e-05	Ccl5/Ccr5/Tnf/Arrdc3/Il1a/Il1rn/Il1b/Ptges	8
BP	GO:1901623	regulation of lymphocyte chemotaxis	8/776	25/17859	6.85893656762362e-06	7.81623760684679e-05	5.26511689888211e-05	Ccl5/Adam17/Ptk2b/Xcl1/Ccl3/Ccl7/Ccl2/Cxcl10	8
BP	GO:0033280	response to vitamin D	12/776	59/17859	7.09151423098319e-06	8.0466667901456e-05	5.42033692263361e-05	Pim1/Adamts1/Abcb1a/Spp1/Tnc/Trim25/Trem1/Il15/Cyp27b1/Il1b/Cxcl10/Nos2	12
BP	GO:0072577	endothelial cell apoptotic process	12/776	59/17859	7.09151423098319e-06	8.0466667901456e-05	5.42033692263361e-05	Nfe2l2/Bmp4/Tnip2/Fgg/Tnf/Abl2/Cd40/Serpine1/Thbs1/Angptl4/Icam1/Ccl2	12
BP	GO:0006801	superoxide metabolic process	13/776	69/17859	7.22755215715236e-06	8.18350403434836e-05	5.51251222782358e-05	Il18/Cyba/Nfe2l2/Ncf4/Agtr1a/Sod2/Edn1/Cd177/F2rl1/Gch1/Olr1/Cxcl1/Nos2	13
BP	GO:0007204	positive regulation of cytosolic calcium ion concentration	35/776	359/17859	7.25581158370916e-06	8.19798413263856e-05	5.52226620589334e-05	Gnb1/C1qtnf1/Cyba/Adm/Ngf/P2ry2/Ccr5/Bmp4/Trpv4/Jak3/Tgm2/Agtr1a/Edn1/Ptk2b/Xcl1/Ccrl2/Cacna1b/Trpc6/Fgf2/F2rl1/Cacnb3/Jak2/Cx3cl1/Cxcl2/Abl2/Ccl19/Ccl3/P2ry6/Cxcl3/Cxcl11/Ccl1/Il1b/Cxcl10/Cxcl1/Cxcl9	35
BP	GO:0010563	negative regulation of phosphorus metabolic process	41/776	452/17859	7.3262415750646e-06	8.24241063827331e-05	5.55219246419579e-05	Il18/Irs2/Cdkn1a/Pdgfa/Mvp/Ddit4/Dnaja1/Bmp4/Ppp1r15a/Adora2a/Spry1/Hspb1/Tp53/Ntf3/Ptpn2/Gadd45g/Lpin1/Xdh/Aida/Gadd45a/Stat3/Wars1/Lilrb4/Hgf/Adar/Zc3h12a/Mgat5/Sfrp2/Tnf/Irak3/Gadd45b/Trib1/Ptpn1/Plek/Samsn1/Parp14/Socs1/Irf1/Birc3/Il1b/Il6	41
BP	GO:0045936	negative regulation of phosphate metabolic process	41/776	452/17859	7.3262415750646e-06	8.24241063827331e-05	5.55219246419579e-05	Il18/Irs2/Cdkn1a/Pdgfa/Mvp/Ddit4/Dnaja1/Bmp4/Ppp1r15a/Adora2a/Spry1/Hspb1/Tp53/Ntf3/Ptpn2/Gadd45g/Lpin1/Xdh/Aida/Gadd45a/Stat3/Wars1/Lilrb4/Hgf/Adar/Zc3h12a/Mgat5/Sfrp2/Tnf/Irak3/Gadd45b/Trib1/Ptpn1/Plek/Samsn1/Parp14/Socs1/Irf1/Birc3/Il1b/Il6	41
BP	GO:1902041	regulation of extrinsic apoptotic signaling pathway via death domain receptors	11/776	50/17859	7.67819888628038e-06	8.62007963949147e-05	5.80659509887974e-05	Ddx3x/Sp100/Hgf/Fgg/Hmox1/Sfrp2/Cflar/Atf3/Serpine1/Thbs1/Icam1	11
BP	GO:2000515	negative regulation of CD4-positive, alpha-beta T cell activation	9/776	33/17859	7.93660227456119e-06	8.89134364754752e-05	5.98932197908913e-05	Jak3/Lgals9/Bcl6/Il4r/Zc3h12a/Xcl1/Cd44/Runx1/Cd274	9
BP	GO:0043154	negative regulation of cysteine-type endopeptidase activity involved in apoptotic process	15/776	91/17859	8.17608003005058e-06	9.14030550194895e-05	6.1570258454145e-05	Ddx3x/Plaur/Rps6ka3/Adora2a/Serpinb9/Hgf/Birc2/Sfrp2/Tnf/Cflar/Cd44/Hspa1b/Thbs1/Birc3/Il6	15
BP	GO:0032355	response to estradiol	28/776	258/17859	8.22507884983572e-06	9.17572480532199e-05	6.18088473790425e-05	Rbbp8/Pdgfa/Flt1/Socs2/Bmp4/Tnfrsf1a/Eno2/C3/Hif1a/Txnip/Stat3/Aldh1a2/Abcb1a/Reg3b/Casp8/Nts/Cflar/Ass1/Mmp3/Myc/Cxcl2/Socs1/Fcgr2b/Il1b/Ccl2/Cxcl1/Nos2/Il6	28
BP	GO:0003158	endothelium development	19/776	138/17859	8.33686947154441e-06	9.28089733817518e-05	6.25173029146553e-05	Atoh8/Rhob/Bmp4/Tnfrsf1a/Tmem100/Rap2c/S1pr3/Dll1/Xdh/Alox12/Btg1/Tnf/Myd88/Abcb1b/F2rl1/Lcn2/Icam1/Il1b/Cxcl10	19
BP	GO:0045621	positive regulation of lymphocyte differentiation	17/776	114/17859	8.40744253731099e-06	9.33984025266476e-05	6.29143498709512e-05	Il18/Stat5a/Lgals9/Il2rg/Lilrb4/Bcl6/Il4r/Cd83/Rhoh/Il15/Ripk2/Runx1/Il2ra/Ccl19/Nfkbiz/Socs1/Il6	17
BP	GO:0071316	cellular response to nicotine	6/776	13/17859	8.71453846194932e-06	9.66074044139528e-05	6.50759742886372e-05	Rela/B2m/Nfkb1/Tnf/Msx1/Serpine1	6
BP	GO:2001234	negative regulation of apoptotic signaling pathway	27/776	245/17859	8.95856039072333e-06	9.91052432368328e-05	6.67585502361121e-05	Nfe2l2/Ddx3x/Rela/Ngf/Plaur/Bdnf/Dnaja1/Bmp4/Hspb1/Hsph1/Creb3l1/Hif1a/Ripk1/Sod2/Hgf/Fgg/Hmox1/Sfrp2/Tnf/Cflar/Cd44/Ptpn1/Hspa1b/Cx3cl1/Serpine1/Icam1/Il1b	27
BP	GO:0010594	regulation of endothelial cell migration	22/776	177/17859	9.02998486632247e-06	9.94519450768871e-05	6.69920929978296e-05	Stat5a/Atoh8/Nfe2l2/Rin2/Rhob/Bmp4/Adam17/Hspb1/Hif1a/Gadd45a/Sp100/Alox12/Rhoj/Adamts9/Zc3h12a/Hmox1/Ptk2b/Tnf/Fgf2/Lcn2/Cd40/Thbs1	22
BP	GO:0010660	regulation of muscle cell apoptotic process	16/776	103/17859	9.04620447764853e-06	9.94519450768871e-05	6.69920929978296e-05	Nfe2l2/Atf4/Tp53/Smad1/Agtr1a/Alox12/Sod2/Zc3h12a/Edn1/Hmox1/Ptk2b/Sfrp2/Cflar/Casp12/Trem1/Jak2	16
BP	GO:0046718	viral entry into host cell	16/776	103/17859	9.04620447764853e-06	9.94519450768871e-05	6.69920929978296e-05	Nectin2/Trim26/Ifitm1/Trim5/Trim34/Agtr1a/Lgals9/Ly6e/Ifitm3/Pvr/Trim25/Fcnb/Trim21/Plscr1/Tmprss2/Ptx3	16
BP	GO:2001185	regulation of CD8-positive, alpha-beta T cell activation	7/776	19/17859	9.06802820637465e-06	9.94854688728349e-05	6.70146750524495e-05	Lilrb4/Xcl1/RT1-S3/Runx1/Socs1/Irf1/Cd274	7
BP	GO:0051480	regulation of cytosolic calcium ion concentration	38/776	409/17859	9.13599119584422e-06	0.0001000240027826	6.73774383321178e-05	Gnb1/C1qtnf1/Cyba/Adm/Ngf/P2ry2/Ccr5/Smad3/Bmp4/Marcksl1/Il6st/Trpv4/Jak3/Tgm2/Agtr1a/Edn1/Ptk2b/Xcl1/Ccrl2/Cacna1b/Trpc6/Fgf2/F2rl1/Cacnb3/Jak2/Cx3cl1/Cxcl2/Abl2/Ccl19/Ccl3/P2ry6/Cxcl3/Cxcl11/Ccl1/Il1b/Cxcl10/Cxcl1/Cxcl9	38
BP	GO:0010543	regulation of platelet activation	10/776	42/17859	9.40227911023997e-06	0.000102562344275887	6.90872973926627e-05	C1qtnf1/Pdgfa/Alox12/Il6r/Tec/Fgg/Plek/Jak2/Selp/Il6	10
BP	GO:0051346	negative regulation of hydrolase activity	37/776	394/17859	9.4065482766713e-06	0.000102562344275887	6.90872973926627e-05	Ddx3x/Ngf/Plaur/Rps6ka3/Ppp1r15a/Adora2a/Spry1/Lrch1/Serpinb9/C3/Serping1/Lpin1/Slc39a14/Hgf/Serpinb1a/Mgat5/Cst7/Birc2/Sfrp2/Tnf/Cflar/Serpina11/Cd44/Slpi/Gzma/Hspa1b/Ngp/Timp1/Wfdc18/Tfpi2/Serpinb2/Serpine1/Thbs1/Angptl4/Birc3/Ptx3/Il6	37
BP	GO:0002719	negative regulation of cytokine production involved in immune response	8/776	26/17859	9.53152339875032e-06	0.000103287407954965	6.95757094934072e-05	Jak3/Lilrb4/Bcl6/Hmox1/Tnf/Xcl1/Irak3/Slamf1	8
BP	GO:0002888	positive regulation of myeloid leukocyte mediated immunity	8/776	26/17859	9.53152339875032e-06	0.000103287407954965	6.95757094934072e-05	C3/Ddx21/Spi1/RT1-S3/Cd177/F2rl1/Ddx58/Cxcl1	8
BP	GO:0046597	negative regulation of viral entry into host cell	8/776	26/17859	9.53152339875032e-06	0.000103287407954965	6.95757094934072e-05	Trim26/Ifitm1/Trim5/Ly6e/Ifitm3/Trim25/Fcnb/Ptx3	8
BP	GO:0002228	natural killer cell mediated immunity	13/776	71/17859	1.00288169505179e-05	0.000108454491879172	7.30563228339551e-05	Il18/Stat5a/Nectin2/Serpinb9/RT1-M3-1/Lgals9/Stx11/RT1-A1/RT1-S3/Pvr/Gzmb/Tap2/Tap1	13
BP	GO:0002707	negative regulation of lymphocyte mediated immunity	12/776	61/17859	1.01893773408573e-05	0.000109966416556422	7.40747744942593e-05	Parp3/Serpinb9/Lgals9/Lilrb4/Bcl6/RT1-A1/Xcl1/RT1-S3/Slamf1/Tap2/Tap1/Fcgr2b	12
BP	GO:0006919	activation of cysteine-type endopeptidase activity involved in apoptotic process	14/776	82/17859	1.07271101338018e-05	0.000115300114805306	7.76676213595005e-05	Ngf/Smad3/Xdh/Slc11a2/Stat1/Nod1/Casp8/Tnf/Cflar/S100a9/Myc/Casp4/S100a8/Jak2	14
BP	GO:0014015	positive regulation of gliogenesis	14/776	82/17859	1.07271101338018e-05	0.000115300114805306	7.76676213595005e-05	Rela/Flt1/Il6st/Ntf3/Egr2/Tnfrsf1b/Nkx6-2/Tnf/Myc/Gfap/Zfp365/Tlr2/Il1b/Il6	14
BP	GO:0050817	coagulation	23/776	193/17859	1.14862299270234e-05	0.000123209579723274	8.29955373589101e-05	C1qtnf1/Nfe2l2/Pdgfa/Hspb1/Procr/C3/Serping1/Alox12/Il6r/Tec/Fgg/S100a9/Enpp4/Plek/F2rl1/Jak2/Cx3cl1/Tfpi2/Serpine1/Thbs1/F10/Selp/Il6	23
BP	GO:0002886	regulation of myeloid leukocyte mediated immunity	13/776	72/17859	1.17581475226073e-05	0.000125833853386121	8.47632814199968e-05	Rac2/C3/Ddx21/Lgals9/Fgr/Spi1/Il4r/Hmox1/RT1-S3/Cd177/F2rl1/Ddx58/Cxcl1	13
BP	GO:0046633	alpha-beta T cell proliferation	10/776	43/17859	1.17783716322921e-05	0.000125833853386121	8.47632814199968e-05	Il18/Lgals9/Xcl1/RT1-S3/Cd44/Tnfrsf14/Il15/Ripk2/Irf1/Cd274	10
BP	GO:0050679	positive regulation of epithelial cell proliferation	25/776	221/17859	1.21462394688771e-05	0.000129502863069577	8.7234772930133e-05	Il18/Stat5a/Cyba/Ccl5/Bmp4/Adam17/Lrg1/B4galt1/Agtr1a/Tgm1/Stat3/Reg1a/Hmox1/Has2/Tnf/Cflar/Pgf/Reg3g/Fgf2/Myc/Cyp7b1/Reg3a/Ccl11/Ccl2/Il6	25
BP	GO:2001242	regulation of intrinsic apoptotic signaling pathway	22/776	181/17859	1.29345714657131e-05	0.000137554911115745	9.26587347351517e-05	Nfe2l2/Ddx3x/Ngf/Plaur/Dnaja1/Hspb1/Tp53/Hsph1/Ptpn2/Creb3l1/Hif1a/Sod2/Sfrp2/Ripk3/Cd44/Msx1/S100a9/Ptpn1/S100a8/Hspa1b/Plscr1/Ankrd2	22
BP	GO:0010575	positive regulation of vascular endothelial growth factor production	8/776	27/17859	1.30312446461792e-05	0.000137554911115745	9.26587347351517e-05	Atf4/Sulf1/C3/Hif1a/Il1a/Cxcl17/Il1b/Il6	8
BP	GO:0032303	regulation of icosanoid secretion	8/776	27/17859	1.30312446461792e-05	0.000137554911115745	9.26587347351517e-05	P2ry2/Tp53/Trpv4/Acsl4/Edn1/Il1a/Il1b/Ptges	8
BP	GO:0032607	interferon-alpha production	8/776	27/17859	1.30312446461792e-05	0.000137554911115745	9.26587347351517e-05	Ddx3x/Tlr3/Stat1/Zc3hav1/Nmi/Ddx58/Irf7/Ifih1	8
BP	GO:0032647	regulation of interferon-alpha production	8/776	27/17859	1.30312446461792e-05	0.000137554911115745	9.26587347351517e-05	Ddx3x/Tlr3/Stat1/Zc3hav1/Nmi/Ddx58/Irf7/Ifih1	8
BP	GO:2001236	regulation of extrinsic apoptotic signaling pathway	21/776	168/17859	1.3143626414224e-05	0.000138465360574499	9.32720250510275e-05	Ddx3x/Rela/Bmp4/Jak3/Bcl10/Ripk1/Sp100/Hgf/Fgg/Hmox1/Sfrp2/Casp8/Tnf/Cflar/Hspa1b/Cx3cl1/Atf3/Serpine1/Thbs1/Icam1/Il1b	21
BP	GO:0061041	regulation of wound healing	18/776	130/17859	1.32298558776316e-05	0.000139097234713432	9.3697663494254e-05	Kank1/C1qtnf1/Nfe2l2/Pdgfa/Smad3/Serping1/Alox12/Fgg/Tnf/Reg3g/S100a9/Enpp4/Fgf2/F2rl1/Reg3a/Serpine1/Thbs1/Ccl2	18
BP	GO:0002643	regulation of tolerance induction	7/776	20/17859	1.3428744415689e-05	0.00014072968145637	9.47973003483381e-05	Lilrb4/RT1-A1/Irak3/Runx1/Il2ra/Ido1/Cd274	7
BP	GO:0090322	regulation of superoxide metabolic process	9/776	35/17859	1.34382371800195e-05	0.00014072968145637	9.47973003483381e-05	Il18/Cyba/Nfe2l2/Agtr1a/Cd177/F2rl1/Gch1/Olr1/Cxcl1	9
BP	GO:0071549	cellular response to dexamethasone stimulus	13/776	73/17859	1.37443255397604e-05	0.000143651244645346	9.67653024090676e-05	Plat/Ddit4/Bmp4/Agtr1a/Abcb1a/Nts/Cflar/Ass1/Jak2/Serpine1/Icam1/Ccl2/Il6	13
BP	GO:0034101	erythrocyte homeostasis	20/776	156/17859	1.43976618462045e-05	0.000149888428532491	0.000100966748672277	Stat5a/Pknox1/B2m/Hcls1/Zfp36l1/Bmp4/Jak3/Ptpn2/Hif1a/Slc11a2/Stat3/Stat1/Spi1/Bcl6/Adar/Hmox1/Hspa1b/Zfp36/Jak2/Isg15	20
BP	GO:2001235	positive regulation of apoptotic signaling pathway	20/776	156/17859	1.43976618462045e-05	0.000149888428532491	0.000100966748672277	Adora2a/Tp53/Jak3/Ptpn2/Bcl10/Ripk1/Daxx/Fas/Casp8/Tnf/Ripk3/Msx1/S100a9/Myc/S100a8/Inhbb/Plscr1/Jak2/Atf3/Thbs1	20
BP	GO:0001774	microglial cell activation	10/776	44/17859	1.46542271629164e-05	0.0001516655268287	0.000102163824649362	Ifngr2/Tlr3/Nampt/Casp1/Cst7/Tnf/Jak2/Cx3cl1/Sphk1/Tlr2	10
BP	GO:0030225	macrophage differentiation	10/776	44/17859	1.46542271629164e-05	0.0001516655268287	0.000102163824649362	Hcls1/Bmp4/Ptpn2/Ripk1/Spi1/Casp8/Trib1/Il15/Csf1/Tlr2	10
BP	GO:0046006	regulation of activated T cell proliferation	10/776	44/17859	1.46542271629164e-05	0.0001516655268287	0.000102163824649362	Il18/Stat5a/Jak3/Lgals9/Lilrb4/Ripk3/Slamf1/Il2ra/Ido1/Cd274	10
BP	GO:0071384	cellular response to corticosteroid stimulus	18/776	131/17859	1.47265320701567e-05	0.000152116751344562	0.000102467775212683	Crebrf/Sgk1/Plat/Ddit4/Zfp36l1/Bmp4/Agtr1a/Abcb1a/Edn1/Nts/Cflar/Ass1/Zfp36/Jak2/Serpine1/Icam1/Ccl2/Il6	18
BP	GO:0044409	entry into host	16/776	107/17859	1.48576808818797e-05	0.000153172861854242	0.000103179184661999	Nectin2/Trim26/Ifitm1/Trim5/Trim34/Agtr1a/Lgals9/Ly6e/Ifitm3/Pvr/Trim25/Fcnb/Trim21/Plscr1/Tmprss2/Ptx3	16
BP	GO:1903320	regulation of protein modification by small protein conjugation or removal	27/776	252/17859	1.50029630118155e-05	0.000154370293203127	0.000103985789623028	Ddx3x/Pinx1/Rela/Ngf/Hsp90aa1/Gtpbp4/Dnaja1/Gnl3/Rassf5/Bcl10/Hif1a/N4bp1/Otud4/Zc3h12a/Daxx/Birc2/Nmi/Tnip1/Hamp/Trim21/Hspa1b/Ripk2/Arrdc3/Sphk1/Dtx3l/Birc3/Isg15	27
BP	GO:0030218	erythrocyte differentiation	19/776	144/17859	1.55120440770199e-05	0.000159299072798699	0.000107305878141931	Stat5a/Pknox1/B2m/Hcls1/Zfp36l1/Bmp4/Jak3/Ptpn2/Hif1a/Slc11a2/Stat3/Stat1/Spi1/Bcl6/Adar/Hspa1b/Zfp36/Jak2/Isg15	19
BP	GO:0032370	positive regulation of lipid transport	15/776	96/17859	1.59428566387036e-05	0.000163406571234991	0.000110072741243701	C1qtnf1/Lrat/P2ry2/Trpv4/Ces1d/Edn1/Tnf/Spp1/Abca1/Nfkbia/Runx1/Il1a/Il1b/Ptges/Il6	15
BP	GO:0050688	regulation of defense response to virus	13/776	74/17859	1.60192606168774e-05	0.00016387270658076	0.000110386735931379	Hsp90aa1/Stat1/Zc3h12a/Zc3hav1/Il15/Ddx58/Ifnlr1/Parp9/Rnf125/Fgl2/Dtx3l/Dhx58/Il1b	13
BP	GO:0002768	immune response-regulating cell surface receptor signaling pathway	25/776	225/17859	1.65659280586214e-05	0.00016913844466789	0.000113933803968736	Rnf31/Rela/Nectin2/Fyb1/Elf1/Cd47/Ptpn2/Bcl10/Tec/Lilrb4/LOC498276/Zc3h12a/Fcgr3a/Pde4b/Fcnb/Clec4e/Sh2b2/Cacnb3/Ripk2/Plscr1/Mnda/Tlr2/Cd40/Nfkbiz/Fcgr2b	25
BP	GO:0031331	positive regulation of cellular catabolic process	38/776	420/17859	1.66767135687577e-05	0.000169942125386245	0.00011447517350538	Irs2/Nub1/Ankib1/Sptlc2/Hsp90aa1/Tent4a/Zfp36l1/Adam9/Trim5/Trim34/Atf6/Noct/Zfand2a/Mefv/Hif1a/Tnfrsf1b/Dcp2/Nod1/Mov10/Zc3h12a/Hmox1/Ptk2b/Btg2/Tnf/Zc3hav1/Trib1/Ptpn1/Myc/Hamp/Trim21/Hspa1b/Ripk2/Zfp36/Tlr2/Dtx3l/Irgm/Il1b/Il6	38
BP	GO:0071548	response to dexamethasone	16/776	108/17859	1.67504583306444e-05	0.00017036598597713	0.000114760691381382	Plat/Ddit4/Bmp4/Agtr1a/Abcb1a/Edn1/Nts/Cflar/Ass1/Jak2/Serpine1/Icam1/Il1b/Ccl2/Nos2/Il6	16
BP	GO:0043405	regulation of MAP kinase activity	23/776	198/17859	1.74705885833444e-05	0.000176825264697389	0.000119111743544233	Epha4/Pdgfa/Flt1/Dnaja1/Bmp4/Spry1/Adam9/Ntf3/Aida/Tiam1/Edn1/Ptk2b/Sfrp2/Tnf/Irak3/Trib1/Ptpn1/Fgf2/Ccl19/Cd40/Il1rn/Thbs1/Il1b	23
BP	GO:0042832	defense response to protozoan	8/776	28/17859	1.75523852105731e-05	0.000176825264697389	0.000119111743544233	Il4r/Myd88/Batf/Cd40/Bcl3/Gbp4/Gbp2/Il6	8
BP	GO:0051767	nitric-oxide synthase biosynthetic process	8/776	28/17859	1.75523852105731e-05	0.000176825264697389	0.000119111743544233	Jak3/Nampt/Stat1/Edn1/Jak2/Tlr2/Ccl20/Ccl2	8
BP	GO:0051769	regulation of nitric-oxide synthase biosynthetic process	8/776	28/17859	1.75523852105731e-05	0.000176825264697389	0.000119111743544233	Jak3/Nampt/Stat1/Edn1/Jak2/Tlr2/Ccl20/Ccl2	8
BP	GO:1900017	positive regulation of cytokine production involved in inflammatory response	8/776	28/17859	1.75523852105731e-05	0.000176825264697389	0.000119111743544233	Il17ra/Il17rc/Hif1a/Stat3/Tnf/Myd88/Il6/Gbp5	8
BP	GO:0050691	regulation of defense response to virus by host	10/776	45/17859	1.81141370004224e-05	0.000182138163121894	0.000122690579383666	Hsp90aa1/Stat1/Zc3h12a/Zc3hav1/Il15/Ddx58/Ifnlr1/Parp9/Dtx3l/Il1b	10
BP	GO:0044070	regulation of anion transport	17/776	121/17859	1.88137547763879e-05	0.000188814557878938	0.000127187883665732	P2ry2/Adora2a/Atf4/Tp53/Trpv4/Atp8b1/Ripk1/Acsl4/Ces1d/Abcb1a/Edn1/Tnf/Cebpb/Il1a/Il1rn/Il1b/Ptges	17
BP	GO:0006869	lipid transport	36/776	393/17859	2.12448529262799e-05	0.000212809972885363	0.000143351499896558	C1qtnf1/Irs2/Plin2/Sec24a/Plscr2/Lrat/Apol3/Slc2a1/P2ry2/Atp10a/Slc66a2/Tp53/Trpv4/Stard5/Atp8b1/Agtr1a/Apol9a/Acsl4/Ces1d/Abcb1a/Edn1/Ugcg/Tnf/Spp1/Abca1/Pla2g2a/Abcb1b/Nfkbia/Plscr1/Runx1/Il1a/Thbs1/Il1b/Ptges/Nos2/Il6	36
BP	GO:0042092	type 2 immune response	9/776	37/17859	2.18992099631837e-05	0.000218950780367755	0.000147488025789783	Il18/Bcl6/Il4r/Xcl1/Rsad2/Batf/Bcl3/Ido1/Il6	9
BP	GO:0042554	superoxide anion generation	10/776	46/17859	2.22530546290995e-05	0.000222069560225233	0.00014958887550258	Il18/Cyba/Ncf4/Agtr1a/Sod2/Edn1/Cd177/F2rl1/Olr1/Cxcl1	10
BP	GO:0030212	hyaluronan metabolic process	8/776	29/17859	2.33209322316975e-05	0.000232288759202566	0.000156472657692296	Has2/Nfkb1/Cd44/Il15/Fgf2/Cemip2/Has1/Il1b	8
BP	GO:0032494	response to peptidoglycan	6/776	15/17859	2.35833087833972e-05	0.000233584959333125	0.00015734579455878	Rela/Irak3/Myd88/Camp/Ripk2/Tlr2	6
BP	GO:0051709	regulation of killing of cells of other organism	6/776	15/17859	2.35833087833972e-05	0.000233584959333125	0.00015734579455878	Ccr5/Serpinb9/Prf1/F2rl1/Cxcl1/Nos2	6
BP	GO:0060700	regulation of ribonuclease activity	6/776	15/17859	2.35833087833972e-05	0.000233584959333125	0.00015734579455878	Hspa1b/Oas1i/Oas1b/Oasl2/Oasl/Oas1a	6
BP	GO:0044706	multi-multicellular organism process	32/776	333/17859	2.36712815037915e-05	0.0002340188818817	0.000157638090297245	Stat5a/Polr1b/Adm/Pcsk5/Flt1/Slc2a1/H3f3b/Hspb1/Itga3/Nampt/B4galt1/Hif1a/Lgals9/Acsl4/Reg3b/Edn1/Fas/Cp/Pgf/Mmp3/Cyp27b1/Endou/Fgl2/Fos/Sphk1/Junb/Timp1/Acod1/Serpine1/Irf1/Il1rn/Ccl2	32
BP	GO:0001889	liver development	27/776	259/17859	2.45512552763013e-05	0.000242266483629647	0.000163193779558831	Il18/Fpgs/Asns/Rela/Flt1/Hp/Smad3/Bmp4/Aldh1a2/Sod2/Hgf/Reg1a/Hmox1/Krt18/Fas/Nts/Tnf/Cflar/Cp/Ass1/Psmb9/Myc/Cebpb/Hamp/Nfkbia/Runx1/Il6	27
BP	GO:0010632	regulation of epithelial cell migration	26/776	245/17859	2.53747552698116e-05	0.000249927189915858	0.000168354128585269	Stat5a/Atoh8/Nfe2l2/Rin2/Rhob/Bmp4/Adam9/Adam17/Hspb1/Itga3/Hif1a/Gadd45a/Sp100/Alox12/Rhoj/Adamts9/Zc3h12a/Hmox1/Ptk2b/Has2/Tnf/Fgf2/Lcn2/Cd40/Serpine1/Thbs1	26
BP	GO:0050829	defense response to Gram-negative bacterium	15/776	100/17859	2.62785657231958e-05	0.000258349016265704	0.000174027177750917	Adm/B2m/Gsdmd/Mpeg1/Casp1/Reg3b/Reg3g/Tnfrsf14/Trem1/Camp/Hamp/F2rl1/Irgm/Serpine1/Nos2	15
BP	GO:0010803	regulation of tumor necrosis factor-mediated signaling pathway	9/776	38/17859	2.75979706668759e-05	0.000269537854498302	0.000181564121255002	Tnfrsf1a/Adam17/Ptpn2/Ripk1/Casp1/F2rl1/Casp4/Hspa1b/Sphk1	9
BP	GO:0010939	regulation of necrotic cell death	9/776	38/17859	2.75979706668759e-05	0.000269537854498302	0.000181564121255002	Rnf31/Tp53/Ripk1/Birc2/Casp8/Cflar/Ripk3/Gzmb/Birc3	9
BP	GO:0045622	regulation of T-helper cell differentiation	9/776	38/17859	2.75979706668759e-05	0.000269537854498302	0.000181564121255002	Il18/Jak3/Bcl6/Il4r/Zc3h12a/Ripk2/Ccl19/Nfkbiz/Il6	9
BP	GO:1900046	regulation of hemostasis	12/776	67/17859	2.76201273811244e-05	0.000269537854498302	0.000181564121255002	C1qtnf1/Nfe2l2/Pdgfa/Serping1/Tph1/Alox12/Fgg/S100a9/Enpp4/F2rl1/Serpine1/Thbs1	12
BP	GO:0010951	negative regulation of endopeptidase activity	28/776	276/17859	2.872212157872e-05	0.000279776695304481	0.00018846113443003	Ddx3x/Ngf/Plaur/Rps6ka3/Adora2a/Serpinb9/C3/Serping1/Hgf/Serpinb1a/Cst7/Birc2/Sfrp2/Tnf/Cflar/Serpina11/Cd44/Slpi/Hspa1b/Ngp/Timp1/Wfdc18/Tfpi2/Serpinb2/Serpine1/Thbs1/Birc3/Il6	28
BP	GO:0071900	regulation of protein serine/threonine kinase activity	34/776	368/17859	3.00367601632069e-05	0.000292045490100612	0.000196725550388092	Epha4/Cdkn1a/Ddx3x/Pdgfa/Flt1/Gtpbp4/Ccnt1/Dnaja1/Bmp4/Pim1/Ccnl1/Spry1/Adam9/Adam17/Ntf3/Aida/Gadd45a/Lgals9/Marcks/Tiam1/Edn1/Ptk2b/Sfrp2/Tnf/Irak3/Trib1/Ptpn1/Fgf2/Ccl19/Cd40/Irgm/Il1rn/Thbs1/Il1b	34
BP	GO:0061008	hepaticobiliary system development	27/776	262/17859	3.01170746206156e-05	0.000292290070356487	0.000196890302754015	Il18/Fpgs/Asns/Rela/Flt1/Hp/Smad3/Bmp4/Aldh1a2/Sod2/Hgf/Reg1a/Hmox1/Krt18/Fas/Nts/Tnf/Cflar/Cp/Ass1/Psmb9/Myc/Cebpb/Hamp/Nfkbia/Runx1/Il6	27
BP	GO:0039528	cytoplasmic pattern recognition receptor signaling pathway in response to virus	8/776	30/17859	3.05973956206701e-05	0.000295867882105713	0.000199300362177665	Rnf135/Trim15/Zc3hav1/Ddx58/Rnf125/Dhx58/Ifih1/Oasl	8
BP	GO:1902042	negative regulation of extrinsic apoptotic signaling pathway via death domain receptors	8/776	30/17859	3.05973956206701e-05	0.000295867882105713	0.000199300362177665	Ddx3x/Hgf/Fgg/Hmox1/Sfrp2/Cflar/Serpine1/Icam1	8
BP	GO:0002702	positive regulation of production of molecular mediator of immune response	17/776	126/17859	3.21176911127877e-05	0.000310002996733446	0.000208821954871945	Il18/B2m/Ddx21/Il4r/Arid5a/Il13ra1/Xcl1/RT1-S3/Slamf1/Rsad2/Tnfrsf14/F2rl1/Ddx58/Tlr2/Cd40/Il1b/Il6	17
BP	GO:0050918	positive chemotaxis	12/776	68/17859	3.22303665203744e-05	0.000310524931257207	0.00020917353659443	Ccl5/Smad3/Bmp4/Ntf3/Hgf/Pgf/Fgf2/F2rl1/Cx3cl1/Ccl3/Cxcl10/Cxcl9	12
BP	GO:0070229	negative regulation of lymphocyte apoptotic process	10/776	48/17859	3.3006242270259e-05	0.000316847967011055	0.000213432813765157	Irs2/Ccl5/Bmp4/Jak3/Serpinb9/Bcl10/Hif1a/Cd44/Ido1/Hsh2d	10
BP	GO:2000404	regulation of T cell migration	10/776	48/17859	3.3006242270259e-05	0.000316847967011055	0.000213432813765157	Ccl5/Adam17/Lrch1/Lgals9/Xcl1/Ripk3/Cd200/Tnfrsf14/Ccl20/Cxcl10	10
BP	GO:0043536	positive regulation of blood vessel endothelial cell migration	11/776	58/17859	3.40915396970656e-05	0.00032667462722378	0.00022005217685876	Stat5a/Nfe2l2/Adam17/Hspb1/Hif1a/Alox12/Rhoj/Hmox1/Fgf2/Cd40/Thbs1	11
BP	GO:0031589	cell-substrate adhesion	34/776	371/17859	3.54396052071315e-05	0.000338979184102147	0.000228340682609506	Kank1/Whamm/Rin2/Ap1ar/Pcsk5/Bst1/Zyx/Net1/Smad3/Adam9/Rac2/Itga3/B4galt1/Marcks/Ccn1/Adamts9/Bcl6/Tiam1/Fgg/Ptk2b/Has2/Gcnt2/Spp1/Trem1/Itgb6/Csf1/Ephb1/Jak2/Sdc4/Madcam1/Plet1/Serpine1/Thbs1/Vcam1	34
BP	GO:0032308	positive regulation of prostaglandin secretion	6/776	16/17859	3.63480751944376e-05	0.000345796140853366	0.000232932671235638	P2ry2/Trpv4/Edn1/Il1a/Il1b/Ptges	6
BP	GO:0045064	T-helper 2 cell differentiation	6/776	16/17859	3.63480751944376e-05	0.000345796140853366	0.000232932671235638	Il18/Bcl6/Il4r/Batf/Bcl3/Il6	6
BP	GO:0060546	negative regulation of necroptotic process	6/776	16/17859	3.63480751944376e-05	0.000345796140853366	0.000232932671235638	Rnf31/Ripk1/Birc2/Casp8/Cflar/Birc3	6
BP	GO:0010466	negative regulation of peptidase activity	28/776	280/17859	3.72275705464107e-05	0.000353245307408622	0.000237950524413273	Ddx3x/Ngf/Plaur/Rps6ka3/Adora2a/Serpinb9/C3/Serping1/Hgf/Serpinb1a/Cst7/Birc2/Sfrp2/Tnf/Cflar/Serpina11/Cd44/Slpi/Hspa1b/Ngp/Timp1/Wfdc18/Tfpi2/Serpinb2/Serpine1/Thbs1/Birc3/Il6	28
BP	GO:0009620	response to fungus	12/776	69/17859	3.74941169126318e-05	0.000353245307408622	0.000237950524413273	Il17ra/Il17rc/Bcl10/Spi1/Myd88/Clec4e/Camp/Hamp/Tlr2/Ptx3/Cxcl1/Il6	12
BP	GO:0043506	regulation of JUN kinase activity	12/776	69/17859	3.74941169126318e-05	0.000353245307408622	0.000237950524413273	Epha4/Dnaja1/Aida/Tiam1/Edn1/Ptk2b/Sfrp2/Tnf/Ptpn1/Ccl19/Il1rn/Il1b	12
BP	GO:0050818	regulation of coagulation	12/776	69/17859	3.74941169126318e-05	0.000353245307408622	0.000237950524413273	C1qtnf1/Nfe2l2/Pdgfa/Procr/Serping1/Alox12/Fgg/S100a9/Enpp4/F2rl1/Serpine1/Thbs1	12
BP	GO:0051702	biological process involved in interaction with symbiont	15/776	103/17859	3.75310639877438e-05	0.000353245307408622	0.000237950524413273	Ccl5/Chd1/Ddx3x/Zc3h12a/Hmox1/Myd88/Reg3g/Trem1/Camp/F2rl1/Ccl12/Jak2/Ccl3/Ptx3/Cxcl1	15
BP	GO:2001237	negative regulation of extrinsic apoptotic signaling pathway	15/776	103/17859	3.75310639877438e-05	0.000353245307408622	0.000237950524413273	Ddx3x/Rela/Bmp4/Ripk1/Hgf/Fgg/Hmox1/Sfrp2/Tnf/Cflar/Hspa1b/Cx3cl1/Serpine1/Icam1/Il1b	15
BP	GO:0032727	positive regulation of interferon-alpha production	7/776	23/17859	3.78824310805435e-05	0.000355290269550088	0.000239328036877733	Ddx3x/Tlr3/Stat1/Zc3hav1/Ddx58/Irf7/Ifih1	7
BP	GO:0051770	positive regulation of nitric-oxide synthase biosynthetic process	7/776	23/17859	3.78824310805435e-05	0.000355290269550088	0.000239328036877733	Jak3/Nampt/Stat1/Jak2/Tlr2/Ccl20/Ccl2	7
BP	GO:0043254	regulation of protein-containing complex assembly	39/776	453/17859	3.95968434054719e-05	0.000370713203543455	0.000249717121048829	Kank1/Cyria/Whamm/Ap1ar/Pcsk5/Ddx3x/Twf1/Gda/Sgk1/Esam/Hsp90aa1/H3f3b/Hcls1/Lcp1/Tp53/Mefv/Piezo1/Aida/Wars1/Hck/Birc2/Ptk2b/Fas/Tnf/Myd88/Abca1/Spidr/Mmp3/Plek/Hspa1b/Eif2ak2/Ccl11/Tlr2/Irgm/Csf3/Icam1/Isg15/Selp/Gbp5	39
BP	GO:1902622	regulation of neutrophil migration	10/776	49/17859	3.98716000581592e-05	0.000372627175852179	0.000251006397098706	Bst1/Rac2/Edn1/Rhoh/Xcl1/Myd88/Il1a/Ccl19/Il1b/Slamf8	10
BP	GO:0051353	positive regulation of oxidoreductase activity	11/776	59/17859	4.02790455330428e-05	0.000375772292745764	0.00025312498777344	Cyba/Lgals9/Nod1/Edn1/Ptk2b/Tnf/Ripk3/Cyp27b1/Gch1/Abl2/Il1b	11
BP	GO:0001776	leukocyte homeostasis	16/776	116/17859	4.13920030150296e-05	0.000385476667797262	0.00025966197802972	Il18/Stat5a/Tcirg1/Adam17/Jak3/Bcl10/Hif1a/Lgals9/Fas/Ripk3/Pde4b/Cd44/Sh2b2/Il2ra/Fcgr2b/Il6	16
BP	GO:0051348	negative regulation of transferase activity	27/776	267/17859	4.19721123478332e-05	0.000390193374265207	0.00026283921139705	Parp3/Irs2/Cdkn1a/Pinx1/Mvp/Dnaja1/Bmp4/Adora2a/Spry1/Hspb1/Tp53/Ptpn2/Gadd45g/Aida/Gadd45a/Wars1/Lilrb4/Adar/Sfrp2/Irak3/Gadd45b/Trib1/Ptpn1/Zfp36/Dtx3l/Il1b/Il6	27
BP	GO:0046640	regulation of alpha-beta T cell proliferation	9/776	40/17859	4.28220798652063e-05	0.000397397900535426	0.000267692271772356	Il18/Lgals9/Xcl1/RT1-S3/Cd44/Tnfrsf14/Ripk2/Irf1/Cd274	9
BP	GO:0014068	positive regulation of phosphatidylinositol 3-kinase signaling	13/776	81/17859	4.34302544706556e-05	0.000401635110715539	0.000270546510351783	Il18/Ccl5/Pdgfa/Flt1/Hcls1/Fgr/Hgf/Tnf/Fgf2/F2rl1/Jak2/Csf3/Selp	13
BP	GO:0071479	cellular response to ionizing radiation	13/776	81/17859	4.34302544706556e-05	0.000401635110715539	0.000270546510351783	Cyba/Cdkn1a/Rhob/Net1/Tp53/Nampt/Gadd45a/Trex1/Sfrp2/Spidr/Itgb6/Hamp/Lcn2	13
BP	GO:1901655	cellular response to ketone	23/776	210/17859	4.477382506812e-05	0.00041331337106529	0.000278413134808434	Ccl5/Sgk1/Plat/Klf6/Ddit4/Bmp4/Xrn1/Agtr1a/Adamts1/Abcb1a/Nts/Spp1/Cflar/Ass1/Tnc/Myc/Jak2/Acod1/Serpine1/P2ry6/Icam1/Ccl2/Il6	23
BP	GO:0007565	female pregnancy	29/776	298/17859	4.48490636653221e-05	0.00041331337106529	0.000278413134808434	Stat5a/Polr1b/Adm/Pcsk5/Flt1/Slc2a1/H3f3b/Hspb1/Itga3/Nampt/Hif1a/Lgals9/Acsl4/Reg3b/Fas/Cp/Pgf/Mmp3/Cyp27b1/Endou/Fos/Sphk1/Junb/Timp1/Acod1/Serpine1/Irf1/Il1rn/Ccl2	29
BP	GO:0043542	endothelial cell migration	24/776	225/17859	4.73212285342799e-05	0.000435338871533245	0.000293249791593098	Stat5a/Atoh8/Nfe2l2/Rin2/Rhob/Clec14a/Rab13/Bmp4/Adam17/Hspb1/Hif1a/Gadd45a/Sp100/Alox12/Rhoj/Adamts9/Zc3h12a/Hmox1/Ptk2b/Tnf/Fgf2/Lcn2/Cd40/Thbs1	24
BP	GO:0052126	movement in host environment	17/776	130/17859	4.81897665723304e-05	0.000442233860172599	0.000297894343489891	Nectin2/Trim26/Ifitm1/Trim5/Trim34/Trim15/Agtr1a/Lgals9/Ly6e/Ifitm3/Pvr/Trim25/Fcnb/Trim21/Plscr1/Tmprss2/Ptx3	17
BP	GO:0036294	cellular response to decreased oxygen levels	23/776	211/17859	4.82376243026538e-05	0.000442233860172599	0.000297894343489891	Gnb1/Nfe2l2/Ankrd1/Slc9a1/Flt1/Zfp36l1/Ppp1r15a/Atf4/Tp53/Nampt/Hif1a/Slc11a2/Edn1/Daxx/Hmox1/Fas/Cflar/Trpc6/Myc/Cacnb3/Lcn2/Serpine1/Icam1	23
BP	GO:0001562	response to protozoan	8/776	32/17859	5.09054210370562e-05	0.000465885709974717	0.000313826529836665	Il4r/Myd88/Batf/Cd40/Bcl3/Gbp4/Gbp2/Il6	8
BP	GO:0032620	interleukin-17 production	9/776	41/17859	5.27700612968129e-05	0.000481288390381776	0.000324201970934854	Il18/Arid5a/Myd88/Slc7a5/Il15/Sphk1/Tlr2/Ccl1/Il6	9
BP	GO:0032660	regulation of interleukin-17 production	9/776	41/17859	5.27700612968129e-05	0.000481288390381776	0.000324201970934854	Il18/Arid5a/Myd88/Slc7a5/Il15/Sphk1/Tlr2/Ccl1/Il6	9
BP	GO:0009636	response to toxic substance	29/776	301/17859	5.37803445387086e-05	0.000487668118332866	0.000328499436689494	Ccl5/Asns/Nfe2l2/Cdkn1a/Hp/Pim1/Atf4/Cnp/Hif1a/Casp1/Sod2/Abcb1a/Txnrd1/Fas/Tnf/Ass1/S100a9/Abcb1b/S100a8/Inhbb/Gch1/Fos/Lcn2/Eif2ak2/Tlr2/Ccl3/Mt1/Mt2A/Ptges	29
BP	GO:0002830	positive regulation of type 2 immune response	6/776	17/17859	5.41137674239904e-05	0.000487668118332866	0.000328499436689494	Il18/Il4r/Xcl1/Rsad2/Ido1/Il6	6
BP	GO:0031650	regulation of heat generation	6/776	17/17859	5.41137674239904e-05	0.000487668118332866	0.000328499436689494	Ccl5/Ccr5/Tnf/Arrdc3/Il1b/Ptges	6
BP	GO:0034134	toll-like receptor 2 signaling pathway	6/776	17/17859	5.41137674239904e-05	0.000487668118332866	0.000328499436689494	Cyba/Tnip2/F2rl1/Ripk2/Acod1/Tlr2	6
BP	GO:0035457	cellular response to interferon-alpha	6/776	17/17859	5.41137674239904e-05	0.000487668118332866	0.000328499436689494	Ifit1/Myc/Mnda/Ifit2/Oas1a/Ifit3	6
BP	GO:0062099	negative regulation of programmed necrotic cell death	6/776	17/17859	5.41137674239904e-05	0.000487668118332866	0.000328499436689494	Rnf31/Ripk1/Birc2/Casp8/Cflar/Birc3	6
BP	GO:0070431	nucleotide-binding oligomerization domain containing 2 signaling pathway	6/776	17/17859	5.41137674239904e-05	0.000487668118332866	0.000328499436689494	Rela/Nfkbia/Hspa1b/Ripk2/Slc15a3/Irgm	6
BP	GO:0042326	negative regulation of phosphorylation	35/776	395/17859	5.46695419099417e-05	0.000491840242072633	0.000331309832216267	Il18/Irs2/Cdkn1a/Mvp/Ddit4/Dnaja1/Bmp4/Ppp1r15a/Adora2a/Spry1/Hspb1/Ntf3/Ptpn2/Gadd45g/Xdh/Aida/Gadd45a/Stat3/Wars1/Lilrb4/Hgf/Adar/Zc3h12a/Sfrp2/Irak3/Gadd45b/Trib1/Ptpn1/Samsn1/Parp14/Socs1/Irf1/Birc3/Il1b/Il6	35
BP	GO:0043619	regulation of transcription from RNA polymerase II promoter in response to oxidative stress	5/776	11/17859	5.67610249152803e-05	0.000507211924158635	0.000341664392451789	Nfe2l2/Atf4/Hif1a/Hmox1/Ankrd2	5
BP	GO:0046898	response to cycloheximide	5/776	11/17859	5.67610249152803e-05	0.000507211924158635	0.000341664392451789	Klf6/Xrn1/Fas/Myc/Serpine1	5
BP	GO:0051712	positive regulation of killing of cells of other organism	5/776	11/17859	5.67610249152803e-05	0.000507211924158635	0.000341664392451789	Ccr5/Prf1/F2rl1/Cxcl1/Nos2	5
BP	GO:0140289	protein mono-ADP-ribosylation	5/776	11/17859	5.67610249152803e-05	0.000507211924158635	0.000341664392451789	Parp3/Tiparp/Parp9/Parp12/Parp14	5
BP	GO:0046688	response to copper ion	10/776	51/17859	5.73128466561683e-05	0.000511280765035414	0.000344405215330616	Nfe2l2/Txnrd1/Daxx/Nfkb1/Cp/Cyp27b1/Il1a/Mt1/Icam1/Mt2A	10
BP	GO:0002763	positive regulation of myeloid leukocyte differentiation	12/776	72/17859	5.79991794481329e-05	0.000516533868732195	0.000347943772682209	Stat5a/Ccl5/Hcls1/Zfp36l1/Ripk1/Casp8/Tnf/Trib1/Csf1/Runx1/Fos/Ccl3	12
BP	GO:0001933	negative regulation of protein phosphorylation	32/776	350/17859	6.24325088626016e-05	0.000554153876822322	0.000373285087812893	Il18/Cdkn1a/Mvp/Ddit4/Dnaja1/Bmp4/Ppp1r15a/Adora2a/Spry1/Hspb1/Ntf3/Ptpn2/Gadd45g/Xdh/Aida/Gadd45a/Wars1/Lilrb4/Hgf/Adar/Zc3h12a/Sfrp2/Irak3/Gadd45b/Trib1/Ptpn1/Samsn1/Parp14/Socs1/Irf1/Il1b/Il6	32
BP	GO:0040013	negative regulation of locomotion	32/776	350/17859	6.24325088626016e-05	0.000554153876822322	0.000373285087812893	Kank1/Epha4/Nfe2l2/Ap1ar/Rhob/Sema4b/Gtpbp4/Ccr5/Adora2a/Sulf1/Rap2c/Lrch1/Ptpn2/Gadd45a/Sp100/Stat3/Adamts9/Sfrp2/Fas/Tnf/Cd200/Trib1/Fgf2/Cx3cl1/Arrdc3/Timp1/Serpine1/Il1rn/Thbs1/Has1/Ccl2/Slamf8	32
BP	GO:0002761	regulation of myeloid leukocyte differentiation	17/776	133/17859	6.45473703558802e-05	0.000571457237266637	0.000384940851118119	Stat5a/Ccl5/Hcls1/Zfp36l1/Rbp1/Ptpn2/Ripk1/Lilrb4/Casp8/Tnf/Trib1/Myc/Cebpb/Csf1/Runx1/Fos/Ccl3	17
BP	GO:0045601	regulation of endothelial cell differentiation	9/776	42/17859	6.45976382567872e-05	0.000571457237266637	0.000384940851118119	Atoh8/Bmp4/Tnfrsf1a/Tmem100/S1pr3/Xdh/Btg1/Tnf/Il1b	9
BP	GO:0048008	platelet-derived growth factor receptor signaling pathway	11/776	62/17859	6.49703902380839e-05	0.000573796829786011	0.000386516830346215	Pdgfa/Plat/Ptpn2/Tiparp/Txnip/Lrig2/Arid5b/Csrnp1/Ptpn1/Jak2/Abl2	11
BP	GO:0032309	icosanoid secretion	10/776	52/17859	6.82278991210239e-05	0.000597586177590588	0.000402541637093331	P2ry2/Tp53/Trpv4/Acsl4/Edn1/Pla2g2a/Il1a/Il1b/Ptges/Nos2	10
BP	GO:0042269	regulation of natural killer cell mediated cytotoxicity	10/776	52/17859	6.82278991210239e-05	0.000597586177590588	0.000402541637093331	Stat5a/Nectin2/Serpinb9/RT1-M3-1/Lgals9/RT1-A1/RT1-S3/Pvr/Tap2/Tap1	10
BP	GO:0045646	regulation of erythrocyte differentiation	10/776	52/17859	6.82278991210239e-05	0.000597586177590588	0.000402541637093331	Stat5a/B2m/Zfp36l1/Hif1a/Stat3/Stat1/Spi1/Hspa1b/Zfp36/Isg15	10
BP	GO:0050798	activated T cell proliferation	10/776	52/17859	6.82278991210239e-05	0.000597586177590588	0.000402541637093331	Il18/Stat5a/Jak3/Lgals9/Lilrb4/Ripk3/Slamf1/Il2ra/Ido1/Cd274	10
BP	GO:0060147	regulation of posttranscriptional gene silencing	10/776	52/17859	6.82278991210239e-05	0.000597586177590588	0.000402541637093331	Bmp4/Tp53/Ripk1/Stat3/Adar/Zc3h12a/Nfkb1/Tnf/Zfp36/Il6	10
BP	GO:0010818	T cell chemotaxis	7/776	25/17859	6.88393182923484e-05	0.00059996636123545	0.000404144959018963	Ccl5/Adam17/Xcl1/Cxcl16/Ccl3/Cxcl11/Cxcl10	7
BP	GO:0032930	positive regulation of superoxide anion generation	7/776	25/17859	6.88393182923484e-05	0.00059996636123545	0.000404144959018963	Il18/Cyba/Agtr1a/Cd177/F2rl1/Olr1/Cxcl1	7
BP	GO:1903798	regulation of production of miRNAs involved in gene silencing by miRNA	7/776	25/17859	6.88393182923484e-05	0.00059996636123545	0.000404144959018963	Bmp4/Tp53/Ripk1/Stat3/Zc3h12a/Tnf/Il6	7
BP	GO:0008630	intrinsic apoptotic signaling pathway in response to DNA damage	15/776	109/17859	7.33227161597515e-05	0.000637991909573929	0.000429759451210297	Shisa5/Cdkn1a/Ddit4/Tnfrsf1a/Tp53/Tnfrsf1b/Sod2/Hmox1/Sfrp2/Bcl2a1/Tnf/Cd44/Myc/Plscr1/Bcl3	15
BP	GO:0002820	negative regulation of adaptive immune response	11/776	63/17859	7.56654390598672e-05	0.000656221213712335	0.000442038941945059	Parp3/Jak3/Lilrb4/Bcl6/Il4r/Zc3h12a/Xcl1/Slamf1/Tnfrsf14/Samsn1/Fcgr2b	11
BP	GO:0010656	negative regulation of muscle cell apoptotic process	11/776	63/17859	7.56654390598672e-05	0.000656221213712335	0.000442038941945059	Nfe2l2/Smad1/Agtr1a/Alox12/Zc3h12a/Edn1/Hmox1/Ptk2b/Sfrp2/Cflar/Jak2	11
BP	GO:0009409	response to cold	12/776	74/17859	7.65152055864497e-05	0.000662506657520584	0.000446272896703906	Il18/Adm/Slc9a1/Hsp90aa1/Plac8/Sod2/Ces1d/Casp8/Casp12/Fos/Cxcl10/Il6	12
BP	GO:0002827	positive regulation of T-helper 1 type immune response	6/776	18/17859	7.81956634260726e-05	0.000675952398849525	0.000455330118790782	Il18/Arid5a/Xcl1/Slamf1/Ripk2/Il1b	6
BP	GO:1901215	negative regulation of neuron death	26/776	262/17859	7.92621022479877e-05	0.000684055178847047	0.000460788254282404	Ccl5/Ngf/Bdnf/Adora2a/Atf4/Eno2/Ntf3/Hif1a/Tnfrsf1b/Stat3/Sod2/Reg3b/Hmox1/Foxq1/Ptk2b/Btg2/Cd200/Cebpb/Csf1/Jak2/Cx3cl1/Lcn2/Mt1/Csf3/Ccl2/Il6	26
BP	GO:0048771	tissue remodeling	23/776	218/17859	7.99996417861716e-05	0.000689297726544591	0.000464319700978875	Il18/Stat5a/Klf6/Tcirg1/Tp53/Rac2/Tgm2/B4galt1/Hif1a/Tph1/Clec10a/Ptk2b/Spp1/Fcgr3a/Cp/Pdk4/Abcb1b/Hamp/Tnfrsf11b/Il1a/Timp1/Nos2/Il6	23
BP	GO:0060966	regulation of gene silencing by RNA	10/776	53/17859	8.08596930860151e-05	0.000695577132569471	0.00046854958861018	Bmp4/Tp53/Ripk1/Stat3/Adar/Zc3h12a/Nfkb1/Tnf/Zfp36/Il6	10
BP	GO:0014909	smooth muscle cell migration	15/776	110/17859	8.15542535448445e-05	0.000700414893896485	0.000471808366067675	Il18/Ccl5/Nfe2l2/Pcsk5/Pdgfa/Plat/P2ry2/Il6st/Rab5a/Adamts1/Has2/Trib1/Myc/Serpine1/P2ry6	15
BP	GO:0071453	cellular response to oxygen levels	24/776	233/17859	8.25369757957145e-05	0.000707707823206296	0.000476720975852952	Gnb1/Nfe2l2/Ankrd1/Slc9a1/Flt1/Zfp36l1/Ppp1r15a/Atf4/Tp53/Nampt/Hif1a/Slc11a2/Txnrd1/Edn1/Daxx/Hmox1/Fas/Cflar/Trpc6/Myc/Cacnb3/Lcn2/Serpine1/Icam1	24
BP	GO:0001659	temperature homeostasis	21/776	190/17859	8.30468840665665e-05	0.000710929626282288	0.00047889122331388	Il18/Ccl5/Ccr5/Atf4/Plac8/Adam17/Gadd45g/Lpin1/Stat3/Ces1d/Il4r/Tnf/Il15/Cebpb/Jak2/Arrdc3/Lcn2/Il1a/Il1rn/Il1b/Ptges	21
BP	GO:0051591	response to cAMP	18/776	149/17859	8.40026627286999e-05	0.000717951789999001	0.000483621441957591	Il18/C1s/Rela/Plat/Top1/Zfp36l1/Stat1/Il6r/Crem/Birc2/Ptk2b/Ass1/Cyp27b1/Inhbb/Fos/Cyp7b1/Junb/Serpine1	18
BP	GO:0039529	RIG-I signaling pathway	7/776	26/17859	9.06895585163055e-05	0.000771370739290374	0.000519605124488962	Rnf135/Trim15/Zc3hav1/Ddx58/Rnf125/Dhx58/Oasl	7
BP	GO:0070920	regulation of production of small RNA involved in gene silencing by RNA	7/776	26/17859	9.06895585163055e-05	0.000771370739290374	0.000519605124488962	Bmp4/Tp53/Ripk1/Stat3/Zc3h12a/Tnf/Il6	7
BP	GO:1901223	negative regulation of NIK/NF-kappaB signaling	7/776	26/17859	9.06895585163055e-05	0.000771370739290374	0.000519605124488962	Ddx3x/Rela/Spi1/Ifi35/Zc3h12a/Nmi/Litaf	7
BP	GO:0014812	muscle cell migration	16/776	124/17859	9.37397243181458e-05	0.000785430809812627	0.000529076166520916	Il18/Ccl5/Nfe2l2/Pcsk5/Pdgfa/Plat/Net1/P2ry2/Il6st/Rab5a/Adamts1/Has2/Trib1/Myc/Serpine1/P2ry6	16
BP	GO:0002645	positive regulation of tolerance induction	5/776	12/17859	9.3824816495828e-05	0.000785430809812627	0.000529076166520916	Lilrb4/RT1-A1/Irak3/Ido1/Cd274	5
BP	GO:0031620	regulation of fever generation	5/776	12/17859	9.3824816495828e-05	0.000785430809812627	0.000529076166520916	Ccl5/Ccr5/Tnf/Il1b/Ptges	5
BP	GO:0032610	interleukin-1 alpha production	5/776	12/17859	9.3824816495828e-05	0.000785430809812627	0.000529076166520916	Panx1/Casp1/Il1r2/Cx3cl1/Ccl20	5
BP	GO:0032650	regulation of interleukin-1 alpha production	5/776	12/17859	9.3824816495828e-05	0.000785430809812627	0.000529076166520916	Panx1/Casp1/Il1r2/Cx3cl1/Ccl20	5
BP	GO:0033212	iron import into cell	5/776	12/17859	9.3824816495828e-05	0.000785430809812627	0.000529076166520916	Slc39a8/Slc11a2/Slc39a14/Steap4/Lcn2	5
BP	GO:0034112	positive regulation of homotypic cell-cell adhesion	5/776	12/17859	9.3824816495828e-05	0.000785430809812627	0.000529076166520916	Ccl5/Plaur/Il6r/Jak2/Il6	5
BP	GO:0070391	response to lipoteichoic acid	5/776	12/17859	9.3824816495828e-05	0.000785430809812627	0.000529076166520916	Rela/Ripk2/Cd14/Tlr2/Ccl20	5
BP	GO:0071223	cellular response to lipoteichoic acid	5/776	12/17859	9.3824816495828e-05	0.000785430809812627	0.000529076166520916	Rela/Ripk2/Cd14/Tlr2/Ccl20	5
BP	GO:1903265	positive regulation of tumor necrosis factor-mediated signaling pathway	5/776	12/17859	9.3824816495828e-05	0.000785430809812627	0.000529076166520916	Adam17/Ripk1/Casp1/Casp4/Hspa1b	5
BP	GO:0032735	positive regulation of interleukin-12 production	9/776	44/17859	9.50170612635307e-05	0.000792906153756613	0.000534111653119988	Rela/Ltb/Tlr3/Lgals9/Ccl19/Tlr2/Cd40/Irf1/Ido1	9
BP	GO:0048010	vascular endothelial growth factor receptor signaling pathway	9/776	44/17859	9.50170612635307e-05	0.000792906153756613	0.000534111653119988	Clec14a/Flt1/Sulf1/Hspb1/Hif1a/Ptk2b/Pgf/Ptpn1/Ccl2	9
BP	GO:0010631	epithelial cell migration	29/776	311/17859	9.63357353052269e-05	0.000802646322928298	0.000540672754750123	Kank1/Stat5a/Atoh8/Nfe2l2/Rin2/Rhob/Clec14a/Rab13/Bmp4/Adam9/Adam17/Hspb1/Itga3/Hif1a/Gadd45a/Sp100/Alox12/Rhoj/Adamts9/Zc3h12a/Hmox1/Ptk2b/Has2/Tnf/Fgf2/Lcn2/Cd40/Serpine1/Thbs1	29
BP	GO:0051896	regulation of protein kinase B signaling	20/776	178/17859	9.6832893789874e-05	0.000805521984603677	0.000542609836968459	Il18/C1qtnf1/Pdgfa/Hsp90aa1/Hcls1/Xdh/Gcnt2/Tnf/Tpbg/Chi3l1/Fam110c/Mmp3/Fgf2/Cx3cl1/Ccl19/Ccl3/Thbs1/F10/Csf3/Il6	20
BP	GO:0009896	positive regulation of catabolic process	40/776	489/17859	9.75811733769712e-05	0.000810474353800267	0.000545945815742137	Irs2/Nub1/Ankib1/Crebrf/Sptlc2/Hsp90aa1/Tent4a/Zfp36l1/Adam9/Trim5/Trim34/Atf6/Noct/Zfand2a/Mefv/Hif1a/Tiparp/Tnfrsf1b/Dcp2/Nod1/Mov10/Zc3h12a/Hmox1/Ptk2b/Btg2/Tnf/Zc3hav1/Trib1/Ptpn1/Myc/Hamp/Trim21/Hspa1b/Ripk2/Zfp36/Tlr2/Dtx3l/Irgm/Il1b/Il6	40
BP	GO:0030193	regulation of blood coagulation	11/776	65/17859	0.000101631576292363	0.000842572727332461	0.000567567687723478	C1qtnf1/Nfe2l2/Pdgfa/Serping1/Alox12/Fgg/S100a9/Enpp4/F2rl1/Serpine1/Thbs1	11
BP	GO:0071560	cellular response to transforming growth factor beta stimulus	26/776	266/17859	0.000101763831948061	0.000842572727332461	0.000567567687723478	Ccl5/Pdgfa/Ankrd1/Zyx/Smad3/Zfp36l1/Spry1/Adam9/Adam17/Tp53/Lrg1/Itga3/Smad1/Stat3/Spi1/Edn1/Gcnt2/Xcl1/Cflar/Itgb6/Hspa1b/Runx1/Fos/Serpine1/Thbs1/Ccl2	26
BP	GO:0042594	response to starvation	24/776	237/17859	0.00010772240641659	0.000889904011487596	0.000599450641720769	Asns/Nfe2l2/Adm/Cdkn1a/Slc2a1/Hp/Ppp1r15a/Atf4/Mybbp1a/Tp53/Zc3h12a/Reg3b/Fas/Upp1/Pdk4/Hamp/Inhbb/Zfp36/Sphk1/Eif2ak2/Atf3/Nuak2/Serpine1/Il1rn	24
BP	GO:0090132	epithelium migration	29/776	313/17859	0.000107816262573134	0.000889904011487596	0.000599450641720769	Kank1/Stat5a/Atoh8/Nfe2l2/Rin2/Rhob/Clec14a/Rab13/Bmp4/Adam9/Adam17/Hspb1/Itga3/Hif1a/Gadd45a/Sp100/Alox12/Rhoj/Adamts9/Zc3h12a/Hmox1/Ptk2b/Has2/Tnf/Fgf2/Lcn2/Cd40/Serpine1/Thbs1	29
BP	GO:0043087	regulation of GTPase activity	30/776	329/17859	0.000109979591794384	0.00090313273405655	0.000608361677215316	Rapgef6/Epha4/Ccl5/Net1/Spry1/Rap1gds1/Lrch1/Tgm2/Ntf3/Bcl6/Tiam1/Ptk2b/Rgs1/Xcl1/Ccl9/F2rl1/Arhgef16/Ccl12/Cx3cl1/Rgs16/Ccl19/Ccl11/Ccl3/Cd40/Ccl7/Ccl1/Ccl20/Icam1/Ccl2/Ccl22	30
BP	GO:0045624	positive regulation of T-helper cell differentiation	6/776	19/17859	0.000110100725835163	0.00090313273405655	0.000608361677215316	Il18/Il4r/Ripk2/Ccl19/Nfkbiz/Il6	6
BP	GO:0070423	nucleotide-binding oligomerization domain containing signaling pathway	6/776	19/17859	0.000110100725835163	0.00090313273405655	0.000608361677215316	Rela/Nfkbia/Hspa1b/Ripk2/Slc15a3/Irgm	6
BP	GO:0140131	positive regulation of lymphocyte chemotaxis	6/776	19/17859	0.000110100725835163	0.00090313273405655	0.000608361677215316	Ccl5/Adam17/Ptk2b/Xcl1/Ccl3/Ccl7	6
BP	GO:0002715	regulation of natural killer cell mediated immunity	10/776	55/17859	0.000112142185379407	0.000917039259761539	0.000617729289508721	Stat5a/Nectin2/Serpinb9/RT1-M3-1/Lgals9/RT1-A1/RT1-S3/Pvr/Tap2/Tap1	10
BP	GO:1904036	negative regulation of epithelial cell apoptotic process	10/776	55/17859	0.000112142185379407	0.000917039259761539	0.000617729289508721	Nfe2l2/Ngf/Tnip2/Fgg/Hmox1/Cflar/Abl2/Serpine1/Angptl4/Icam1	10
BP	GO:0070664	negative regulation of leukocyte proliferation	14/776	101/17859	0.000116782627787928	0.000953514860783098	0.000642299717506875	Bmp4/Lgals9/Lilrb4/Xcl1/Cd44/Tnfrsf14/Cebpb/Ccl12/Mnda/Sdc4/Il2ra/Fcgr2b/Ido1/Cd274	14
BP	GO:0014009	glial cell proliferation	11/776	66/17859	0.000117239110638764	0.000954301147887576	0.000642829370484355	Flt1/Ifrd1/Ptk2b/Fas/Tnf/Myc/Gfap/Csf1/Cx3cl1/Il1b/Il6	11
BP	GO:0070059	intrinsic apoptotic signaling pathway in response to endoplasmic reticulum stress	11/776	66/17859	0.000117239110638764	0.000954301147887576	0.000642829370484355	Ngf/Atf4/Tp53/Ptpn2/Creb3l1/Casp12/Ptpn1/Cebpb/Casp4/Hspa1b/Chac1	11
BP	GO:0055072	iron ion homeostasis	13/776	89/17859	0.000118208523461746	0.000960716205251212	0.000647150634579883	Slc39a8/B2m/Cyb561/Hif1a/Slc11a2/Slc39a14/Sod2/Hmox1/Steap4/Cp/Myc/Hamp/Lcn2	13
BP	GO:0071902	positive regulation of protein serine/threonine kinase activity	23/776	224/17859	0.000120870371713395	0.000980845481943765	0.000660709970952078	Epha4/Ddx3x/Pdgfa/Flt1/Ccnt1/Pim1/Adam9/Adam17/Ntf3/Lgals9/Marcks/Tiam1/Edn1/Ptk2b/Tnf/Ptpn1/Fgf2/Ccl19/Cd40/Irgm/Il1rn/Thbs1/Il1b	23
BP	GO:0014013	regulation of gliogenesis	16/776	127/17859	0.000124841362074237	0.00101152045509386	0.000681373022362368	Rela/Flt1/Bmp4/Il6st/Ntf3/Egr2/Tnfrsf1b/Nkx6-2/Fas/Tnf/Myc/Gfap/Zfp365/Tlr2/Il1b/Il6	16
BP	GO:0051817	modulation of process of other organism involved in symbiotic interaction	12/776	78/17859	0.000129204639960733	0.00104527540023195	0.000704110782011805	Ccl5/Chd1/Ddx3x/Ccr5/Serpinb9/Zc3h12a/Hmox1/Myc/Ccl12/Ccl3/Irgm/Ptx3	12
BP	GO:0014910	regulation of smooth muscle cell migration	14/776	102/17859	0.000130050784837463	0.00105051693422823	0.000707641545866234	Il18/Ccl5/Nfe2l2/Pcsk5/Pdgfa/P2ry2/Il6st/Rab5a/Adamts1/Has2/Trib1/Myc/Serpine1/P2ry6	14
BP	GO:0006879	cellular iron ion homeostasis	11/776	67/17859	0.000134842839492944	0.00108756804638221	0.000732599645470757	Slc39a8/Cyb561/Hif1a/Slc11a2/Slc39a14/Hmox1/Steap4/Cp/Myc/Hamp/Lcn2	11
BP	GO:0001503	ossification	36/776	430/17859	0.000136255766621737	0.00109729378013463	0.000739151023219181	Il18/H3f3b/P2ry2/Smad3/Bmp4/Tcirg1/Atf4/Il6st/Noct/Smad1/Creb3l1/Hif1a/Egr2/Tph1/Fgr/Ccn1/Atp6v0a4/Adar/Ptk2b/Sfrp2/Tnf/Spp1/Rsad2/Fgf2/Cebpb/Cyp27b1/Csf1/Sbno2/Mnda/Runx1/Junb/Ibsp/Ccl3/Cebpd/Isg15/Il6	36
BP	GO:0034405	response to fluid shear stress	9/776	46/17859	0.000136618674472602	0.00109854682250427	0.000739995088469918	Nfe2l2/Adam9/Ptk2b/Has2/Spp1/Ass1/Abca1/Tfpi2/Serpine1	9
BP	GO:0043406	positive regulation of MAP kinase activity	16/776	128/17859	0.000137042366073683	0.0011002840876128	0.000741165332305995	Epha4/Pdgfa/Flt1/Adam9/Ntf3/Tiam1/Edn1/Ptk2b/Tnf/Ptpn1/Fgf2/Ccl19/Cd40/Il1rn/Thbs1/Il1b	16
BP	GO:0043270	positive regulation of ion transport	30/776	334/17859	0.00014377599946913	0.00115260063719655	0.00077640642439656	Ccl5/Slc9a1/Sgk1/P2ry2/Bmp4/Adora2a/Atf4/Ifngr2/Trpv4/Jak3/Agtr1a/Abcb1a/Edn1/Xcl1/Trpc6/Cebpb/Cacnb3/Cx3cl1/Lcn2/Il1a/Ccl3/Serpine1/P2ry6/Cxcl11/Il1b/Ptges/Ccl2/Cxcl10/Cxcl1/Cxcl9	30
BP	GO:0014842	regulation of skeletal muscle satellite cell proliferation	5/776	13/17859	0.000147018740267002	0.00117504118352163	0.000791522661340643	Stat3/Cflar/Fgf2/Ephb1/Jak2	5
BP	GO:0097709	connective tissue replacement	5/776	13/17859	0.000147018740267002	0.00117504118352163	0.000791522661340643	Klf6/Hif1a/Clec10a/Il1a/Timp1	5
BP	GO:0034620	cellular response to unfolded protein	13/776	91/17859	0.000148843383190312	0.00118604674815859	0.00079893614942358	Nfe2l2/Crebrf/Ppp1r15a/Atf4/Atf6/Ptpn2/Creb3l1/Daxx/Casp12/Ptpn1/Hspa1b/Eif2ak2/Atf3	13
BP	GO:1903035	negative regulation of response to wounding	13/776	91/17859	0.000148843383190312	0.00118604674815859	0.00079893614942358	C1qtnf1/Epha4/Pdgfa/Smad3/Serping1/Lrig2/Alox12/Fgg/Tnf/Spp1/Fgf2/Serpine1/Thbs1	13
BP	GO:0090130	tissue migration	29/776	319/17859	0.000149983453838192	0.00119333681965253	0.000803846834147796	Kank1/Stat5a/Atoh8/Nfe2l2/Rin2/Rhob/Clec14a/Rab13/Bmp4/Adam9/Adam17/Hspb1/Itga3/Hif1a/Gadd45a/Sp100/Alox12/Rhoj/Adamts9/Zc3h12a/Hmox1/Ptk2b/Has2/Tnf/Fgf2/Lcn2/Cd40/Serpine1/Thbs1	29
BP	GO:0006925	inflammatory cell apoptotic process	7/776	28/17859	0.000151309162757608	0.00119606327245594	0.00080568340737539	Il18/Ccl5/Ccr5/Fas/Cd44/Fcgr2b/Il6	7
BP	GO:0032069	regulation of nuclease activity	7/776	28/17859	0.000151309162757608	0.00119606327245594	0.00080568340737539	Gzma/Hspa1b/Oas1i/Oas1b/Oasl2/Oasl/Oas1a	7
BP	GO:0034138	toll-like receptor 3 signaling pathway	6/776	20/17859	0.000151531575014939	0.00119606327245594	0.00080568340737539	Tlr3/Tnip2/Lgals9/Tnf/F2rl1/Oas1a	6
BP	GO:0035872	nucleotide-binding domain, leucine rich repeat containing receptor signaling pathway	6/776	20/17859	0.000151531575014939	0.00119606327245594	0.00080568340737539	Rela/Nfkbia/Hspa1b/Ripk2/Slc15a3/Irgm	6
BP	GO:0070269	pyroptosis	6/776	20/17859	0.000151531575014939	0.00119606327245594	0.00080568340737539	Gsdmd/Casp1/Casp8/Gzmb/Casp4/Gzma	6
BP	GO:0042113	B cell activation	27/776	288/17859	0.000151680415001017	0.00119606327245594	0.00080568340737539	Parp3/Stat5a/Irs2/Cdkn1a/Bst1/Zfp36l1/Tcirg1/Adam17/Tp53/Dll1/Jak3/Ptpn2/Tnip2/Il2rg/Spi1/Bcl6/Ptk2b/Fas/Il13ra1/Samsn1/Mnda/Batf/Cd40/Bcl3/Fcgr2b/Il6/Slamf8	27
BP	GO:0030728	ovulation	8/776	37/17859	0.000154143107438708	0.00121008048343365	0.000815125578673934	Plat/Adamts1/Il4r/Myc/Inhbb/Runx1/Tnfaip6/Il1b	8
BP	GO:0045589	regulation of regulatory T cell differentiation	8/776	37/17859	0.000154143107438708	0.00121008048343365	0.000815125578673934	Hspb1/Lgals9/Il2rg/Lilrb4/Bcl6/Cd44/Socs1/Irf1	8
BP	GO:2000108	positive regulation of leukocyte apoptotic process	8/776	37/17859	0.000154143107438708	0.00121008048343365	0.000815125578673934	Ccl5/Tp53/Jak3/Lgals9/Cd44/Myc/Ido1/Cd274	8
BP	GO:0032623	interleukin-2 production	11/776	68/17859	0.000154645246557825	0.00121043598450505	0.000815365048709611	Stat5a/Lilrb4/Cd83/Xcl1/Pde4b/Ripk2/Zfp36/Runx1/Abl2/Il1a/Il1b	11
BP	GO:0032663	regulation of interleukin-2 production	11/776	68/17859	0.000154645246557825	0.00121043598450505	0.000815365048709611	Stat5a/Lilrb4/Cd83/Xcl1/Pde4b/Ripk2/Zfp36/Runx1/Abl2/Il1a/Il1b	11
BP	GO:0071559	response to transforming growth factor beta	26/776	274/17859	0.000164569151692	0.0012862122932388	0.000866408932444606	Ccl5/Pdgfa/Ankrd1/Zyx/Smad3/Zfp36l1/Spry1/Adam9/Adam17/Tp53/Lrg1/Itga3/Smad1/Stat3/Spi1/Edn1/Gcnt2/Xcl1/Cflar/Itgb6/Hspa1b/Runx1/Fos/Serpine1/Thbs1/Ccl2	26
BP	GO:0045446	endothelial cell differentiation	15/776	117/17859	0.000165334903909185	0.00129029404390982	0.000869158451524759	Atoh8/Bmp4/Tnfrsf1a/Tmem100/Rap2c/S1pr3/Dll1/Xdh/Btg1/Tnf/Myd88/Abcb1b/F2rl1/Icam1/Il1b	15
BP	GO:0032890	regulation of organic acid transport	13/776	92/17859	0.000166566810781538	0.00129799636813437	0.000874346834922905	Irs2/P2ry2/Adora2a/Tp53/Trpv4/Acsl4/Edn1/Tnf/Il1a/Il1rn/Thbs1/Il1b/Ptges	13
BP	GO:0050864	regulation of B cell activation	17/776	144/17859	0.000173942803449244	0.00135348445738259	0.000911724316402176	Parp3/Stat5a/Irs2/Cdkn1a/Bst1/Zfp36l1/Tnip2/Il2rg/Bcl6/Fas/Il13ra1/Samsn1/Mnda/Cd40/Fcgr2b/Il6/Slamf8	17
BP	GO:0032869	cellular response to insulin stimulus	25/776	260/17859	0.000177719893106767	0.00138084708735009	0.000930156131386089	Kank1/Irs2/Rela/Slc9a1/Sgk1/Rab13/Zfp36l1/Ptpn2/Hif1a/Lpin1/Slc39a14/Marcks/Stat1/Ptpre/Rab8b/Cflar/Pdk4/Ptpn1/Myc/Sh2b2/Inhbb/Socs1/Serpine1/Il1b/Ccl2	25
BP	GO:0050766	positive regulation of phagocytosis	12/776	81/17859	0.000186805216536586	0.00144931309286584	0.000976275702050651	Cyba/C2/Cd47/C3/Il2rg/Tnf/Il15/F2rl1/Fcgr2b/Ptx3/Il1b/Ccl2	12
BP	GO:0019884	antigen processing and presentation of exogenous antigen	8/776	38/17859	0.00018788847724453	0.00145346137360403	0.000979070036628814	B2m/Psme2/RT1-M3-1/Tapbp/RT1-S3/Tap2/Tap1/Fcgr2b	8
BP	GO:0034110	regulation of homotypic cell-cell adhesion	8/776	38/17859	0.00018788847724453	0.00145346137360403	0.000979070036628814	C1qtnf1/Ccl5/Plaur/Alox12/Il6r/Fgg/Jak2/Il6	8
BP	GO:0032928	regulation of superoxide anion generation	7/776	29/17859	0.000192032690652217	0.0014811953824834	0.00099775201716336	Il18/Cyba/Agtr1a/Cd177/F2rl1/Olr1/Cxcl1	7
BP	GO:0034123	positive regulation of toll-like receptor signaling pathway	7/776	29/17859	0.000192032690652217	0.0014811953824834	0.00099775201716336	Cyba/Ddx3x/Tlr3/Ifi35/Rsad2/F2rl1/Tlr2	7
BP	GO:0046685	response to arsenic-containing substance	9/776	48/17859	0.000192431128268032	0.00148211126263416	0.000998368965662326	Cdkn1a/Ddx3x/Zfand2a/Zc3h12a/Daxx/Hmox1/Myc/Abcb1b/Tnfrsf11b	9
BP	GO:1903532	positive regulation of secretion by cell	32/776	372/17859	0.000194033725569116	0.00149228550332474	0.00100522246337922	C1qtnf1/Irs2/Sec24a/Ankrd1/P2ry2/Adora2a/Adam9/Trpv4/Rab5a/Hif1a/Fgr/Acsl4/Il4r/Fgg/Rab8b/Edn1/Tnf/Spp1/Cacna1b/Cd177/Cyp27b1/F2rl1/Inhbb/Jak2/Runx1/Sdc4/Il1a/Sphk1/Tlr2/Il1b/Ptges/Il6	32
BP	GO:0030968	endoplasmic reticulum unfolded protein response	11/776	70/17859	0.00020173033690752	0.00154923051488833	0.00104358134622945	Nfe2l2/Crebrf/Ppp1r15a/Atf4/Atf6/Ptpn2/Creb3l1/Casp12/Ptpn1/Eif2ak2/Atf3	11
BP	GO:0031334	positive regulation of protein-containing complex assembly	24/776	247/17859	0.000202967382968456	0.00155165262627383	0.00104521291121354	Whamm/Ap1ar/Pcsk5/Ddx3x/Gda/Hsp90aa1/Lcp1/Tp53/Piezo1/Wars1/Ptk2b/Fas/Tnf/Myd88/Abca1/Spidr/Mmp3/Plek/Hspa1b/Ccl11/Csf3/Icam1/Isg15/Gbp5	24
BP	GO:0002577	regulation of antigen processing and presentation	6/776	21/17859	0.000204388287061546	0.00155165262627383	0.00104521291121354	Nod1/Tapbpl/Tap2/Fgl2/Ccl19/Thbs1	6
BP	GO:0032305	positive regulation of icosanoid secretion	6/776	21/17859	0.000204388287061546	0.00155165262627383	0.00104521291121354	P2ry2/Trpv4/Edn1/Il1a/Il1b/Ptges	6
BP	GO:0034755	iron ion transmembrane transport	6/776	21/17859	0.000204388287061546	0.00155165262627383	0.00104521291121354	Slc39a8/Slc11a2/Slc39a14/Slc25a28/Hamp/Lcn2	6
BP	GO:0045953	negative regulation of natural killer cell mediated cytotoxicity	6/776	21/17859	0.000204388287061546	0.00155165262627383	0.00104521291121354	Serpinb9/Lgals9/RT1-A1/RT1-S3/Tap2/Tap1	6
BP	GO:0060149	negative regulation of posttranscriptional gene silencing	6/776	21/17859	0.000204388287061546	0.00155165262627383	0.00104521291121354	Tp53/Stat3/Adar/Zc3h12a/Tnf/Il6	6
BP	GO:0060967	negative regulation of gene silencing by RNA	6/776	21/17859	0.000204388287061546	0.00155165262627383	0.00104521291121354	Tp53/Stat3/Adar/Zc3h12a/Tnf/Il6	6
BP	GO:0090594	inflammatory response to wounding	6/776	21/17859	0.000204388287061546	0.00155165262627383	0.00104521291121354	Hif1a/Hmox1/Clec10a/Cd44/Il1a/Timp1	6
BP	GO:0050732	negative regulation of peptidyl-tyrosine phosphorylation	10/776	59/17859	0.000205964705282509	0.00155915281898859	0.00105026513626013	Il18/Mvp/Ntf3/Ptpn2/Lilrb4/Sfrp2/Samsn1/Parp14/Socs1/Irf1	10
BP	GO:1903793	positive regulation of anion transport	10/776	59/17859	0.000205964705282509	0.00155915281898859	0.00105026513626013	P2ry2/Adora2a/Atf4/Trpv4/Abcb1a/Edn1/Cebpb/Il1a/Il1b/Ptges	10
BP	GO:0015908	fatty acid transport	13/776	94/17859	0.000207508103407337	0.00156859549209055	0.00105662584076024	Irs2/Plin2/Slc2a1/P2ry2/Tp53/Trpv4/Acsl4/Edn1/Pla2g2a/Il1a/Thbs1/Il1b/Ptges	13
BP	GO:0034660	ncRNA metabolic process	36/776	440/17859	0.000213788592235261	0.00161376887500662	0.00108705520508287	Nolc1/Eif6/Nop14/Mak16/Shq1/Ddx3x/Fbl/Rela/Tars1/Trmt10a/Ftsj3/Yars1/Utp20/Gtpbp4/Trmt61a/Slfn13/Nol8/Rars1/Wdr43/Pop1/Heatr1/Xrn1/Wdr46/Qtrt1/Ddx21/Trmt6/Gar1/Qtrt2/Stat3/Wars1/Rrp9/Adar/Zc3h12a/Nfkb1/Rcl1/Il6	36
BP	GO:2001243	negative regulation of intrinsic apoptotic signaling pathway	14/776	107/17859	0.000217805018383127	0.00164174792661763	0.00110590224951289	Nfe2l2/Ddx3x/Ngf/Plaur/Dnaja1/Hspb1/Hsph1/Creb3l1/Hif1a/Sod2/Sfrp2/Cd44/Ptpn1/Hspa1b	14
BP	GO:0051047	positive regulation of secretion	35/776	424/17859	0.000220156591031789	0.00165711615891683	0.00111625448592822	C1qtnf1/Irs2/Cyba/Sec24a/Ankrd1/P2ry2/Adora2a/Adam9/Trpv4/Rab5a/Hif1a/Fgr/Acsl4/Il4r/Fgg/Rab8b/Edn1/Tnf/Spp1/Cacna1b/S100a9/Cd177/Cyp27b1/F2rl1/S100a8/Inhbb/Jak2/Runx1/Sdc4/Il1a/Sphk1/Tlr2/Il1b/Ptges/Il6	35
BP	GO:0140374	antiviral innate immune response	5/776	14/17859	0.000220534879763599	0.00165760897569831	0.00111658645356978	Rnf135/Ddx58/Mx1/Cxcl10/Oas1a	5
BP	GO:0035196	production of miRNAs involved in gene silencing by miRNA	9/776	49/17859	0.000226757022115253	0.00169715460478634	0.00114322489145528	Ddx3x/Bmp4/Tp53/Ripk1/Stat3/Adar/Zc3h12a/Tnf/Il6	9
BP	GO:0042149	cellular response to glucose starvation	9/776	49/17859	0.000226757022115253	0.00169715460478634	0.00114322489145528	Asns/Nfe2l2/Slc2a1/Atf4/Mybbp1a/Tp53/Zc3h12a/Upp1/Nuak2	9
BP	GO:0060964	regulation of gene silencing by miRNA	9/776	49/17859	0.000226757022115253	0.00169715460478634	0.00114322489145528	Bmp4/Tp53/Ripk1/Stat3/Zc3h12a/Nfkb1/Tnf/Zfp36/Il6	9
BP	GO:0032743	positive regulation of interleukin-2 production	8/776	39/17859	0.000227471122708744	0.00169770349187836	0.00114359462876998	Stat5a/Cd83/Pde4b/Ripk2/Runx1/Abl2/Il1a/Il1b	8
BP	GO:0034142	toll-like receptor 4 signaling pathway	8/776	39/17859	0.000227471122708744	0.00169770349187836	0.00114359462876998	Ifi35/Nmi/F2rl1/Nfkbia/Ripk2/Cd14/Acod1/Oas1a	8
BP	GO:0050672	negative regulation of lymphocyte proliferation	13/776	95/17859	0.000231024196868156	0.00171937811686006	0.00115819493137185	Bmp4/Lgals9/Lilrb4/Xcl1/Cd44/Tnfrsf14/Cebpb/Mnda/Sdc4/Il2ra/Fcgr2b/Ido1/Cd274	13
BP	GO:1900407	regulation of cellular response to oxidative stress	13/776	95/17859	0.000231024196868156	0.00171937811686006	0.00115819493137185	Nfe2l2/Atf4/Hspb1/Tp53/Hsph1/Hif1a/Ripk1/Sod2/Hgf/Reg3b/Tnf/Mmp3/Gch1	13
BP	GO:0055076	transition metal ion homeostasis	16/776	134/17859	0.000234467295094663	0.00174255567560536	0.00117380762924043	Slc39a8/B2m/Slc30a7/Cyb561/Hif1a/Slc11a2/Slc39a14/Sod2/Hmox1/Steap4/Cp/Myc/Hamp/Lcn2/Mt1/Mt2A	16
BP	GO:0031102	neuron projection regeneration	12/776	83/17859	0.000236326610929804	0.00175391416150845	0.00118145884956946	Epha4/Adm/Adam17/Prrx1/Lrig2/Hgf/Vcan/Fas/Spp1/Tnc/Gfap/Jak2	12
BP	GO:0071715	icosanoid transport	10/776	60/17859	0.000237675823576581	0.00176146040438084	0.00118654209458695	P2ry2/Tp53/Trpv4/Acsl4/Edn1/Pla2g2a/Il1a/Il1b/Ptges/Nos2	10
BP	GO:0045444	fat cell differentiation	25/776	265/17859	0.000238673059725045	0.00176638064732264	0.00118985643270748	Grk5/Ccr5/Smad3/Zfp36l1/Pim1/Plac8/Trpv4/Lrg1/Noct/Lpin1/Egr2/Tph1/Sod2/Arid5b/Zc3h12a/Sfrp2/Tnf/Steap4/Cebpb/Sh2b2/Inhbb/Zfp36/Psmb8/Socs1/Cebpd	25
BP	GO:0046916	cellular transition metal ion homeostasis	14/776	108/17859	0.000240440030754536	0.00177697590372146	0.00119699353195131	Slc39a8/Slc30a7/Cyb561/Hif1a/Slc11a2/Slc39a14/Hmox1/Steap4/Cp/Myc/Hamp/Lcn2/Mt1/Mt2A	14
BP	GO:0043534	blood vessel endothelial cell migration	15/776	121/17859	0.00024082118682749	0.00177731402367531	0.00119722129384551	Stat5a/Nfe2l2/Clec14a/Adam17/Hspb1/Hif1a/Gadd45a/Alox12/Rhoj/Hmox1/Ptk2b/Tnf/Fgf2/Cd40/Thbs1	15
BP	GO:0032026	response to magnesium ion	7/776	30/17859	0.000241165171748774	0.00177737725326391	0.00119726388609925	Slc41a1/Hp/C3/Cd14/Tnfrsf11b/Sphk1/Thbs1	7
BP	GO:0008360	regulation of cell shape	17/776	148/17859	0.000242430917910183	0.00178422421389731	0.00120187608572139	Rnd3/Rhob/Shroom3/Rac2/Fgr/Rhoj/Hck/Ptk2b/Rhoh/Ccl12/Ccl11/Ccl3/Rnd1/Ccl7/Icam1/Ccl2/Il6	17
BP	GO:0071478	cellular response to radiation	20/776	191/17859	0.000252827263459236	0.00185815765474409	0.00125167859024786	Cyba/Cdkn1a/Rhob/Net1/Ppp1r15a/Atf4/Tp53/Nampt/Hif1a/Gadd45a/N4bp1/Trex1/Sfrp2/Spidr/Itgb6/Mmp3/Myc/Hamp/Lcn2/Timp1	20
BP	GO:0060562	epithelial tube morphogenesis	33/776	394/17859	0.000253523367651926	0.0018606929711739	0.00125338641158723	Epha4/Adm/Rhob/Shroom3/Flt1/Smad3/Bmp4/Prkacb/Spry1/Dll1/Bcl10/B4galt1/Hif1a/Agtr1a/Alox12/Edn1/Sfrp2/Casp8/Tnf/Pgf/Kif26b/Tnc/Tgif1/Cd44/Epha7/Fgf2/Myc/Csf1/Sdc4/Abl2/Lcn2/Ccl11/Cxcl10	33
BP	GO:0021675	nerve development	13/776	96/17859	0.000256784109950866	0.0018768262050064	0.00126425396274902	Ngf/Bdnf/Tcirg1/Slc1a3/Sulf1/Ece1/Ntf3/Atp8b1/Egr2/Lrig2/Edn1/Ephb1/Vcam1	13
BP	GO:0032945	negative regulation of mononuclear cell proliferation	13/776	96/17859	0.000256784109950866	0.0018768262050064	0.00126425396274902	Bmp4/Lgals9/Lilrb4/Xcl1/Cd44/Tnfrsf14/Cebpb/Mnda/Sdc4/Il2ra/Fcgr2b/Ido1/Cd274	13
BP	GO:0043535	regulation of blood vessel endothelial cell migration	13/776	96/17859	0.000256784109950866	0.0018768262050064	0.00126425396274902	Stat5a/Nfe2l2/Adam17/Hspb1/Hif1a/Gadd45a/Alox12/Rhoj/Hmox1/Tnf/Fgf2/Cd40/Thbs1	13
BP	GO:0002429	immune response-activating cell surface receptor signaling pathway	21/776	206/17859	0.00025935308027058	0.00189299169745703	0.00127514324372559	Rnf31/Rela/Nectin2/Fyb1/Elf1/Cd47/Ptpn2/Bcl10/Tec/Lilrb4/Zc3h12a/Pde4b/Fcnb/Sh2b2/Cacnb3/Ripk2/Plscr1/Mnda/Tlr2/Nfkbiz/Fcgr2b	21
BP	GO:1904892	regulation of receptor signaling pathway via STAT	15/776	122/17859	0.000263788378961921	0.00192271612120938	0.00129516599299193	Socs2/Ptpn2/Agtr1a/Gadd45a/Il6r/Cenpj/Mgat5/Ptk2b/Tnf/Jak2/Parp14/Socs1/Bcl3/Irf1/Il6	15
BP	GO:0030336	negative regulation of cell migration	27/776	298/17859	0.000264270072865556	0.0019235812034541	0.00129574872337638	Kank1/Epha4/Nfe2l2/Rhob/Gtpbp4/Ccr5/Sulf1/Rap2c/Lrch1/Gadd45a/Sp100/Stat3/Adamts9/Sfrp2/Fas/Tnf/Cd200/Trib1/Fgf2/Cx3cl1/Timp1/Serpine1/Il1rn/Thbs1/Has1/Ccl2/Slamf8	27
BP	GO:1903201	regulation of oxidative stress-induced cell death	12/776	84/17859	0.000265009633211589	0.00192631830780276	0.0012975924716201	Nfe2l2/Atf4/Hspb1/Tp53/Hsph1/Hif1a/Ripk1/Sod2/Hgf/Reg3b/Tnf/Mmp3	12
BP	GO:0061756	leukocyte adhesion to vascular endothelial cell	9/776	50/17859	0.000266013940307378	0.0019309696845052	0.00130072569802786	Rela/Slc39a8/Tnf/Madcam1/Icam1/Sele/Vcam1/Selp/Il6	9
BP	GO:2000146	negative regulation of cell motility	28/776	314/17859	0.000266581501864334	0.00193244237808359	0.00130171772312183	Kank1/Epha4/Nfe2l2/Ap1ar/Rhob/Gtpbp4/Ccr5/Sulf1/Rap2c/Lrch1/Gadd45a/Sp100/Stat3/Adamts9/Sfrp2/Fas/Tnf/Cd200/Trib1/Fgf2/Cx3cl1/Timp1/Serpine1/Il1rn/Thbs1/Has1/Ccl2/Slamf8	28
BP	GO:0002716	negative regulation of natural killer cell mediated immunity	6/776	22/17859	0.00027076808575479	0.00195743531570891	0.00131855328325482	Serpinb9/Lgals9/RT1-A1/RT1-S3/Tap2/Tap1	6
BP	GO:0071636	positive regulation of transforming growth factor beta production	6/776	22/17859	0.00027076808575479	0.00195743531570891	0.00131855328325482	Smad3/Lgals9/Xcl1/Cd200/Cx3cl1/Thbs1	6
BP	GO:0034113	heterotypic cell-cell adhesion	10/776	61/17859	0.000273377464310061	0.00197276639284437	0.00132888049148007	Cd47/Fgg/Gcnt2/Tnf/Cd44/Cd200/Madcam1/Il1rn/Vcam1/Il1b	10
BP	GO:1903670	regulation of sprouting angiogenesis	8/776	40/17859	0.000273633383419628	0.00197276639284437	0.00132888049148007	Flt1/Dll1/Smad1/Creb3l1/Rhoj/Adamts9/Fgf2/Thbs1	8
BP	GO:0002757	immune response-activating signal transduction	21/776	207/17859	0.000277132235678306	0.00199527678921106	0.00134404378029911	Rnf31/Rela/Nectin2/Fyb1/Elf1/Cd47/Ptpn2/Bcl10/Tec/Lilrb4/Zc3h12a/Pde4b/Fcnb/Sh2b2/Cacnb3/Ripk2/Plscr1/Mnda/Tlr2/Nfkbiz/Fcgr2b	21
BP	GO:0048511	rhythmic process	33/776	396/17859	0.000277935647362041	0.00199834599100604	0.00134611123359949	Il18/Stat5a/Ngf/Top1/Bdnf/Adora2a/Atf4/Mybbp1a/Tp53/Noct/Nfil3/Nampt/Egr2/Tph1/Casp1/Prf1/Crem/Adamts1/Pglyrp1/Ces1d/Abcb1a/Reg3b/Has2/Fas/Tnf/Ass1/Casp12/Runx1/Cyp7b1/Has1/Ptx3/Nos2/Il6	33
BP	GO:0022612	gland morphogenesis	18/776	164/17859	0.000284825141128788	0.0020451062640128	0.0013776095472368	Il18/Stat5a/Pdgfa/Bmp4/Sulf1/Tgm2/B4galt1/Hgf/Tnf/Cflar/Cp/Tnc/Cd44/Cebpb/Csf1/Cyp7b1/Ccl11/Il6	18
BP	GO:0043523	regulation of neuron apoptotic process	26/776	284/17859	0.000290133573342779	0.00208040298395587	0.0014013858659716	Il18/Ngf/Bdnf/Adora2a/Atf4/Tnfrsf1a/Tp53/Ntf3/Hif1a/Sod2/Reg3b/Hmox1/Foxq1/Ptk2b/Btg2/Fas/Tnf/Epha7/Cebpb/Jak2/Cx3cl1/Lcn2/Ccl3/Mt1/Il1b/Ccl2	26
BP	GO:0001649	osteoblast differentiation	22/776	223/17859	0.000297499186008375	0.00213033538737619	0.00143502096693371	Il18/H3f3b/Smad3/Bmp4/Tcirg1/Atf4/Il6st/Noct/Smad1/Creb3l1/Ccn1/Adar/Sfrp2/Tnf/Spp1/Fgf2/Cebpb/Mnda/Junb/Ccl3/Cebpd/Il6	22
BP	GO:0051883	killing of cells in other organism involved in symbiotic interaction	7/776	31/17859	0.000299931796875483	0.00213908289588585	0.00144091339973757	Ccr5/Myd88/Reg3g/Trem1/Camp/F2rl1/Cxcl1	7
BP	GO:0071305	cellular response to vitamin D	7/776	31/17859	0.000299931796875483	0.00213908289588585	0.00144091339973757	Pim1/Adamts1/Tnc/Trem1/Il15/Cyp27b1/Nos2	7
BP	GO:2000637	positive regulation of gene silencing by miRNA	7/776	31/17859	0.000299931796875483	0.00213908289588585	0.00144091339973757	Bmp4/Tp53/Ripk1/Stat3/Nfkb1/Zfp36/Il6	7
BP	GO:0031050	dsRNA processing	9/776	51/17859	0.000310735603232636	0.0022101851832614	0.00148880880333715	Ddx3x/Bmp4/Tp53/Ripk1/Stat3/Adar/Zc3h12a/Tnf/Il6	9
BP	GO:0070918	production of small RNA involved in gene silencing by RNA	9/776	51/17859	0.000310735603232636	0.0022101851832614	0.00148880880333715	Ddx3x/Bmp4/Tp53/Ripk1/Stat3/Adar/Zc3h12a/Tnf/Il6	9
BP	GO:0001655	urogenital system development	35/776	432/17859	0.000313064076188429	0.00222376211759046	0.00149795439869474	Stat5a/Epha4/Pcsk5/Pdgfa/Plaur/Bdnf/Smad3/Bmp4/Spry1/Sulf1/Dll1/Itga3/Smad1/Tiparp/Agtr1a/Stat1/Aldh1a2/Trex1/Il6r/Adamts1/Vcan/Arid5b/Has2/Spp1/Cflar/Pgf/Ass1/Kif26b/Tnc/Cd44/Epha7/Fgf2/Myc/Sdc4/Cyp7b1	35
BP	GO:0006469	negative regulation of protein kinase activity	21/776	209/17859	0.000315922639281283	0.00224106300609306	0.00150960849686864	Cdkn1a/Mvp/Dnaja1/Bmp4/Adora2a/Spry1/Hspb1/Ptpn2/Gadd45g/Aida/Gadd45a/Wars1/Lilrb4/Adar/Sfrp2/Irak3/Gadd45b/Trib1/Ptpn1/Il1b/Il6	21
BP	GO:0002517	T cell tolerance induction	5/776	15/17859	0.000319010665253699	0.00224195956920338	0.00151021243316389	Lilrb4/RT1-A1/Runx1/Il2ra/Ido1	5
BP	GO:0014841	skeletal muscle satellite cell proliferation	5/776	15/17859	0.000319010665253699	0.00224195956920338	0.00151021243316389	Stat3/Cflar/Fgf2/Ephb1/Jak2	5
BP	GO:0034116	positive regulation of heterotypic cell-cell adhesion	5/776	15/17859	0.000319010665253699	0.00224195956920338	0.00151021243316389	Fgg/Gcnt2/Tnf/Cd44/Il1b	5
BP	GO:0046642	negative regulation of alpha-beta T cell proliferation	5/776	15/17859	0.000319010665253699	0.00224195956920338	0.00151021243316389	Lgals9/Xcl1/Cd44/Tnfrsf14/Cd274	5
BP	GO:0060330	regulation of response to interferon-gamma	5/776	15/17859	0.000319010665253699	0.00224195956920338	0.00151021243316389	Ptpn2/Parp9/Parp14/Socs1/Irgm	5
BP	GO:0060334	regulation of interferon-gamma-mediated signaling pathway	5/776	15/17859	0.000319010665253699	0.00224195956920338	0.00151021243316389	Ptpn2/Parp9/Parp14/Socs1/Irgm	5
BP	GO:1903799	negative regulation of production of miRNAs involved in gene silencing by miRNA	5/776	15/17859	0.000319010665253699	0.00224195956920338	0.00151021243316389	Tp53/Stat3/Zc3h12a/Tnf/Il6	5
BP	GO:0050886	endocrine process	14/776	111/17859	0.000320876408483384	0.00225208488550126	0.00151703297478864	C1qtnf1/Cyba/Pcsk5/Tp53/Ece1/Agtr1a/Fst/Rab8b/Edn1/Cyp27b1/F2rl1/Inhbb/Runx1/Il1b	14
BP	GO:0022604	regulation of cell morphogenesis	29/776	334/17859	0.000326334762951982	0.00228419718169323	0.0015386642252504	Kank1/Epha4/Rnd3/Ap1ar/Rhob/Shroom3/Sgk1/Net1/Rac2/Smad1/Marcks/Fgr/Rhoj/Hck/Tiam1/Mov10/Reg1a/Ptk2b/Rhoh/Has2/Cd44/Ccl12/Ccl11/Ccl3/Rnd1/Ccl7/Icam1/Ccl2/Il6	29
BP	GO:0033028	myeloid cell apoptotic process	8/776	41/17859	0.000327176006964553	0.00228419718169323	0.0015386642252504	Il18/Stat5a/Ccl5/Ccr5/Adam17/Cd44/Fcgr2b/Il6	8
BP	GO:0045066	regulatory T cell differentiation	8/776	41/17859	0.000327176006964553	0.00228419718169323	0.0015386642252504	Hspb1/Lgals9/Il2rg/Lilrb4/Bcl6/Cd44/Socs1/Irf1	8
BP	GO:0072538	T-helper 17 type immune response	8/776	41/17859	0.000327176006964553	0.00228419718169323	0.0015386642252504	Il17ra/Stat3/Il6r/Arid5a/Zc3h12a/Batf/Nfkbiz/Il6	8
BP	GO:0006986	response to unfolded protein	14/776	112/17859	0.000352363126127116	0.00244810347811533	0.0016490735877254	Nfe2l2/Crebrf/Ppp1r15a/Atf4/Atf6/Ptpn2/Creb3l1/Daxx/Casp12/Ptpn1/Hspa1b/Eif2ak2/Atf3/Chac1	14
BP	GO:0045649	regulation of macrophage differentiation	6/776	23/17859	0.000352963022698643	0.00244810347811533	0.0016490735877254	Hcls1/Ptpn2/Ripk1/Casp8/Trib1/Csf1	6
BP	GO:0051043	regulation of membrane protein ectodomain proteolysis	6/776	23/17859	0.000352963022698643	0.00244810347811533	0.0016490735877254	Adam9/Tnfrsf1b/Lrig2/Tnf/Timp1/Il1b	6
BP	GO:0060547	negative regulation of necrotic cell death	6/776	23/17859	0.000352963022698643	0.00244810347811533	0.0016490735877254	Rnf31/Ripk1/Birc2/Casp8/Cflar/Birc3	6
BP	GO:0070230	positive regulation of lymphocyte apoptotic process	6/776	23/17859	0.000352963022698643	0.00244810347811533	0.0016490735877254	Ccl5/Tp53/Lgals9/Myc/Ido1/Cd274	6
BP	GO:0007160	cell-matrix adhesion	22/776	226/17859	0.000358507909514643	0.00248331165035045	0.0016727902595998	Whamm/Rin2/Pcsk5/Bst1/Zyx/Smad3/Adam9/B4galt1/Adamts9/Bcl6/Tiam1/Fgg/Ptk2b/Trem1/Itgb6/Csf1/Sdc4/Madcam1/Plet1/Serpine1/Thbs1/Vcam1	22
BP	GO:0043277	apoptotic cell clearance	9/776	52/17859	0.000361493029674603	0.00249745966655244	0.00168232054295832	C2/Rac2/Tgm2/C3/Trex1/Rhoh/Fcnb/Thbs1/Ccl2	9
BP	GO:0043507	positive regulation of JUN kinase activity	9/776	52/17859	0.000361493029674603	0.00249745966655244	0.00168232054295832	Epha4/Tiam1/Edn1/Ptk2b/Tnf/Ptpn1/Ccl19/Il1rn/Il1b	9
BP	GO:0002478	antigen processing and presentation of exogenous peptide antigen	7/776	32/17859	0.000369659182110243	0.00253078036951186	0.0017047657915624	B2m/RT1-M3-1/Tapbp/RT1-S3/Tap2/Tap1/Fcgr2b	7
BP	GO:0002828	regulation of type 2 immune response	7/776	32/17859	0.000369659182110243	0.00253078036951186	0.0017047657915624	Il18/Bcl6/Il4r/Xcl1/Rsad2/Ido1/Il6	7
BP	GO:0036037	CD8-positive, alpha-beta T cell activation	7/776	32/17859	0.000369659182110243	0.00253078036951186	0.0017047657915624	Lilrb4/Xcl1/RT1-S3/Runx1/Socs1/Irf1/Cd274	7
BP	GO:0060148	positive regulation of posttranscriptional gene silencing	7/776	32/17859	0.000369659182110243	0.00253078036951186	0.0017047657915624	Bmp4/Tp53/Ripk1/Stat3/Nfkb1/Zfp36/Il6	7
BP	GO:0090025	regulation of monocyte chemotaxis	7/776	32/17859	0.000369659182110243	0.00253078036951186	0.0017047657915624	Ccl5/Cxcl17/Serpine1/Ccl1/Ccl2/Cxcl10/Slamf8	7
BP	GO:2000352	negative regulation of endothelial cell apoptotic process	7/776	32/17859	0.000369659182110243	0.00253078036951186	0.0017047657915624	Nfe2l2/Tnip2/Fgg/Abl2/Serpine1/Angptl4/Icam1	7
BP	GO:2000406	positive regulation of T cell migration	7/776	32/17859	0.000369659182110243	0.00253078036951186	0.0017047657915624	Ccl5/Adam17/Lgals9/Xcl1/Tnfrsf14/Ccl20/Cxcl10	7
BP	GO:0050767	regulation of neurogenesis	36/776	453/17859	0.000372695612810199	0.00254827619649193	0.00171655120276996	Epha4/Sema4b/Rela/Ngf/Sgk1/Flt1/Bdnf/B2m/Ccr5/Bmp4/Il6st/Tp53/Dll1/Tgm2/Ntf3/Smad1/Hif1a/Ifrd1/Egr2/Tnfrsf1b/Marcks/Nkx6-2/Tiam1/Fas/Tnf/Spp1/Trpc6/Epha7/Myc/Gfap/Zfp365/Cx3cl1/Ccl11/Tlr2/Il1b/Il6	36
BP	GO:0097421	liver regeneration	11/776	75/17859	0.000375069539997007	0.0025612029541806	0.00172525883088694	Il18/Flt1/Reg1a/Hmox1/Fas/Tnf/Myc/Cebpb/Hamp/Nfkbia/Il6	11
BP	GO:0010976	positive regulation of neuron projection development	22/776	227/17859	0.00038114687573604	0.00259935301740705	0.00175095719788784	Nfe2l2/Ankrd1/Twf1/Ngf/Bdnf/P2ry2/Bmp4/Adam17/Hspb1/Itga3/Enc1/Marcks/Adamts1/Hgf/Tiam1/Ptk2b/Cflar/S100a9/Cx3cl1/Abl2/Sphk1/Il6	22
BP	GO:0001667	ameboidal-type cell migration	36/776	454/17859	0.000388452438359714	0.00264577052810813	0.00178222462248382	Kank1/Stat5a/Atoh8/Nfe2l2/Rin2/Rhob/Sema4b/Clec14a/Rab13/Bmp4/Adam9/Adam17/Hspb1/Itga3/Hif1a/Gadd45a/Sp100/Alox12/Rhoj/Adamts9/Arid5b/Zc3h12a/Edn1/Hmox1/Ptk2b/Has2/Tnf/Tpbg/Fgf2/Sdc4/Lcn2/Timp1/Cd40/Serpine1/Thbs1/Has1	36
BP	GO:0051271	negative regulation of cellular component movement	28/776	322/17859	0.000400961702533676	0.00272746606126566	0.0018372557709502	Kank1/Epha4/Nfe2l2/Ap1ar/Rhob/Gtpbp4/Ccr5/Sulf1/Rap2c/Lrch1/Gadd45a/Sp100/Stat3/Adamts9/Sfrp2/Fas/Tnf/Cd200/Trib1/Fgf2/Cx3cl1/Timp1/Serpine1/Il1rn/Thbs1/Has1/Ccl2/Slamf8	28
BP	GO:0000768	syncytium formation by plasma membrane fusion	10/776	64/17859	0.000408412569238599	0.00277103483277252	0.001866604248653	Adam9/Adamts15/Casp1/Stat1/Il4r/Cflar/Cd44/Sbno2/Cxcl10/Cxcl9	10
BP	GO:0140253	cell-cell fusion	10/776	64/17859	0.000408412569238599	0.00277103483277252	0.001866604248653	Adam9/Adamts15/Casp1/Stat1/Il4r/Cflar/Cd44/Sbno2/Cxcl10/Cxcl9	10
BP	GO:0032715	negative regulation of interleukin-6 production	9/776	53/17859	0.000418895303067723	0.00283128343234166	0.00190718847033116	Prg4/Tnfrsf1a/Lilrb4/Hgf/Zc3h12a/Tnf/Irak3/Slamf1/Cd200	9
BP	GO:0045687	positive regulation of glial cell differentiation	9/776	53/17859	0.000418895303067723	0.00283128343234166	0.00190718847033116	Rela/Il6st/Ntf3/Egr2/Tnfrsf1b/Nkx6-2/Zfp365/Tlr2/Il1b	9
BP	GO:0061028	establishment of endothelial barrier	9/776	53/17859	0.000418895303067723	0.00283128343234166	0.00190718847033116	Tnfrsf1a/Rap2c/S1pr3/Tnf/Myd88/Abcb1b/F2rl1/Icam1/Il1b	9
BP	GO:0046425	regulation of receptor signaling pathway via JAK-STAT	14/776	114/17859	0.00042332462476631	0.00285757603393207	0.00192489950061355	Socs2/Ptpn2/Agtr1a/Gadd45a/Il6r/Cenpj/Ptk2b/Tnf/Jak2/Parp14/Socs1/Bcl3/Irf1/Il6	14
BP	GO:0030198	extracellular matrix organization	27/776	308/17859	0.000445489193821104	0.00299781151483657	0.00201936390119502	Slc39a8/Smad3/Lcp1/Tnfrsf1a/Sulf1/Creb3l1/B4galt1/Adamts15/Tnfrsf1b/Ccn1/Adamts9/Adamts1/Nfkb2/Has2/Sfrp2/Tnf/Cflar/Mmp3/Gfap/Tnfrsf11b/Abl2/Adamts4/Ibsp/Bcl3/Has1/Ptx3/Il6	27
BP	GO:0001763	morphogenesis of a branching structure	23/776	245/17859	0.000446987344690399	0.00299781151483657	0.00201936390119502	Adm/Pdgfa/Flt1/Bmp4/Spry1/Sulf1/Tgm2/B4galt1/Agtr1a/Hgf/Edn1/Sfrp2/Tnf/Pgf/Tnc/Cd44/Epha7/Fgf2/Myc/Csf1/Ccl11/Il1b/Il6	23
BP	GO:0014857	regulation of skeletal muscle cell proliferation	5/776	16/17859	0.000447493660735181	0.00299781151483657	0.00201936390119502	Stat3/Cflar/Fgf2/Ephb1/Jak2	5
BP	GO:0071639	positive regulation of monocyte chemotactic protein-1 production	5/776	16/17859	0.000447493660735181	0.00299781151483657	0.00201936390119502	Trpv4/Lgals9/Il1a/Il1b/Oas1a	5
BP	GO:0090650	cellular response to oxygen-glucose deprivation	5/776	16/17859	0.000447493660735181	0.00299781151483657	0.00201936390119502	Ppp1r15a/Atf4/Nampt/Cacnb3/Lcn2	5
BP	GO:1902916	positive regulation of protein polyubiquitination	5/776	16/17859	0.000447493660735181	0.00299781151483657	0.00201936390119502	Ddx3x/Birc2/Nmi/Hamp/Birc3	5
BP	GO:0046426	negative regulation of receptor signaling pathway via JAK-STAT	6/776	24/17859	0.000453455759795049	0.00301488340169883	0.00203086374095623	Socs2/Ptpn2/Parp14/Socs1/Bcl3/Irf1	6
BP	GO:0060252	positive regulation of glial cell proliferation	6/776	24/17859	0.000453455759795049	0.00301488340169883	0.00203086374095623	Flt1/Tnf/Myc/Gfap/Il1b/Il6	6
BP	GO:0071243	cellular response to arsenic-containing substance	6/776	24/17859	0.000453455759795049	0.00301488340169883	0.00203086374095623	Ddx3x/Zfand2a/Zc3h12a/Daxx/Hmox1/Myc	6
BP	GO:0071498	cellular response to fluid shear stress	6/776	24/17859	0.000453455759795049	0.00301488340169883	0.00203086374095623	Nfe2l2/Ptk2b/Has2/Spp1/Ass1/Tfpi2	6
BP	GO:0090026	positive regulation of monocyte chemotaxis	6/776	24/17859	0.000453455759795049	0.00301488340169883	0.00203086374095623	Ccl5/Cxcl17/Serpine1/Ccl1/Ccl2/Cxcl10	6
BP	GO:1901522	positive regulation of transcription from RNA polymerase II promoter involved in cellular response to chemical stimulus	6/776	24/17859	0.000453455759795049	0.00301488340169883	0.00203086374095623	Nfe2l2/Rela/Atf4/Tp53/Smad1/Hif1a	6
BP	GO:0071634	regulation of transforming growth factor beta production	8/776	43/17859	0.000459903139676334	0.00305391821697355	0.00205715808817102	Smad3/Hif1a/Lgals9/Xcl1/Cd200/Itgb6/Cx3cl1/Thbs1	8
BP	GO:0046173	polyol biosynthetic process	10/776	65/17859	0.000464190931592461	0.00307853284919706	0.0020737388169818	Cyp27a1/Sptlc2/Itpkc/Ptk2b/Fgf2/Plek/Cyp27b1/Gch1/Sphk1/P2ry6	10
BP	GO:0043062	extracellular structure organization	27/776	309/17859	0.000468561350081372	0.00310363324260149	0.00209064676069201	Slc39a8/Smad3/Lcp1/Tnfrsf1a/Sulf1/Creb3l1/B4galt1/Adamts15/Tnfrsf1b/Ccn1/Adamts9/Adamts1/Nfkb2/Has2/Sfrp2/Tnf/Cflar/Mmp3/Gfap/Tnfrsf11b/Abl2/Adamts4/Ibsp/Bcl3/Has1/Ptx3/Il6	27
BP	GO:0035094	response to nicotine	11/776	77/17859	0.000472948596454888	0.00312878228790818	0.00210758747694135	Rela/Ngf/B2m/Edn1/Hmox1/Nfkb1/Tnf/Casp12/Msx1/Serpine1/Vcam1	11
BP	GO:0033673	negative regulation of kinase activity	22/776	231/17859	0.000484690378336522	0.00320246173915864	0.0021572188908507	Irs2/Cdkn1a/Mvp/Dnaja1/Bmp4/Adora2a/Spry1/Hspb1/Ptpn2/Gadd45g/Aida/Gadd45a/Wars1/Lilrb4/Adar/Sfrp2/Irak3/Gadd45b/Trib1/Ptpn1/Il1b/Il6	22
BP	GO:0014065	phosphatidylinositol 3-kinase signaling	16/776	143/17859	0.000491076962799386	0.00324061871217179	0.00218292191237166	Il18/Ccl5/Pdgfa/Flt1/Hcls1/Zfp36l1/Fgr/Hgf/Reg1a/Edn1/Tnf/Fgf2/F2rl1/Jak2/Csf3/Selp	16
BP	GO:0045229	external encapsulating structure organization	27/776	310/17859	0.000492678069978008	0.00324714066270331	0.00218731518106235	Slc39a8/Smad3/Lcp1/Tnfrsf1a/Sulf1/Creb3l1/B4galt1/Adamts15/Tnfrsf1b/Ccn1/Adamts9/Adamts1/Nfkb2/Has2/Sfrp2/Tnf/Cflar/Mmp3/Gfap/Tnfrsf11b/Abl2/Adamts4/Ibsp/Bcl3/Has1/Ptx3/Il6	27
BP	GO:0003018	vascular process in circulatory system	23/776	247/17859	0.000501168786847656	0.00329899801429283	0.00222224695155332	Il18/Adm/Flt1/Slc2a1/P2ry2/Adora2a/Rap1gds1/Trpv4/Ece1/Hif1a/Agtr1a/Sod2/Abcb1a/Fgg/Edn1/Slc1a5/Tnf/F2rl1/Hspa1b/Cx3cl1/Gch1/Olr1/Icam1	23
BP	GO:0045638	negative regulation of myeloid cell differentiation	12/776	90/17859	0.000506674909768661	0.00333110464871481	0.00224387438817491	Stat5a/Zfp36l1/Dll1/Ptpn2/Lilrb4/Ptk2b/Trib1/Myc/Nfkbia/Zfp36/Runx1/Ccl3	12
BP	GO:0034248	regulation of cellular amide metabolic process	35/776	444/17859	0.000518256054501235	0.00340302209764814	0.00229231889495035	Nolc1/Epha4/Eif6/Nfe2l2/Ddx3x/Rela/Tent4a/Zfp36l1/Ppp1r15a/Atf4/Tp53/Noct/Xrn1/Prr16/Ascc3/Enc1/Gsap/Stat3/Dcp2/Ccn1/Mov10/Zc3h12a/Ptk2b/Btg2/Tnf/Pdk4/Gzmb/S100a9/Zfp36/Sphk1/Eif2ak2/Shfl/Bcl3/Thbs1/Il6	35
BP	GO:0006949	syncytium formation	10/776	66/17859	0.00052614661390562	0.00344629283941394	0.00232146661603534	Adam9/Adamts15/Casp1/Stat1/Il4r/Cflar/Cd44/Sbno2/Cxcl10/Cxcl9	10
BP	GO:0034605	cellular response to heat	10/776	66/17859	0.00052614661390562	0.00344629283941394	0.00232146661603534	Cdkn1a/Hsp90aa1/Tp53/Trpv4/Daxx/Hmox1/Tfec/Hspa1b/Il1a/Cxcl10	10
BP	GO:0038034	signal transduction in absence of ligand	11/776	78/17859	0.000529384171401691	0.00345468808406103	0.00232712175942849	Ngf/Jak3/Ripk1/Bcl2a1/Fas/Tnf/Hspa1b/Cx3cl1/Lcn2/Il1a/Il1b	11
BP	GO:0042130	negative regulation of T cell proliferation	11/776	78/17859	0.000529384171401691	0.00345468808406103	0.00232712175942849	Bmp4/Lgals9/Lilrb4/Xcl1/Cd44/Tnfrsf14/Cebpb/Sdc4/Il2ra/Ido1/Cd274	11
BP	GO:0097192	extrinsic apoptotic signaling pathway in absence of ligand	11/776	78/17859	0.000529384171401691	0.00345468808406103	0.00232712175942849	Ngf/Jak3/Ripk1/Bcl2a1/Fas/Tnf/Hspa1b/Cx3cl1/Lcn2/Il1a/Il1b	11
BP	GO:0033189	response to vitamin A	8/776	44/17859	0.00054098893487918	0.00352607671085458	0.00237521004489583	Lrat/Bdnf/Rbp1/Aldh1a2/Abcb1a/Cd44/Abcb1b/Hamp	8
BP	GO:0002455	humoral immune response mediated by circulating immunoglobulin	9/776	55/17859	0.000556264839551866	0.00362118843339722	0.00243927850888449	C1s/C1r/C2/C3/Serping1/Tnf/Cfb/Bcl3/Fcgr2b	9
BP	GO:0033077	T cell differentiation in thymus	12/776	91/17859	0.000561029065704612	0.00364772149591256	0.00245715151669918	Stat5a/B2m/Zfp36l1/Bmp4/Adam17/Tp53/Ptpn2/Il2rg/Fas/Ripk3/Il1a/Il1b	12
BP	GO:0032682	negative regulation of chemokine production	6/776	25/17859	0.00057491358342748	0.00372428738212985	0.00250872726985277	Mefv/Lgals9/Lilrb4/F2rl1/Oas1a/Il6	6
BP	GO:0070233	negative regulation of T cell apoptotic process	6/776	25/17859	0.00057491358342748	0.00372428738212985	0.00250872726985277	Ccl5/Bmp4/Jak3/Serpinb9/Hif1a/Ido1	6
BP	GO:1904996	positive regulation of leukocyte adhesion to vascular endothelial cell	6/776	25/17859	0.00057491358342748	0.00372428738212985	0.00250872726985277	Rela/Tnf/Icam1/Sele/Selp/Il6	6
BP	GO:0002260	lymphocyte homeostasis	11/776	79/17859	0.000591333975701215	0.00382598136415231	0.00257722962740546	Stat5a/Tcirg1/Jak3/Bcl10/Hif1a/Lgals9/Fas/Ripk3/Cd44/Sh2b2/Il2ra	11
BP	GO:1990874	vascular associated smooth muscle cell proliferation	10/776	67/17859	0.000594796398890301	0.00384369038746306	0.00258915865036844	Cdkn1a/Pcsk5/Adamts1/Sod2/Edn1/Hmox1/Tnf/Fgf2/Jak2/P2ry6	10
BP	GO:0002604	regulation of dendritic cell antigen processing and presentation	4/776	10/17859	0.000602050928931681	0.0038483327773329	0.00259228582313165	Nod1/Fgl2/Ccl19/Thbs1	4
BP	GO:0031622	positive regulation of fever generation	4/776	10/17859	0.000602050928931681	0.0038483327773329	0.00259228582313165	Ccl5/Ccr5/Tnf/Il1b	4
BP	GO:0042368	vitamin D biosynthetic process	4/776	10/17859	0.000602050928931681	0.0038483327773329	0.00259228582313165	Cyp27a1/Nfkb1/Tnf/Cyp27b1	4
BP	GO:0044003	modulation by symbiont of host process	4/776	10/17859	0.000602050928931681	0.0038483327773329	0.00259228582313165	Ccr5/Serpinb9/Myc/Irgm	4
BP	GO:1900246	positive regulation of RIG-I signaling pathway	4/776	10/17859	0.000602050928931681	0.0038483327773329	0.00259228582313165	Trim15/Zc3hav1/Dhx58/Oasl	4
BP	GO:2000425	regulation of apoptotic cell clearance	4/776	10/17859	0.000602050928931681	0.0038483327773329	0.00259228582313165	C2/Tgm2/C3/Ccl2	4
BP	GO:2000562	negative regulation of CD4-positive, alpha-beta T cell proliferation	4/776	10/17859	0.000602050928931681	0.0038483327773329	0.00259228582313165	Lgals9/Xcl1/Cd44/Cd274	4
BP	GO:2001187	positive regulation of CD8-positive, alpha-beta T cell activation	4/776	10/17859	0.000602050928931681	0.0038483327773329	0.00259228582313165	Lilrb4/Xcl1/RT1-S3/Runx1	4
BP	GO:2001269	positive regulation of cysteine-type endopeptidase activity involved in apoptotic signaling pathway	4/776	10/17859	0.000602050928931681	0.0038483327773329	0.00259228582313165	Smad3/Lgals9/Fas/Jak2	4
BP	GO:0002730	regulation of dendritic cell cytokine production	5/776	17/17859	0.000611401949614843	0.00387426333312598	0.00260975297476787	Jak3/Tlr3/Ddx21/Ddx58/Tlr2	5
BP	GO:0034616	response to laminar fluid shear stress	5/776	17/17859	0.000611401949614843	0.00387426333312598	0.00260975297476787	Nfe2l2/Adam9/Ass1/Abca1/Serpine1	5
BP	GO:0042976	activation of Janus kinase activity	5/776	17/17859	0.000611401949614843	0.00387426333312598	0.00260975297476787	Agtr1a/Il6r/Ptk2b/Jak2/Socs1	5
BP	GO:0045651	positive regulation of macrophage differentiation	5/776	17/17859	0.000611401949614843	0.00387426333312598	0.00260975297476787	Hcls1/Ripk1/Casp8/Trib1/Csf1	5
BP	GO:0070234	positive regulation of T cell apoptotic process	5/776	17/17859	0.000611401949614843	0.00387426333312598	0.00260975297476787	Ccl5/Tp53/Lgals9/Ido1/Cd274	5
BP	GO:0070243	regulation of thymocyte apoptotic process	5/776	17/17859	0.000611401949614843	0.00387426333312598	0.00260975297476787	Bmp4/Tp53/Jak3/Hif1a/Casp8	5
BP	GO:1902187	negative regulation of viral release from host cell	5/776	17/17859	0.000611401949614843	0.00387426333312598	0.00260975297476787	Trim26/Trim5/Trim15/Trim25/Trim21	5
BP	GO:0010810	regulation of cell-substrate adhesion	22/776	235/17859	0.00061195667292441	0.00387426333312598	0.00260975297476787	Kank1/Rin2/Ap1ar/Pcsk5/Bst1/Net1/Smad3/Rac2/Itga3/Ccn1/Bcl6/Ptk2b/Has2/Gcnt2/Spp1/Trem1/Csf1/Jak2/Sdc4/Plet1/Serpine1/Thbs1	22
BP	GO:0033135	regulation of peptidyl-serine phosphorylation	16/776	146/17859	0.000618284493912955	0.00390526631261249	0.00263063697541124	Ngf/Hsp90aa1/Ddit4/Bdnf/Hcls1/Ppp1r15a/Ntf3/Gadd45a/Hgf/Sfrp2/Tnf/Cd44/Ripk2/Irgm/Csf3/Il6	16
BP	GO:2000027	regulation of animal organ morphogenesis	15/776	132/17859	0.000618327691315697	0.00390526631261249	0.00263063697541124	Pdgfa/Plekha4/Bmp4/Spry1/Sulf1/Agtr1a/Hgf/Edn1/Sfrp2/Tnf/Msx1/Fgf2/Csf1/Tnfrsf11b/Abl2	15
BP	GO:1902882	regulation of response to oxidative stress	13/776	105/17859	0.000621162149459345	0.00391849789283937	0.00263954993586045	Nfe2l2/Atf4/Hspb1/Tp53/Hsph1/Hif1a/Ripk1/Sod2/Hgf/Reg3b/Tnf/Mmp3/Gch1	13
BP	GO:0007623	circadian rhythm	24/776	267/17859	0.000635550988467112	0.00400450022340931	0.00269748219774952	Il18/Ngf/Top1/Bdnf/Adora2a/Atf4/Mybbp1a/Tp53/Noct/Nfil3/Nampt/Tph1/Casp1/Prf1/Crem/Pglyrp1/Ces1d/Abcb1a/Fas/Tnf/Ass1/Cyp7b1/Nos2/Il6	24
BP	GO:0002673	regulation of acute inflammatory response	9/776	56/17859	0.000637645857124089	0.0040129280248225	0.00270315927179371	Ccl5/Ccr5/C3/Tnf/RT1-S3/Fcgr2b/Il1b/Ptges/Il6	9
BP	GO:0045576	mast cell activation	11/776	80/17859	0.000659210271891659	0.00413017100613521	0.0027821356327022	Nectin2/Rac2/Milr1/Lgals9/Fgr/Ptpre/Il4r/Hmox1/Rhoh/Plscr1/Serpine1	11
BP	GO:0002675	positive regulation of acute inflammatory response	7/776	35/17859	0.000659393219700017	0.00413017100613521	0.0027821356327022	Ccl5/Ccr5/C3/Tnf/RT1-S3/Il1b/Il6	7
BP	GO:0006471	protein ADP-ribosylation	7/776	35/17859	0.000659393219700017	0.00413017100613521	0.0027821356327022	Parp3/Tiparp/Wars1/Art4/Parp9/Parp12/Parp14	7
BP	GO:0031342	negative regulation of cell killing	7/776	35/17859	0.000659393219700017	0.00413017100613521	0.0027821356327022	Jak3/Serpinb9/Lgals9/RT1-A1/RT1-S3/Tap2/Tap1	7
BP	GO:0016485	protein processing	22/776	237/17859	0.000685828936373195	0.00428834018578974	0.00288868040047537	Pcsk5/Plat/C1r/Hp/Ppp1r15a/Prkacb/Adam9/Adam17/Ece1/Casp1/Fgg/Cst7/Casp8/Casp12/Il1r2/Myc/Casp4/Ripk2/Chac1/Serpine1/Thbs1/Tmprss2	22
BP	GO:0072001	renal system development	31/776	383/17859	0.00068626391348362	0.00428834018578974	0.00288868040047537	Epha4/Pcsk5/Pdgfa/Bdnf/Smad3/Bmp4/Spry1/Sulf1/Dll1/Itga3/Smad1/Tiparp/Agtr1a/Stat1/Aldh1a2/Trex1/Il6r/Adamts1/Vcan/Arid5b/Has2/Spp1/Cflar/Pgf/Ass1/Kif26b/Cd44/Epha7/Fgf2/Myc/Sdc4	31
BP	GO:0051928	positive regulation of calcium ion transport	16/776	148/17859	0.000717916245540045	0.00447390153690915	0.00301367688276019	Ccl5/Slc9a1/Bmp4/Jak3/Agtr1a/Xcl1/Trpc6/Cacnb3/Cx3cl1/Ccl3/Serpine1/P2ry6/Cxcl11/Ccl2/Cxcl10/Cxcl9	16
BP	GO:0034114	regulation of heterotypic cell-cell adhesion	6/776	26/17859	0.000720180790900831	0.00447390153690915	0.00301367688276019	Fgg/Gcnt2/Tnf/Cd44/Il1rn/Il1b	6
BP	GO:0060969	negative regulation of gene silencing	6/776	26/17859	0.000720180790900831	0.00447390153690915	0.00301367688276019	Tp53/Stat3/Adar/Zc3h12a/Tnf/Il6	6
BP	GO:1904893	negative regulation of receptor signaling pathway via STAT	6/776	26/17859	0.000720180790900831	0.00447390153690915	0.00301367688276019	Socs2/Ptpn2/Parp14/Socs1/Bcl3/Irf1	6
BP	GO:2000193	positive regulation of fatty acid transport	6/776	26/17859	0.000720180790900831	0.00447390153690915	0.00301367688276019	P2ry2/Trpv4/Edn1/Il1a/Il1b/Ptges	6
BP	GO:0046777	protein autophosphorylation	22/776	238/17859	0.000725581312944948	0.00449920870292899	0.00303072411112965	Grk5/Epha4/Ddx3x/Pdgfa/Mvp/Ngf/Flt1/Pim1/Rap2c/Pim3/Nek6/Ripk1/Fgr/Hck/Tec/Ptk2b/Irak3/Ripk3/Epha7/Ephb1/Jak2/Eif2ak2	22
BP	GO:0006956	complement activation	9/776	57/17859	0.000728499918307808	0.00449920870292899	0.00303072411112965	C1s/C1r/C2/C3/Serping1/Cd69/Fcnb/Cfb/Il1b	9
BP	GO:0043030	regulation of macrophage activation	9/776	57/17859	0.000728499918307808	0.00449920870292899	0.00303072411112965	Tnip2/Lgals9/Il4r/Cst7/Cd200/Hamp/Cx3cl1/Sphk1/Thbs1	9
BP	GO:0044060	regulation of endocrine process	9/776	57/17859	0.000728499918307808	0.00449920870292899	0.00303072411112965	C1qtnf1/Tp53/Agtr1a/Fst/Rab8b/Cyp27b1/F2rl1/Inhbb/Runx1	9
BP	GO:1904645	response to amyloid-beta	9/776	57/17859	0.000728499918307808	0.00449920870292899	0.00303072411112965	Epha4/Nampt/Tnf/Cacna1b/Casp4/Lcn2/Fcgr2b/Icam1/Vcam1	9
BP	GO:0001937	negative regulation of endothelial cell proliferation	8/776	46/17859	0.000737814096713247	0.0045355880492848	0.00305522970076275	Atoh8/Flt1/Sulf1/Xdh/Stat1/Tnf/Thbs1/Ccl2	8
BP	GO:0060416	response to growth hormone	8/776	46/17859	0.000737814096713247	0.0045355880492848	0.00305522970076275	Stat5a/Hp/Socs2/Stat3/Ass1/Myc/Jak2/Irf1	8
BP	GO:0071604	transforming growth factor beta production	8/776	46/17859	0.000737814096713247	0.0045355880492848	0.00305522970076275	Smad3/Hif1a/Lgals9/Xcl1/Cd200/Itgb6/Cx3cl1/Thbs1	8
BP	GO:1990776	response to angiotensin	8/776	46/17859	0.000737814096713247	0.0045355880492848	0.00305522970076275	Cyba/Nfe2l2/Rela/Hspb1/Agtr1a/Nfkb1/Myc/Serpine1	8
BP	GO:0043588	skin development	24/776	270/17859	0.000744380909547695	0.00456568011237659	0.00307550009655625	Pdgfa/Rela/Ltb/Zfp36l1/Adam9/Dll1/Itga3/Cbx7/Tgm1/Fst/Txnip/Alox12/Foxq1/Ugcg/Tnf/Reg3g/Itgb6/Cyp27b1/Zfp36/Runx1/Arrdc3/Madcam1/Il1a/Reg3a	24
BP	GO:0036473	cell death in response to oxidative stress	13/776	107/17859	0.000744432462180292	0.00456568011237659	0.00307550009655625	Nfe2l2/Atf4/Hspb1/Tp53/Hsph1/Hif1a/Ripk1/Sod2/Hgf/Reg3b/Tnf/Mmp3/Jak2	13
BP	GO:0014911	positive regulation of smooth muscle cell migration	10/776	69/17859	0.000754382997137313	0.0046213589616539	0.0031130060764133	Il18/Ccl5/Pcsk5/P2ry2/Il6st/Rab5a/Adamts1/Has2/Myc/P2ry6	10
BP	GO:0061448	connective tissue development	26/776	303/17859	0.00077533332392818	0.00474421626269679	0.00319576431438004	Rela/Sptlc2/Smad3/Bmp4/Sulf1/Trpv4/Prrx1/Smad1/Hif1a/Slc39a14/Il6r/Ccn1/Spi1/Arid5a/Arid5b/Edn1/Sfrp2/Cflar/Cd44/Msx1/Fgf2/Csf1/Runx1/Arrdc3/Timp1/Thbs1	26
BP	GO:1901216	positive regulation of neuron death	15/776	135/17859	0.000783072706366892	0.0047860464487176	0.00322394165882369	Il18/Ddit4/Atf4/Tnfrsf1a/Tp53/Daxx/Fas/Casp8/Tnf/Epha7/Fos/Lcn2/Ccl3/Fcgr2b/Il1b	15
BP	GO:0033032	regulation of myeloid cell apoptotic process	7/776	36/17859	0.000788251968380641	0.00481215112954956	0.00324152610329706	Il18/Stat5a/Ccl5/Ccr5/Adam17/Cd44/Fcgr2b	7
BP	GO:0001822	kidney development	30/776	370/17859	0.00080851294974043	0.00493016124358405	0.00332101921454763	Epha4/Pcsk5/Pdgfa/Bdnf/Smad3/Bmp4/Spry1/Sulf1/Dll1/Itga3/Smad1/Tiparp/Agtr1a/Aldh1a2/Trex1/Il6r/Adamts1/Vcan/Arid5b/Has2/Spp1/Cflar/Pgf/Ass1/Kif26b/Cd44/Epha7/Fgf2/Myc/Sdc4	30
BP	GO:0014066	regulation of phosphatidylinositol 3-kinase signaling	13/776	108/17859	0.000813399847533293	0.00494461069500565	0.00333075254849757	Il18/Ccl5/Pdgfa/Flt1/Hcls1/Fgr/Hgf/Tnf/Fgf2/F2rl1/Jak2/Csf3/Selp	13
BP	GO:0002371	dendritic cell cytokine production	5/776	18/17859	0.00081648129045668	0.00494461069500565	0.00333075254849757	Jak3/Tlr3/Ddx21/Ddx58/Tlr2	5
BP	GO:0010623	programmed cell death involved in cell development	5/776	18/17859	0.00081648129045668	0.00494461069500565	0.00333075254849757	Bdnf/Fgf2/Casp4/Il1a/Il1b	5
BP	GO:0038094	Fc-gamma receptor signaling pathway	5/776	18/17859	0.00081648129045668	0.00494461069500565	0.00333075254849757	Cd47/LOC498276/Fcgr3a/Clec4e/Fcgr2b	5
BP	GO:0039535	regulation of RIG-I signaling pathway	5/776	18/17859	0.00081648129045668	0.00494461069500565	0.00333075254849757	Trim15/Zc3hav1/Rnf125/Dhx58/Oasl	5
BP	GO:2001267	regulation of cysteine-type endopeptidase activity involved in apoptotic signaling pathway	5/776	18/17859	0.00081648129045668	0.00494461069500565	0.00333075254849757	Plaur/Smad3/Lgals9/Fas/Jak2	5
BP	GO:0002823	negative regulation of adaptive immune response based on somatic recombination of immune receptors built from immunoglobulin superfamily domains	9/776	58/17859	0.000829633750024824	0.00500709480795165	0.00337284264037187	Parp3/Jak3/Lilrb4/Bcl6/Il4r/Zc3h12a/Xcl1/Slamf1/Fcgr2b	9
BP	GO:0033003	regulation of mast cell activation	9/776	58/17859	0.000829633750024824	0.00500709480795165	0.00337284264037187	Nectin2/Rac2/Milr1/Lgals9/Fgr/Ptpre/Il4r/Hmox1/Plscr1	9
BP	GO:0090303	positive regulation of wound healing	9/776	58/17859	0.000829633750024824	0.00500709480795165	0.00337284264037187	Kank1/Nfe2l2/Reg3g/S100a9/Enpp4/Reg3a/Serpine1/Thbs1/Ccl2	9
BP	GO:0010518	positive regulation of phospholipase activity	8/776	47/17859	0.000855819252522436	0.00515339343081408	0.00347139125036313	Ccl5/Flt1/Agtr1a/Marcks/Ccn1/Fgf2/Abl2/Sele	8
BP	GO:0032814	regulation of natural killer cell activation	8/776	47/17859	0.000855819252522436	0.00515339343081408	0.00347139125036313	Il18/Stat5a/Lgals9/Fgr/Pglyrp1/RT1-S3/Il15/Slamf7	8
BP	GO:0051235	maintenance of location	28/776	338/17859	0.000858523920932852	0.00516381186949283	0.00347840924294558	Stat5a/Cyba/Plin2/Twf1/Ngf/Ccr5/Slc30a7/C3/Ptpn2/Sp100/Lgals9/Ces1d/Zc3h12a/Ptk2b/Fas/Tnf/Xcl1/Fgf2/Nfkbia/Cx3cl1/Lcn2/Ccl19/Ccl3/P2ry6/Cxcl11/Il1b/Cxcl10/Cxcl9	28
BP	GO:0061138	morphogenesis of a branching epithelium	21/776	226/17859	0.000887240215980726	0.00533048288490008	0.00359068095523409	Adm/Pdgfa/Flt1/Bmp4/Spry1/Sulf1/Tgm2/B4galt1/Agtr1a/Hgf/Edn1/Sfrp2/Tnf/Pgf/Tnc/Cd44/Fgf2/Myc/Csf1/Ccl11/Il6	21
BP	GO:0001911	negative regulation of leukocyte mediated cytotoxicity	6/776	27/17859	0.000892269597337972	0.00534016976505359	0.00359720616070494	Serpinb9/Lgals9/RT1-A1/RT1-S3/Tap2/Tap1	6
BP	GO:0046639	negative regulation of alpha-beta T cell differentiation	6/776	27/17859	0.000892269597337972	0.00534016976505359	0.00359720616070494	Jak3/Bcl6/Il4r/Zc3h12a/Runx1/Socs1	6
BP	GO:0090330	regulation of platelet aggregation	6/776	27/17859	0.000892269597337972	0.00534016976505359	0.00359720616070494	C1qtnf1/Alox12/Il6r/Fgg/Jak2/Il6	6
BP	GO:0032526	response to retinoic acid	16/776	151/17859	0.000892883640656252	0.00534016976505359	0.00359720616070494	Pdgfa/Lrat/Bmp4/Tp53/Sp100/Aldh1a2/Ptk2b/Tnf/Tnc/Abca1/Myc/Runx1/Abl2/Irf1/Ptges/Ccl2	16
BP	GO:0043627	response to estrogen	15/776	137/17859	0.000912445398868076	0.00543978168738274	0.00366430601641121	Ccl5/Hsp90aa1/Serpinb9/C3/Hif1a/Agtr1a/Il4r/Arid5a/Hmox1/Fas/Trim25/Myc/Cyp27b1/Tnfrsf11b/Serpine1	15
BP	GO:0002040	sprouting angiogenesis	14/776	123/17859	0.000912832368794836	0.00543978168738274	0.00366430601641121	Clec14a/Flt1/Bmp4/Dll1/Smad1/Creb3l1/Agtr1a/Rhoj/Adamts9/Hmox1/Ptk2b/Pgf/Fgf2/Thbs1	14
BP	GO:0010193	response to ozone	4/776	11/17859	0.000913645159798195	0.00543978168738274	0.00366430601641121	Ngf/Edn1/Il1a/Il1b	4
BP	GO:0045603	positive regulation of endothelial cell differentiation	4/776	11/17859	0.000913645159798195	0.00543978168738274	0.00366430601641121	Atoh8/Bmp4/Tmem100/Btg1	4
BP	GO:0030865	cortical cytoskeleton organization	9/776	59/17859	0.000941894178078441	0.00560168041485708	0.00377336305495185	Rnd3/Rhob/Rab13/Trpv4/Rac2/Rhoh/Tnf/Plek/Rnd1	9
BP	GO:0034698	response to gonadotropin	10/776	71/17859	0.000947638954877349	0.00562322376472013	0.00378787492896692	Asns/Pcsk5/Plat/Top1/Itga3/Edn1/Myc/Inhbb/Serpine1/Icam1	10
BP	GO:0061045	negative regulation of wound healing	10/776	71/17859	0.000947638954877349	0.00562322376472013	0.00378787492896692	C1qtnf1/Pdgfa/Smad3/Serping1/Alox12/Fgg/Tnf/Fgf2/Serpine1/Thbs1	10
BP	GO:0001657	ureteric bud development	13/776	110/17859	0.000967505692422009	0.0057282823063064	0.0038586436965634	Bdnf/Smad3/Bmp4/Spry1/Smad1/Agtr1a/Vcan/Pgf/Kif26b/Cd44/Fgf2/Myc/Sdc4	13
BP	GO:0033138	positive regulation of peptidyl-serine phosphorylation	13/776	110/17859	0.000967505692422009	0.0057282823063064	0.0038586436965634	Ngf/Hsp90aa1/Bdnf/Hcls1/Ppp1r15a/Ntf3/Sfrp2/Tnf/Cd44/Ripk2/Irgm/Csf3/Il6	13
BP	GO:1901361	organic cyclic compound catabolic process	35/776	460/17859	0.000972833201436538	0.00575339635537077	0.00387556083889955	Cyp27a1/Nfe2l2/Gda/Tent4a/Slfn13/Zfp36l1/Nt5c3a/Pop1/Cnp/Noct/Nudt17/Xrn1/Xdh/Tnfrsf1b/Trex1/Dcp2/Mov10/Zc3h12a/Cyp46a1/Hmox1/Btg2/Spp1/Myd88/Upp1/Zc3hav1/Pde4b/Isg20/Enpp4/Cyp27b1/Hspa1b/Zfp36/Tent5a/Samhd1/Ido1/Il6	35
BP	GO:0050851	antigen receptor-mediated signaling pathway	17/776	167/17859	0.000983839271760771	0.00580930415084074	0.00391322103981902	Rnf31/Rela/Nectin2/Fyb1/Elf1/Ptpn2/Bcl10/Tec/Lilrb4/Zc3h12a/Pde4b/Sh2b2/Cacnb3/Ripk2/Mnda/Nfkbiz/Fcgr2b	17
BP	GO:0043124	negative regulation of I-kappaB kinase/NF-kappaB signaling	8/776	48/17859	0.000988496877373318	0.00580930415084074	0.00391322103981902	Ripk1/Stat1/Lilrb4/Zc3h12a/Rhoh/Casp8/Tnip1/Ppm1n	8
BP	GO:0071295	cellular response to vitamin	8/776	48/17859	0.000988496877373318	0.00580930415084074	0.00391322103981902	Ccl5/Pim1/Adamts1/Tnc/Trem1/Il15/Cyp27b1/Nos2	8
BP	GO:0097028	dendritic cell differentiation	8/776	48/17859	0.000988496877373318	0.00580930415084074	0.00391322103981902	Lgals9/Spi1/Itgb6/Cebpb/F2rl1/Ccl19/Batf/Ubd	8
BP	GO:1904646	cellular response to amyloid-beta	8/776	48/17859	0.000988496877373318	0.00580930415084074	0.00391322103981902	Epha4/Nampt/Tnf/Casp4/Lcn2/Fcgr2b/Icam1/Vcam1	8
BP	GO:0015718	monocarboxylic acid transport	14/776	124/17859	0.000988864378950434	0.00580930415084074	0.00391322103981902	P2ry2/Tp53/Trpv4/Atp8b1/Acsl4/Ces1d/Edn1/Tnf/Pla2g2a/Myc/Il1a/Il1b/Ptges/Nos2	14
BP	GO:0043299	leukocyte degranulation	11/776	84/17859	0.000998931361763382	0.00586194605313861	0.00394868129362899	Rac2/Milr1/Lgals9/Fgr/Stx11/Spi1/Il4r/Hmox1/Cd177/F2rl1/Ccl3	11
BP	GO:0046677	response to antibiotic	12/776	97/17859	0.001000364103971	0.00586385994130787	0.00394997051300146	Slc9a1/Hsp90aa1/Ppp1r15a/Slc1a3/Tp53/Hif1a/Abcb1a/Casp8/Jak2/Il1b/Ccl2/Il6	12
BP	GO:0071383	cellular response to steroid hormone stimulus	23/776	260/17859	0.00101430993803505	0.00593903686369913	0.00400061064248543	Crebrf/Sgk1/Plat/Ddit4/Bdnf/Dnaja1/Zfp36l1/Bmp4/Agtr1a/Abcb1a/Edn1/Daxx/Nts/Cflar/Ass1/Zfp36/Jak2/Cyp7b1/Acod1/Serpine1/Icam1/Ccl2/Il6	23
BP	GO:0035967	cellular response to topologically incorrect protein	13/776	111/17859	0.00105328304641387	0.00614685777857607	0.00414060144955879	Nfe2l2/Crebrf/Ppp1r15a/Atf4/Atf6/Ptpn2/Creb3l1/Daxx/Casp12/Ptpn1/Hspa1b/Eif2ak2/Atf3	13
BP	GO:0072163	mesonephric epithelium development	13/776	111/17859	0.00105328304641387	0.00614685777857607	0.00414060144955879	Bdnf/Smad3/Bmp4/Spry1/Smad1/Agtr1a/Vcan/Pgf/Kif26b/Cd44/Fgf2/Myc/Sdc4	13
BP	GO:0072164	mesonephric tubule development	13/776	111/17859	0.00105328304641387	0.00614685777857607	0.00414060144955879	Bdnf/Smad3/Bmp4/Spry1/Smad1/Agtr1a/Vcan/Pgf/Kif26b/Cd44/Fgf2/Myc/Sdc4	13
BP	GO:0036296	response to increased oxygen levels	9/776	60/17859	0.00106616800534347	0.00618270696143685	0.00416474991432989	Il18/Cdkn1a/Bdnf/Tp53/Sod2/Txnrd1/Fas/Lcn2/Serpine1	9
BP	GO:0002407	dendritic cell chemotaxis	5/776	19/17859	0.00106876006353579	0.00618270696143685	0.00416474991432989	Lgals9/Spi1/Slamf1/Ccl19/Slamf8	5
BP	GO:0014856	skeletal muscle cell proliferation	5/776	19/17859	0.00106876006353579	0.00618270696143685	0.00416474991432989	Stat3/Cflar/Fgf2/Ephb1/Jak2	5
BP	GO:0060965	negative regulation of gene silencing by miRNA	5/776	19/17859	0.00106876006353579	0.00618270696143685	0.00416474991432989	Tp53/Stat3/Zc3h12a/Tnf/Il6	5
BP	GO:0071360	cellular response to exogenous dsRNA	5/776	19/17859	0.00106876006353579	0.00618270696143685	0.00416474991432989	Tlr3/Zc3hav1/Ddx58/Irf1/Ifih1	5
BP	GO:0090649	response to oxygen-glucose deprivation	5/776	19/17859	0.00106876006353579	0.00618270696143685	0.00416474991432989	Ppp1r15a/Atf4/Nampt/Cacnb3/Lcn2	5
BP	GO:1900225	regulation of NLRP3 inflammasome complex assembly	5/776	19/17859	0.00106876006353579	0.00618270696143685	0.00416474991432989	Ddx3x/Mefv/Myd88/Eif2ak2/Gbp5	5
BP	GO:1902176	negative regulation of oxidative stress-induced intrinsic apoptotic signaling pathway	5/776	19/17859	0.00106876006353579	0.00618270696143685	0.00416474991432989	Nfe2l2/Hspb1/Hsph1/Hif1a/Sod2	5
BP	GO:0045662	negative regulation of myoblast differentiation	6/776	28/17859	0.00109434971585989	0.00631694895897773	0.00425517702841519	Il18/Bmp4/Dll1/Tnf/Ankrd2/Cxcl10	6
BP	GO:0071359	cellular response to dsRNA	6/776	28/17859	0.00109434971585989	0.00631694895897773	0.00425517702841519	Tlr3/Nfkb1/Zc3hav1/Ddx58/Irf1/Ifih1	6
BP	GO:0001938	positive regulation of endothelial cell proliferation	12/776	98/17859	0.00109589426806234	0.00631898120398516	0.00425654597445669	Stat5a/Cyba/Bmp4/Adam17/Lrg1/Agtr1a/Stat3/Hmox1/Pgf/Fgf2/Ccl11/Ccl2	12
BP	GO:0002437	inflammatory response to antigenic stimulus	11/776	85/17859	0.00110333254367643	0.00634494503234877	0.0042740355389189	Ccr5/Serpinb9/C3/Trex1/Tnf/RT1-S3/Il2ra/Fcgr2b/Il1rn/Icam1/Il1b	11
BP	GO:0002637	regulation of immunoglobulin production	11/776	85/17859	0.00110333254367643	0.00634494503234877	0.0042740355389189	Parp3/Trex1/Bcl6/Il4r/Il13ra1/Tnf/Xcl1/RT1-S3/Cd40/Fcgr2b/Il6	11
BP	GO:0070670	response to interleukin-4	7/776	38/17859	0.00110518668897111	0.00634494503234877	0.0042740355389189	Jak3/Nfil3/Ptpn2/Xcl1/Ccl11/Parp14/Il1rn	7
BP	GO:1904385	cellular response to angiotensin	7/776	38/17859	0.00110518668897111	0.00634494503234877	0.0042740355389189	Cyba/Nfe2l2/Rela/Agtr1a/Nfkb1/Myc/Serpine1	7
BP	GO:0035902	response to immobilization stress	8/776	49/17859	0.00113712904425294	0.00650717797569798	0.00438331770951656	Ppp1r15a/Tph1/Sod2/Reg1a/Ptk2b/Fos/Il1b/Nos2	8
BP	GO:0045332	phospholipid translocation	8/776	49/17859	0.00113712904425294	0.00650717797569798	0.00438331770951656	Plscr2/Atp10a/Slc66a2/Atp8b1/Abcb1a/Abca1/Abcb1b/Plscr1	8
BP	GO:0050819	negative regulation of coagulation	8/776	49/17859	0.00113712904425294	0.00650717797569798	0.00438331770951656	C1qtnf1/Pdgfa/Procr/Serping1/Alox12/Fgg/Serpine1/Thbs1	8
BP	GO:0050852	T cell receptor signaling pathway	14/776	126/17859	0.00115697588329337	0.00661360863599953	0.00445501075370217	Rnf31/Rela/Nectin2/Fyb1/Elf1/Ptpn2/Bcl10/Tec/Lilrb4/Zc3h12a/Pde4b/Cacnb3/Ripk2/Nfkbiz	14
BP	GO:1901617	organic hydroxy compound biosynthetic process	21/776	231/17859	0.0011718667593518	0.0066915107303935	0.00450748659365011	Cyp27a1/Sptlc2/H6pd/Lss/Agtr1a/Itpkc/Tph1/Alox12/Ces1d/Ptk2b/Nfkb1/Tnf/Fgf2/Plek/Cyp27b1/Hdc/Gch1/Sphk1/Cyp7b1/Ch25h/P2ry6	21
BP	GO:0032570	response to progesterone	10/776	73/17859	0.0011797019415415	0.00671454413343547	0.00452300218640651	Rela/C3/Txnip/Fos/Sphk1/Junb/Acod1/Tlr2/Socs1/Ccl2	10
BP	GO:0045669	positive regulation of osteoblast differentiation	10/776	73/17859	0.0011797019415415	0.00671454413343547	0.00452300218640651	Bmp4/Il6st/Smad1/Ccn1/Sfrp2/Fgf2/Cebpb/Mnda/Cebpd/Il6	10
BP	GO:0060968	regulation of gene silencing	10/776	73/17859	0.0011797019415415	0.00671454413343547	0.00452300218640651	Bmp4/Tp53/Ripk1/Stat3/Adar/Zc3h12a/Nfkb1/Tnf/Zfp36/Il6	10
BP	GO:0035296	regulation of tube diameter	18/776	185/17859	0.00119628938251971	0.00679435952622929	0.00457676684845076	Adm/P2ry2/Adora2a/Rap1gds1/Trpv4/Ece1/Hif1a/Agtr1a/Sod2/Fgg/Edn1/Tnf/F2rl1/Hspa1b/Cx3cl1/Gch1/Olr1/Icam1	18
BP	GO:0097746	blood vessel diameter maintenance	18/776	185/17859	0.00119628938251971	0.00679435952622929	0.00457676684845076	Adm/P2ry2/Adora2a/Rap1gds1/Trpv4/Ece1/Hif1a/Agtr1a/Sod2/Fgg/Edn1/Tnf/F2rl1/Hspa1b/Cx3cl1/Gch1/Olr1/Icam1	18
BP	GO:0045661	regulation of myoblast differentiation	9/776	61/17859	0.00120338175283003	0.00682732324223374	0.00459897162610912	Il18/Zfp36l1/Bmp4/Dll1/Btg1/Tnf/Ankrd2/Cxcl10/Cxcl9	9
BP	GO:0008585	female gonad development	16/776	156/17859	0.00126483425656482	0.00716829596314117	0.00482865518042365	Stat5a/Bmp4/Tp53/Tiparp/Fst/Adamts1/Arid5b/Fas/Casp12/Myc/Cebpb/Inhbb/Runx1/Serpine1/Icam1/Ptx3	16
BP	GO:0035150	regulation of tube size	18/776	186/17859	0.00127219511005048	0.00720230970956997	0.00485156727190865	Adm/P2ry2/Adora2a/Rap1gds1/Trpv4/Ece1/Hif1a/Agtr1a/Sod2/Fgg/Edn1/Tnf/F2rl1/Hspa1b/Cx3cl1/Gch1/Olr1/Icam1	18
BP	GO:0031396	regulation of protein ubiquitination	20/776	217/17859	0.001285669199718	0.00727082293415764	0.00489771864993962	Ddx3x/Pinx1/Ngf/Hsp90aa1/Gtpbp4/Dnaja1/Rassf5/Bcl10/N4bp1/Daxx/Birc2/Nmi/Hamp/Hspa1b/Ripk2/Arrdc3/Sphk1/Dtx3l/Birc3/Isg15	20
BP	GO:0006110	regulation of glycolytic process	8/776	50/17859	0.00130305573071876	0.00735345294683568	0.0049533792756766	Eif6/Ddit4/Hif1a/Slc2a6/Stat3/Trex1/Myc/Pfkfb3	8
BP	GO:0032768	regulation of monooxygenase activity	8/776	50/17859	0.00130305573071876	0.00735345294683568	0.0049533792756766	Nod1/Ptk2b/Nfkb1/Tnf/Cyp27b1/Gch1/Il1a/Il1b	8
BP	GO:1905330	regulation of morphogenesis of an epithelium	10/776	74/17859	0.00131201489862805	0.007396135050883	0.00498213048292016	Pdgfa/Bmp4/Sulf1/Agtr1a/Alox12/Hgf/Tnf/Fgf2/Lcn2/Cxcl10	10
BP	GO:0002664	regulation of T cell tolerance induction	4/776	12/17859	0.00132355533144938	0.00740603981135192	0.00498880245533802	Lilrb4/Runx1/Il2ra/Ido1	4
BP	GO:0042362	fat-soluble vitamin biosynthetic process	4/776	12/17859	0.00132355533144938	0.00740603981135192	0.00498880245533802	Cyp27a1/Nfkb1/Tnf/Cyp27b1	4
BP	GO:0045628	regulation of T-helper 2 cell differentiation	4/776	12/17859	0.00132355533144938	0.00740603981135192	0.00498880245533802	Il18/Bcl6/Il4r/Il6	4
BP	GO:0061635	regulation of protein complex stability	4/776	12/17859	0.00132355533144938	0.00740603981135192	0.00498880245533802	Hsp90aa1/Tapbp/Trex1/Irgm	4
BP	GO:0072540	T-helper 17 cell lineage commitment	4/776	12/17859	0.00132355533144938	0.00740603981135192	0.00498880245533802	Stat3/Il6r/Batf/Il6	4
BP	GO:1903800	positive regulation of production of miRNAs involved in gene silencing by miRNA	4/776	12/17859	0.00132355533144938	0.00740603981135192	0.00498880245533802	Bmp4/Tp53/Ripk1/Il6	4
BP	GO:2000508	regulation of dendritic cell chemotaxis	4/776	12/17859	0.00132355533144938	0.00740603981135192	0.00498880245533802	Lgals9/Spi1/Slamf1/Slamf8	4
BP	GO:0010955	negative regulation of protein processing	6/776	29/17859	0.00132973676591407	0.00740933241070308	0.00499102039206884	Ppp1r15a/Cst7/Il1r2/Chac1/Serpine1/Thbs1	6
BP	GO:0061082	myeloid leukocyte cytokine production	6/776	29/17859	0.00132973676591407	0.00740933241070308	0.00499102039206884	Ddx21/Bcl6/Hmox1/Irak3/Ddx58/Tlr2	6
BP	GO:0072539	T-helper 17 cell differentiation	6/776	29/17859	0.00132973676591407	0.00740933241070308	0.00499102039206884	Stat3/Il6r/Zc3h12a/Batf/Nfkbiz/Il6	6
BP	GO:1903318	negative regulation of protein maturation	6/776	29/17859	0.00132973676591407	0.00740933241070308	0.00499102039206884	Ppp1r15a/Cst7/Il1r2/Chac1/Serpine1/Thbs1	6
BP	GO:0007178	transmembrane receptor protein serine/threonine kinase signaling pathway	30/776	382/17859	0.00133923670173433	0.00744660575287534	0.00501612818863544	Atoh8/Zyx/Smad3/Bmp4/Spry1/Adam9/Sulf1/Adam17/Tp53/Tmem100/Lrg1/Akap2/Itga3/Smad1/Lgals9/Fst/Stat3/Ccn1/Spi1/Sfrp2/Gcnt2/Tgif1/Msx1/Itgb6/Hspa1b/Inhbb/Jak2/Fos/Thbs1/Ccl2	30
BP	GO:0010720	positive regulation of cell development	30/776	382/17859	0.00133923670173433	0.00744660575287534	0.00501612818863544	Epha4/Rela/Ngf/Sgk1/Flt1/Bdnf/Net1/Bmp4/Il6st/Tgm2/Ntf3/Smad1/Hif1a/Egr2/Tnfrsf1b/Marcks/Nkx6-2/Tiam1/Abcb1a/Has2/Tnf/Trib1/Myc/Gfap/Zfp365/Cx3cl1/Runx1/Tlr2/Il1b/Il6	30
BP	GO:0033033	negative regulation of myeloid cell apoptotic process	5/776	20/17859	0.00137450289304274	0.00763468640485692	0.00514282170396993	Il18/Stat5a/Ccl5/Ccr5/Fcgr2b	5
BP	GO:0019233	sensory perception of pain	16/776	158/17859	0.00144648776551666	0.00802611379002384	0.00540649216077926	Il18/Slc9a1/Ngf/P2ry2/Tmem100/Edn1/Tnf/Fcgr3a/Cacna1b/Ephb1/Cacnb3/Il1a/Ccl3/Il1rn/Ptges/Ccl2	16
BP	GO:0002377	immunoglobulin production	14/776	129/17859	0.00145363576648338	0.00805733883535086	0.00542752574779248	Parp3/B2m/Trex1/Bcl6/Il4r/Il13ra1/Tnf/Xcl1/RT1-S3/Samhd1/Batf/Cd40/Fcgr2b/Il6	14
BP	GO:0001823	mesonephros development	13/776	115/17859	0.00146258336561709	0.00809846317074708	0.00545522762229286	Bdnf/Smad3/Bmp4/Spry1/Smad1/Agtr1a/Vcan/Pgf/Kif26b/Cd44/Fgf2/Myc/Sdc4	13
BP	GO:0030101	natural killer cell activation	11/776	88/17859	0.00147174625223161	0.00814069247450446	0.00548367381751167	Il18/Stat5a/Nfil3/Lgals9/Fgr/Stx11/Pglyrp1/RT1-S3/Slamf1/Il15/Slamf7	11
BP	GO:0006109	regulation of carbohydrate metabolic process	19/776	204/17859	0.00148705812274021	0.00821681021105359	0.00553494769135839	C1qtnf1/Irs2/Eif6/Ddit4/Tp53/Ptpn2/Hif1a/Slc2a6/Stat3/Trex1/Ptk2b/Has2/Nfkb1/Pdk4/Myc/Plek/P2ry6/Pfkfb3/Il6	19
BP	GO:0010001	glial cell differentiation	24/776	284/17859	0.00149381341219739	0.00824553882420207	0.00555429964995763	Grk5/C1s/Epha4/Rela/Bmp4/Adora2a/Il6st/Dll1/Cnp/Ntf3/Egr2/B4galt5/Tnfrsf1b/Stat3/Nkx6-2/S100a9/Fgf2/Gfap/S100a8/Zfp365/Abl2/Tlr2/Mt2A/Il1b	24
BP	GO:0032956	regulation of actin cytoskeleton organization	29/776	368/17859	0.00151734275481647	0.00836670058040842	0.00563591574739324	Kank1/Cyria/Whamm/Rnd3/Ap1ar/Rhob/Bst1/Twf1/Esam/Hcls1/Smad3/Arhgap17/Cd47/Rac2/Ntf3/Hck/Edn1/Ptk2b/Rhoh/Plek/F2rl1/Cx3cl1/Sdc4/Il1a/Ccl11/Tlr2/Rnd1/Csf3/Icam1	29
BP	GO:0043470	regulation of carbohydrate catabolic process	9/776	63/17859	0.00152053116634549	0.00837556616472426	0.00564188771755941	Eif6/Ddit4/Tp53/Hif1a/Slc2a6/Stat3/Trex1/Myc/Pfkfb3	9
BP	GO:0009267	cellular response to starvation	17/776	174/17859	0.00154602781101414	0.00850716653225748	0.00573053539612938	Asns/Nfe2l2/Cdkn1a/Slc2a1/Ppp1r15a/Atf4/Mybbp1a/Tp53/Zc3h12a/Fas/Upp1/Pdk4/Inhbb/Sphk1/Eif2ak2/Atf3/Nuak2	17
BP	GO:0009306	protein secretion	31/776	403/17859	0.0015598884189182	0.00857453187950991	0.00577591354941213	Irs2/Ccl5/Sec24a/Pcsk5/Ankrd1/Rab13/Adora2a/Tcirg1/Adam9/Pim3/Hif1a/Agtr1a/Rhbdf2/Acsl4/Tiam1/Fgg/Rab8b/Tnf/Cd200/Rsad2/Abca1/Plek/F2rl1/Inhbb/Jak2/Il1a/Tlr2/Il1rn/Il1b/Nos2/Il6	31
BP	GO:0051873	killing by host of symbiont cells	6/776	30/17859	0.00160187966445539	0.00878712250719369	0.00591911729559575	Myd88/Reg3g/Trem1/Camp/F2rl1/Cxcl1	6
BP	GO:0071425	hematopoietic stem cell proliferation	6/776	30/17859	0.00160187966445539	0.00878712250719369	0.00591911729559575	Prg4/Pim1/Sfrp2/Etv6/Eif2ak2/Cxcl1	6
BP	GO:0051402	neuron apoptotic process	26/776	319/17859	0.00162784120986154	0.00892030048713164	0.00600882767391333	Il18/Ngf/Bdnf/Adora2a/Atf4/Tnfrsf1a/Tp53/Ntf3/Hif1a/Sod2/Reg3b/Hmox1/Foxq1/Ptk2b/Btg2/Fas/Tnf/Epha7/Cebpb/Jak2/Cx3cl1/Lcn2/Ccl3/Mt1/Il1b/Ccl2	26
BP	GO:0015849	organic acid transport	27/776	336/17859	0.00164279717167682	0.00899295683131761	0.0060577699099131	Irs2/Plin2/Slc7a1/Bdnf/Slc2a1/P2ry2/Adora2a/Slc1a3/Slc7a6/Tp53/Trpv4/Atp8b1/Acsl4/Abcb1a/Edn1/Slc1a5/Tnf/Slc7a5/Pla2g2a/Myc/Gfap/Nfkbie/Il1a/Il1rn/Thbs1/Il1b/Ptges	27
BP	GO:0060402	calcium ion transport into cytosol	17/776	175/17859	0.00164502697335182	0.00899586989864944	0.00605973218905658	Cyba/Ngf/Ccr5/Bmp4/Trpv4/Agtr1a/Ptk2b/Xcl1/Fgf2/Cacnb3/Cx3cl1/Ccl19/Ccl3/P2ry6/Cxcl11/Cxcl10/Cxcl9	17
BP	GO:0035592	establishment of protein localization to extracellular region	31/776	405/17859	0.00168558447970829	0.00920815686389095	0.00620273138436333	Irs2/Ccl5/Sec24a/Pcsk5/Ankrd1/Rab13/Adora2a/Tcirg1/Adam9/Pim3/Hif1a/Agtr1a/Rhbdf2/Acsl4/Tiam1/Fgg/Rab8b/Tnf/Cd200/Rsad2/Abca1/Plek/F2rl1/Inhbb/Jak2/Il1a/Tlr2/Il1rn/Il1b/Nos2/Il6	31
BP	GO:0050832	defense response to fungus	8/776	52/17859	0.0016924335014341	0.00922654848158364	0.00621512021156923	Il17ra/Il17rc/Bcl10/Spi1/Clec4e/Camp/Hamp/Cxcl1	8
BP	GO:0055093	response to hyperoxia	8/776	52/17859	0.0016924335014341	0.00922654848158364	0.00621512021156923	Il18/Cdkn1a/Bdnf/Tp53/Sod2/Txnrd1/Fas/Serpine1	8
BP	GO:0003159	morphogenesis of an endothelium	5/776	21/17859	0.00174016370741186	0.00940931376079129	0.0063382332243111	Rhob/Bmp4/Alox12/Lcn2/Cxcl10	5
BP	GO:0007494	midgut development	5/776	21/17859	0.00174016370741186	0.00940931376079129	0.0063382332243111	Casp1/Aldh1a2/Reg1a/Reg3b/Ass1	5
BP	GO:0030194	positive regulation of blood coagulation	5/776	21/17859	0.00174016370741186	0.00940931376079129	0.0063382332243111	Nfe2l2/S100a9/Enpp4/Serpine1/Thbs1	5
BP	GO:0039531	regulation of viral-induced cytoplasmic pattern recognition receptor signaling pathway	5/776	21/17859	0.00174016370741186	0.00940931376079129	0.0063382332243111	Trim15/Zc3hav1/Rnf125/Dhx58/Oasl	5
BP	GO:0044546	NLRP3 inflammasome complex assembly	5/776	21/17859	0.00174016370741186	0.00940931376079129	0.0063382332243111	Ddx3x/Mefv/Myd88/Eif2ak2/Gbp5	5
BP	GO:0045591	positive regulation of regulatory T cell differentiation	5/776	21/17859	0.00174016370741186	0.00940931376079129	0.0063382332243111	Lgals9/Il2rg/Lilrb4/Bcl6/Socs1	5
BP	GO:0061154	endothelial tube morphogenesis	5/776	21/17859	0.00174016370741186	0.00940931376079129	0.0063382332243111	Rhob/Bmp4/Alox12/Lcn2/Cxcl10	5
BP	GO:1900048	positive regulation of hemostasis	5/776	21/17859	0.00174016370741186	0.00940931376079129	0.0063382332243111	Nfe2l2/S100a9/Enpp4/Serpine1/Thbs1	5
BP	GO:0014002	astrocyte development	7/776	41/17859	0.00175871318240553	0.00948660272213826	0.0063902960500533	Adora2a/Dll1/S100a9/Gfap/S100a8/Mt2A/Il1b	7
BP	GO:0032689	negative regulation of interferon-gamma production	7/776	41/17859	0.00175871318240553	0.00948660272213826	0.0063902960500533	Lgals9/Pglyrp1/Lilrb4/Zc3h12a/Xcl1/Slamf1/Cd274	7
BP	GO:0072073	kidney epithelium development	16/776	161/17859	0.00175982835928702	0.00948660272213826	0.0063902960500533	Epha4/Bdnf/Smad3/Bmp4/Spry1/Dll1/Smad1/Agtr1a/Vcan/Pgf/Kif26b/Cd44/Epha7/Fgf2/Myc/Sdc4	16
BP	GO:0006022	aminoglycan metabolic process	12/776	104/17859	0.00184144337930886	0.00984345482884575	0.00663067616027173	B4galt5/Pglyrp1/Has2/Nfkb1/Cd44/Chi3l1/Il15/Fgf2/Cemip2/Ugdh/Has1/Il1b	12
BP	GO:0001787	natural killer cell proliferation	4/776	13/17859	0.00184646048308599	0.00984345482884575	0.00663067616027173	Il18/RT1-S3/Slamf1/Il15	4
BP	GO:0010838	positive regulation of keratinocyte proliferation	4/776	13/17859	0.00184646048308599	0.00984345482884575	0.00663067616027173	Tgm1/Has2/Reg3g/Reg3a	4
BP	GO:0010940	positive regulation of necrotic cell death	4/776	13/17859	0.00184646048308599	0.00984345482884575	0.00663067616027173	Tp53/Ripk1/Ripk3/Gzmb	4
BP	GO:0033083	regulation of immature T cell proliferation	4/776	13/17859	0.00184646048308599	0.00984345482884575	0.00663067616027173	Bmp4/Ripk2/Il1a/Il1b	4
BP	GO:0034699	response to luteinizing hormone	4/776	13/17859	0.00184646048308599	0.00984345482884575	0.00663067616027173	Pcsk5/Plat/Top1/Edn1	4
BP	GO:0036005	response to macrophage colony-stimulating factor	4/776	13/17859	0.00184646048308599	0.00984345482884575	0.00663067616027173	Ptpn2/Csf1/Tlr2/Ccl2	4
BP	GO:0036006	cellular response to macrophage colony-stimulating factor stimulus	4/776	13/17859	0.00184646048308599	0.00984345482884575	0.00663067616027173	Ptpn2/Csf1/Tlr2/Ccl2	4
BP	GO:0042532	negative regulation of tyrosine phosphorylation of STAT protein	4/776	13/17859	0.00184646048308599	0.00984345482884575	0.00663067616027173	Ptpn2/Parp14/Socs1/Irf1	4
BP	GO:0090085	regulation of protein deubiquitination	4/776	13/17859	0.00184646048308599	0.00984345482884575	0.00663067616027173	Otud4/Zc3h12a/Tnip1/Trim21	4
BP	GO:0150079	negative regulation of neuroinflammatory response	4/776	13/17859	0.00184646048308599	0.00984345482884575	0.00663067616027173	Tnfrsf1b/Cst7/Cd200/Cx3cl1	4
BP	GO:0046545	development of primary female sexual characteristics	16/776	162/17859	0.00187614883215039	0.00999167101664818	0.00673051646635492	Stat5a/Bmp4/Tp53/Tiparp/Fst/Adamts1/Arid5b/Fas/Casp12/Myc/Cebpb/Inhbb/Runx1/Serpine1/Icam1/Ptx3	16
BP	GO:1904705	regulation of vascular associated smooth muscle cell proliferation	9/776	65/17859	0.00190153045060207	0.0101166765639964	0.00681472179031032	Cdkn1a/Adamts1/Sod2/Edn1/Hmox1/Tnf/Fgf2/Jak2/P2ry6	9
BP	GO:0032891	negative regulation of organic acid transport	6/776	31/17859	0.00191434715267456	0.0101746495105542	0.00685377310322487	Irs2/Acsl4/Tnf/Il1rn/Thbs1/Il1b	6
BP	GO:0034204	lipid translocation	8/776	53/17859	0.00191884029225479	0.0101883113313208	0.00686297587916463	Plscr2/Atp10a/Slc66a2/Atp8b1/Abcb1a/Abca1/Abcb1b/Plscr1	8
BP	GO:0048708	astrocyte differentiation	11/776	91/17859	0.00193530462364053	0.0102654446453165	0.0069149338588747	Epha4/Adora2a/Il6st/Dll1/Stat3/S100a9/Gfap/S100a8/Abl2/Mt2A/Il1b	11
BP	GO:0017148	negative regulation of translation	17/776	178/17859	0.00197462014947402	0.0104530591129499	0.00704131334651286	Eif6/Ddx3x/Tent4a/Zfp36l1/Atf4/Noct/Xrn1/Enc1/Stat3/Dcp2/Mov10/Zc3h12a/Btg2/Gzmb/Zfp36/Eif2ak2/Shfl	17
BP	GO:0098739	import across plasma membrane	17/776	178/17859	0.00197462014947402	0.0104530591129499	0.00704131334651286	Irs2/Slc7a1/Slc39a8/Slc9a1/Slc2a1/Slc1a3/Trpv4/Agtr1a/Slc11a2/Slc39a14/Slc1a5/Tnf/Slc7a5/Gfap/Slc15a3/Lcn2/Thbs1	17
BP	GO:0048565	digestive tract development	16/776	163/17859	0.00199883360847002	0.0105706779354118	0.00712054287879173	Il18/Cdkn1a/Pcsk5/Pdgfa/Smad3/Bmp4/Il6st/Hif1a/Casp1/Aldh1a2/Reg1a/Reg3b/Sfrp2/Nts/Tnf/Ass1	16
BP	GO:1904037	positive regulation of epithelial cell apoptotic process	7/776	42/17859	0.00203266398837806	0.0107388698648209	0.00723383909806372	Bmp4/Tp53/Tnf/Jak2/Cd40/Thbs1/Ccl2	7
BP	GO:0046700	heterocycle catabolic process	31/776	410/17859	0.00203880376920112	0.0107605788575665	0.00724846255122773	Nfe2l2/Gda/Tent4a/Slfn13/Zfp36l1/Nt5c3a/Pop1/Cnp/Noct/Nudt17/Xrn1/Xdh/Tnfrsf1b/Trex1/Dcp2/Mov10/Zc3h12a/Hmox1/Btg2/Myd88/Upp1/Zc3hav1/Pde4b/Isg20/Enpp4/Hspa1b/Zfp36/Tent5a/Samhd1/Ido1/Il6	31
BP	GO:0035966	response to topologically incorrect protein	14/776	134/17859	0.00208799307253323	0.0110092291456255	0.00741595654250871	Nfe2l2/Crebrf/Ppp1r15a/Atf4/Atf6/Ptpn2/Creb3l1/Daxx/Casp12/Ptpn1/Hspa1b/Eif2ak2/Atf3/Chac1	14
BP	GO:0031670	cellular response to nutrient	9/776	66/17859	0.00211869631955414	0.0111600117269557	0.00751752560385905	Ccl5/Pim1/Adamts1/Hmox1/Tnc/Trem1/Il15/Cyp27b1/Nos2	9
BP	GO:0045667	regulation of osteoblast differentiation	15/776	149/17859	0.00212855216795971	0.0112007923912796	0.00754499597716133	Smad3/Bmp4/Tcirg1/Atf4/Il6st/Noct/Smad1/Ccn1/Sfrp2/Tnf/Fgf2/Cebpb/Mnda/Cebpd/Il6	15
BP	GO:0042475	odontogenesis of dentin-containing tooth	12/776	106/17859	0.00216721170270864	0.011385978021213	0.00766973936888456	Adm/Bmp4/Relt/Tcirg1/Fst/Tnc/Msx1/Itgb6/Csf1/Tnfrsf11b/Csf3r/Serpine1	12
BP	GO:0070242	thymocyte apoptotic process	5/776	22/17859	0.00217233889025219	0.011385978021213	0.00766973936888456	Bmp4/Tp53/Jak3/Hif1a/Casp8	5
BP	GO:0071378	cellular response to growth hormone stimulus	5/776	22/17859	0.00217233889025219	0.011385978021213	0.00766973936888456	Stat5a/Socs2/Stat3/Myc/Jak2	5
BP	GO:0140632	inflammasome complex assembly	5/776	22/17859	0.00217233889025219	0.011385978021213	0.00766973936888456	Ddx3x/Mefv/Myd88/Eif2ak2/Gbp5	5
BP	GO:0071692	protein localization to extracellular region	31/776	412/17859	0.00219698930003229	0.0115038006925604	0.00774910621636102	Irs2/Ccl5/Sec24a/Pcsk5/Ankrd1/Rab13/Adora2a/Tcirg1/Adam9/Pim3/Hif1a/Agtr1a/Rhbdf2/Acsl4/Tiam1/Fgg/Rab8b/Tnf/Cd200/Rsad2/Abca1/Plek/F2rl1/Inhbb/Jak2/Il1a/Tlr2/Il1rn/Il1b/Nos2/Il6	31
BP	GO:0030278	regulation of ossification	14/776	135/17859	0.00223897559423843	0.0117120747027339	0.00788940223417935	P2ry2/Smad3/Bmp4/Creb3l1/Hif1a/Egr2/Tph1/Ccn1/Ptk2b/Rsad2/Cyp27b1/Csf1/Ccl3/Isg15	14
BP	GO:0002230	positive regulation of defense response to virus by host	6/776	32/17859	0.00227081360742017	0.0118435445922436	0.00797796202109595	Hsp90aa1/Stat1/Zc3h12a/Ddx58/Parp9/Dtx3l	6
BP	GO:0032770	positive regulation of monooxygenase activity	6/776	32/17859	0.00227081360742017	0.0118435445922436	0.00797796202109595	Nod1/Ptk2b/Tnf/Cyp27b1/Gch1/Il1b	6
BP	GO:1904994	regulation of leukocyte adhesion to vascular endothelial cell	6/776	32/17859	0.00227081360742017	0.0118435445922436	0.00797796202109595	Rela/Tnf/Icam1/Sele/Selp/Il6	6
BP	GO:0045685	regulation of glial cell differentiation	11/776	93/17859	0.00230564620918122	0.0120133916051635	0.0080923731256363	Epha4/Rela/Bmp4/Il6st/Ntf3/Egr2/Tnfrsf1b/Nkx6-2/Zfp365/Tlr2/Il1b	11
BP	GO:0035195	gene silencing by miRNA	13/776	121/17859	0.00231741495048691	0.0120628505133891	0.00812568927422305	Eif6/Ddx3x/Bmp4/Tp53/Ripk1/Stat3/Mov10/Adar/Zc3h12a/Nfkb1/Tnf/Zfp36/Il6	13
BP	GO:0002446	neutrophil mediated immunity	7/776	43/17859	0.00233847859784784	0.0121367268266364	0.00817545329687307	Stx11/Spi1/Myd88/Trem1/Cd177/F2rl1/Cxcl1	7
BP	GO:0002691	regulation of cellular extravasation	7/776	43/17859	0.00233847859784784	0.0121367268266364	0.00817545329687307	Cd47/Ripk3/Il1a/Icam1/Sele/Selp/Ccl2	7
BP	GO:1901031	regulation of response to reactive oxygen species	7/776	43/17859	0.00233847859784784	0.0121367268266364	0.00817545329687307	Nfe2l2/Tp53/Hsph1/Ripk1/Hgf/Reg3b/Gch1	7
BP	GO:0030168	platelet activation	12/776	107/17859	0.00234693118572274	0.012168677449261	0.00819697564196704	C1qtnf1/Pdgfa/Hspb1/Alox12/Il6r/Tec/Fgg/Plek/Jak2/Cx3cl1/Selp/Il6	12
BP	GO:0071456	cellular response to hypoxia	17/776	181/17859	0.00235789392620859	0.0122135678543297	0.00822721438881858	Gnb1/Nfe2l2/Ankrd1/Slc9a1/Flt1/Zfp36l1/Tp53/Hif1a/Slc11a2/Edn1/Hmox1/Fas/Cflar/Trpc6/Myc/Serpine1/Icam1	17
BP	GO:0051924	regulation of calcium ion transport	24/776	294/17859	0.00236362390165304	0.0122312920457612	0.00823915362922026	Cyba/Ccl5/Slc9a1/Ngf/Bmp4/Adora2a/Jak3/Rrad/Agtr1a/Ptk2b/Xcl1/Cacna1b/Pde4b/Trpc6/Cacnb3/Cx3cl1/Ccl3/Serpine1/P2ry6/Cxcl11/Icam1/Ccl2/Cxcl10/Cxcl9	24
BP	GO:0051602	response to electrical stimulus	10/776	80/17859	0.00238222004941377	0.0123154966261889	0.0082958749037865	Slc9a1/Ngf/Bdnf/Hp/Hif1a/Sod2/Btg2/Psmb9/Cd14/Il6	10
BP	GO:0001837	epithelial to mesenchymal transition	15/776	151/17859	0.00242492215703929	0.0124996717024817	0.0084199375737459	Nolc1/Polr1b/Smad3/Bmp4/Spry1/Tmem100/Hif1a/Tiam1/Edn1/Has2/Sfrp2/Gcnt2/Msx1/Il1b/Il6	15
BP	GO:0030183	B cell differentiation	15/776	151/17859	0.00242492215703929	0.0124996717024817	0.0084199375737459	Stat5a/Zfp36l1/Tcirg1/Adam17/Tp53/Dll1/Jak3/Ptpn2/Il2rg/Spi1/Bcl6/Ptk2b/Bcl3/Il6/Slamf8	15
BP	GO:0097553	calcium ion transmembrane import into cytosol	15/776	151/17859	0.00242492215703929	0.0124996717024817	0.0084199375737459	Cyba/Ngf/Ccr5/Trpv4/Agtr1a/Ptk2b/Xcl1/Fgf2/Cx3cl1/Ccl19/Ccl3/P2ry6/Cxcl11/Cxcl10/Cxcl9	15
BP	GO:0002064	epithelial cell development	23/776	278/17859	0.00243356562769962	0.0125320352392423	0.00844173806304478	Cdkn1a/Shroom3/Rab13/Bmp4/Atf4/Tnfrsf1a/Il6st/Rap2c/S1pr3/Dll1/B4galt1/Hif1a/Jmjd1c/Fndc3a/Abcb1a/Tnf/Myd88/Abcb1b/F2rl1/Il1a/Bfsp1/Icam1/Il1b	23
BP	GO:0019083	viral transcription	8/776	55/17859	0.00244286332504127	0.0125433456970869	0.0084493569310638	Ccl5/Chd1/Sp100/Hmox1/Ifitm3/Trim21/Zfp36/Ccl3	8
BP	GO:0043551	regulation of phosphatidylinositol 3-kinase activity	8/776	55/17859	0.00244286332504127	0.0125433456970869	0.0084493569310638	Flt1/Socs2/Fgr/Cish/Ptk2b/Fgf2/Ccl19/Socs1	8
BP	GO:0045604	regulation of epidermal cell differentiation	8/776	55/17859	0.00244286332504127	0.0125433456970869	0.0084493569310638	Zfp36l1/Bmp4/Dll1/Maff/Reg3g/Cyp27b1/Zfp36/Reg3a	8
BP	GO:0001781	neutrophil apoptotic process	4/776	14/17859	0.00249683072441495	0.0126974145956572	0.00855313969743519	Il18/Cd44/Fcgr2b/Il6	4
BP	GO:0002551	mast cell chemotaxis	4/776	14/17859	0.00249683072441495	0.0126974145956572	0.00855313969743519	Ccl5/Rac2/Pgf/Ccl11	4
BP	GO:0030213	hyaluronan biosynthetic process	4/776	14/17859	0.00249683072441495	0.0126974145956572	0.00855313969743519	Has2/Nfkb1/Has1/Il1b	4
BP	GO:0031652	positive regulation of heat generation	4/776	14/17859	0.00249683072441495	0.0126974145956572	0.00855313969743519	Ccl5/Ccr5/Tnf/Il1b	4
BP	GO:0033079	immature T cell proliferation	4/776	14/17859	0.00249683072441495	0.0126974145956572	0.00855313969743519	Bmp4/Ripk2/Il1a/Il1b	4
BP	GO:0035739	CD4-positive, alpha-beta T cell proliferation	4/776	14/17859	0.00249683072441495	0.0126974145956572	0.00855313969743519	Lgals9/Xcl1/Cd44/Cd274	4
BP	GO:0036499	PERK-mediated unfolded protein response	4/776	14/17859	0.00249683072441495	0.0126974145956572	0.00855313969743519	Nfe2l2/Atf4/Ptpn2/Ptpn1	4
BP	GO:0072683	T cell extravasation	4/776	14/17859	0.00249683072441495	0.0126974145956572	0.00855313969743519	Ccl5/Ripk3/Icam1/Ccl2	4
BP	GO:1903671	negative regulation of sprouting angiogenesis	4/776	14/17859	0.00249683072441495	0.0126974145956572	0.00855313969743519	Flt1/Creb3l1/Adamts9/Thbs1	4
BP	GO:2000561	regulation of CD4-positive, alpha-beta T cell proliferation	4/776	14/17859	0.00249683072441495	0.0126974145956572	0.00855313969743519	Lgals9/Xcl1/Cd44/Cd274	4
BP	GO:0010658	striated muscle cell apoptotic process	9/776	68/17859	0.00261211797540536	0.0132709617945091	0.00893948837321449	Gnb1/Nfe2l2/Hsp90aa1/Tp53/Sfrp2/Cflar/Casp12/Trem1/Jak2	9
BP	GO:0060142	regulation of syncytium formation by plasma membrane fusion	6/776	33/17859	0.0026750442816473	0.0134747583338196	0.00907676830980668	Adam9/Stat1/Il4r/Cflar/Cxcl10/Cxcl9	6
BP	GO:0060740	prostate gland epithelium morphogenesis	6/776	33/17859	0.0026750442816473	0.0134747583338196	0.00907676830980668	Stat5a/Bmp4/Sulf1/Tnc/Cd44/Cyp7b1	6
BP	GO:0042481	regulation of odontogenesis	5/776	23/17859	0.00267772107568372	0.0134747583338196	0.00907676830980668	Bmp4/Edn1/Msx1/Csf1/Tnfrsf11b	5
BP	GO:0043371	negative regulation of CD4-positive, alpha-beta T cell differentiation	5/776	23/17859	0.00267772107568372	0.0134747583338196	0.00907676830980668	Jak3/Bcl6/Il4r/Zc3h12a/Runx1	5
BP	GO:0071605	monocyte chemotactic protein-1 production	5/776	23/17859	0.00267772107568372	0.0134747583338196	0.00907676830980668	Trpv4/Lgals9/Il1a/Il1b/Oas1a	5
BP	GO:0071637	regulation of monocyte chemotactic protein-1 production	5/776	23/17859	0.00267772107568372	0.0134747583338196	0.00907676830980668	Trpv4/Lgals9/Il1a/Il1b/Oas1a	5
BP	GO:2000353	positive regulation of endothelial cell apoptotic process	5/776	23/17859	0.00267772107568372	0.0134747583338196	0.00907676830980668	Bmp4/Tnf/Cd40/Thbs1/Ccl2	5
BP	GO:0010996	response to auditory stimulus	7/776	44/17859	0.00267854420976083	0.0134747583338196	0.00907676830980668	Bdnf/Slc1a3/Hif1a/Casp8/Abl2/Cxcl10/Il6	7
BP	GO:0060251	regulation of glial cell proliferation	7/776	44/17859	0.00267854420976083	0.0134747583338196	0.00907676830980668	Flt1/Fas/Tnf/Myc/Gfap/Il1b/Il6	7
BP	GO:0006970	response to osmotic stress	13/776	123/17859	0.00268020292203168	0.0134747583338196	0.00907676830980668	Nolc1/Ccl5/Ddx3x/Hsp90aa1/Slc2a1/Zfp36l1/Tp53/Trpv4/Hif1a/Agtr1a/Abcb1a/Ptk2b/Nts	13
BP	GO:0010508	positive regulation of autophagy	13/776	123/17859	0.00268020292203168	0.0134747583338196	0.00907676830980668	Sptlc2/Trim5/Trim34/Atf6/Mefv/Hif1a/Nod1/Zc3h12a/Hmox1/Trim21/Ripk2/Tlr2/Irgm	13
BP	GO:0050769	positive regulation of neurogenesis	24/776	297/17859	0.00269658679293905	0.0135442781192266	0.00912359771998636	Epha4/Rela/Ngf/Sgk1/Flt1/Bdnf/Il6st/Tgm2/Ntf3/Smad1/Hif1a/Egr2/Tnfrsf1b/Marcks/Nkx6-2/Tiam1/Tnf/Myc/Gfap/Zfp365/Cx3cl1/Tlr2/Il1b/Il6	24
BP	GO:0009651	response to salt stress	8/776	56/17859	0.00274373290302746	0.01375500534829	0.00926554625719875	Ccl5/Hsp90aa1/Zfp36l1/Tp53/Trpv4/Hif1a/Agtr1a/Abcb1a	8
BP	GO:1903202	negative regulation of oxidative stress-induced cell death	8/776	56/17859	0.00274373290302746	0.01375500534829	0.00926554625719875	Nfe2l2/Atf4/Hspb1/Hsph1/Hif1a/Sod2/Hgf/Reg3b	8
BP	GO:0042476	odontogenesis	15/776	153/17859	0.00275467442451511	0.0137968050808181	0.00929370308778305	Adm/Bmp4/Relt/Tcirg1/Fst/Adamts1/Edn1/Tnc/Msx1/Itgb6/Csf1/Tnfrsf11b/Adamts4/Csf3r/Serpine1	15
BP	GO:0030879	mammary gland development	18/776	200/17859	0.00284485452260077	0.0142215887879825	0.00957984278663278	Stat5a/Irs2/Socs2/Bmp4/B4galt1/Hif1a/Xdh/Tph1/Abcb1a/Cp/Msx1/Fgf2/Cebpb/Cyp27b1/Abcb1b/Csf1/Jak2/Ccl11	18
BP	GO:0034249	negative regulation of cellular amide metabolic process	18/776	200/17859	0.00284485452260077	0.0142215887879825	0.00957984278663278	Eif6/Ddx3x/Tent4a/Zfp36l1/Atf4/Noct/Xrn1/Enc1/Stat3/Dcp2/Mov10/Zc3h12a/Btg2/Gzmb/Zfp36/Sphk1/Eif2ak2/Shfl	18
BP	GO:0060986	endocrine hormone secretion	9/776	69/17859	0.00289077822214557	0.0144239489634175	0.00971615517028015	C1qtnf1/Tp53/Agtr1a/Fst/Rab8b/Cyp27b1/Inhbb/Runx1/Il1b	9
BP	GO:1904894	positive regulation of receptor signaling pathway via STAT	9/776	69/17859	0.00289077822214557	0.0144239489634175	0.00971615517028015	Agtr1a/Il6r/Cenpj/Mgat5/Ptk2b/Tnf/Jak2/Socs1/Il6	9
BP	GO:0071248	cellular response to metal ion	21/776	249/17859	0.00293194420090675	0.0146155901416791	0.00984524710132672	Slc41a1/Nfe2l2/B2m/Atf4/Hif1a/Slc11a2/Cpne8/Txnrd1/Edn1/Daxx/Hmox1/Fas/Nts/Casp12/Inhbb/Fos/Junb/Serpine1/Mt1/Mt2A/Nos2	21
BP	GO:0016525	negative regulation of angiogenesis	12/776	110/17859	0.00296025733640301	0.0147428605503755	0.00993097806464446	Flt1/Sulf1/Creb3l1/Gadd45a/Stat1/Adamts9/Adamts1/Tnf/Serpine1/Thbs1/Ccl2/Cxcl10	12
BP	GO:0007179	transforming growth factor beta receptor signaling pathway	17/776	185/17859	0.00296382275324287	0.0147467575299849	0.00993360311959136	Zyx/Smad3/Spry1/Adam9/Adam17/Tp53/Lrg1/Itga3/Smad1/Stat3/Spi1/Gcnt2/Itgb6/Hspa1b/Fos/Thbs1/Ccl2	17
BP	GO:0006509	membrane protein ectodomain proteolysis	7/776	45/17859	0.00305530739056564	0.0151734525422749	0.0102210302978425	Adam9/Adam17/Tnfrsf1b/Lrig2/Tnf/Timp1/Il1b	7
BP	GO:0010165	response to X-ray	7/776	45/17859	0.00305530739056564	0.0151734525422749	0.0102210302978425	Cdkn1a/Hp/Tp53/Hif1a/Sfrp2/Hamp/Lcn2	7
BP	GO:0031214	biomineral tissue development	16/776	170/17859	0.00305912601131947	0.0151781916984849	0.0102242226536411	Smad3/Bmp4/Tcirg1/Atf4/Hif1a/Fgr/Ccn1/Ptk2b/Spp1/Itgb6/Cebpb/Cyp27b1/Sbno2/Ibsp/Ccl3/Isg15	16
BP	GO:0051209	release of sequestered calcium ion into cytosol	13/776	125/17859	0.00308816053975733	0.0153079164641479	0.0103116069029758	Cyba/Ngf/Ccr5/Ptk2b/Xcl1/Fgf2/Cx3cl1/Ccl19/Ccl3/P2ry6/Cxcl11/Cxcl10/Cxcl9	13
BP	GO:0001779	natural killer cell differentiation	6/776	34/17859	0.00313088011239089	0.0155051716967844	0.010444480532334	Stat5a/Nfil3/Lgals9/Pglyrp1/Slamf1/Il15	6
BP	GO:1903531	negative regulation of secretion by cell	17/776	186/17859	0.00313398648066458	0.0155060638291705	0.0104450814840371	Tnfrsf1a/Tp53/Pim3/Lgals9/Fst/Tnfrsf1b/Rhbdf2/Acsl4/Spi1/Edn1/Hmox1/Cd200/Rsad2/Inhbb/Il1rn/Il1b/Il6	17
BP	GO:0051604	protein maturation	24/776	301/17859	0.00320165237687733	0.0158260783069711	0.010660647299677	Pcsk5/Naa25/Plat/C1r/Hp/Ppp1r15a/Prkacb/Adam9/Adam17/Ece1/Tspan5/Casp1/Fgg/Cst7/Casp8/Casp12/Il1r2/Myc/Casp4/Ripk2/Chac1/Serpine1/Thbs1/Tmprss2	24
BP	GO:0006883	cellular sodium ion homeostasis	5/776	24/17859	0.00326305405354916	0.0160845799346577	0.0108347772784188	Slc9a1/Sgk1/Slc1a3/Spp1/Il1a	5
BP	GO:0046641	positive regulation of alpha-beta T cell proliferation	5/776	24/17859	0.00326305405354916	0.0160845799346577	0.0108347772784188	Il18/Lgals9/Xcl1/RT1-S3/Ripk2	5
BP	GO:0050820	positive regulation of coagulation	5/776	24/17859	0.00326305405354916	0.0160845799346577	0.0108347772784188	Nfe2l2/S100a9/Enpp4/Serpine1/Thbs1	5
BP	GO:0002468	dendritic cell antigen processing and presentation	4/776	15/17859	0.00328876529138268	0.0161213388335216	0.0108595385394407	Nod1/Fgl2/Ccl19/Thbs1	4
BP	GO:0010819	regulation of T cell chemotaxis	4/776	15/17859	0.00328876529138268	0.0161213388335216	0.0108595385394407	Ccl5/Adam17/Xcl1/Cxcl10	4
BP	GO:0045906	negative regulation of vasoconstriction	4/776	15/17859	0.00328876529138268	0.0161213388335216	0.0108595385394407	Adm/Hif1a/Hspa1b/Cx3cl1	4
BP	GO:0070943	neutrophil-mediated killing of symbiont cell	4/776	15/17859	0.00328876529138268	0.0161213388335216	0.0108595385394407	Myd88/Trem1/F2rl1/Cxcl1	4
BP	GO:0097531	mast cell migration	4/776	15/17859	0.00328876529138268	0.0161213388335216	0.0108595385394407	Ccl5/Rac2/Pgf/Ccl11	4
BP	GO:1902563	regulation of neutrophil activation	4/776	15/17859	0.00328876529138268	0.0161213388335216	0.0108595385394407	Spi1/Tnf/Pla2g2a/Cd177	4
BP	GO:0051283	negative regulation of sequestering of calcium ion	13/776	126/17859	0.00331033222589919	0.0162060829239821	0.0109166232348156	Cyba/Ngf/Ccr5/Ptk2b/Xcl1/Fgf2/Cx3cl1/Ccl19/Ccl3/P2ry6/Cxcl11/Cxcl10/Cxcl9	13
BP	GO:0043524	negative regulation of neuron apoptotic process	17/776	187/17859	0.00331216980688292	0.0162060829239821	0.0109166232348156	Ngf/Bdnf/Adora2a/Ntf3/Hif1a/Sod2/Reg3b/Hmox1/Foxq1/Ptk2b/Btg2/Cebpb/Jak2/Cx3cl1/Lcn2/Mt1/Ccl2	17
BP	GO:0051216	cartilage development	19/776	219/17859	0.00332593821683858	0.0162584378330513	0.0109518901663426	Rela/Smad3/Bmp4/Sulf1/Trpv4/Prrx1/Smad1/Hif1a/Slc39a14/Ccn1/Arid5a/Edn1/Sfrp2/Cd44/Msx1/Fgf2/Runx1/Timp1/Thbs1	19
BP	GO:0046165	alcohol biosynthetic process	14/776	141/17859	0.00334596221827156	0.0163262005475332	0.0109975359912367	Cyp27a1/Sptlc2/H6pd/Lss/Itpkc/Ces1d/Ptk2b/Nfkb1/Fgf2/Plek/Cyp27b1/Gch1/Sphk1/P2ry6	14
BP	GO:1903322	positive regulation of protein modification by small protein conjugation or removal	14/776	141/17859	0.00334596221827156	0.0163262005475332	0.0109975359912367	Ddx3x/Ngf/Gnl3/Rassf5/Bcl10/Zc3h12a/Birc2/Nmi/Tnip1/Hamp/Ripk2/Arrdc3/Sphk1/Birc3	14
BP	GO:0043300	regulation of leukocyte degranulation	8/776	58/17859	0.00343164921849153	0.0167238953696642	0.011265428273166	Rac2/Lgals9/Fgr/Spi1/Il4r/Hmox1/Cd177/F2rl1	8
BP	GO:0110148	biomineralization	16/776	172/17859	0.00343572630437687	0.0167238953696642	0.011265428273166	Smad3/Bmp4/Tcirg1/Atf4/Hif1a/Fgr/Ccn1/Ptk2b/Spp1/Itgb6/Cebpb/Cyp27b1/Sbno2/Ibsp/Ccl3/Isg15	16
BP	GO:2000181	negative regulation of blood vessel morphogenesis	12/776	112/17859	0.00343693565909876	0.0167238953696642	0.011265428273166	Flt1/Sulf1/Creb3l1/Gadd45a/Stat1/Adamts9/Adamts1/Tnf/Serpine1/Thbs1/Ccl2/Cxcl10	12
BP	GO:0043029	T cell homeostasis	7/776	46/17859	0.00347126772535966	0.0168754565841108	0.0113675218316703	Stat5a/Tcirg1/Jak3/Lgals9/Fas/Ripk3/Il2ra	7
BP	GO:0071466	cellular response to xenobiotic stimulus	19/776	220/17859	0.00349685075142721	0.0169842457670145	0.0114408036066281	Nfe2l2/Ankrd1/Ppp1r15a/Cyp2j10/Tp53/Tlr3/Hif1a/Cyp46a1/Cd69/Reg3b/Edn1/Pde4b/Abca1/Myc/Serpine1/Il1b/Ccl2/Nos2/Slamf8	19
BP	GO:0035194	post-transcriptional gene silencing by RNA	13/776	127/17859	0.00354532474294406	0.0172039155795426	0.011588775981611	Eif6/Ddx3x/Bmp4/Tp53/Ripk1/Stat3/Mov10/Adar/Zc3h12a/Nfkb1/Tnf/Zfp36/Il6	13
BP	GO:0010837	regulation of keratinocyte proliferation	6/776	35/17859	0.00364222222812005	0.0175935602432162	0.0118512455745863	Zfp36l1/Tgm1/Has2/Reg3g/Zfp36/Reg3a	6
BP	GO:0032633	interleukin-4 production	6/776	35/17859	0.00364222222812005	0.0175935602432162	0.0118512455745863	Lgals9/Cd83/RT1-S3/Slc7a5/Cebpb/Prg2	6
BP	GO:0032673	regulation of interleukin-4 production	6/776	35/17859	0.00364222222812005	0.0175935602432162	0.0118512455745863	Lgals9/Cd83/RT1-S3/Slc7a5/Cebpb/Prg2	6
BP	GO:0060512	prostate gland morphogenesis	6/776	35/17859	0.00364222222812005	0.0175935602432162	0.0118512455745863	Stat5a/Bmp4/Sulf1/Tnc/Cd44/Cyp7b1	6
BP	GO:0090022	regulation of neutrophil chemotaxis	6/776	35/17859	0.00364222222812005	0.0175935602432162	0.0118512455745863	Bst1/Rac2/Edn1/Xcl1/Ccl19/Il1b	6
BP	GO:1901343	negative regulation of vasculature development	12/776	113/17859	0.00369748533568497	0.0178442393386108	0.0120201061962494	Flt1/Sulf1/Creb3l1/Gadd45a/Stat1/Adamts9/Adamts1/Tnf/Serpine1/Thbs1/Ccl2/Cxcl10	12
BP	GO:0072089	stem cell proliferation	10/776	85/17859	0.00373065325331118	0.0179879268328444	0.0121168959168414	Prg4/Ngf/Zfp36l1/Bmp4/Pim1/Abcb1a/Sfrp2/Etv6/Eif2ak2/Cxcl1	10
BP	GO:0045926	negative regulation of growth	22/776	271/17859	0.00375526081301845	0.0180901154983498	0.0121857314994695	Cdkn1a/Ddx3x/Sema4b/Socs2/Ccr5/Smad3/Bmp4/Plac8/Tp53/Hif1a/Ifrd1/Rrad/Ripk1/Bcl6/Sfrp2/Spp1/Msx1/Epha7/Cyp27b1/Hspa1b/Mt1/Mt2A	22
BP	GO:0032147	activation of protein kinase activity	13/776	128/17859	0.00379367146994231	0.0182254443510646	0.0122768907330003	Il18/Ngf/Gprc5c/Ntf3/Agtr1a/Il6r/Daxx/Ptk2b/Ripk3/Chi3l1/Gprc5d/Jak2/Socs1	13
BP	GO:0051282	regulation of sequestering of calcium ion	13/776	128/17859	0.00379367146994231	0.0182254443510646	0.0122768907330003	Cyba/Ngf/Ccr5/Ptk2b/Xcl1/Fgf2/Cx3cl1/Ccl19/Ccl3/P2ry6/Cxcl11/Cxcl10/Cxcl9	13
BP	GO:0071774	response to fibroblast growth factor	13/776	128/17859	0.00379367146994231	0.0182254443510646	0.0122768907330003	Ccl5/Zfp36l1/Spry1/Sulf1/Creb3l1/Tnc/Cd44/Fgf2/Myc/Zfp36/Serpine1/Thbs1/Ccl2	13
BP	GO:0010517	regulation of phospholipase activity	8/776	59/17859	0.00382219902875241	0.0183292603197819	0.0123468224877346	Ccl5/Flt1/Agtr1a/Marcks/Ccn1/Fgf2/Abl2/Sele	8
BP	GO:0097035	regulation of membrane lipid distribution	8/776	59/17859	0.00382219902875241	0.0183292603197819	0.0123468224877346	Plscr2/Atp10a/Slc66a2/Atp8b1/Abcb1a/Abca1/Abcb1b/Plscr1	8
BP	GO:0019080	viral gene expression	9/776	72/17859	0.00386964082999564	0.0185232400705934	0.0124774897109449	Ccl5/Chd1/Sp100/Hmox1/Ifitm3/Trim21/Zfp36/Ccl3/Shfl	9
BP	GO:1903510	mucopolysaccharide metabolic process	9/776	72/17859	0.00386964082999564	0.0185232400705934	0.0124774897109449	Has2/Nfkb1/Cd44/Il15/Fgf2/Cemip2/Ugdh/Has1/Il1b	9
BP	GO:0010799	regulation of peptidyl-threonine phosphorylation	7/776	47/17859	0.00392897120810617	0.0187013789395073	0.0125974863149689	Ddit4/Ppp1r15a/Trpc6/Chi3l1/Ripk2/Sphk1/Irgm	7
BP	GO:0030195	negative regulation of blood coagulation	7/776	47/17859	0.00392897120810617	0.0187013789395073	0.0125974863149689	C1qtnf1/Pdgfa/Serping1/Alox12/Fgg/Serpine1/Thbs1	7
BP	GO:0043616	keratinocyte proliferation	7/776	47/17859	0.00392897120810617	0.0187013789395073	0.0125974863149689	Zfp36l1/Tgm1/Fst/Has2/Reg3g/Zfp36/Reg3a	7
BP	GO:0038093	Fc receptor signaling pathway	5/776	25/17859	0.00393508917107958	0.0187013789395073	0.0125974863149689	Cd47/LOC498276/Fcgr3a/Clec4e/Fcgr2b	5
BP	GO:0048670	regulation of collateral sprouting	5/776	25/17859	0.00393508917107958	0.0187013789395073	0.0125974863149689	Ngf/Bdnf/Ifrd1/Spp1/Epha7	5
BP	GO:0101023	vascular endothelial cell proliferation	5/776	25/17859	0.00393508917107958	0.0187013789395073	0.0125974863149689	Flt1/Adam17/Stat3/Fgf2/Ccl2	5
BP	GO:0150077	regulation of neuroinflammatory response	5/776	25/17859	0.00393508917107958	0.0187013789395073	0.0125974863149689	Tnfrsf1b/Cst7/Cd200/Cx3cl1/Sphk1	5
BP	GO:1905562	regulation of vascular endothelial cell proliferation	5/776	25/17859	0.00393508917107958	0.0187013789395073	0.0125974863149689	Flt1/Adam17/Stat3/Fgf2/Ccl2	5
BP	GO:0046942	carboxylic acid transport	24/776	306/17859	0.00394306229876617	0.0187224794992491	0.012611699919936	Slc7a1/Bdnf/P2ry2/Adora2a/Slc1a3/Slc7a6/Tp53/Trpv4/Atp8b1/Acsl4/Ces1d/Edn1/Slc1a5/Tnf/Slc7a5/Pla2g2a/Myc/Gfap/Nfkbie/Il1a/Il1rn/Il1b/Ptges/Nos2	24
BP	GO:0034655	nucleobase-containing compound catabolic process	28/776	376/17859	0.00404465271445512	0.0191876586695593	0.0129250505156833	Gda/Tent4a/Slfn13/Zfp36l1/Nt5c3a/Pop1/Cnp/Noct/Nudt17/Xrn1/Xdh/Tnfrsf1b/Trex1/Dcp2/Mov10/Zc3h12a/Btg2/Myd88/Upp1/Zc3hav1/Pde4b/Isg20/Enpp4/Hspa1b/Zfp36/Tent5a/Samhd1/Il6	28
BP	GO:0009914	hormone transport	29/776	394/17859	0.00409929134321371	0.0194294676455183	0.013087936112266	C1qtnf1/Irs2/Ccl5/Adm/Tcirg1/Il6st/Tp53/Trpv4/Pim3/Hif1a/Agtr1a/Fst/Acsl4/Tiam1/Abcb1a/Fgg/Rab8b/Edn1/Tnf/Spp1/Slc7a5/Cyp27b1/Inhbb/Jak2/Runx1/Il1rn/Il1b/Nos2/Il6	29
BP	GO:0044270	cellular nitrogen compound catabolic process	30/776	412/17859	0.00413754882243516	0.0195932718588775	0.0131982767102936	Gda/Tent4a/Slfn13/Zfp36l1/Nt5c3a/Pop1/Cnp/Noct/Nudt17/Xrn1/Xdh/Tnfrsf1b/Trex1/Dcp2/Mov10/Zc3h12a/Hmox1/Btg2/Myd88/Upp1/Zc3hav1/Pde4b/Isg20/Enpp4/Hspa1b/Zfp36/Tent5a/Samhd1/Ido1/Il6	30
BP	GO:0007015	actin filament organization	32/776	448/17859	0.00417082244718752	0.019733203703256	0.0132925365774557	Kank1/Cyria/Whamm/Rnd3/Ap1ar/Rhob/Shroom3/Twf1/Zyx/Esam/Hcls1/Smad3/Marcksl1/Lcp1/Arhgap17/Trpv4/Cd47/Akap2/Rac2/Marcks/Ptk2b/Rhoh/Plek/F2rl1/Cx3cl1/Sdc4/Abl2/Ccl11/Tlr2/Rnd1/Csf3/Icam1	32
BP	GO:0002335	mature B cell differentiation	6/776	36/17859	0.00421301628006793	0.019774028901325	0.0133200369492542	Dll1/Spi1/Ptk2b/Bcl3/Il6/Slamf8	6
BP	GO:0032692	negative regulation of interleukin-1 production	6/776	36/17859	0.00421301628006793	0.019774028901325	0.0133200369492542	Mefv/Lilrb4/Zc3h12a/Serpinb1a/Il1r2/Cx3cl1	6
BP	GO:1903205	regulation of hydrogen peroxide-induced cell death	6/776	36/17859	0.00421301628006793	0.019774028901325	0.0133200369492542	Nfe2l2/Tp53/Hsph1/Ripk1/Hgf/Reg3b	6
BP	GO:0002295	T-helper cell lineage commitment	4/776	16/17859	0.00423585583493184	0.019774028901325	0.0133200369492542	Stat3/Il6r/Batf/Il6	4
BP	GO:0002467	germinal center formation	4/776	16/17859	0.00423585583493184	0.019774028901325	0.0133200369492542	Adam17/Bcl6/Nfkb2/Bcl3	4
BP	GO:0023035	CD40 signaling pathway	4/776	16/17859	0.00423585583493184	0.019774028901325	0.0133200369492542	Rnf31/Tnip2/Slamf1/Cd40	4
BP	GO:0032897	negative regulation of viral transcription	4/776	16/17859	0.00423585583493184	0.019774028901325	0.0133200369492542	Sp100/Ifitm3/Trim21/Zfp36	4
BP	GO:0033591	response to L-ascorbic acid	4/776	16/17859	0.00423585583493184	0.019774028901325	0.0133200369492542	Hp/Sod2/Il1a/Il1b	4
BP	GO:0044793	negative regulation by host of viral process	4/776	16/17859	0.00423585583493184	0.019774028901325	0.0133200369492542	Ddx3x/Zc3h12a/Ccl12/Ptx3	4
BP	GO:0046007	negative regulation of activated T cell proliferation	4/776	16/17859	0.00423585583493184	0.019774028901325	0.0133200369492542	Lgals9/Lilrb4/Ido1/Cd274	4
BP	GO:0051044	positive regulation of membrane protein ectodomain proteolysis	4/776	16/17859	0.00423585583493184	0.019774028901325	0.0133200369492542	Adam9/Tnfrsf1b/Tnf/Il1b	4
BP	GO:0060396	growth hormone receptor signaling pathway	4/776	16/17859	0.00423585583493184	0.019774028901325	0.0133200369492542	Stat5a/Socs2/Stat3/Jak2	4
BP	GO:1901722	regulation of cell proliferation involved in kidney development	4/776	16/17859	0.00423585583493184	0.019774028901325	0.0133200369492542	Bmp4/Il6r/Cflar/Myc	4
BP	GO:2001212	regulation of vasculogenesis	4/776	16/17859	0.00423585583493184	0.019774028901325	0.0133200369492542	Adm/Rin2/Tmem100/Xdh	4
BP	GO:0034976	response to endoplasmic reticulum stress	21/776	257/17859	0.00423972748199087	0.019774028901325	0.0133200369492542	Nfe2l2/Ddx3x/Crebrf/Ngf/Ppp1r15a/Atf4/Tp53/Atf6/Ptpn2/Creb3l1/Casp12/Trim25/Ptpn1/Cebpb/Casp4/Hspa1b/Eif2ak2/Atf3/Chac1/Fcgr2b/Thbs1	21
BP	GO:0008406	gonad development	25/776	325/17859	0.00424288938682893	0.019774028901325	0.0133200369492542	Stat5a/Pdgfa/Rab13/H3f3b/Bmp4/Tp53/Tlr3/Tiparp/Jmjd1c/Fst/Fndc3a/Adamts1/Abcb1a/Arid5b/Sfrp2/Fas/Casp12/Myc/Cebpb/Inhbb/Runx1/Il1a/Serpine1/Icam1/Ptx3	25
BP	GO:0071241	cellular response to inorganic substance	25/776	325/17859	0.00424288938682893	0.019774028901325	0.0133200369492542	Slc41a1/Nfe2l2/B2m/Atf4/Hif1a/Slc11a2/Trex1/Cpne8/Txnrd1/Edn1/Daxx/Hmox1/Fas/Nts/Cflar/Casp12/Spidr/Inhbb/Fos/Junb/Serpine1/Mt1/Thbs1/Mt2A/Nos2	25
BP	GO:0006826	iron ion transport	9/776	73/17859	0.0042479134861845	0.0197800470679189	0.0133240908626877	Slc39a8/B2m/Slc11a2/Slc39a14/Slc25a28/Steap4/Cp/Hamp/Lcn2	9
BP	GO:0010811	positive regulation of cell-substrate adhesion	14/776	145/17859	0.00430656280838803	0.0200179616856563	0.0134843531701236	Rin2/Pcsk5/Net1/Smad3/Itga3/Ccn1/Ptk2b/Has2/Spp1/Trem1/Csf1/Jak2/Sdc4/Thbs1	14
BP	GO:0043467	regulation of generation of precursor metabolites and energy	14/776	145/17859	0.00430656280838803	0.0200179616856563	0.0134843531701236	Irs2/Eif6/Ddit4/Tp53/Trpv4/Hif1a/Slc2a6/Stat3/Trex1/Tnf/Myc/Ifnlr1/Pfkfb3/Oas1a	14
BP	GO:0016072	rRNA metabolic process	18/776	208/17859	0.00431393099201213	0.0200346365702649	0.0134955855841258	Eif6/Nop14/Mak16/Shq1/Fbl/Ftsj3/Utp20/Gtpbp4/Slfn13/Nol8/Wdr43/Heatr1/Xrn1/Wdr46/Ddx21/Gar1/Rrp9/Rcl1	18
BP	GO:0051208	sequestering of calcium ion	13/776	130/17859	0.00433261612450467	0.0201037940838443	0.0135421709634025	Cyba/Ngf/Ccr5/Ptk2b/Xcl1/Fgf2/Cx3cl1/Ccl19/Ccl3/P2ry6/Cxcl11/Cxcl10/Cxcl9	13
BP	GO:0019915	lipid storage	10/776	87/17859	0.00441499784610081	0.0204681308718182	0.0137875928499589	Stat5a/Plin2/C3/Ptpn2/Ces1d/Zc3h12a/Fas/Tnf/Nfkbia/Il1b	10
BP	GO:1900047	negative regulation of hemostasis	7/776	48/17859	0.00443100341091423	0.0205064515933926	0.0138134061745899	C1qtnf1/Pdgfa/Serping1/Alox12/Fgg/Serpine1/Thbs1	7
BP	GO:1903053	regulation of extracellular matrix organization	7/776	48/17859	0.00443100341091423	0.0205064515933926	0.0138134061745899	Smad3/Tnfrsf1a/Tnfrsf1b/Has2/Cflar/Abl2/Il6	7
BP	GO:0031346	positive regulation of cell projection organization	32/776	450/17859	0.00445476892336877	0.0205984472294338	0.0138753756031446	Epha4/Nfe2l2/Ankrd1/Twf1/Ngf/Sgk1/Hsp90aa1/Bdnf/P2ry2/Bmp4/Adam17/Hspb1/Rac2/Itga3/Smad1/Enc1/Marcks/Adamts1/Cenpj/Hgf/Tiam1/Rab8b/Ptk2b/Cflar/S100a9/F2rl1/Cx3cl1/Abl2/Lcn2/Sphk1/Ccl19/Il6	32
BP	GO:0002244	hematopoietic progenitor cell differentiation	15/776	161/17859	0.00446500540099003	0.0206277799649923	0.0138951345062701	Nfe2l2/Flt1/Bmp4/Tp53/Lmbr1l/Gpatch4/Fst/Trex1/Spi1/Adar/Plek/Runx1/Eif2ak2/Batf/Cebpd	15
BP	GO:0006816	calcium ion transport	32/776	451/17859	0.00460276344752497	0.0212456824986366	0.0143113614987687	Cyba/Ccl5/Slc9a1/Ngf/Ccr5/Bmp4/Adora2a/Trpv4/Jak3/Panx1/Rrad/Agtr1a/Edn1/Ptk2b/Xcl1/Cacna1b/Pde4b/Trpc6/Fgf2/Cyp27b1/Cacnb3/Ccl12/Cx3cl1/Ccl19/Ccl3/Serpine1/P2ry6/Cxcl11/Icam1/Ccl2/Cxcl10/Cxcl9	32
BP	GO:0050708	regulation of protein secretion	24/776	310/17859	0.00463527753897472	0.0213771415831393	0.0143999140072954	Irs2/Ccl5/Sec24a/Ankrd1/Adora2a/Tcirg1/Adam9/Pim3/Hif1a/Rhbdf2/Acsl4/Tiam1/Fgg/Tnf/Cd200/Rsad2/F2rl1/Inhbb/Jak2/Il1a/Tlr2/Il1b/Nos2/Il6	24
BP	GO:0002712	regulation of B cell mediated immunity	9/776	74/17859	0.00465442252138464	0.0214095355389038	0.0144217349872216	Parp3/Nectin2/C3/Bcl6/Tnf/Xcl1/RT1-S3/Cd40/Fcgr2b	9
BP	GO:0002889	regulation of immunoglobulin mediated immune response	9/776	74/17859	0.00465442252138464	0.0214095355389038	0.0144217349872216	Parp3/Nectin2/C3/Bcl6/Tnf/Xcl1/RT1-S3/Cd40/Fcgr2b	9
BP	GO:0051385	response to mineralocorticoid	9/776	74/17859	0.00465442252138464	0.0214095355389038	0.0144217349872216	Cyba/Cdkn1a/Sgk1/Agtr1a/Edn1/Nts/Fos/Junb/Serpine1	9
BP	GO:0033622	integrin activation	5/776	26/17859	0.00470054354731261	0.0215842116613601	0.0145393990412634	Pcsk5/Piezo1/Plek/Cx3cl1/Selp	5
BP	GO:0036336	dendritic cell migration	5/776	26/17859	0.00470054354731261	0.0215842116613601	0.0145393990412634	Lgals9/Spi1/Slamf1/Ccl19/Slamf8	5
BP	GO:0060193	positive regulation of lipase activity	8/776	61/17859	0.00470549769573617	0.0215882530646805	0.0145421213818559	Ccl5/Flt1/Agtr1a/Marcks/Ccn1/Fgf2/Abl2/Sele	8
BP	GO:0034504	protein localization to nucleus	25/776	328/17859	0.00476847371975155	0.0218582545337054	0.0147239977997428	Nolc1/Tbrg1/Cdkn1a/Pinx1/Hsp90aa1/Hcls1/Nol8/Bmp4/Tnfrsf1a/Tp53/Rassf5/Sp100/Txnip/Stat3/Lilrb4/Adar/Zc3h12a/Msx1/Nfkbia/Parp9/Jak2/Dtx3l/Bcl3/Gbp2/Il6	25
BP	GO:0042886	amide transport	27/776	363/17859	0.00477982086137306	0.0218913316719238	0.0147462789800446	Irs2/Ccl5/Tcirg1/Tp53/Trpv4/Pim3/Hif1a/Acsl4/Tiam1/Abcb1a/Fgg/Rab8b/Edn1/Tnf/Abca1/S100a9/Tap2/Abcb1b/S100a8/Inhbb/Slc15a3/Jak2/Tap1/Il1rn/Il1b/Nos2/Il6	27
BP	GO:0043525	positive regulation of neuron apoptotic process	10/776	88/17859	0.00479233779403275	0.0219297046378062	0.0147721274971048	Il18/Atf4/Tnfrsf1a/Tp53/Fas/Tnf/Epha7/Lcn2/Ccl3/Il1b	10
BP	GO:0055123	digestive system development	16/776	178/17859	0.00480078060312122	0.0219493843105602	0.0147853839745552	Il18/Cdkn1a/Pcsk5/Pdgfa/Smad3/Bmp4/Il6st/Hif1a/Casp1/Aldh1a2/Reg1a/Reg3b/Sfrp2/Nts/Tnf/Ass1	16
BP	GO:0036120	cellular response to platelet-derived growth factor stimulus	6/776	37/17859	0.00484723671441648	0.0221236066750155	0.0149027423714459	Pcsk5/Has2/Myc/Serpine1/Has1/Ccl2	6
BP	GO:1902624	positive regulation of neutrophil migration	6/776	37/17859	0.00484723671441648	0.0221236066750155	0.0149027423714459	Rac2/Edn1/Xcl1/Il1a/Ccl19/Il1b	6
BP	GO:0032970	regulation of actin filament-based process	30/776	417/17859	0.00490902150581421	0.0223863209632612	0.0150797100518308	Kank1/Cyria/Whamm/Rnd3/Ap1ar/Rhob/Bst1/Twf1/Esam/Hcls1/Smad3/Arhgap17/Cd47/Rac2/Ntf3/Hck/Edn1/Ptk2b/Rhoh/Pde4b/Plek/F2rl1/Cx3cl1/Sdc4/Il1a/Ccl11/Tlr2/Rnd1/Csf3/Icam1	30
BP	GO:0034470	ncRNA processing	26/776	347/17859	0.0050598754297692	0.0230439215979397	0.0155226781892539	Eif6/Nop14/Mak16/Shq1/Ddx3x/Fbl/Trmt10a/Ftsj3/Utp20/Gtpbp4/Trmt61a/Nol8/Wdr43/Pop1/Heatr1/Wdr46/Qtrt1/Ddx21/Trmt6/Gar1/Qtrt2/Stat3/Rrp9/Adar/Rcl1/Il6	26
BP	GO:0048015	phosphatidylinositol-mediated signaling	16/776	179/17859	0.00506627074195125	0.0230439215979397	0.0155226781892539	Il18/Ccl5/Pdgfa/Flt1/Hcls1/Zfp36l1/Fgr/Hgf/Reg1a/Edn1/Tnf/Fgf2/F2rl1/Jak2/Csf3/Selp	16
BP	GO:0051170	import into nucleus	16/776	179/17859	0.00506627074195125	0.0230439215979397	0.0155226781892539	Nolc1/Cdkn1a/Hsp90aa1/Hcls1/Bmp4/Tnfrsf1a/Tp53/Txnip/Stat3/Bach2/Adar/Zc3h12a/Nfkbia/Jak2/Bcl3/Il6	16
BP	GO:0015833	peptide transport	25/776	330/17859	0.00514823067670022	0.02339663323828	0.0157602692287537	Irs2/Ccl5/Tcirg1/Tp53/Trpv4/Pim3/Hif1a/Acsl4/Tiam1/Fgg/Rab8b/Edn1/Tnf/Abca1/S100a9/Tap2/S100a8/Inhbb/Slc15a3/Jak2/Tap1/Il1rn/Il1b/Nos2/Il6	25
BP	GO:1901136	carbohydrate derivative catabolic process	14/776	148/17859	0.00516466786721748	0.0234512211040149	0.0157970403082438	Gda/Nt5c3a/Gnpda2/Xdh/Pglyrp1/Upp1/Pde4b/Cd44/Chi3l1/Enpp4/Fgf2/Cemip2/Samhd1/Aoah	14
BP	GO:1900542	regulation of purine nucleotide metabolic process	10/776	89/17859	0.0051945480453263	0.0235599047865711	0.0158702510168279	Eif6/Ddit4/Hif1a/Slc2a6/Stat3/Trex1/Pdk4/Myc/Pfkfb3/Nos2	10
BP	GO:0035924	cellular response to vascular endothelial growth factor stimulus	8/776	62/17859	0.00520194161167923	0.0235599047865711	0.0158702510168279	Rela/Flt1/Hspb1/Dll1/Xdh/Pgf/Sphk1/Vcam1	8
BP	GO:0045682	regulation of epidermis development	8/776	62/17859	0.00520194161167923	0.0235599047865711	0.0158702510168279	Zfp36l1/Bmp4/Dll1/Maff/Reg3g/Cyp27b1/Zfp36/Reg3a	8
BP	GO:0006090	pyruvate metabolic process	12/776	118/17859	0.0052488000641464	0.0237197636283323	0.0159779339624507	Eif6/Srr/Ddit4/Pfkp/Eno2/Hif1a/Slc2a6/Stat3/Trex1/Pdk4/Myc/Pfkfb3	12
BP	GO:0019751	polyol metabolic process	12/776	118/17859	0.0052488000641464	0.0237197636283323	0.0159779339624507	Cyp27a1/Sptlc2/Plpp1/Itpkc/Inpp1/Ptk2b/Fgf2/Plek/Cyp27b1/Gch1/Sphk1/P2ry6	12
BP	GO:0007264	small GTPase mediated signal transduction	31/776	437/17859	0.00525078064902531	0.0237197636283323	0.0159779339624507	Rapgef6/Kank1/Rnd3/Cdkn1a/Rhob/Stk19/Ngf/Rapgef5/Net1/Spry1/Arhgap17/Tp53/Rap2c/Rac2/Tgm2/Itga3/Agtr1a/Rhoj/Bcl6/Tiam1/Rab30/Hmox1/Rhoh/Ralgds/Abca1/Psd/Csf1/F2rl1/Sh2b2/Abl2/Rnd1	31
BP	GO:0010721	negative regulation of cell development	18/776	212/17859	0.00525514295143653	0.0237197636283323	0.0159779339624507	Kank1/Ap1ar/Sema4b/Bdnf/B2m/Ccr5/Bmp4/Tp53/S1pr3/Ifrd1/Nkx6-2/Fas/Spp1/Trpc6/Epha7/Il1a/Ccl11/Il1b	18
BP	GO:0034764	positive regulation of transmembrane transport	21/776	262/17859	0.00528014881955924	0.0238123477402931	0.016040299795857	Irs2/Nfe2l2/Slc9a1/Rab13/Bmp4/Ifngr2/Trpv4/C3/Agtr1a/Abcb1a/Xcl1/Trpc6/Itln1/Cacnb3/Cx3cl1/Lcn2/P2ry6/Cxcl11/Ccl2/Cxcl10/Cxcl9	21
BP	GO:0045137	development of primary sexual characteristics	25/776	331/17859	0.00534736034207201	0.024029942989187	0.0161868747184341	Stat5a/Pdgfa/Rab13/H3f3b/Bmp4/Tp53/Tlr3/Tiparp/Jmjd1c/Fst/Fndc3a/Adamts1/Abcb1a/Arid5b/Sfrp2/Fas/Casp12/Myc/Cebpb/Inhbb/Runx1/Il1a/Serpine1/Icam1/Ptx3	25
BP	GO:0006828	manganese ion transport	4/776	17/17859	0.00535107241502937	0.024029942989187	0.0161868747184341	Slc39a8/Slc11a2/Slc39a14/Trpc6	4
BP	GO:0009226	nucleotide-sugar biosynthetic process	4/776	17/17859	0.00535107241502937	0.024029942989187	0.0161868747184341	Uap1/Gnpda2/Gfpt2/Ugdh	4
BP	GO:0044406	adhesion of symbiont to host	4/776	17/17859	0.00535107241502937	0.024029942989187	0.0161868747184341	Nectin2/Gbp4/Icam1/Gbp2	4
BP	GO:0070942	neutrophil mediated cytotoxicity	4/776	17/17859	0.00535107241502937	0.024029942989187	0.0161868747184341	Myd88/Trem1/F2rl1/Cxcl1	4
BP	GO:0042254	ribosome biogenesis	22/776	280/17859	0.00551307444967464	0.024736478838972	0.0166628062381093	Eif6/Nip7/Nop14/Mak16/Shq1/Ddx3x/Fbl/Ftsj3/Sdad1/Utp20/Gtpbp4/Nol8/Mybbp1a/Wdr43/Nop58/Heatr1/Wdr46/Ddx21/Gar1/Pak1ip1/Rrp9/Rcl1	22
BP	GO:0033198	response to ATP	6/776	38/17859	0.00554887109418749	0.024743753201769	0.0166677063412558	Panx1/Casp1/Sphk1/Serpine1/Il1b/Ccl2	6
BP	GO:0036119	response to platelet-derived growth factor	6/776	38/17859	0.00554887109418749	0.024743753201769	0.0166677063412558	Pcsk5/Has2/Myc/Serpine1/Has1/Ccl2	6
BP	GO:0050869	negative regulation of B cell activation	6/776	38/17859	0.00554887109418749	0.024743753201769	0.0166677063412558	Parp3/Bcl6/Fas/Samsn1/Mnda/Fcgr2b	6
BP	GO:0050999	regulation of nitric-oxide synthase activity	6/776	38/17859	0.00554887109418749	0.024743753201769	0.0166677063412558	Nod1/Ptk2b/Tnf/Gch1/Il1a/Il1b	6
BP	GO:0070723	response to cholesterol	6/776	38/17859	0.00554887109418749	0.024743753201769	0.0166677063412558	Ccl5/Ccr5/Ces1d/Abca1/Inhbb/Ccl3	6
BP	GO:0071402	cellular response to lipoprotein particle stimulus	6/776	38/17859	0.00554887109418749	0.024743753201769	0.0166677063412558	Ccl5/Adam17/Ces1d/Myd88/Serpine1/Ccl2	6
BP	GO:1904707	positive regulation of vascular associated smooth muscle cell proliferation	6/776	38/17859	0.00554887109418749	0.024743753201769	0.0166677063412558	Adamts1/Edn1/Tnf/Fgf2/Jak2/P2ry6	6
BP	GO:0001885	endothelial cell development	9/776	76/17859	0.0055576951957741	0.024743753201769	0.0166677063412558	Tnfrsf1a/Rap2c/S1pr3/Tnf/Myd88/Abcb1b/F2rl1/Icam1/Il1b	9
BP	GO:0019835	cytolysis	5/776	27/17859	0.00556606035412504	0.024743753201769	0.0166677063412558	Prf1/Reg3g/Gzmb/Pla2g2a/Camp	5
BP	GO:0032753	positive regulation of interleukin-4 production	5/776	27/17859	0.00556606035412504	0.024743753201769	0.0166677063412558	Lgals9/RT1-S3/Slc7a5/Cebpb/Prg2	5
BP	GO:0042104	positive regulation of activated T cell proliferation	5/776	27/17859	0.00556606035412504	0.024743753201769	0.0166677063412558	Il18/Stat5a/Jak3/Slamf1/Il2ra	5
BP	GO:0030857	negative regulation of epithelial cell differentiation	7/776	50/17859	0.00557855194153931	0.024757744336865	0.0166771309475093	Spry1/S1pr3/Dll1/Xdh/Reg3g/Il1a/Reg3a	7
BP	GO:0098781	ncRNA transcription	7/776	50/17859	0.00557855194153931	0.024757744336865	0.0166771309475093	Polr1b/Top1/Polr1g/Snapc1/Tp53/Polr1e/Ell	7
BP	GO:0016441	posttranscriptional gene silencing	13/776	134/17859	0.00559541797059956	0.0247922785975952	0.016700393664037	Eif6/Ddx3x/Bmp4/Tp53/Ripk1/Stat3/Mov10/Adar/Zc3h12a/Nfkb1/Tnf/Zfp36/Il6	13
BP	GO:0060401	cytosolic calcium ion transport	17/776	197/17859	0.0056002594461298	0.0247922785975952	0.016700393664037	Cyba/Ngf/Ccr5/Bmp4/Trpv4/Agtr1a/Ptk2b/Xcl1/Fgf2/Cacnb3/Cx3cl1/Ccl19/Ccl3/P2ry6/Cxcl11/Cxcl10/Cxcl9	17
BP	GO:0051098	regulation of binding	29/776	403/17859	0.00560036940579759	0.0247922785975952	0.016700393664037	Epha4/Cdkn1a/Pinx1/Ngf/Plaur/Gtpbp4/Bdnf/B2m/Smad3/Bmp4/Sp100/Lgals9/Tiam1/Hmox1/Slpi/Msx1/Mitd1/Myc/Gzma/Trim21/Parp9/Ripk2/Plscr1/Jak2/Abl2/Dtx3l/Bcl3/Ifit2/Csf3	29
BP	GO:0000041	transition metal ion transport	12/776	119/17859	0.00561360566022086	0.024808314735699	0.016711195810283	Slc39a1/Slc39a8/B2m/Slc30a7/Slc11a2/Slc39a14/Slc25a28/Steap4/Cp/Trpc6/Hamp/Lcn2	12
BP	GO:0006140	regulation of nucleotide metabolic process	10/776	90/17859	0.00562271862569815	0.024808314735699	0.016711195810283	Eif6/Ddit4/Hif1a/Slc2a6/Stat3/Trex1/Pdk4/Myc/Pfkfb3/Nos2	10
BP	GO:0030203	glycosaminoglycan metabolic process	10/776	90/17859	0.00562271862569815	0.024808314735699	0.016711195810283	Pglyrp1/Has2/Nfkb1/Cd44/Il15/Fgf2/Cemip2/Ugdh/Has1/Il1b	10
BP	GO:0050871	positive regulation of B cell activation	10/776	90/17859	0.00562271862569815	0.024808314735699	0.016711195810283	Stat5a/Irs2/Cdkn1a/Bst1/Tnip2/Il2rg/Bcl6/Il13ra1/Cd40/Il6	10
BP	GO:0051259	protein complex oligomerization	20/776	247/17859	0.00572011403268874	0.0252170418129931	0.0169865195593726	Rnf135/G3bp2/B2m/Tp53/Gsdmd/Tgm2/Bcl10/Aldh1a2/Prf1/Sod2/Zc3h12a/Slc1a5/Steap4/Itln1/Samhd1/Ugdh/Tifa/Isg15/Oas1a/Gbp5	20
BP	GO:0046427	positive regulation of receptor signaling pathway via JAK-STAT	8/776	63/17859	0.00573741949463687	0.0252723074830264	0.0170237472164445	Agtr1a/Il6r/Cenpj/Ptk2b/Tnf/Jak2/Socs1/Il6	8
BP	GO:0060249	anatomical structure homeostasis	26/776	351/17859	0.00585930932971179	0.0257877742011153	0.0173709721429032	Slc28a2/Slc39a8/B2m/Slc2a1/P2ry2/Marcksl1/Tcirg1/Hspb1/Trpv4/Rac2/Hif1a/Vps54/Abcb1a/Ptk2b/Gcnt2/Spp1/Fcgr3a/Cacna1b/Pdk4/Itgb6/Csf1/Hamp/Cx3cl1/Tnfrsf11b/Oas1a/Il6	26
BP	GO:0002065	columnar/cuboidal epithelial cell differentiation	11/776	105/17859	0.00590507331678183	0.0259676211664954	0.0174921193423954	Cdkn1a/Shroom3/Bmp4/Il6st/Dll1/Hif1a/Reg1a/Fgf2/Cebpb/Abl2/Serpine1	11
BP	GO:0048017	inositol lipid-mediated signaling	16/776	182/17859	0.00593522073835288	0.026056946721236	0.0175522901702827	Il18/Ccl5/Pdgfa/Flt1/Hcls1/Zfp36l1/Fgr/Hgf/Reg1a/Edn1/Tnf/Fgf2/F2rl1/Jak2/Csf3/Selp	16
BP	GO:0097306	cellular response to alcohol	16/776	182/17859	0.00593522073835288	0.026056946721236	0.0175522901702827	Ccl5/Sgk1/Klf6/Xrn1/Adamts1/Spi1/Sod2/Ces1d/Tnc/Abca1/Spidr/Myc/Inhbb/Serpine1/P2ry6/Ccl7	16
BP	GO:0044344	cellular response to fibroblast growth factor stimulus	12/776	120/17859	0.00599825629076713	0.0263118874873965	0.0177240215074864	Ccl5/Zfp36l1/Spry1/Sulf1/Creb3l1/Cd44/Fgf2/Myc/Zfp36/Serpine1/Thbs1/Ccl2	12
BP	GO:1903036	positive regulation of response to wounding	9/776	77/17859	0.00605728063795601	0.0265488255587501	0.0178836260008783	Kank1/Nfe2l2/Reg3g/S100a9/Enpp4/Reg3a/Serpine1/Thbs1/Ccl2	9
BP	GO:0051495	positive regulation of cytoskeleton organization	19/776	232/17859	0.00618181543465172	0.0270722644530739	0.0182362210864758	Whamm/Ap1ar/Gda/Smad3/Trpv4/Cd47/Ntf3/Hck/Cenpj/Edn1/Ptk2b/Plek/F2rl1/Hspa1b/Cx3cl1/Sdc4/Ccl11/Csf3/Icam1	19
BP	GO:0032965	regulation of collagen biosynthetic process	7/776	51/17859	0.00622937352310261	0.0272355200486145	0.0183461921285747	Il18/Bmp4/Creb3l1/Il6r/Serpine1/Ccl2/Il6	7
BP	GO:0071398	cellular response to fatty acid	7/776	51/17859	0.00622937352310261	0.0272355200486145	0.0183461921285747	Hspb1/Zc3h12a/Edn1/Ass1/Pdk4/Il1b/Ccl2	7
BP	GO:0046660	female sex differentiation	16/776	183/17859	0.00625031269216449	0.0273045399470566	0.0183926848085476	Stat5a/Bmp4/Tp53/Tiparp/Fst/Adamts1/Arid5b/Fas/Casp12/Myc/Cebpb/Inhbb/Runx1/Serpine1/Icam1/Ptx3	16
BP	GO:0008347	glial cell migration	8/776	64/17859	0.00631383453536949	0.0275265179328354	0.0185422119983402	Epha4/Tiam1/Vcan/Fas/Csf1/Cx3cl1/Ccl3/Ccl2	8
BP	GO:0043407	negative regulation of MAP kinase activity	8/776	64/17859	0.00631383453536949	0.0275265179328354	0.0185422119983402	Dnaja1/Bmp4/Spry1/Aida/Sfrp2/Irak3/Ptpn1/Il1b	8
BP	GO:0034694	response to prostaglandin	6/776	39/17859	0.00632190457147776	0.0275265179328354	0.0185422119983402	Adamts1/Edn1/Tnc/Cyp27b1/Ccl19/P2ry6	6
BP	GO:0070306	lens fiber cell differentiation	6/776	39/17859	0.00632190457147776	0.0275265179328354	0.0185422119983402	Tdrd7/Smad3/Atf4/Spry1/Fgf2/Bfsp1	6
BP	GO:0001558	regulation of cell growth	31/776	443/17859	0.00636704068396277	0.0277002861940219	0.0186592645055032	Cyba/Cdkn1a/Ddx3x/Sema4b/Slc9a1/Ngf/Sgk1/Bdnf/H3f3b/Socs2/Ccr5/Smad3/Adam17/Tp53/Ifrd1/Rrad/Acsl4/Bcl6/Reg1a/Edn1/Ptk2b/Sfrp2/Spp1/Cd44/Msx1/Epha7/Cyp27b1/Hamp/Hspa1b/Cxcl16/Sphk1	31
BP	GO:2000278	regulation of DNA biosynthetic process	12/776	121/17859	0.00640348653006404	0.0278359927176451	0.0187506781429534	Parp3/Cdkn1a/Pinx1/Ankrd1/Hsp90aa1/Tp53/Dcp2/Hgf/Ptk2b/Tnf/Fgf2/Myc	12
BP	GO:0051099	positive regulation of binding	17/776	200/17859	0.00649499482965628	0.0282106373789743	0.0190030435438865	Epha4/Pinx1/Ngf/Plaur/Bdnf/B2m/Bmp4/Lgals9/Tiam1/Myc/Trim21/Parp9/Ripk2/Jak2/Abl2/Dtx3l/Csf3	17
BP	GO:0001780	neutrophil homeostasis	5/776	28/17859	0.00653817136244355	0.0282131677928244	0.0190047480627859	Il18/Pde4b/Cd44/Fcgr2b/Il6	5
BP	GO:0002313	mature B cell differentiation involved in immune response	5/776	28/17859	0.00653817136244355	0.0282131677928244	0.0190047480627859	Dll1/Spi1/Ptk2b/Bcl3/Il6	5
BP	GO:0043032	positive regulation of macrophage activation	5/776	28/17859	0.00653817136244355	0.0282131677928244	0.0190047480627859	Tnip2/Lgals9/Il4r/Hamp/Thbs1	5
BP	GO:0050927	positive regulation of positive chemotaxis	5/776	28/17859	0.00653817136244355	0.0282131677928244	0.0190047480627859	Smad3/Ntf3/Pgf/F2rl1/Cxcl9	5
BP	GO:0060009	Sertoli cell development	5/776	28/17859	0.00653817136244355	0.0282131677928244	0.0190047480627859	Rab13/Fndc3a/Abcb1a/Il1a/Icam1	5
BP	GO:0060445	branching involved in salivary gland morphogenesis	5/776	28/17859	0.00653817136244355	0.0282131677928244	0.0190047480627859	Pdgfa/Tgm2/Hgf/Tnf/Il6	5
BP	GO:0090023	positive regulation of neutrophil chemotaxis	5/776	28/17859	0.00653817136244355	0.0282131677928244	0.0190047480627859	Rac2/Edn1/Xcl1/Ccl19/Il1b	5
BP	GO:2000178	negative regulation of neural precursor cell proliferation	5/776	28/17859	0.00653817136244355	0.0282131677928244	0.0190047480627859	Bdnf/Ccr5/Tp53/Btg2/Il1b	5
BP	GO:0006096	glycolytic process	10/776	92/17859	0.00656137634015054	0.028267262785738	0.0190411871368853	Eif6/Ddit4/Pfkp/Eno2/Hif1a/Slc2a6/Stat3/Trex1/Myc/Pfkfb3	10
BP	GO:1904427	positive regulation of calcium ion transmembrane transport	10/776	92/17859	0.00656137634015054	0.028267262785738	0.0190411871368853	Slc9a1/Bmp4/Agtr1a/Xcl1/Cacnb3/Cx3cl1/P2ry6/Cxcl11/Cxcl10/Cxcl9	10
BP	GO:0071300	cellular response to retinoic acid	9/776	78/17859	0.00659074173850046	0.0283707071261689	0.0191108685580872	Aldh1a2/Ptk2b/Tnf/Tnc/Abca1/Myc/Abl2/Irf1/Ccl2	9
BP	GO:0032823	regulation of natural killer cell differentiation	4/776	18/17859	0.00664666987919301	0.0284726788115147	0.0191795579801247	Stat5a/Lgals9/Pglyrp1/Il15	4
BP	GO:0033623	regulation of integrin activation	4/776	18/17859	0.00664666987919301	0.0284726788115147	0.0191795579801247	Pcsk5/Piezo1/Plek/Selp	4
BP	GO:0043373	CD4-positive, alpha-beta T cell lineage commitment	4/776	18/17859	0.00664666987919301	0.0284726788115147	0.0191795579801247	Stat3/Il6r/Batf/Il6	4
BP	GO:0043374	CD8-positive, alpha-beta T cell differentiation	4/776	18/17859	0.00664666987919301	0.0284726788115147	0.0191795579801247	Lilrb4/Runx1/Socs1/Irf1	4
BP	GO:0045793	positive regulation of cell size	4/776	18/17859	0.00664666987919301	0.0284726788115147	0.0191795579801247	Hsp90aa1/Hif1a/Prr16/Edn1	4
BP	GO:0061158	3'-UTR-mediated mRNA destabilization	4/776	18/17859	0.00664666987919301	0.0284726788115147	0.0191795579801247	Zfp36l1/Mov10/Zc3h12a/Zfp36	4
BP	GO:0051048	negative regulation of secretion	18/776	217/17859	0.00666151009375915	0.0285132003124634	0.0192068537776867	Tnfrsf1a/Tp53/Pim3/Lgals9/Fst/Tnfrsf1b/Rhbdf2/Acsl4/Spi1/Edn1/Hmox1/Tnf/Cd200/Rsad2/Inhbb/Il1rn/Il1b/Il6	18
BP	GO:0009166	nucleotide catabolic process	8/776	65/17859	0.00693310528410877	0.0295649232086383	0.0199153076748329	Gda/Nt5c3a/Cnp/Nudt17/Xdh/Upp1/Pde4b/Samhd1	8
BP	GO:0010659	cardiac muscle cell apoptotic process	8/776	65/17859	0.00693310528410877	0.0295649232086383	0.0199153076748329	Gnb1/Nfe2l2/Hsp90aa1/Tp53/Sfrp2/Cflar/Trem1/Jak2	8
BP	GO:0010883	regulation of lipid storage	7/776	52/17859	0.00693511974869549	0.0295649232086383	0.0199153076748329	Plin2/C3/Ptpn2/Ces1d/Zc3h12a/Fas/Nfkbia	7
BP	GO:0045058	T cell selection	7/776	52/17859	0.00693511974869549	0.0295649232086383	0.0199153076748329	Ptpn2/Stat3/Il6r/Fas/Il15/Batf/Il6	7
BP	GO:1905953	negative regulation of lipid localization	7/776	52/17859	0.00693511974869549	0.0295649232086383	0.0199153076748329	Irs2/Tp53/Ptpn2/Acsl4/Ces1d/Nfkbia/Thbs1	7
BP	GO:0051961	negative regulation of nervous system development	15/776	169/17859	0.00695431335455559	0.0296229151654261	0.0199543717932797	Sema4b/Bdnf/B2m/Ccr5/Bmp4/Tp53/Ifrd1/Nkx6-2/Fas/Spp1/Trpc6/Epha7/Ccl11/Tlr2/Il1b	15
BP	GO:0006757	ATP generation from ADP	10/776	93/17859	0.00707411491014686	0.0300848594774223	0.0202655433473921	Eif6/Ddit4/Pfkp/Eno2/Hif1a/Slc2a6/Stat3/Trex1/Myc/Pfkfb3	10
BP	GO:0061097	regulation of protein tyrosine kinase activity	10/776	93/17859	0.00707411491014686	0.0300848594774223	0.0202655433473921	Epha4/Ccl5/Mvp/Adam17/Trpv4/Rap2c/Hsph1/Ptpn2/Lilrb4/Ptpn1	10
BP	GO:0010506	regulation of autophagy	20/776	252/17859	0.0070989894800571	0.0301664356494166	0.0203204940926633	Depp1/Sptlc2/Trim5/Tp53/Trim34/Atf6/Mefv/Nampt/Hif1a/Stat3/Casp1/Nod1/Zc3h12a/Hmox1/Gfap/Trim21/Ripk2/Dram1/Tlr2/Irgm	20
BP	GO:0035914	skeletal muscle cell differentiation	9/776	79/17859	0.0071595286128075	0.0303720576243177	0.0204590036658478	Ankrd1/Egr2/Maff/Btg2/Myc/Ephb1/Ankrd2/Fos/Atf3	9
BP	GO:0045453	bone resorption	9/776	79/17859	0.0071595286128075	0.0303720576243177	0.0204590036658478	Tcirg1/Rac2/Ptk2b/Spp1/Fcgr3a/Pdk4/Hamp/Tnfrsf11b/Il6	9
BP	GO:0006958	complement activation, classical pathway	6/776	40/17859	0.00717030460238184	0.0303720576243177	0.0204590036658478	C1s/C1r/C2/C3/Serping1/Cfb	6
BP	GO:0036474	cell death in response to hydrogen peroxide	6/776	40/17859	0.00717030460238184	0.0303720576243177	0.0204590036658478	Nfe2l2/Tp53/Hsph1/Ripk1/Hgf/Reg3b	6
BP	GO:0043409	negative regulation of MAPK cascade	16/776	186/17859	0.00727745217047603	0.0308012931720068	0.0207481421810024	Dnaja1/Bmp4/Spry1/Hsph1/Ptpn2/Aida/Lilrb4/Dusp2/Sfrp2/Irak3/Ptpn1/Myc/Tnip1/F2rl1/Atf3/Il1b	16
BP	GO:0046883	regulation of hormone secretion	24/776	322/17859	0.00734525586985712	0.0310634563881667	0.020924738652233	C1qtnf1/Irs2/Ccl5/Tcirg1/Il6st/Tp53/Pim3/Hif1a/Agtr1a/Fst/Acsl4/Tiam1/Fgg/Rab8b/Edn1/Tnf/Spp1/Cyp27b1/Inhbb/Jak2/Runx1/Il1b/Nos2/Il6	24
BP	GO:0019439	aromatic compound catabolic process	30/776	430/17859	0.00749845938930115	0.0316860736075812	0.0213441415169313	Gda/Tent4a/Slfn13/Zfp36l1/Nt5c3a/Pop1/Cnp/Noct/Nudt17/Xrn1/Xdh/Tnfrsf1b/Trex1/Dcp2/Mov10/Zc3h12a/Hmox1/Btg2/Myd88/Upp1/Zc3hav1/Pde4b/Isg20/Enpp4/Hspa1b/Zfp36/Tent5a/Samhd1/Ido1/Il6	30
BP	GO:0051962	positive regulation of nervous system development	26/776	358/17859	0.00751016557415579	0.0317102528903996	0.0213604289888549	Epha4/Rela/Ngf/Sgk1/Flt1/Bdnf/Il6st/Tgm2/Ntf3/Smad1/Hif1a/Egr2/Tnfrsf1b/Marcks/Nkx6-2/Tiam1/Tnf/Tpbg/Myc/Gfap/Ephb1/Zfp365/Cx3cl1/Tlr2/Il1b/Il6	26
BP	GO:0031638	zymogen activation	8/776	66/17859	0.00759716169301286	0.0319081080774476	0.0214937067551226	Plat/C1r/Hp/Fgg/Casp8/Ripk2/Serpine1/Thbs1	8
BP	GO:0051851	modulation by host of symbiont process	8/776	66/17859	0.00759716169301286	0.0319081080774476	0.0214937067551226	Ccl5/Chd1/Ddx3x/Zc3h12a/Hmox1/Ccl12/Ccl3/Ptx3	8
BP	GO:0060688	regulation of morphogenesis of a branching structure	8/776	66/17859	0.00759716169301286	0.0319081080774476	0.0214937067551226	Pdgfa/Bmp4/Sulf1/Agtr1a/Hgf/Tnf/Pgf/Il1b	8
BP	GO:0002360	T cell lineage commitment	5/776	29/17859	0.00762326190338719	0.0319081080774476	0.0214937067551226	Tp53/Stat3/Il6r/Batf/Il6	5
BP	GO:0006026	aminoglycan catabolic process	5/776	29/17859	0.00762326190338719	0.0319081080774476	0.0214937067551226	Pglyrp1/Cd44/Chi3l1/Fgf2/Cemip2	5
BP	GO:0010800	positive regulation of peptidyl-threonine phosphorylation	5/776	29/17859	0.00762326190338719	0.0319081080774476	0.0214937067551226	Trpc6/Chi3l1/Ripk2/Sphk1/Irgm	5
BP	GO:0044321	response to leptin	5/776	29/17859	0.00762326190338719	0.0319081080774476	0.0214937067551226	Stat3/Edn1/Ugcg/Inhbb/Ebi3	5
BP	GO:0045730	respiratory burst	5/776	29/17859	0.00762326190338719	0.0319081080774476	0.0214937067551226	Cyba/Rac2/Ncf4/Cybc1/Slamf8	5
BP	GO:0050926	regulation of positive chemotaxis	5/776	29/17859	0.00762326190338719	0.0319081080774476	0.0214937067551226	Smad3/Ntf3/Pgf/F2rl1/Cxcl9	5
BP	GO:1902175	regulation of oxidative stress-induced intrinsic apoptotic signaling pathway	5/776	29/17859	0.00762326190338719	0.0319081080774476	0.0214937067551226	Nfe2l2/Hspb1/Hsph1/Hif1a/Sod2	5
BP	GO:1902186	regulation of viral release from host cell	5/776	29/17859	0.00762326190338719	0.0319081080774476	0.0214937067551226	Trim26/Trim5/Trim15/Trim25/Trim21	5
BP	GO:0010959	regulation of metal ion transport	31/776	449/17859	0.00767483444212723	0.0320986169761896	0.0216220359683076	Cyba/Ccl5/Slc9a1/Ngf/Sgk1/B2m/Bmp4/Adora2a/Atf4/Trpv4/Jak3/Rrad/Agtr1a/Ptk2b/Xcl1/Cacna1b/Pde4b/Trpc6/Hamp/Cacnb3/Cx3cl1/Lcn2/Ccl3/Serpine1/P2ry6/Cxcl11/Icam1/Ccl2/Cxcl10/Cxcl1/Cxcl9	31
BP	GO:0060191	regulation of lipase activity	9/776	80/17859	0.00776510293774473	0.0321025321195319	0.0216246732585757	Ccl5/Flt1/Agtr1a/Marcks/Ccn1/Fgf2/Abl2/Angptl4/Sele	9
BP	GO:0072332	intrinsic apoptotic signaling pathway by p53 class mediator	9/776	80/17859	0.00776510293774473	0.0321025321195319	0.0216246732585757	Shisa5/Cdkn1a/Ddit4/Mybbp1a/Tp53/Cd44/Msx1/Ankrd2/Bcl3	9
BP	GO:0006152	purine nucleoside catabolic process	3/776	10/17859	0.00779693505148851	0.0321025321195319	0.0216246732585757	Gda/Xdh/Enpp4	3
BP	GO:0032621	interleukin-18 production	3/776	10/17859	0.00779693505148851	0.0321025321195319	0.0216246732585757	Tnf/Tlr2/Gbp5	3
BP	GO:0032661	regulation of interleukin-18 production	3/776	10/17859	0.00779693505148851	0.0321025321195319	0.0216246732585757	Tnf/Tlr2/Gbp5	3
BP	GO:0032817	regulation of natural killer cell proliferation	3/776	10/17859	0.00779693505148851	0.0321025321195319	0.0216246732585757	Il18/RT1-S3/Il15	3
BP	GO:0035425	autocrine signaling	3/776	10/17859	0.00779693505148851	0.0321025321195319	0.0216246732585757	S100a9/S100a8/Cx3cl1	3
BP	GO:0036462	TRAIL-activated apoptotic signaling pathway	3/776	10/17859	0.00779693505148851	0.0321025321195319	0.0216246732585757	Spi1/Casp8/Atf3	3
BP	GO:0046349	amino sugar biosynthetic process	3/776	10/17859	0.00779693505148851	0.0321025321195319	0.0216246732585757	Uap1/Gnpda2/Gfpt2	3
BP	GO:0060710	chorio-allantoic fusion	3/776	10/17859	0.00779693505148851	0.0321025321195319	0.0216246732585757	Zfp36l1/Ccn1/Vcam1	3
BP	GO:0070099	regulation of chemokine-mediated signaling pathway	3/776	10/17859	0.00779693505148851	0.0321025321195319	0.0216246732585757	Ccl5/Hif1a/Edn1	3
BP	GO:0070244	negative regulation of thymocyte apoptotic process	3/776	10/17859	0.00779693505148851	0.0321025321195319	0.0216246732585757	Bmp4/Jak3/Hif1a	3
BP	GO:0071373	cellular response to luteinizing hormone stimulus	3/776	10/17859	0.00779693505148851	0.0321025321195319	0.0216246732585757	Plat/Top1/Edn1	3
BP	GO:0071421	manganese ion transmembrane transport	3/776	10/17859	0.00779693505148851	0.0321025321195319	0.0216246732585757	Slc39a8/Slc11a2/Slc39a14	3
BP	GO:0090647	modulation of age-related behavioral decline	3/776	10/17859	0.00779693505148851	0.0321025321195319	0.0216246732585757	Baz2b/B2m/Ccl11	3
BP	GO:0097048	dendritic cell apoptotic process	3/776	10/17859	0.00779693505148851	0.0321025321195319	0.0216246732585757	Jak3/Lgals9/Ccl19	3
BP	GO:1901724	positive regulation of cell proliferation involved in kidney development	3/776	10/17859	0.00779693505148851	0.0321025321195319	0.0216246732585757	Il6r/Cflar/Myc	3
BP	GO:2000192	negative regulation of fatty acid transport	3/776	10/17859	0.00779693505148851	0.0321025321195319	0.0216246732585757	Irs2/Acsl4/Thbs1	3
BP	GO:2000510	positive regulation of dendritic cell chemotaxis	3/776	10/17859	0.00779693505148851	0.0321025321195319	0.0216246732585757	Lgals9/Spi1/Slamf1	3
BP	GO:2000668	regulation of dendritic cell apoptotic process	3/776	10/17859	0.00779693505148851	0.0321025321195319	0.0216246732585757	Jak3/Lgals9/Ccl19	3
BP	GO:0043500	muscle adaptation	13/776	140/17859	0.00802380040118618	0.033010961433141	0.022236602779031	Cyba/Twf1/Slc9a1/Smad3/Tnfrsf1a/Ece1/Tnfrsf1b/Edn1/Cflar/Il15/Psmb9/Hamp/Runx1	13
BP	GO:0015711	organic anion transport	27/776	378/17859	0.00806895871173611	0.0331709947350579	0.0223444032432299	Slc7a1/Slc39a8/Bdnf/Slc2a1/P2ry2/Adora2a/Slc1a3/Slc7a6/Tp53/Trpv4/Cd47/Atp8b1/Acsl4/Ces1d/Edn1/Slc1a5/Tnf/Slc7a5/Pla2g2a/Myc/Gfap/Nfkbie/Il1a/Il1rn/Il1b/Ptges/Nos2	27
BP	GO:0006775	fat-soluble vitamin metabolic process	6/776	41/17859	0.00809800598866349	0.0332645997937425	0.0224074567993129	Cyp27a1/Lrat/Rbp1/Nfkb1/Tnf/Cyp27b1	6
BP	GO:0009158	ribonucleoside monophosphate catabolic process	4/776	19/17859	0.00813411249670159	0.0332839089729897	0.0224204637076327	Gda/Nt5c3a/Xdh/Upp1	4
BP	GO:0010544	negative regulation of platelet activation	4/776	19/17859	0.00813411249670159	0.0332839089729897	0.0224204637076327	C1qtnf1/Pdgfa/Alox12/Fgg	4
BP	GO:0040037	negative regulation of fibroblast growth factor receptor signaling pathway	4/776	19/17859	0.00813411249670159	0.0332839089729897	0.0224204637076327	Spry1/Sulf1/Creb3l1/Thbs1	4
BP	GO:0045623	negative regulation of T-helper cell differentiation	4/776	19/17859	0.00813411249670159	0.0332839089729897	0.0224204637076327	Jak3/Bcl6/Il4r/Zc3h12a	4
BP	GO:0140467	integrated stress response signaling	4/776	19/17859	0.00813411249670159	0.0332839089729897	0.0224204637076327	Nfe2l2/Atf4/Ptpn2/Ptpn1	4
BP	GO:0043550	regulation of lipid kinase activity	8/776	67/17859	0.0083079411024217	0.0339689659735591	0.0228819268017479	Flt1/Socs2/Fgr/Cish/Ptk2b/Fgf2/Ccl19/Socs1	8
BP	GO:0010039	response to iron ion	7/776	54/17859	0.00852208626842418	0.0348176832200306	0.0234536335155837	B2m/Hif1a/Slc11a2/Hmox1/Casp12/Hamp/Lcn2	7
BP	GO:0045927	positive regulation of growth	23/776	309/17859	0.00869299307930954	0.0354885749824817	0.0239055547254388	Stat5a/Cyba/Ddx3x/Slc9a1/Ngf/Sgk1/Bdnf/H3f3b/Pim1/Adam17/Dll1/C3/Acsl4/Reg1a/Edn1/Ptk2b/Sfrp2/Fgf2/Csf1/Hamp/Cxcl16/Sphk1/Serpine1	23
BP	GO:0030282	bone mineralization	12/776	126/17859	0.00876468079233474	0.0357536901605711	0.0240841396757077	Smad3/Bmp4/Atf4/Hif1a/Fgr/Ccn1/Ptk2b/Cyp27b1/Sbno2/Ibsp/Ccl3/Isg15	12
BP	GO:1903578	regulation of ATP metabolic process	10/776	96/17859	0.00879971272926011	0.0358652567473121	0.0241592923451566	Eif6/Ddit4/Tp53/Hif1a/Slc2a6/Stat3/Trex1/Tnf/Myc/Pfkfb3	10
BP	GO:0070588	calcium ion transmembrane transport	24/776	327/17859	0.00880556690474675	0.0358652567473121	0.0241592923451566	Cyba/Slc9a1/Ngf/Ccr5/Bmp4/Trpv4/Panx1/Rrad/Agtr1a/Edn1/Ptk2b/Xcl1/Cacna1b/Pde4b/Trpc6/Fgf2/Cacnb3/Cx3cl1/Ccl19/Ccl3/P2ry6/Cxcl11/Cxcl10/Cxcl9	24
BP	GO:0006882	cellular zinc ion homeostasis	5/776	30/17859	0.00882753835117355	0.0358720289285802	0.0241638541724487	Slc39a8/Slc30a7/Slc39a14/Mt1/Mt2A	5
BP	GO:0071624	positive regulation of granulocyte chemotaxis	5/776	30/17859	0.00882753835117355	0.0358720289285802	0.0241638541724487	Rac2/Edn1/Xcl1/Ccl19/Il1b	5
BP	GO:1902914	regulation of protein polyubiquitination	5/776	30/17859	0.00882753835117355	0.0358720289285802	0.0241638541724487	Ddx3x/Birc2/Nmi/Hamp/Birc3	5
BP	GO:0030216	keratinocyte differentiation	11/776	111/17859	0.00888769996988241	0.0360888292263655	0.0243098936058651	Zfp36l1/Adam9/Tgm1/Txnip/Ugcg/Reg3g/Cyp27b1/Zfp36/Madcam1/Il1a/Reg3a	11
BP	GO:0090501	RNA phosphodiester bond hydrolysis	13/776	142/17859	0.0089958186046771	0.0364998796218866	0.0245867823716128	Slfn13/Pop1/Noct/Xrn1/N4bp1/Dcp2/Mov10/Zc3h12a/Isg20/Helz2/Rcl1/Endou/Samhd1	13
BP	GO:0006606	protein import into nucleus	15/776	174/17859	0.00900543876364731	0.0365109563952311	0.0245942438267853	Nolc1/Cdkn1a/Hsp90aa1/Hcls1/Bmp4/Tnfrsf1a/Tp53/Txnip/Stat3/Adar/Zc3h12a/Nfkbia/Jak2/Bcl3/Il6	15
BP	GO:0046686	response to cadmium ion	9/776	82/17859	0.00909250415138698	0.036807623757219	0.024794082728763	B2m/Ece1/Slc11a2/Sod2/Abcb1a/Daxx/Hmox1/Fos/Mt1	9
BP	GO:1905897	regulation of response to endoplasmic reticulum stress	9/776	82/17859	0.00909250415138698	0.036807623757219	0.024794082728763	Crebrf/Ngf/Ppp1r15a/Atf6/Ptpn2/Creb3l1/Ptpn1/Hspa1b/Fcgr2b	9
BP	GO:0046627	negative regulation of insulin receptor signaling pathway	6/776	42/17859	0.00910889632204441	0.0368177281544724	0.0248008891790538	Kank1/Rela/Ptpn2/Ptpre/Socs1/Il1b	6
BP	GO:0070570	regulation of neuron projection regeneration	6/776	42/17859	0.00910889632204441	0.0368177281544724	0.0248008891790538	Epha4/Adam17/Prrx1/Lrig2/Hgf/Spp1	6
BP	GO:0003044	regulation of systemic arterial blood pressure mediated by a chemical signal	7/776	55/17859	0.00940863961433419	0.0379424515345182	0.0255585171290613	Cyba/Pcsk5/Ece1/Agtr1a/Sod2/Edn1/F2rl1	7
BP	GO:0006360	transcription by RNA polymerase I	7/776	55/17859	0.00940863961433419	0.0379424515345182	0.0255585171290613	Ppp1r15a/Polr1g/Atf4/Wdr43/Heatr1/Taf1c/Polr1e	7
BP	GO:0032892	positive regulation of organic acid transport	7/776	55/17859	0.00940863961433419	0.0379424515345182	0.0255585171290613	P2ry2/Adora2a/Trpv4/Edn1/Il1a/Il1b/Ptges	7
BP	GO:0006165	nucleoside diphosphate phosphorylation	11/776	112/17859	0.00948134756808657	0.03820658613178	0.0257364415476338	Eif6/Ddit4/Pfkp/Eno2/Hif1a/Slc2a6/Stat3/Trex1/Myc/Cmpk2/Pfkfb3	11
BP	GO:0046879	hormone secretion	27/776	383/17859	0.00951147791856941	0.0382849244694102	0.0257892112465649	C1qtnf1/Irs2/Ccl5/Adm/Tcirg1/Il6st/Tp53/Trpv4/Pim3/Hif1a/Agtr1a/Fst/Acsl4/Tiam1/Fgg/Rab8b/Edn1/Tnf/Spp1/Cyp27b1/Inhbb/Jak2/Runx1/Il1rn/Il1b/Nos2/Il6	27
BP	GO:0072331	signal transduction by p53 class mediator	13/776	143/17859	0.00951523788001759	0.0382849244694102	0.0257892112465649	Shisa5/Cdkn1a/Ankrd1/Ddit4/Mybbp1a/Tp53/Sp100/Pak1ip1/Cd44/Msx1/Ankrd2/Batf/Bcl3	13
BP	GO:0060485	mesenchyme development	22/776	294/17859	0.00955691506295891	0.0384234392402271	0.0258825165549826	Nolc1/Polr1b/Sema4b/Plaur/Smad3/Zfp36l1/Bmp4/Spry1/Tmem100/Meox1/Hif1a/Aldh1a2/Tiam1/Edn1/Has2/Sfrp2/Gcnt2/Msx1/Myc/Thbs1/Il1b/Il6	22
BP	GO:0002363	alpha-beta T cell lineage commitment	4/776	20/17859	0.0098240148976163	0.0391115363955438	0.0263460275359381	Stat3/Il6r/Batf/Il6	4
BP	GO:0009110	vitamin biosynthetic process	4/776	20/17859	0.0098240148976163	0.0391115363955438	0.0263460275359381	Cyp27a1/Nfkb1/Tnf/Cyp27b1	4
BP	GO:0030852	regulation of granulocyte differentiation	4/776	20/17859	0.0098240148976163	0.0391115363955438	0.0263460275359381	Hcls1/Rbp1/Trib1/Runx1	4
BP	GO:0032495	response to muramyl dipeptide	4/776	20/17859	0.0098240148976163	0.0391115363955438	0.0263460275359381	Rela/Nod1/Nfkbia/Ripk2	4
BP	GO:0042359	vitamin D metabolic process	4/776	20/17859	0.0098240148976163	0.0391115363955438	0.0263460275359381	Cyp27a1/Nfkb1/Tnf/Cyp27b1	4
BP	GO:0042730	fibrinolysis	4/776	20/17859	0.0098240148976163	0.0391115363955438	0.0263460275359381	Serping1/Fgg/Serpine1/Thbs1	4
BP	GO:0045063	T-helper 1 cell differentiation	4/776	20/17859	0.0098240148976163	0.0391115363955438	0.0263460275359381	Jak3/Il4r/Ripk2/Ccl19	4
BP	GO:0046519	sphingoid metabolic process	4/776	20/17859	0.0098240148976163	0.0391115363955438	0.0263460275359381	Kdsr/Sptlc2/Plpp1/Sphk1	4
BP	GO:0072567	chemokine (C-X-C motif) ligand 2 production	4/776	20/17859	0.0098240148976163	0.0391115363955438	0.0263460275359381	Tnf/Myd88/F2rl1/Oas1a	4
BP	GO:1901550	regulation of endothelial cell development	4/776	20/17859	0.0098240148976163	0.0391115363955438	0.0263460275359381	Tnfrsf1a/S1pr3/Tnf/Il1b	4
BP	GO:1902004	positive regulation of amyloid-beta formation	4/776	20/17859	0.0098240148976163	0.0391115363955438	0.0263460275359381	Epha4/Rela/Gsap/Tnf	4
BP	GO:1903140	regulation of establishment of endothelial barrier	4/776	20/17859	0.0098240148976163	0.0391115363955438	0.0263460275359381	Tnfrsf1a/S1pr3/Tnf/Il1b	4
BP	GO:2000341	regulation of chemokine (C-X-C motif) ligand 2 production	4/776	20/17859	0.0098240148976163	0.0391115363955438	0.0263460275359381	Tnf/Myd88/F2rl1/Oas1a	4
BP	GO:0098657	import into cell	18/776	226/17859	0.00995417350969056	0.0395999740449326	0.026675045338518	Irs2/Slc7a1/Slc39a8/Slc9a1/Slc2a1/Slc1a3/Trpv4/Agtr1a/Slc11a2/Slc39a14/Slc1a5/Tnf/Steap4/Slc7a5/Gfap/Slc15a3/Lcn2/Thbs1	18
BP	GO:0014823	response to activity	13/776	144/17859	0.010057817771315	0.0399822778471104	0.0269325700339789	Cyba/Ccl5/Flt1/Bdnf/Hif1a/Agtr1a/Sod2/Edn1/Tnf/Il1rn/Ccl2/Nos2/Il6	13
BP	GO:0055067	monovalent inorganic cation homeostasis	14/776	160/17859	0.010066998793092	0.0399887755656632	0.026936946979701	Slc9a1/Sgk1/Adora2a/Tcirg1/Slc1a3/Tp53/Agtr1a/Atp6v0a4/Edn1/Spp1/Pdk4/Il1a/LOC681325/Slamf8	14
BP	GO:0031532	actin cytoskeleton reorganization	11/776	113/17859	0.0101050974166789	0.0401057626275025	0.0270157509500027	Whamm/Esam/Trpv4/Ntf3/Lpin1/Hck/Ptk2b/S100a9/Ptpn1/Plek/Csf3	11
BP	GO:0034109	homotypic cell-cell adhesion	10/776	98/17859	0.0101178852808495	0.0401057626275025	0.0270157509500027	C1qtnf1/Ccl5/Plaur/Hspb1/Alox12/Il6r/Fgg/Plek/Jak2/Il6	10
BP	GO:0002902	regulation of B cell apoptotic process	5/776	31/17859	0.0101569981970387	0.0401057626275025	0.0270157509500027	Irs2/Bcl10/Cd44/Myc/Hsh2d	5
BP	GO:0009303	rRNA transcription	5/776	31/17859	0.0101569981970387	0.0401057626275025	0.0270157509500027	Polr1b/Top1/Polr1g/Tp53/Polr1e	5
BP	GO:0043552	positive regulation of phosphatidylinositol 3-kinase activity	5/776	31/17859	0.0101569981970387	0.0401057626275025	0.0270157509500027	Flt1/Fgr/Ptk2b/Fgf2/Ccl19	5
BP	GO:0045187	regulation of circadian sleep/wake cycle, sleep	5/776	31/17859	0.0101569981970387	0.0401057626275025	0.0270157509500027	Il18/Adora2a/Casp1/Pglyrp1/Il6	5
BP	GO:0045648	positive regulation of erythrocyte differentiation	5/776	31/17859	0.0101569981970387	0.0401057626275025	0.0270157509500027	Hif1a/Stat3/Stat1/Hspa1b/Isg15	5
BP	GO:0060384	innervation	5/776	31/17859	0.0101569981970387	0.0401057626275025	0.0270157509500027	Sulf1/Ece1/Lrig2/Edn1/Vcam1	5
BP	GO:0006984	ER-nucleus signaling pathway	6/776	43/17859	0.0102068018989411	0.0402125228717391	0.0270876660061118	Nfe2l2/Atf4/Tp53/Atf6/Ptpn2/Ptpn1	6
BP	GO:0036314	response to sterol	6/776	43/17859	0.0102068018989411	0.0402125228717391	0.0270876660061118	Ccl5/Ccr5/Ces1d/Abca1/Inhbb/Ccl3	6
BP	GO:2000279	negative regulation of DNA biosynthetic process	6/776	43/17859	0.0102068018989411	0.0402125228717391	0.0270876660061118	Parp3/Cdkn1a/Pinx1/Ankrd1/Tp53/Dcp2	6
BP	GO:0090287	regulation of cellular response to growth factor stimulus	22/776	296/17859	0.0102929837895873	0.0403181204280518	0.0271587978608722	Ngf/Smad3/Bmp4/Spry1/Sulf1/Adam17/Tp53/Lrg1/Dll1/Itga3/Creb3l1/Hif1a/Xdh/Fst/Ccn1/Sfrp2/Cflar/Msx1/Ptpn1/Fgf2/Hspa1b/Thbs1	22
BP	GO:0043457	regulation of cellular respiration	7/776	56/17859	0.0103607691445209	0.0403181204280518	0.0271587978608722	Trpv4/Hif1a/Trex1/Tnf/Myc/Ifnlr1/Oas1a	7
BP	GO:2000378	negative regulation of reactive oxygen species metabolic process	7/776	56/17859	0.0103607691445209	0.0403181204280518	0.0271587978608722	Hp/Tp53/Hif1a/Stat3/Cflar/Mmp3/Birc3	7
BP	GO:0001867	complement activation, lectin pathway	3/776	11/17859	0.0103781687608724	0.0403181204280518	0.0271587978608722	Serping1/Cd69/Fcnb	3
BP	GO:0001999	renal response to blood flow involved in circulatory renin-angiotensin regulation of systemic arterial blood pressure	3/776	11/17859	0.0103781687608724	0.0403181204280518	0.0271587978608722	Pcsk5/Agtr1a/F2rl1	3
BP	GO:0002579	positive regulation of antigen processing and presentation	3/776	11/17859	0.0103781687608724	0.0403181204280518	0.0271587978608722	Nod1/Tap2/Ccl19	3
BP	GO:0002725	negative regulation of T cell cytokine production	3/776	11/17859	0.0103781687608724	0.0403181204280518	0.0271587978608722	Lilrb4/Xcl1/Slamf1	3
BP	GO:0030854	positive regulation of granulocyte differentiation	3/776	11/17859	0.0103781687608724	0.0403181204280518	0.0271587978608722	Hcls1/Trib1/Runx1	3
BP	GO:0031053	primary miRNA processing	3/776	11/17859	0.0103781687608724	0.0403181204280518	0.0271587978608722	Ddx3x/Stat3/Il6	3
BP	GO:0033029	regulation of neutrophil apoptotic process	3/776	11/17859	0.0103781687608724	0.0403181204280518	0.0271587978608722	Il18/Cd44/Fcgr2b	3
BP	GO:0033084	regulation of immature T cell proliferation in thymus	3/776	11/17859	0.0103781687608724	0.0403181204280518	0.0271587978608722	Bmp4/Il1a/Il1b	3
BP	GO:0033210	leptin-mediated signaling pathway	3/776	11/17859	0.0103781687608724	0.0403181204280518	0.0271587978608722	Stat3/Ugcg/Ebi3	3
BP	GO:0034756	regulation of iron ion transport	3/776	11/17859	0.0103781687608724	0.0403181204280518	0.0271587978608722	B2m/Hamp/Lcn2	3
BP	GO:0036017	response to erythropoietin	3/776	11/17859	0.0103781687608724	0.0403181204280518	0.0271587978608722	Hamp/Cd40/Mt2A	3
BP	GO:0045647	negative regulation of erythrocyte differentiation	3/776	11/17859	0.0103781687608724	0.0403181204280518	0.0271587978608722	Stat5a/Zfp36l1/Zfp36	3
BP	GO:0048671	negative regulation of collateral sprouting	3/776	11/17859	0.0103781687608724	0.0403181204280518	0.0271587978608722	Ifrd1/Spp1/Epha7	3
BP	GO:0060693	regulation of branching involved in salivary gland morphogenesis	3/776	11/17859	0.0103781687608724	0.0403181204280518	0.0271587978608722	Pdgfa/Hgf/Tnf	3
BP	GO:1902075	cellular response to salt	3/776	11/17859	0.0103781687608724	0.0403181204280518	0.0271587978608722	Ppp1r15a/Zc3h12a/Daxx	3
BP	GO:2001214	positive regulation of vasculogenesis	3/776	11/17859	0.0103781687608724	0.0403181204280518	0.0271587978608722	Adm/Rin2/Tmem100	3
BP	GO:0006417	regulation of translation	27/776	386/17859	0.0104737733357975	0.0406433428046655	0.02737787178328	Nolc1/Eif6/Ddx3x/Tent4a/Zfp36l1/Ppp1r15a/Atf4/Noct/Xrn1/Prr16/Ascc3/Enc1/Stat3/Dcp2/Mov10/Zc3h12a/Ptk2b/Btg2/Tnf/Gzmb/S100a9/Zfp36/Eif2ak2/Shfl/Bcl3/Thbs1/Il6	27
BP	GO:0097237	cellular response to toxic substance	12/776	129/17859	0.0104772233008441	0.0406433428046655	0.02737787178328	Nfe2l2/Hp/Pim1/Hif1a/Sod2/Abcb1a/Txnrd1/Tnf/S100a9/S100a8/Gch1/Ptges	12
BP	GO:0014075	response to amine	9/776	84/17859	0.0105847786662213	0.0409406877024137	0.0275781670819489	Adora2a/Edn1/Nts/Ass1/Jak2/Cxcl2/Sphk1/Icam1/Cxcl1	9
BP	GO:0032088	negative regulation of NF-kappaB transcription factor activity	9/776	84/17859	0.0105847786662213	0.0409406877024137	0.0275781670819489	Spi1/Irak2/Zc3h12a/Irak3/Cd200/Trim21/Nfkbia/Acod1/Bcl3	9
BP	GO:0042220	response to cocaine	9/776	84/17859	0.0105847786662213	0.0409406877024137	0.0275781670819489	Grk5/Hsp90aa1/Bdnf/Ppp1r15a/Slc1a3/Tgm2/Tiam1/Ptk2b/Nts	9
BP	GO:0061014	positive regulation of mRNA catabolic process	9/776	84/17859	0.0105847786662213	0.0409406877024137	0.0275781670819489	Tent4a/Zfp36l1/Noct/Dcp2/Mov10/Zc3h12a/Btg2/Zc3hav1/Zfp36	9
BP	GO:0030307	positive regulation of cell growth	16/776	194/17859	0.0106896639118473	0.0413162137628585	0.0278311262045179	Cyba/Ddx3x/Slc9a1/Ngf/Sgk1/Bdnf/H3f3b/Adam17/Acsl4/Reg1a/Edn1/Ptk2b/Sfrp2/Hamp/Cxcl16/Sphk1	16
BP	GO:0010043	response to zinc ion	8/776	70/17859	0.0107400162393995	0.0414503612910255	0.0279214896828334	Sod2/Ass1/S100a9/Hamp/S100a8/Mt1/Mt2A/Vcam1	8
BP	GO:0010524	positive regulation of calcium ion transport into cytosol	8/776	70/17859	0.0107400162393995	0.0414503612910255	0.0279214896828334	Bmp4/Agtr1a/Xcl1/Cx3cl1/P2ry6/Cxcl11/Cxcl10/Cxcl9	8
BP	GO:0019318	hexose metabolic process	19/776	245/17859	0.0107852090124413	0.0415944851214895	0.0280185733250506	C1qtnf1/Irs2/H6pd/Atf4/Pfkp/Tp53/Eno2/Ptpn2/B4galt1/Hif1a/Slc39a14/Crem/Tnf/Pdk4/Myc/Atf3/Pfkfb3/Oas1a/Il6	19
BP	GO:0030858	positive regulation of epithelial cell differentiation	7/776	57/17859	0.0113810917501078	0.0438242351485985	0.0295205612556287	Atoh8/Bmp4/Tmem100/Btg1/Fgf2/Cyp27b1/Serpine1	7
BP	GO:0002347	response to tumor cell	6/776	44/17859	0.0113954741656538	0.0438242351485985	0.0295205612556287	Nectin2/Txnip/Prf1/Spi1/Pvr/Cd274	6
BP	GO:0042771	intrinsic apoptotic signaling pathway in response to DNA damage by p53 class mediator	6/776	44/17859	0.0113954741656538	0.0438242351485985	0.0295205612556287	Shisa5/Cdkn1a/Ddit4/Tp53/Cd44/Bcl3	6
BP	GO:0050779	RNA destabilization	9/776	85/17859	0.011396451412487	0.0438242351485985	0.0295205612556287	Tent4a/Zfp36l1/Noct/Tnfrsf1b/Dcp2/Mov10/Zc3h12a/Btg2/Zfp36	9
BP	GO:0046939	nucleotide phosphorylation	11/776	115/17859	0.0114467336016806	0.0439856717587422	0.0296293070060676	Eif6/Ddit4/Pfkp/Eno2/Hif1a/Slc2a6/Stat3/Trex1/Myc/Cmpk2/Pfkfb3	11
BP	GO:0071897	DNA biosynthetic process	15/776	179/17859	0.0115090504098449	0.0441610848093904	0.0297474674642967	Parp3/Cdkn1a/Pinx1/Ankrd1/Hsp90aa1/Tp53/Gar1/Trex1/Dcp2/Hgf/Ptk2b/Tnf/Fgf2/Myc/Sphk1	15
BP	GO:1903169	regulation of calcium ion transmembrane transport	15/776	179/17859	0.0115090504098449	0.0441610848093904	0.0297474674642967	Cyba/Slc9a1/Ngf/Bmp4/Rrad/Agtr1a/Ptk2b/Xcl1/Pde4b/Cacnb3/Cx3cl1/P2ry6/Cxcl11/Cxcl10/Cxcl9	15
BP	GO:0032092	positive regulation of protein binding	10/776	100/17859	0.0115812243893619	0.0443200987586824	0.0298545812796242	Ngf/Bdnf/B2m/Bmp4/Tiam1/Trim21/Ripk2/Abl2/Dtx3l/Csf3	10
BP	GO:0045672	positive regulation of osteoclast differentiation	5/776	32/17859	0.0116174027506718	0.0443200987586824	0.0298545812796242	Ccl5/Tnf/Csf1/Fos/Ccl3	5
BP	GO:0055069	zinc ion homeostasis	5/776	32/17859	0.0116174027506718	0.0443200987586824	0.0298545812796242	Slc39a8/Slc30a7/Slc39a14/Mt1/Mt2A	5
BP	GO:0060561	apoptotic process involved in morphogenesis	5/776	32/17859	0.0116174027506718	0.0443200987586824	0.0298545812796242	Tnfrsf1a/B4galt1/Tnfrsf1b/Ccn1/Spi1	5
BP	GO:0061036	positive regulation of cartilage development	5/776	32/17859	0.0116174027506718	0.0443200987586824	0.0298545812796242	Rela/Smad3/Bmp4/Smad1/Ccn1	5
BP	GO:0072574	hepatocyte proliferation	5/776	32/17859	0.0116174027506718	0.0443200987586824	0.0298545812796242	Il18/Tnf/Cflar/Cebpb/Il6	5
BP	GO:0072575	epithelial cell proliferation involved in liver morphogenesis	5/776	32/17859	0.0116174027506718	0.0443200987586824	0.0298545812796242	Il18/Tnf/Cflar/Cebpb/Il6	5
BP	GO:1902235	regulation of endoplasmic reticulum stress-induced intrinsic apoptotic signaling pathway	5/776	32/17859	0.0116174027506718	0.0443200987586824	0.0298545812796242	Ngf/Ptpn2/Creb3l1/Ptpn1/Hspa1b	5
BP	GO:0030888	regulation of B cell proliferation	8/776	71/17859	0.0116570664499393	0.0443832791533422	0.0298971403957019	Irs2/Cdkn1a/Bst1/Bcl6/Il13ra1/Mnda/Cd40/Fcgr2b	8
BP	GO:0070527	platelet aggregation	8/776	71/17859	0.0116570664499393	0.0443832791533422	0.0298971403957019	C1qtnf1/Hspb1/Alox12/Il6r/Fgg/Plek/Jak2/Il6	8
BP	GO:0006364	rRNA processing	16/776	196/17859	0.0117142789923218	0.0443832791533422	0.0298971403957019	Eif6/Nop14/Mak16/Shq1/Fbl/Ftsj3/Utp20/Gtpbp4/Nol8/Wdr43/Heatr1/Wdr46/Ddx21/Gar1/Rrp9/Rcl1	16
BP	GO:0002043	blood vessel endothelial cell proliferation involved in sprouting angiogenesis	4/776	21/17859	0.0117260975306056	0.0443832791533422	0.0298971403957019	Bmp4/Agtr1a/Hmox1/Thbs1	4
BP	GO:0002281	macrophage activation involved in immune response	4/776	21/17859	0.0117260975306056	0.0443832791533422	0.0298971403957019	Trex1/Ifi35/Nmi/Sbno2	4
BP	GO:0007252	I-kappaB phosphorylation	4/776	21/17859	0.0117260975306056	0.0443832791533422	0.0298971403957019	Tlr3/Tnf/Cx3cl1/Tlr2	4
BP	GO:0009164	nucleoside catabolic process	4/776	21/17859	0.0117260975306056	0.0443832791533422	0.0298971403957019	Gda/Xdh/Upp1/Enpp4	4
BP	GO:0010310	regulation of hydrogen peroxide metabolic process	4/776	21/17859	0.0117260975306056	0.0443832791533422	0.0298971403957019	Hp/Stat3/Sod2/Mmp3	4
BP	GO:0044320	cellular response to leptin stimulus	4/776	21/17859	0.0117260975306056	0.0443832791533422	0.0298971403957019	Stat3/Ugcg/Inhbb/Ebi3	4
BP	GO:0060081	membrane hyperpolarization	4/776	21/17859	0.0117260975306056	0.0443832791533422	0.0298971403957019	Trpv4/Casp1/Sod2/Cacnb3	4
BP	GO:0097284	hepatocyte apoptotic process	4/776	21/17859	0.0117260975306056	0.0443832791533422	0.0298971403957019	Krt18/Fas/Casp8/Cflar	4
BP	GO:0008286	insulin receptor signaling pathway	12/776	131/17859	0.0117553184626058	0.0444621217225896	0.0299502497514528	Kank1/Irs2/Rela/Ptpn2/Slc39a14/Marcks/Ptpre/Pdk4/Ptpn1/Sh2b2/Socs1/Il1b	12
BP	GO:0042310	vasoconstriction	11/776	116/17859	0.0121665417719509	0.0459846682236574	0.0309758564071518	Adm/Rap1gds1/Hif1a/Agtr1a/Fgg/Edn1/F2rl1/Hspa1b/Cx3cl1/Olr1/Icam1	11
BP	GO:1990845	adaptive thermogenesis	14/776	164/17859	0.0123346699233309	0.0465868965956737	0.0313815250853546	Il18/Atf4/Plac8/Adam17/Trpv4/Gadd45g/Lpin1/Ces1d/Il4r/Il15/Cebpb/Jak2/Arrdc3/Lcn2	14
BP	GO:0001952	regulation of cell-matrix adhesion	12/776	132/17859	0.0124376853557453	0.0469091065481098	0.0315985698005861	Rin2/Pcsk5/Bst1/Smad3/Bcl6/Ptk2b/Trem1/Csf1/Sdc4/Plet1/Serpine1/Thbs1	12
BP	GO:0098754	detoxification	12/776	132/17859	0.0124376853557453	0.0469091065481098	0.0315985698005861	Nfe2l2/Hp/Pim1/Sod2/Abcb1a/Txnrd1/S100a9/S100a8/Gch1/Mt1/Mt2A/Ptges	12
BP	GO:0002448	mast cell mediated immunity	7/776	58/17859	0.0124721917054276	0.0469428787028191	0.0316213191528212	Rac2/Serpinb9/Milr1/Lgals9/Fgr/Il4r/Hmox1	7
BP	GO:0033619	membrane protein proteolysis	7/776	58/17859	0.0124721917054276	0.0469428787028191	0.0316213191528212	Adam9/Adam17/Tnfrsf1b/Lrig2/Tnf/Timp1/Il1b	7
BP	GO:0031047	gene silencing by RNA	13/776	148/17859	0.0124732163075239	0.0469428787028191	0.0316213191528212	Eif6/Ddx3x/Bmp4/Tp53/Ripk1/Stat3/Mov10/Adar/Zc3h12a/Nfkb1/Tnf/Zfp36/Il6	13
BP	GO:0001990	regulation of systemic arterial blood pressure by hormone	6/776	45/17859	0.0126785767464366	0.0475132801834283	0.0320055488328494	Cyba/Pcsk5/Ece1/Agtr1a/Edn1/F2rl1	6
BP	GO:0030279	negative regulation of ossification	6/776	45/17859	0.0126785767464366	0.0475132801834283	0.0320055488328494	P2ry2/Hif1a/Tph1/Ptk2b/Cyp27b1/Ccl3	6
BP	GO:0030890	positive regulation of B cell proliferation	6/776	45/17859	0.0126785767464366	0.0475132801834283	0.0320055488328494	Irs2/Cdkn1a/Bst1/Bcl6/Il13ra1/Cd40	6
BP	GO:0031952	regulation of protein autophosphorylation	6/776	45/17859	0.0126785767464366	0.0475132801834283	0.0320055488328494	Ddx3x/Pdgfa/Mvp/Ngf/Rap2c/Epha7	6
BP	GO:0050856	regulation of T cell receptor signaling pathway	6/776	45/17859	0.0126785767464366	0.0475132801834283	0.0320055488328494	Rela/Nectin2/Elf1/Ptpn2/Bcl10/Lilrb4	6
BP	GO:1903573	negative regulation of response to endoplasmic reticulum stress	6/776	45/17859	0.0126785767464366	0.0475132801834283	0.0320055488328494	Crebrf/Ngf/Ppp1r15a/Creb3l1/Ptpn1/Hspa1b	6
BP	GO:0034767	positive regulation of ion transmembrane transport	16/776	198/17859	0.0128145814061388	0.0479890225237666	0.0323260149140538	Slc9a1/Bmp4/Ifngr2/Trpv4/Agtr1a/Abcb1a/Xcl1/Trpc6/Cacnb3/Cx3cl1/Lcn2/P2ry6/Cxcl11/Ccl2/Cxcl10/Cxcl9	16
BP	GO:0010522	regulation of calcium ion transport into cytosol	11/776	117/17859	0.0129202935897406	0.0483507314491775	0.0325696666390204	Cyba/Ngf/Bmp4/Agtr1a/Ptk2b/Xcl1/Cx3cl1/P2ry6/Cxcl11/Cxcl10/Cxcl9	11
BP	GO:0050768	negative regulation of neurogenesis	14/776	165/17859	0.0129591943617997	0.0484620825145918	0.032644674130567	Sema4b/Bdnf/B2m/Ccr5/Bmp4/Tp53/Ifrd1/Nkx6-2/Fas/Spp1/Trpc6/Epha7/Ccl11/Il1b	14
BP	GO:0106106	cold-induced thermogenesis	13/776	149/17859	0.0131417309837479	0.0491040139390774	0.0330770872890439	Il18/Atf4/Plac8/Adam17/Gadd45g/Lpin1/Ces1d/Il4r/Il15/Cebpb/Jak2/Arrdc3/Lcn2	13
BP	GO:0034103	regulation of tissue remodeling	9/776	87/17859	0.0131582645405552	0.0491040139390774	0.0330770872890439	Il18/Klf6/Tp53/Spp1/Fcgr3a/Pdk4/Hamp/Tnfrsf11b/Il6	9
BP	GO:0046031	ADP metabolic process	10/776	102/17859	0.0131991516375085	0.0491040139390774	0.0330770872890439	Eif6/Ddit4/Pfkp/Eno2/Hif1a/Slc2a6/Stat3/Trex1/Myc/Pfkfb3	10
BP	GO:0070167	regulation of biomineral tissue development	10/776	102/17859	0.0131991516375085	0.0491040139390774	0.0330770872890439	Smad3/Bmp4/Atf4/Hif1a/Ccn1/Ptk2b/Cebpb/Cyp27b1/Ccl3/Isg15	10
BP	GO:0032958	inositol phosphate biosynthetic process	5/776	33/17859	0.0132142524772833	0.0491040139390774	0.0330770872890439	Itpkc/Ptk2b/Fgf2/Plek/P2ry6	5
BP	GO:0045616	regulation of keratinocyte differentiation	5/776	33/17859	0.0132142524772833	0.0491040139390774	0.0330770872890439	Zfp36l1/Reg3g/Cyp27b1/Zfp36/Reg3a	5
BP	GO:0048668	collateral sprouting	5/776	33/17859	0.0132142524772833	0.0491040139390774	0.0330770872890439	Ngf/Bdnf/Ifrd1/Spp1/Epha7	5
BP	GO:0071353	cellular response to interleukin-4	5/776	33/17859	0.0132142524772833	0.0491040139390774	0.0330770872890439	Jak3/Nfil3/Ptpn2/Xcl1/Parp14	5
BP	GO:0150076	neuroinflammatory response	5/776	33/17859	0.0132142524772833	0.0491040139390774	0.0330770872890439	Tnfrsf1b/Cst7/Cd200/Cx3cl1/Sphk1	5
BP	GO:0002887	negative regulation of myeloid leukocyte mediated immunity	3/776	12/17859	0.0133963732373467	0.0491602366930056	0.03311495964998	Lgals9/Spi1/Hmox1	3
BP	GO:0006047	UDP-N-acetylglucosamine metabolic process	3/776	12/17859	0.0133963732373467	0.0491602366930056	0.03311495964998	Uap1/Gnpda2/Gfpt2	3
BP	GO:0015911	long-chain fatty acid import across plasma membrane	3/776	12/17859	0.0133963732373467	0.0491602366930056	0.03311495964998	Irs2/Slc2a1/Thbs1	3
BP	GO:0030214	hyaluronan catabolic process	3/776	12/17859	0.0133963732373467	0.0491602366930056	0.03311495964998	Cd44/Fgf2/Cemip2	3
BP	GO:0032815	negative regulation of natural killer cell activation	3/776	12/17859	0.0133963732373467	0.0491602366930056	0.03311495964998	Lgals9/Fgr/Pglyrp1	3
BP	GO:0033080	immature T cell proliferation in thymus	3/776	12/17859	0.0133963732373467	0.0491602366930056	0.03311495964998	Bmp4/Il1a/Il1b	3
BP	GO:0033625	positive regulation of integrin activation	3/776	12/17859	0.0133963732373467	0.0491602366930056	0.03311495964998	Pcsk5/Piezo1/Plek	3
BP	GO:0034135	regulation of toll-like receptor 2 signaling pathway	3/776	12/17859	0.0133963732373467	0.0491602366930056	0.03311495964998	Cyba/F2rl1/Acod1	3
BP	GO:0035745	T-helper 2 cell cytokine production	3/776	12/17859	0.0133963732373467	0.0491602366930056	0.03311495964998	Xcl1/Rsad2/Il6	3
BP	GO:0038180	nerve growth factor signaling pathway	3/776	12/17859	0.0133963732373467	0.0491602366930056	0.03311495964998	Ngf/Bdnf/Ntf3	3
BP	GO:0070213	protein auto-ADP-ribosylation	3/776	12/17859	0.0133963732373467	0.0491602366930056	0.03311495964998	Parp3/Tiparp/Parp12	3
BP	GO:0070944	neutrophil-mediated killing of bacterium	3/776	12/17859	0.0133963732373467	0.0491602366930056	0.03311495964998	Myd88/Trem1/F2rl1	3
BP	GO:0072124	regulation of glomerular mesangial cell proliferation	3/776	12/17859	0.0133963732373467	0.0491602366930056	0.03311495964998	Bmp4/Il6r/Cflar	3
BP	GO:0072178	nephric duct morphogenesis	3/776	12/17859	0.0133963732373467	0.0491602366930056	0.03311495964998	Epha4/Bmp4/Epha7	3
BP	GO:0098792	xenophagy	3/776	12/17859	0.0133963732373467	0.0491602366930056	0.03311495964998	Nod1/Ripk2/Tlr2	3
BP	GO:1900227	positive regulation of NLRP3 inflammasome complex assembly	3/776	12/17859	0.0133963732373467	0.0491602366930056	0.03311495964998	Ddx3x/Myd88/Gbp5	3
BP	GO:1900426	positive regulation of defense response to bacterium	3/776	12/17859	0.0133963732373467	0.0491602366930056	0.03311495964998	Cyba/Lgals9/F2rl1	3
BP	GO:2000551	regulation of T-helper 2 cell cytokine production	3/776	12/17859	0.0133963732373467	0.0491602366930056	0.03311495964998	Xcl1/Rsad2/Il6	3
BP	GO:0006006	glucose metabolic process	17/776	216/17859	0.0134086719285809	0.0491713166432873	0.0331224232451778	C1qtnf1/Irs2/H6pd/Atf4/Pfkp/Tp53/Eno2/Ptpn2/Hif1a/Slc39a14/Crem/Tnf/Pdk4/Myc/Atf3/Oas1a/Il6	17
BP	GO:0010712	regulation of collagen metabolic process	7/776	59/17859	0.0136366137965186	0.0499282631979848	0.0336323120557735	Il18/Bmp4/Creb3l1/Il6r/Serpine1/Ccl2/Il6	7
BP	GO:0043278	response to morphine	7/776	59/17859	0.0136366137965186	0.0499282631979848	0.0336323120557735	Grk5/Ccl5/Rela/Srr/Abcb1a/Tac3/Il1b	7
BP	GO:0010611	regulation of cardiac muscle hypertrophy	8/776	73/17859	0.0136621969498166	0.0499282631979848	0.0336323120557735	Twf1/Slc9a1/Smad3/Tnfrsf1a/Ece1/Tnfrsf1b/Edn1/Hamp	8
BP	GO:0033627	cell adhesion mediated by integrin	8/776	73/17859	0.0136621969498166	0.0499282631979848	0.0336323120557735	Ccl5/Adam9/Adam17/Piezo1/Sfrp2/Itgb6/Serpine1/Icam1	8
BP	GO:0045600	positive regulation of fat cell differentiation	8/776	73/17859	0.0136621969498166	0.0499282631979848	0.0336323120557735	Zfp36l1/Pim1/Noct/Tph1/Zc3h12a/Sfrp2/Cebpb/Zfp36	8
CC	GO:0009897	external side of plasma membrane	57/777	428/18211	1.87706643679109e-14	8.78467092418231e-12	8.19981653966635e-12	Clec14a/B2m/Ccr5/Cd302/Adam9/Il6st/RT1-N3/Ece1/Itga3/B4galt1/Adgre1/RT1-M3-1/Il2rg/Il6r/RT1-T24-3/Fgg/Cd69/RT1-A1/Krt18/Cd83/Fas/Tnf/Fcgr3a/RT1-S3/Ccrl2/RT1-A2/Slamf1/Cd44/Slc7a5/Abca1/RT1-CE1/Tnfrsf14/Fcnb/Itgb6/Osmr/Abcb1b/RT1-CE4/Cd14/Il2ra/Ccl19/Tlr2/Tnfrsf9/Plet1/Cd40/Csf3r/Fcgr2b/Thbs1/Cd274/Slamf7/Ebi3/Icam1/Sele/Vcam1/Selp/Cxcl10/Il6/Cxcl9	57
CC	GO:0045121	membrane raft	40/777	408/18211	9.05509800535184e-07	0.00015034170844383	0.000140332453900561	Tuba1c/Slc9a1/Plpp1/Slc2a1/Tnfrsf1a/Sulf1/Il6st/Adam17/Rab5a/Dll1/Eno2/Bcl10/Ripk1/Tnfrsf1b/Hck/Hmox1/Birc2/Ptk2b/Has2/Fas/Casp8/Tnf/Cflar/RT1-A2/Abca1/Cd177/Ephb1/Itln1/Hspa1b/Plscr1/Jak2/Cd14/Sdc4/Rgs16/Tlr2/Olr1/Fcgr2b/Birc3/Icam1/Sele	40
CC	GO:0098857	membrane microdomain	40/777	409/18211	9.63728900280964e-07	0.00015034170844383	0.000140332453900561	Tuba1c/Slc9a1/Plpp1/Slc2a1/Tnfrsf1a/Sulf1/Il6st/Adam17/Rab5a/Dll1/Eno2/Bcl10/Ripk1/Tnfrsf1b/Hck/Hmox1/Birc2/Ptk2b/Has2/Fas/Casp8/Tnf/Cflar/RT1-A2/Abca1/Cd177/Ephb1/Itln1/Hspa1b/Plscr1/Jak2/Cd14/Sdc4/Rgs16/Tlr2/Olr1/Fcgr2b/Birc3/Icam1/Sele	40
CC	GO:0001650	fibrillar center	19/777	140/18211	7.97714968100414e-06	0.000933326512677484	0.000871188715162294	Nolc1/Smarca5/Rai14/Fbl/Ankrd1/Top1/Klf6/Polr1g/Wdr43/Nop58/Heatr1/Taf1c/Gar1/Polr1e/Txnrd1/Rsad2/Sp140/Nfkbie/Ubd	19
CC	GO:0030684	preribosome	12/777	75/18211	7.36619270165428e-05	0.0068947563687484	0.00643572625512953	Eif6/Nip7/Nop14/Mak16/Fbl/Ftsj3/Utp20/Nop58/Heatr1/Wdr46/Rrp9/Casp8	12
CC	GO:0045335	phagocytic vesicle	14/777	106/18211	0.000163357586469343	0.0127418917446088	0.011893578663996	Zyx/Tcirg1/Rab5a/Mpeg1/Stx6/Stx11/Nod1/Rab32/Rab8b/Slamf1/Abca1/Clec4e/Tlr2/Irgm	14
CC	GO:0061702	inflammasome complex	5/777	15/18211	0.000293170179398576	0.0196005205655048	0.0182955826241217	Ddx3x/Gsdmd/Casp1/Casp12/Casp4	5
CC	GO:0005732	sno(s)RNA-containing ribonucleoprotein complex	6/777	24/18211	0.000411507003426489	0.0240731597004496	0.0224704482134202	Nolc1/Fbl/Pop1/Nop58/Gar1/Rrp9	6
CC	GO:0045177	apical part of cell	37/777	497/18211	0.000757680518486497	0.0331218018448766	0.0309166616410791	Il18/Rapgef6/Cyba/Srr/Shroom3/Slc7a1/Slc39a8/Slc9a1/Plat/Hsp90aa1/Plpp1/Slc2a1/P2ry2/Tcirg1/Adam17/Trpv4/Dll1/Atp8b1/Slc11a2/Slc39a14/Il6r/Atp6v0a4/Abcb1a/Reg3b/Ifitm3/Fas/Spp1/Cd44/Slc7a5/Osmr/Abcb1b/Hamp/Cacnb3/Hspa1b/Plet1/P2ry6/Vcam1	37
CC	GO:0032040	small-subunit processome	7/777	37/18211	0.00084138834969956	0.0331218018448766	0.0309166616410791	Nop14/Fbl/Utp20/Nop58/Heatr1/Wdr46/Rrp9	7
CC	GO:0016324	apical plasma membrane	31/777	395/18211	0.000849276970381451	0.0331218018448766	0.0309166616410791	Il18/Rapgef6/Cyba/Shroom3/Slc7a1/Slc39a8/Slc9a1/Hsp90aa1/Plpp1/Slc2a1/P2ry2/Tcirg1/Adam17/Trpv4/Dll1/Atp8b1/Slc11a2/Slc39a14/Il6r/Atp6v0a4/Abcb1a/Fas/Cd44/Slc7a5/Osmr/Abcb1b/Cacnb3/Hspa1b/Plet1/P2ry6/Vcam1	31
CC	GO:0043235	receptor complex	31/777	395/18211	0.000849276970381451	0.0331218018448766	0.0309166616410791	Rnf31/Epha4/Flt1/B2m/Smad3/Gprc5c/Tnfrsf1a/Il6st/Itga3/Ripk1/Il2rg/Il6r/Il4r/Birc2/Ptk2b/Cd44/Itgb6/Epha7/Gprc5d/Osmr/Ifnlr1/Ephb1/Itln1/Cd14/Tlr2/Olr1/Cd40/Gpr84/Csf3r/Ebi3/Il6	31
CC	GO:0045178	basal part of cell	26/777	316/18211	0.00110291333672739	0.0397048801221861	0.0370614603029852	Slc41a1/Slc7a1/Slc39a8/Slc9a1/Hsp90aa1/Slc2a1/P2ry2/Slc1a3/Adam9/Itga3/B4galt1/Agtr1a/Slc11a2/Slc39a14/Dtnb/Nod1/Reg1a/Edn1/Slc1a5/Cacna1b/Cd44/Slc7a5/Abca1/Cdh16/Hspa1b/P2ry6	26
CC	GO:0005736	RNA polymerase I complex	4/777	12/18211	0.00123679602692648	0.0413093632640768	0.0385591222550424	Polr1f/Polr1b/Polr1g/Polr1e	4
CC	GO:0030139	endocytic vesicle	18/777	190/18211	0.00132401805333579	0.0413093632640768	0.0385591222550424	Rapgef6/Zyx/Rab13/Tcirg1/Rab5a/Mpeg1/Stx6/Stx11/Nod1/Rab32/Rab8b/Slamf1/Abca1/Clec4e/Sphk1/Tlr2/Irgm/Ccl2	18
MF	GO:0008009	chemokine activity	20/739	37/16532	6.13288940158547e-18	2.74974796010167e-15	2.38953915581058e-15	Ccl5/Xcl1/Ccl9/Ccl12/Cxcl16/Cx3cl1/Cxcl2/Ccl19/Ccl11/Ccl3/Cxcl3/Ccl7/Cxcl11/Ccl1/Ccl20/Ccl2/Cxcl10/Cxcl1/Ccl22/Cxcl9	20
MF	GO:0005126	cytokine receptor binding	51/739	281/16532	6.7561374941073e-18	2.74974796010167e-15	2.38953915581058e-15	Il18/Ccl5/Ngf/Ltb/Bdnf/Socs2/Smad3/Il6st/Adam17/Lrg1/Ntf3/Ripk1/Stat3/Stat1/Il6r/Casp8/Tnf/Xcl1/Cflar/Ccrl2/Myd88/Pgf/Ccl9/Cd44/Il15/Osmr/Csf1/Ccl12/Cxcl16/Jak2/Cx3cl1/Cxcl2/Il1a/Ccl19/Ccl11/Ccl3/Il1rn/Cxcl3/Ccl7/Cxcl11/Ebi3/Csf3/Ccl1/Ccl20/Il1b/Ccl2/Cxcl10/Cxcl1/Ccl22/Il6/Cxcl9	51
MF	GO:0005125	cytokine activity	41/739	189/16532	1.77856300876303e-17	4.82583429711035e-15	4.1936643575044e-15	Il18/Ccl5/Ltb/Bmp4/Nampt/Retnlg/Edn1/Tnf/Spp1/Xcl1/Ccl9/Il15/Fgf2/Csf1/Inhbb/Ccl12/Cxcl16/Cx3cl1/Cxcl2/Tnfrsf11b/Sectm1b/Il1a/Ccl19/Sectm1a/Timp1/Ccl11/Ccl3/Il1rn/Cxcl3/Ccl7/Cxcl11/Csf3/Ccl1/Ccl20/Il1b/Ccl2/Cxcl10/Cxcl1/Ccl22/Il6/Cxcl9	41
MF	GO:0042379	chemokine receptor binding	23/739	68/16532	7.73887032507146e-15	1.57486011115204e-12	1.36855812064422e-12	Ccl5/Stat3/Stat1/Xcl1/Ccrl2/Ccl9/Ccl12/Cxcl16/Cx3cl1/Cxcl2/Ccl19/Ccl11/Ccl3/Cxcl3/Ccl7/Cxcl11/Ccl1/Ccl20/Ccl2/Cxcl10/Cxcl1/Ccl22/Cxcl9	23
MF	GO:0048018	receptor ligand activity	54/739	451/16532	3.74357373933619e-11	6.09453804763931e-09	5.29617169017667e-09	Il18/Ccl5/Adm/Pdgfa/Sema4b/Ngf/Ltb/Bdnf/Bmp4/Ntf3/Nampt/Retnlg/Hgf/Reg1a/Edn1/Sfrp2/Nts/Tnf/Spp1/Xcl1/Pgf/Ccl9/Il15/Epha7/Fgf2/Csf1/Hamp/Inhbb/Ccl12/Cxcl16/Cx3cl1/Cxcl2/Tnfrsf11b/Sectm1b/Il1a/Ccl19/Sectm1a/Timp1/Ccl11/Ccl3/Il1rn/Cxcl3/Ccl7/Cxcl11/Csf3/Ccl1/Ccl20/Il1b/Ccl2/Cxcl10/Cxcl1/Ccl22/Il6/Cxcl9	54
MF	GO:0030545	signaling receptor regulator activity	57/739	494/16532	4.60061976353304e-11	6.24150747919316e-09	5.42388856332317e-09	Il18/Ccl5/Adm/Pdgfa/Sema4b/Ngf/Ltb/Bdnf/Bmp4/Ntf3/Nampt/Fst/Retnlg/Lilrb4/Hgf/Reg1a/Ly6e/Edn1/Sfrp2/Nts/Tnf/Spp1/Xcl1/Pgf/Ccl9/Il15/Epha7/Fgf2/Csf1/Hamp/Inhbb/Ccl12/Cxcl16/Cx3cl1/Cxcl2/Tnfrsf11b/Sectm1b/Il1a/Ccl19/Sectm1a/Timp1/Ccl11/Ccl3/Il1rn/Cxcl3/Ccl7/Cxcl11/Csf3/Ccl1/Ccl20/Il1b/Ccl2/Cxcl10/Cxcl1/Ccl22/Il6/Cxcl9	57
MF	GO:0030546	signaling receptor activator activity	54/739	460/16532	7.95128098479546e-11	9.24620388803357e-09	8.03497867937225e-09	Il18/Ccl5/Adm/Pdgfa/Sema4b/Ngf/Ltb/Bdnf/Bmp4/Ntf3/Nampt/Retnlg/Hgf/Reg1a/Edn1/Sfrp2/Nts/Tnf/Spp1/Xcl1/Pgf/Ccl9/Il15/Epha7/Fgf2/Csf1/Hamp/Inhbb/Ccl12/Cxcl16/Cx3cl1/Cxcl2/Tnfrsf11b/Sectm1b/Il1a/Ccl19/Sectm1a/Timp1/Ccl11/Ccl3/Il1rn/Cxcl3/Ccl7/Cxcl11/Csf3/Ccl1/Ccl20/Il1b/Ccl2/Cxcl10/Cxcl1/Ccl22/Il6/Cxcl9	54
MF	GO:0048020	CCR chemokine receptor binding	16/739	49/16532	1.81983653595308e-10	1.85168367533226e-08	1.60911862126378e-08	Ccl5/Stat3/Stat1/Xcl1/Ccrl2/Ccl9/Ccl12/Cx3cl1/Ccl19/Ccl11/Ccl3/Ccl7/Ccl1/Ccl20/Ccl2/Ccl22	16
MF	GO:0001664	G protein-coupled receptor binding	38/739	308/16532	1.40390694712425e-08	1.26975583884348e-06	1.10342160054678e-06	Ccl5/Adm/Dnaja1/P2ry2/Adora2a/C3/Agtr1a/Stat3/Stat1/Rtp3/Edn1/Nts/Xcl1/Ccrl2/Tac3/Ccl9/Fcnb/Hspa1b/Ccl12/Cxcl16/Jak2/Cx3cl1/Cxcl2/Arrdc3/Ccl19/Ccl11/Ccl3/Rtp4/Cxcl3/Ccl7/Cxcl11/Ccl1/Ccl20/Ccl2/Cxcl10/Cxcl1/Ccl22/Cxcl9	38
MF	GO:0004896	cytokine receptor activity	18/739	95/16532	1.80534718964804e-07	1.4695526123735e-05	1.27704559099314e-05	Il17ra/Il17rc/Ccr5/Ifngr2/Il6st/Il2rg/Il6r/Il4r/Il13ra1/Ccrl2/Cd44/Csf2rb/Il1r2/Osmr/Ifnlr1/Il2ra/Csf3r/Ebi3	18
MF	GO:0042605	peptide antigen binding	11/739	35/16532	2.0623380518242e-07	1.52613015834991e-05	1.32621164672332e-05	RT1-N3/RT1-M3-1/RT1-T24-3/RT1-A1/RT1-S3/RT1-A2/Slc7a5/RT1-CE1/Tap2/RT1-CE4/Tap1	11
MF	GO:0070492	oligosaccharide binding	8/739	17/16532	2.6064860963108e-07	1.7680664019975e-05	1.53645496203584e-05	Lgals9/Reg1a/Reg3b/Reg3g/Itln1/Reg3a/Sele/Selp	8
MF	GO:0005178	integrin binding	21/739	136/16532	6.52890272135274e-07	4.08809755013933e-05	3.55256893016116e-05	Lcp1/Adam9/Adam17/S1pr3/Itga3/Ptpn2/Ccn1/Sfrp2/Spp1/Itgb6/Fgf2/Cd177/Gfap/Cx3cl1/Madcam1/Ibsp/Thbs1/Icam1/Vcam1/Isg15/Il1b	21
MF	GO:0045236	CXCR chemokine receptor binding	7/739	14/16532	9.03644901939664e-07	5.25404964413491e-05	4.56578476769515e-05	Cx3cl1/Cxcl2/Cxcl3/Cxcl11/Cxcl10/Cxcl1/Cxcl9	7
MF	GO:0044389	ubiquitin-like protein ligase binding	35/739	320/16532	9.83304883776334e-07	5.33606783595957e-05	4.63705882033471e-05	Rnf31/Cdkn1a/Rela/Hsp90aa1/Ubc/Dnaja1/Smad3/Prkacb/Tp53/Atf6/Bcl10/Nek6/Ube2l6/Hif1a/Ripk1/Egr2/Txnip/Tnfrsf1b/Stat1/Abcb1a/Daxx/Ptk2b/Casp8/Tnfrsf14/Trib1/Myc/Cebpb/Ddx58/Nfkbia/Stat2/Parp9/Hspa1b/Dtx3l/Cd40/Isg15	35
MF	GO:0019955	cytokine binding	21/739	141/16532	1.19976599231633e-06	6.10380948590934e-05	5.30422859760905e-05	Ltb/Ccr5/Tnfrsf1a/Il6st/Il2rg/Tnfrsf1b/Il6r/Ccrl2/Cd44/Il18bp/Tnfrsf14/Il1r2/Fgf2/Osmr/Zfp36/Il2ra/Tnfrsf9/Csf3r/Il1rn/Thbs1/Ebi3	21
MF	GO:0140375	immune receptor activity	20/739	131/16532	1.4421389418877e-06	6.90530058056817e-05	6.00072674271539e-05	Il17ra/Il17rc/Ccr5/Ifngr2/Il6st/Il2rg/Il6r/Il4r/Il13ra1/Fcgr3a/Ccrl2/Cd44/Csf2rb/Il1r2/Osmr/Ifnlr1/Il2ra/Csf3r/Fcgr2b/Ebi3	20
MF	GO:0003725	double-stranded RNA binding	15/739	78/16532	1.55697394698021e-06	7.04098218245496e-05	6.1186344583082e-05	Eif4a1/Tlr3/Ddx21/Adar/Ddx58/Oas1f/Eif2ak2/Oas1k/Oas1i/Dhx58/Ifih1/Oas1b/Oasl2/Oasl/Oas1a	15
MF	GO:0003823	antigen binding	13/739	64/16532	4.07386637466091e-06	0.000174533012051262	0.000151669706580173	RT1-N3/RT1-M3-1/RT1-T24-3/RT1-A1/RT1-S3/RT1-A2/Slc7a5/RT1-CE1/Fcnb/Tap2/RT1-CE4/Cd40/Tap1	13
MF	GO:0003924	GTPase activity	32/739	299/16532	4.53024950184071e-06	0.000184381154724917	0.000160227771854577	Gnb1/Rnd3/Ddx3x/Tuba1c/Rhob/Tubb6/Gtpbp4/Rab13/Rap2c/Rab5a/Rac2/Rrad/Rhoj/Rab32/Tubb3/Rab8b/Rab30/Rhoh/RGD1309362/Gch1/Ifi47/Arl5c/Irgm/Mx2/Rnd1/Igtp/Mx1/Gbp4/MGC108823/Gbp2/MGC105567/Gbp5	32
MF	GO:0005525	GTP binding	35/739	354/16532	9.6321564521985e-06	0.000373360731051885	0.000324451585758265	Nolc1/Rnd3/Tuba1c/Rhob/Hsp90aa1/Tubb6/Gtpbp4/Rab13/Gnl3/Rap2c/Rab5a/Rac2/Tgm2/Rrad/Rhoj/Rab32/Tubb3/Rab8b/Rab30/Rhoh/RGD1309362/Samhd1/Gch1/Ifi47/Arl5c/Irgm/Mx2/Rnd1/Igtp/Mx1/Gbp4/MGC108823/Gbp2/MGC105567/Gbp5	35
MF	GO:0050700	CARD domain binding	6/739	13/16532	1.02432697327044e-05	0.000379000980110062	0.000329352978965424	Bcl10/Casp1/Nod1/Casp4/Ripk2/Irgm	6
MF	GO:0005539	glycosaminoglycan binding	25/739	216/16532	1.30257086744866e-05	0.000460996820044872	0.000400607607746223	Ccl5/Tmem184a/Bmp4/Sulf1/Adamts15/Ccn1/Adamts1/Pglyrp1/Vcan/Reg1a/Reg3b/Reg3g/Cd44/Fgf2/Reg3a/Tlr2/Ccl3/Prg2/Thbs1/Ccl7/Cxcl11/Tnfaip6/Selp/Ccl2/Cxcl10	25
MF	GO:0016763	pentosyltransferase activity	11/739	52/16532	1.4903917173835e-05	0.00050549119081257	0.000439273348281452	Parp3/Nampt/Qtrt1/Tiparp/Qtrt2/Art4/Upp1/Zc3hav1/Parp9/Parp12/Parp14	11
MF	GO:0016462	pyrophosphatase activity	42/739	470/16532	1.58034962248552e-05	0.000514561837081286	0.000447155766867483	Gnb1/Smarca5/Rnd3/Ddx3x/Tuba1c/Rhob/Spata5/Tubb6/Gtpbp4/Rab13/Plpp1/Plpp5/Rap2c/Rab5a/Rac2/Nudt17/Rrad/Dcp2/Rhoj/Abcb1a/Rab32/Tubb3/Rab8b/Rab30/Rhoh/RGD1309362/Enpp4/Hspa1b/Gch1/Ifi47/Arl5c/Irgm/Tap1/Mx2/Rnd1/Igtp/Mx1/Gbp4/MGC108823/Gbp2/MGC105567/Gbp5	42
MF	GO:0042056	chemoattractant activity	9/739	35/16532	1.68084177914303e-05	0.000526232772393241	0.000457297844366039	Ccl5/Bmp4/Ntf3/Hgf/Pgf/Fgf2/Cx3cl1/Ccl3/Cxcl10	9
MF	GO:0016817	hydrolase activity, acting on acid anhydrides	42/739	475/16532	2.03402936032215e-05	0.000591321392607939	0.00051386004892349	Gnb1/Smarca5/Rnd3/Ddx3x/Tuba1c/Rhob/Spata5/Tubb6/Gtpbp4/Rab13/Plpp1/Plpp5/Rap2c/Rab5a/Rac2/Nudt17/Rrad/Dcp2/Rhoj/Abcb1a/Rab32/Tubb3/Rab8b/Rab30/Rhoh/RGD1309362/Enpp4/Hspa1b/Gch1/Ifi47/Arl5c/Irgm/Tap1/Mx2/Rnd1/Igtp/Mx1/Gbp4/MGC108823/Gbp2/MGC105567/Gbp5	42
MF	GO:0016818	hydrolase activity, acting on acid anhydrides, in phosphorus-containing anhydrides	42/739	475/16532	2.03402936032215e-05	0.000591321392607939	0.00051386004892349	Gnb1/Smarca5/Rnd3/Ddx3x/Tuba1c/Rhob/Spata5/Tubb6/Gtpbp4/Rab13/Plpp1/Plpp5/Rap2c/Rab5a/Rac2/Nudt17/Rrad/Dcp2/Rhoj/Abcb1a/Rab32/Tubb3/Rab8b/Rab30/Rhoh/RGD1309362/Enpp4/Hspa1b/Gch1/Ifi47/Arl5c/Irgm/Tap1/Mx2/Rnd1/Igtp/Mx1/Gbp4/MGC108823/Gbp2/MGC105567/Gbp5	42
MF	GO:0050839	cell adhesion molecule binding	29/739	280/16532	2.34069810468646e-05	0.000657009743867164	0.000570943421542395	Esam/Nectin2/Lcp1/Adam9/Adam17/Cd47/S1pr3/Itga3/Ptpn2/B4galt1/Ccn1/Fgg/Sfrp2/Spp1/Pvr/Cd200/Itgb6/Fgf2/Cd177/Gfap/Cx3cl1/Madcam1/Ibsp/Thbs1/Icam1/Vcam1/Isg15/Il1b/Nos2	29
MF	GO:0042834	peptidoglycan binding	6/739	15/16532	2.76606880941982e-05	0.000750526670289244	0.00065220990874741	Pglyrp1/Reg1a/Reg3b/Reg3g/Reg3a/Tlr2	6
MF	GO:0032561	guanyl ribonucleotide binding	35/739	377/16532	3.66564524605351e-05	0.000955062832999052	0.000829952442487215	Nolc1/Rnd3/Tuba1c/Rhob/Hsp90aa1/Tubb6/Gtpbp4/Rab13/Gnl3/Rap2c/Rab5a/Rac2/Tgm2/Rrad/Rhoj/Rab32/Tubb3/Rab8b/Rab30/Rhoh/RGD1309362/Samhd1/Gch1/Ifi47/Arl5c/Irgm/Mx2/Rnd1/Igtp/Mx1/Gbp4/MGC108823/Gbp2/MGC105567/Gbp5	35
MF	GO:0031625	ubiquitin protein ligase binding	30/739	302/16532	3.76674875054182e-05	0.000955062832999052	0.000829952442487215	Rnf31/Cdkn1a/Rela/Hsp90aa1/Ubc/Dnaja1/Smad3/Prkacb/Tp53/Atf6/Bcl10/Nek6/Ube2l6/Hif1a/Ripk1/Egr2/Txnip/Tnfrsf1b/Abcb1a/Daxx/Ptk2b/Casp8/Tnfrsf14/Trib1/Myc/Ddx58/Nfkbia/Hspa1b/Cd40/Isg15	30
MF	GO:0019001	guanyl nucleotide binding	35/739	378/16532	3.87187634999616e-05	0.000955062832999052	0.000829952442487215	Nolc1/Rnd3/Tuba1c/Rhob/Hsp90aa1/Tubb6/Gtpbp4/Rab13/Gnl3/Rap2c/Rab5a/Rac2/Tgm2/Rrad/Rhoj/Rab32/Tubb3/Rab8b/Rab30/Rhoh/RGD1309362/Samhd1/Gch1/Ifi47/Arl5c/Irgm/Mx2/Rnd1/Igtp/Mx1/Gbp4/MGC108823/Gbp2/MGC105567/Gbp5	35
MF	GO:0019207	kinase regulator activity	24/739	222/16532	5.88868604294902e-05	0.0013916627244328	0.00120935904670741	Ccl5/Mob3a/Cdkn1a/Ddx3x/Ngf/Ccnt1/Socs2/Pim1/Gprc5c/Ccnl1/Hspb1/Rac2/Bcl10/Lgals9/Wars1/Lilrb4/Cish/Daxx/Rhoh/Trib1/Gprc5d/Socs1/Irgm/Nos2	24
MF	GO:0017111	nucleoside-triphosphatase activity	37/739	418/16532	6.13287427730907e-05	0.0013916627244328	0.00120935904670741	Gnb1/Smarca5/Rnd3/Ddx3x/Tuba1c/Rhob/Spata5/Tubb6/Gtpbp4/Rab13/Rap2c/Rab5a/Rac2/Rrad/Rhoj/Abcb1a/Rab32/Tubb3/Rab8b/Rab30/Rhoh/RGD1309362/Hspa1b/Gch1/Ifi47/Arl5c/Irgm/Tap1/Mx2/Rnd1/Igtp/Mx1/Gbp4/MGC108823/Gbp2/MGC105567/Gbp5	37
MF	GO:0003950	NAD+ ADP-ribosyltransferase activity	7/739	24/16532	6.15477371985021e-05	0.0013916627244328	0.00120935904670741	Parp3/Tiparp/Art4/Zc3hav1/Parp9/Parp12/Parp14	7
MF	GO:0061629	RNA polymerase II-specific DNA-binding transcription factor binding	31/739	331/16532	8.56991598788809e-05	0.00188538151733538	0.00163840214619084	Rbbp8/Nfe2l2/Rela/Ankrd1/Hcls1/Dnaja1/Smad3/Atf4/Ets2/Hspb1/Tp53/Dll1/Prrx1/Ptpn2/Bcl10/Hif1a/Ifrd1/Lpin1/Egr2/Stat3/Stat1/Spi1/Arid5a/Daxx/Cebpb/Nfkbia/Parp9/Hspa1b/Ankrd2/Fos/Dtx3l	31
MF	GO:0001228	DNA-binding transcription activator activity, RNA polymerase II-specific	40/739	475/16532	9.38049255575667e-05	0.00200940024746998	0.00174617479154252	Stat5a/Nfe2l2/Tsc22d1/Crebrf/Rela/Klf6/Ebf1/Smad3/Atf4/Elf1/Tp53/Atf6/Prrx1/Smad1/Meox1/Creb3l1/Irf2/Hif1a/Hivep2/Egr2/Stat3/Spi1/Nfkb2/Maff/Nfkb1/Etv6/Litaf/Csrnp1/Msx1/Tfec/Myc/Cebpb/Plscr1/Runx1/Fos/Batf/Junb/Atf3/Irf1/Cebpd	40
MF	GO:0070566	adenylyltransferase activity	8/739	34/16532	9.89966734789722e-05	0.00206623826184316	0.00179556719508419	Tent4a/Oas1f/Tent5a/Oas1k/Oas1i/Oas1b/Oasl2/Oas1a	8
MF	GO:0140098	catalytic activity, acting on RNA	31/739	335/16532	0.000106891957980986	0.00212940756958051	0.00185046151139028	Polr1f/Eif4a1/Polr1b/Ddx3x/Fbl/Tars1/Trmt10a/Ftsj3/Yars1/Trmt61a/Slfn13/Rars1/Pop1/Noct/Xrn1/Qtrt1/Ddx21/Polr1e/N4bp1/Qtrt2/Wars1/Dcp2/Mov10/Zc3h12a/Isg20/Helz2/Rcl1/Endou/Samhd1/Dhx58/Ifih1	31
MF	GO:0097153	cysteine-type endopeptidase activity involved in apoptotic process	5/739	12/16532	0.000107255172423588	0.00212940756958051	0.00185046151139028	Casp1/Casp8/Cflar/Casp12/Casp4	5
MF	GO:0002020	protease binding	18/739	149/16532	0.000119251480310639	0.00231120726125858	0.00200844598417919	Ubc/Tnfrsf1a/Tp53/Serpinb9/Itga3/Bcl10/Panx1/Fas/Tnf/Cflar/Casp12/Cd177/Hspa1b/Ripk2/Lcn2/Adamts4/Timp1/Serpine1	18
MF	GO:0140297	DNA-binding transcription factor binding	37/739	433/16532	0.000126817395019076	0.00237879853457115	0.00206718300172225	Atoh8/Rbbp8/Nfe2l2/Rela/Ankrd1/Hcls1/Dnaja1/Smad3/Atf4/Ets2/Hspb1/Tp53/Dll1/Prrx1/Ptpn2/Bcl10/Nek6/Hif1a/Ifrd1/Lpin1/Egr2/Tle4/Stat3/Stat1/Spi1/Arid5a/Daxx/Myc/Cebpb/Nfkbia/Parp9/Hspa1b/Runx1/Ankrd2/Fos/Dtx3l/Bcl3	37
MF	GO:0005123	death receptor binding	6/739	19/16532	0.000128583704571414	0.00237879853457115	0.00206718300172225	Ngf/Bdnf/Ntf3/Ripk1/Casp8/Cflar	6
MF	GO:0001216	DNA-binding transcription activator activity	40/739	483/16532	0.000134065329674805	0.0024250928523398	0.00210741290155482	Stat5a/Nfe2l2/Tsc22d1/Crebrf/Rela/Klf6/Ebf1/Smad3/Atf4/Elf1/Tp53/Atf6/Prrx1/Smad1/Meox1/Creb3l1/Irf2/Hif1a/Hivep2/Egr2/Stat3/Spi1/Nfkb2/Maff/Nfkb1/Etv6/Litaf/Csrnp1/Msx1/Tfec/Myc/Cebpb/Plscr1/Runx1/Fos/Batf/Junb/Atf3/Irf1/Cebpd	40
MF	GO:0032813	tumor necrosis factor receptor superfamily binding	9/739	46/16532	0.000168813081845586	0.0029872575787458	0.00259593572082915	Ngf/Ltb/Bdnf/Ntf3/Ripk1/Stat1/Casp8/Tnf/Cflar	9
MF	GO:0030246	carbohydrate binding	25/739	260/16532	0.000270620323723598	0.00468691369172359	0.00407294193823646	Prg4/Clec14a/H6pd/Cd302/Pfkp/Uap1/Lgals9/Clec9a/Vcan/Reg1a/Reg3b/Clec10a/Reg3g/Galnt6/Chi3l1/Fcnb/Clec4e/Endou/Itln1/Reg3a/Olr1/Prg2/Sele/Ptx3/Selp	25
MF	GO:1990404	protein ADP-ribosylase activity	5/739	15/16532	0.000363534092735665	0.00616493232264232	0.00535734452452559	Parp3/Tiparp/Parp9/Parp12/Parp14	5
MF	GO:0004715	non-membrane spanning protein tyrosine kinase activity	8/739	41/16532	0.000395091291024645	0.00656335328355227	0.0057035735245663	Jak3/Fgr/Hck/Tec/Ptk2b/Jak2/Abl2/Eif2ak2	8
MF	GO:0030515	snoRNA binding	7/739	32/16532	0.000438104535625509	0.00713234183998328	0.00619802627242825	Nolc1/Nop58/Heatr1/Ddx21/Gar1/Rrp9/Isg20	7
MF	GO:0038187	pattern recognition receptor activity	6/739	25/16532	0.000667159119273037	0.010648382805652	0.00925347632923593	Trim5/Pglyrp1/Nod1/Fcnb/Clec4e/Tlr2	6
MF	GO:0019209	kinase activator activity	13/739	107/16532	0.000962686190978868	0.0150697415280154	0.0130956502092672	Ccl5/Mob3a/Cdkn1a/Ddx3x/Ngf/Ccnt1/Pim1/Gprc5c/Bcl10/Lgals9/Daxx/Gprc5d/Irgm	13
MF	GO:0097677	STAT family protein binding	4/739	11/16532	0.00101577934048107	0.0156008374179546	0.0135571741172449	Ptpn2/Spi1/Parp9/Dtx3l	4
MF	GO:0001046	core promoter sequence-specific DNA binding	8/739	48/16532	0.00118468677141359	0.0178580561468641	0.0155187039062365	Rela/H3f3b/Tp53/Taf1c/Stat1/Myc/Cebpb/Fos	8
MF	GO:0140303	intramembrane lipid transporter activity	7/739	39/16532	0.00152591154467218	0.0225834908611482	0.0196251207276498	Plscr2/Atp10a/Atp8b1/Abcb1a/Abca1/Abcb1b/Plscr1	7
MF	GO:0008525	phosphatidylcholine transporter activity	5/739	20/16532	0.00155825817895878	0.0226503956727222	0.0196832612079004	Atp10a/Atp8b1/Abcb1a/Abca1/Abcb1b	5
MF	GO:0004175	endopeptidase activity	34/739	444/16532	0.00162567909866274	0.0230828359331521	0.0200590530804063	C1s/Usp42/Pcsk5/Mcpt8l2/Plat/C1r/Hp/Adam9/Adam17/C2/Ece1/Psmb10/Mcpt9/Adamts15/Casp1/Adamts9/Adamts1/Gzmc/Casp8/Cflar/Casp12/Ctrl/Gzmb/Mmp3/Psmb9/Tll1/Casp4/Gzma/Cfb/Adamts4/Psmb8/Usp18/F10/Tmprss2	34
MF	GO:0030145	manganese ion binding	9/739	62/16532	0.00164472295346784	0.0230828359331521	0.0200590530804063	Pim1/Lap3/B4galt1/Slc11a2/Dcp2/Sod2/Mgat5/Abl2/Ppm1n	9
MF	GO:0030295	protein kinase activator activity	12/739	101/16532	0.0018088211228064	0.0249555998977018	0.0216864905356985	Ccl5/Mob3a/Cdkn1a/Ddx3x/Ngf/Ccnt1/Pim1/Gprc5c/Lgals9/Daxx/Gprc5d/Irgm	12
MF	GO:0004540	ribonuclease activity	12/739	102/16532	0.00196872364265299	0.0262985940864927	0.0228535564801798	Slfn13/Pop1/Noct/Xrn1/N4bp1/Dcp2/Zc3h12a/Isg20/Helz2/Rcl1/Endou/Samhd1	12
MF	GO:0000979	RNA polymerase II core promoter sequence-specific DNA binding	5/739	21/16532	0.00197077916372979	0.0262985940864927	0.0228535564801798	Rela/H3f3b/Stat1/Cebpb/Fos	5
MF	GO:0042301	phosphate ion binding	4/739	13/16532	0.00204877645246733	0.0268984521340066	0.0233748349076069	Stat5a/Mthfd2/Rela/Gng12	4
MF	GO:0008083	growth factor activity	15/739	145/16532	0.00213129896234504	0.0275377357991883	0.0239303743140496	Pdgfa/Ngf/Bdnf/Bmp4/Ntf3/Hgf/Reg1a/Pgf/Fgf2/Csf1/Inhbb/Timp1/Csf3/Cxcl1/Il6	15
MF	GO:0019887	protein kinase regulator activity	18/739	190/16532	0.00219371738231449	0.0279013429563124	0.0242463500150549	Ccl5/Mob3a/Cdkn1a/Ddx3x/Ngf/Ccnt1/Pim1/Gprc5c/Ccnl1/Hspb1/Rac2/Lgals9/Lilrb4/Daxx/Trib1/Gprc5d/Irgm/Nos2	18
MF	GO:0061135	endopeptidase regulator activity	19/739	207/16532	0.00240926851968436	0.0301714550003549	0.0262190841332452	Ngf/Rps6ka3/Serpinb9/Psme2/C3/Serping1/Serpinb1a/Cst7/Birc2/Sfrp2/Serpina11/Slpi/Ngp/Timp1/Wfdc18/Tfpi2/Serpinb2/Serpine1/Birc3	19
MF	GO:0070851	growth factor receptor binding	15/739	148/16532	0.00260327302364037	0.0321070339582312	0.0279011080045666	Pdgfa/Il6st/Adam17/Il6r/Myd88/Pgf/Cd44/Fgf2/Plscr1/Jak2/Il1a/Il1rn/Csf3/Il1b/Il6	15
MF	GO:0004714	transmembrane receptor protein tyrosine kinase activity	12/739	106/16532	0.00272837041308113	0.0331304765414823	0.0287904826534025	Epha4/Flt1/Jak3/Fgr/Hck/Tec/Ptk2b/Epha7/Ephb1/Jak2/Abl2/Eif2ak2	12
MF	GO:0140333	glycerophospholipid flippase activity	4/739	14/16532	0.00276765651697887	0.0331304765414823	0.0287904826534025	Atp10a/Atp8b1/Abcb1a/Abcb1b	4
MF	GO:0140296	general transcription initiation factor binding	8/739	55/16532	0.00290584167183971	0.034280508998225	0.0297898642788144	Nolc1/Fbl/Rela/Atf4/Tp53/Nop58/Bcl10/Polr1e	8
MF	GO:0004713	protein tyrosine kinase activity	13/739	124/16532	0.00365324413309361	0.0424820103476885	0.0369169933449459	Epha4/Twf1/Flt1/Jak3/Fgr/Hck/Tec/Ptk2b/Epha7/Ephb1/Jak2/Abl2/Eif2ak2	13
MF	GO:0061134	peptidase regulator activity	20/739	232/16532	0.00387874978977035	0.0444690468855361	0.0386437340063109	Ngf/Rps6ka3/Serpinb9/Psme2/C3/Serping1/Serpinb1a/Cst7/Birc2/Sfrp2/Cflar/Serpina11/Slpi/Ngp/Timp1/Wfdc18/Tfpi2/Serpinb2/Serpine1/Birc3	20

## Sheet: KEGGenrich -overexp genes LPS 
KEGG enrichment analysis from overexpressed genes in LPS group after Ctrl vs LPS group comparison
ID	Description	GeneRatio	BgRatio	pvalue	p.adjust	qvalue	geneID	Count
rno04668	TNF signaling pathway	40/465	111/8909	8.26770553219374e-24	2.36456378220741e-21	1.670946802296e-21	Ccl5/Rela/Atf4/Tnfrsf1a/Creb3l1/Ripk1/Tnfrsf1b/Edn1/Birc2/Nfkb1/Fas/Casp8/Tnf/Cflar/Ripk3/Il15/Mmp3/Cebpb/Csf1/Nfkbia/Ccl12/Cx3cl1/Cxcl2/Fos/Ifi47/Junb/Bcl3/Map3k8/Irf1/Cxcl3/Birc3/Ccl20/Icam1/Sele/Vcam1/Il1b/Ccl2/Cxcl10/Cxcl1/Il6	40
rno04060	Cytokine-cytokine receptor interaction	58/465	269/8909	3.02316578099664e-21	4.32312706682519e-19	3.05498857869134e-19	Il18/Il17ra/Ccl5/Ngf/Ltb/Il17rc/Ccr5/Bmp4/Relt/Tnfrsf1a/Ifngr2/Il6st/Il2rg/Tnfrsf1b/Il6r/Il4r/Fas/Il13ra1/Tnf/Xcl1/Ccl9/Csf2rb/Tnfrsf14/Il15/Il1r2/Osmr/Csf1/Ifnlr1/Inhbb/Ccl12/Cxcl16/Cx3cl1/Cxcl2/Tnfrsf11b/Il1a/Il2ra/Ccl19/Cxcl17/Ccl11/Tnfrsf9/Ccl3/Cd40/Csf3r/Il1rn/Cxcl3/Ccl7/Cxcl11/Ebi3/Csf3/Ccl1/Ccl20/Il1b/Ccl2/Cxcl10/Cxcl1/Ccl22/Il6/Cxcl9	58
rno04061	Viral protein interaction with cytokine and cytokine receptor	31/465	85/8909	7.19160196051505e-19	6.85599386902435e-17	4.84486868918909e-17	Il18/Ccl5/Ccr5/Tnfrsf1a/Il6st/Il2rg/Tnfrsf1b/Il6r/Tnf/Xcl1/Ccl9/Tnfrsf14/Csf1/Ccl12/Cx3cl1/Cxcl2/Il2ra/Ccl19/Ccl11/Ccl3/Cxcl3/Ccl7/Cxcl11/Ccl1/Ccl20/Ccl2/Cxcl10/Cxcl1/Ccl22/Il6/Cxcl9	31
rno04621	NOD-like receptor signaling pathway	43/465	178/8909	6.41170221672561e-18	4.58436708495881e-16	3.23959690950347e-16	Il18/Rnf31/Cyba/Ccl5/Rela/Hsp90aa1/Gsdmd/Panx1/Mefv/Nampt/Ripk1/Txnip/Casp1/Stat1/Nod1/Birc2/Nfkb1/Casp8/Tnf/Ripk3/Myd88/Casp12/Irf9/Camp/Casp4/Nfkbia/Stat2/Ripk2/Ccl12/Cxcl2/Irf7/Oas1i/Oas1b/Cxcl3/Birc3/Gbp4/Il1b/Gbp2/Ccl2/Cxcl1/Oas1a/Il6/Gbp5	43
rno05169	Epstein-Barr virus infection	48/465	226/8909	1.98384277388109e-17	1.13475806665998e-15	8.01890131758252e-16	Cdkn1a/Rela/B2m/Tp53/RT1-N3/Jak3/Gadd45g/RT1-M3-1/Ripk1/Gadd45a/Tapbp/Stat3/Stat1/RT1-T24-3/RT1-A1/Nfkb2/Nfkb1/Fas/Casp8/Tnf/RT1-S3/Myd88/RT1-A2/Gadd45b/Cd44/Irf9/RT1-CE1/Tap2/Myc/RT1-CE4/RT1-A3/Ddx58/Nfkbia/Stat2/Nfkbie/RT1-CE14/Eif2ak2/Tlr2/Irf7/Cd40/Oas1i/Tap1/Oas1b/Icam1/Isg15/Cxcl10/Oas1a/Il6	48
rno05167	Kaposi sarcoma-associated herpesvirus infection	44/465	216/8909	2.39072982492033e-15	1.13958121654536e-13	8.05298467341585e-14	Gnb1/Cdkn1a/Rela/Gng12/Ubc/Ccr5/Tnfrsf1a/Il6st/Tp53/RT1-N3/C3/Tlr3/Hif1a/RT1-M3-1/Stat3/Stat1/Hck/RT1-T24-3/RT1-A1/Nfkb1/Fas/Casp8/RT1-S3/RT1-A2/Irf9/Gng2/RT1-CE1/Fgf2/Myc/RT1-CE4/RT1-A3/Nfkbia/Stat2/Zfp36/Jak2/RT1-CE14/Cxcl2/Fos/Eif2ak2/Irf7/Cxcl3/Icam1/Cxcl1/Il6	44
rno05417	Lipid and atherosclerosis	43/465	209/8909	3.47274498752029e-15	1.41886438061543e-13	1.00265719940436e-13	Il18/Cyba/Ccl5/Nfe2l2/Rela/Hsp90aa1/Cyp2j10/Atf4/Tnfrsf1a/Tp53/Atf6/Ncf4/Stat3/Casp1/Sod2/Nfkb1/Fas/Casp8/Tnf/Myd88/Abca1/Mmp3/Nfkbia/Hspa1b/Ccl12/Jak2/Cd14/Cxcl2/Fos/Tlr2/Irf7/Ccl3/Olr1/Cd40/Cxcl3/Icam1/Sele/Vcam1/Il1b/Selp/Ccl2/Cxcl1/Il6	43
rno05164	Influenza A	38/465	169/8909	7.35556489607584e-15	2.62961445034711e-13	1.85824797374548e-13	Il18/Ccl5/Rela/Tnfrsf1a/Dnajb1/Ifngr2/Tlr3/Casp1/Stat1/Adar/Nfkb1/Fas/Casp8/Tnf/Myd88/Rsad2/Irf9/Trim25/Ddx58/Nfkbia/Stat2/Ccl12/Jak2/Il1a/Eif2ak2/Irf7/Oas1i/Mx2/Ifih1/Oas1b/Mx1/Icam1/Tmprss2/Il1b/Ccl2/Cxcl10/Oas1a/Il6	38
rno04062	Chemokine signaling pathway	39/465	182/8909	1.74562078332259e-14	5.54719493366956e-13	3.91999053097002e-13	Gnb1/Grk5/Ccl5/Rela/Gng12/Ccr5/Prkacb/Rac2/Jak3/Fgr/Stat3/Stat1/Hck/Tiam1/Ptk2b/Nfkb1/Xcl1/Ccl9/Gng2/Nfkbia/Stat2/Ccl12/Cxcl16/Jak2/Cx3cl1/Cxcl2/Ccl19/Ccl11/Ccl3/Cxcl3/Ccl7/Cxcl11/Ccl1/Ccl20/Ccl2/Cxcl10/Cxcl1/Ccl22/Cxcl9	39
rno04064	NF-kappa B signaling pathway	28/465	98/8909	4.8023808536464e-14	1.37348092414287e-12	9.7058644621064e-13	Rela/Ltb/Tnfrsf1a/Bcl10/Gadd45g/Ripk1/Gadd45a/Nfkb2/Birc2/Bcl2a1/Nfkb1/Tnf/Cflar/Myd88/Gadd45b/Trim25/Ddx58/Nfkbia/Cd14/Cxcl2/Ccl19/Cd40/Cxcl3/Birc3/Icam1/Vcam1/Il1b/Cxcl1	28
rno05162	Measles	33/465	144/8909	2.63544629179329e-13	6.85216035866255e-12	4.84215969401255e-12	Stat5a/Rela/Tp53/Jak3/Il2rg/Stat3/Stat1/Adar/Nfkb1/Fas/Casp8/Myd88/Slamf1/Irf9/Ddx58/Nfkbia/Stat2/Hspa1b/Fos/Il1a/Il2ra/Eif2ak2/Tlr2/Irf7/Oas1i/Fcgr2b/Mx2/Ifih1/Oas1b/Mx1/Il1b/Oas1a/Il6	33
rno04657	IL-17 signaling pathway	26/465	92/8909	5.23496272783526e-13	1.24766611680074e-11	8.81677933109096e-12	Il17ra/Rela/Hsp90aa1/Il17rc/Nfkb1/Casp8/Tnf/S100a9/Mmp3/Cebpb/Nfkbia/S100a8/Ccl12/Cxcl2/Fos/Lcn2/Ccl11/Cxcl3/Ccl7/Csf3/Ccl20/Il1b/Ccl2/Cxcl10/Cxcl1/Il6	26
rno05163	Human cytomegalovirus infection	43/465	248/8909	1.79875539038746e-12	3.95726185885242e-11	2.79644562716108e-11	Gnb1/Ccl5/Cdkn1a/Rela/Gng12/B2m/Ccr5/Prkacb/Atf4/Tnfrsf1a/Tp53/RT1-N3/Rac2/Creb3l1/RT1-M3-1/Ripk1/Tapbp/Stat3/Il6r/RT1-T24-3/RT1-A1/Ptk2b/Nfkb1/Fas/Casp8/Tnf/RT1-S3/RT1-A2/Gng2/RT1-CE1/Tap2/Myc/RT1-CE4/RT1-A3/Nfkbia/Ccl12/RT1-CE14/Cx3cl1/Ccl3/Tap1/Il1b/Ccl2/Il6	43
rno05323	Rheumatoid arthritis	23/465	86/8909	4.12256388172801e-11	8.42180907267293e-10	5.95137041572765e-10	Il18/Ccl5/Flt1/Ltb/Tcirg1/Atp6v0a4/Tnf/Il15/Mmp3/Csf1/Ccl12/Cxcl2/Fos/Il1a/Tlr2/Ccl3/Cxcl3/Ccl20/Icam1/Il1b/Ccl2/Cxcl1/Il6	23
rno05166	Human T-cell leukemia virus 1 infection	40/465	249/8909	1.28791991639883e-10	2.45563397393377e-09	1.73530262420053e-09	Stat5a/Cdkn1a/Rela/B2m/Slc2a1/Smad3/Prkacb/Atf4/Tnfrsf1a/Ets2/Tp53/RT1-N3/Jak3/Creb3l1/RT1-M3-1/Egr2/Il2rg/Spi1/RT1-T24-3/RT1-A1/Nfkb2/Nfkb1/Tnf/RT1-S3/RT1-A2/RT1-CE1/Msx1/Il15/Il1r2/Myc/RT1-CE4/RT1-A3/Nfkbia/Zfp36/RT1-CE14/Fos/Il2ra/Cd40/Icam1/Il6	40
rno04620	Toll-like receptor signaling pathway	23/465	93/8909	2.31411581578414e-10	4.13648202071415e-09	2.92309366204313e-09	Ccl5/Rela/Tlr3/Ripk1/Stat1/Nfkb1/Casp8/Tnf/Spp1/Myd88/Nfkbia/Cd14/Fos/Tlr2/Irf7/Ccl3/Cd40/Map3k8/Cxcl11/Il1b/Cxcl10/Il6/Cxcl9	23
rno05134	Legionellosis	18/465	58/8909	3.85566872100788e-10	6.48659561298972e-09	4.58382906769977e-09	Il18/Rela/C3/Casp1/Nfkb2/Nfkb1/Casp8/Tnf/Myd88/Nfkbia/Hspa1b/Cd14/Cxcl2/Tlr2/Cxcl3/Il1b/Cxcl1/Il6	18
rno05161	Hepatitis B	30/465	157/8909	4.11093023296719e-10	6.53181137015899e-09	4.61578131420878e-09	Stat5a/Cdkn1a/Ddx3x/Rela/Smad3/Atf4/Tp53/Jak3/Tlr3/Creb3l1/Egr2/Stat3/Stat1/Ptk2b/Nfkb1/Fas/Casp8/Tnf/Myd88/Casp12/Myc/Ddx58/Nfkbia/Stat2/Jak2/Fos/Tlr2/Irf7/Ifih1/Il6	30
rno04630	JAK-STAT signaling pathway	30/465	158/8909	4.83248778150656e-10	7.2741658184783e-09	5.14037481467734e-09	Stat5a/Cdkn1a/Pdgfa/Socs2/Pim1/Ifngr2/Il6st/Jak3/Ptpn2/Il2rg/Stat3/Stat1/Il6r/Cish/Il4r/Il13ra1/Irf9/Csf2rb/Il15/Myc/Gfap/Osmr/Ifnlr1/Stat2/Jak2/Il2ra/Socs1/Csf3r/Csf3/Il6	30
rno05168	Herpes simplex virus 1 infection	50/465	384/8909	1.30647827035224e-09	1.8682639266037e-08	1.32023067319805e-08	LOC680200/Ccl5/Rela/Nectin2/B2m/Tnfrsf1a/Ifngr2/Tp53/RT1-N3/C3/Tlr3/RT1-M3-1/Sp100/Tapbp/Stat1/RT1-T24-3/Daxx/RT1-A1/Birc2/Nfkb1/Fas/Casp8/Tnf/RT1-S3/Myd88/RT1-A2/Irf9/RT1-CE1/Tnfrsf14/Tap2/RT1-CE4/RT1-A3/Ddx58/Nfkbia/Stat2/Ccl12/Jak2/RT1-CE14/Eif2ak2/Tlr2/Irf7/Oas1i/Tap1/Ifih1/Oas1b/Birc3/Il1b/Ccl2/Oas1a/Il6	50
rno05152	Tuberculosis	31/465	177/8909	1.9778643381937e-09	2.58172716867887e-08	1.82440786303402e-08	Il18/Rela/Tcirg1/Tnfrsf1a/Ifngr2/Rab5a/C3/Bcl10/Stat1/Atp6v0a4/Irak2/LOC498276/Nfkb1/Casp8/Tnf/Fcgr3a/Myd88/Cebpb/Clec4e/Camp/Cyp27b1/Ripk2/Jak2/Cd14/Il1a/Sphk1/Tlr2/Fcgr2b/Il1b/Nos2/Il6	31
rno05171	Coronavirus disease - COVID-19	44/465	318/8909	2.06139250259294e-09	2.58172716867887e-08	1.82440786303402e-08	C1s/Rela/C1r/Tnfrsf1a/Il6st/Adam17/C2/C3/Tlr3/Agtr1a/Stat3/Casp1/Stat1/Il6r/LOC498276/Fgg/Adar/Nfkb1/Tnf/Myd88/Irf9/Mmp3/Ddx58/Nfkbia/Stat2/Ccl12/Cfb/Fos/Eif2ak2/Tlr2/Oas1i/Mx2/Ifih1/Oas1b/Mx1/Csf3/Tmprss2/Isg15/Il1b/Selp/Ccl2/Cxcl10/Oas1a/Il6	44
rno05140	Leishmaniasis	19/465	71/8909	2.07621415662986e-09	2.58172716867887e-08	1.82440786303402e-08	Cyba/Rela/Marcksl1/Ifngr2/Ncf4/C3/Stat1/LOC498276/Nfkb1/Tnf/Fcgr3a/Myd88/Nfkbia/Jak2/Fos/Il1a/Tlr2/Il1b/Nos2	19
rno04380	Osteoclast differentiation	25/465	121/8909	2.26177158108057e-09	2.69527780078768e-08	1.9046497524889e-08	Cyba/Rela/Tnfrsf1a/Ifngr2/Ncf4/Stat1/Tec/Spi1/Lilrb4/LOC498276/Nfkb2/Nfkb1/Tnf/Fcgr3a/Irf9/Csf1/Nfkbia/Stat2/Tnfrsf11b/Fos/Il1a/Junb/Socs1/Fcgr2b/Il1b	25
rno04659	Th17 cell differentiation	23/465	104/8909	2.48710278631043e-09	2.84524558753914e-08	2.01062625251201e-08	Stat5a/Rela/Hsp90aa1/Smad3/Ifngr2/Il6st/Jak3/Hif1a/Il2rg/Stat3/Stat1/Il6r/Il4r/Nfkb1/Nfkbia/Jak2/Nfkbie/Runx1/Fos/Il2ra/Ebi3/Il1b/Il6	23
rno05202	Transcriptional misregulation in cancer	32/465	194/8909	5.0490278045526e-09	5.55393058500786e-08	3.92475035819474e-08	Aff1/Cdkn1a/Pdgfa/Rela/Plat/Flt1/Ccnt1/H3f3b/Tp53/Smad1/Gadd45g/Gadd45a/Jmjd1c/Spi1/Bcl6/Birc2/Bcl2a1/Nfkb1/Gadd45b/Etv6/Gzmb/Mmp3/Il1r2/Myc/Cebpb/Runx1/Cd14/Cd40/Nfkbiz/Birc3/Tmprss2/Il6	32
rno04210	Apoptosis	26/465	136/8909	6.14463869655482e-09	6.50876543412844e-08	4.59949563250887e-08	Parp3/Tuba1c/Rela/Ngf/Atf4/Tnfrsf1a/Tp53/Gadd45g/Ripk1/Gadd45a/Prf1/Daxx/Birc2/Bcl2a1/Nfkb1/Fas/Casp8/Tnf/Cflar/Casp12/Gadd45b/Csf2rb/Gzmb/Nfkbia/Fos/Birc3	26
rno05332	Graft-versus-host disease	17/465	61/8909	7.53628703101417e-09	7.69777889596447e-08	5.43972597727338e-08	RT1-N3/RT1-M3-1/Prf1/RT1-T24-3/RT1-A1/Fas/Tnf/RT1-S3/RT1-A2/RT1-CE1/Gzmb/RT1-CE4/RT1-A3/RT1-CE14/Il1a/Il1b/Il6	17
rno05160	Hepatitis C	28/465	158/8909	9.32376559911282e-09	9.19516193567678e-08	6.49786931045249e-08	Cdkn1a/Rela/Tnfrsf1a/Tp53/Tlr3/Ripk1/Stat3/Stat1/Nfkb1/Fas/Casp8/Tnf/Cflar/Rsad2/Irf9/Ifit1/Myc/Ddx58/Nfkbia/Stat2/Eif2ak2/Irf7/Oas1i/Mx2/Oas1b/Mx1/Cxcl10/Oas1a	28
rno05144	Malaria	16/465	55/8909	1.05838177792063e-08	1.00899062828433e-07	7.13015092493895e-08	Il18/Hgf/Tnf/Myd88/Ccl12/Tlr2/Cd40/Thbs1/Csf3/Icam1/Sele/Vcam1/Il1b/Selp/Ccl2/Il6	16
rno05133	Pertussis	18/465	73/8909	2.27021428520968e-08	2.09445575990312e-07	1.4800717920552e-07	C1s/Rela/C1r/C2/C3/Serping1/Casp1/Nod1/Nfkb1/Tnf/Myd88/Cd14/Fos/Il1a/Irf1/Il1b/Nos2/Il6	18
rno05170	Human immunodeficiency virus 1 infection	34/465	234/8909	4.51845560205738e-08	4.03836969433879e-07	2.85376143287835e-07	Gnb1/Rela/Gng12/B2m/Ccr5/Tnfrsf1a/Trim5/RT1-N3/Rac2/RT1-M3-1/Ripk1/Tapbp/Tnfrsf1b/RT1-T24-3/RT1-A1/Ptk2b/Nfkb1/Fas/Casp8/Tnf/RT1-S3/Myd88/RT1-A2/Gng2/RT1-CE1/Tap2/RT1-CE4/RT1-A3/Nfkbia/RT1-CE14/Samhd1/Fos/Tlr2/Tap1	34
rno05418	Fluid shear stress and atherosclerosis	26/465	151/8909	5.87049883771986e-08	5.08776565935721e-07	3.5953294317136e-07	Cyba/Nfe2l2/Pdgfa/Rela/Plat/Hsp90aa1/Bmp4/Tnfrsf1a/Tp53/Trpv4/Rac2/Edn1/Hmox1/Nfkb1/Tnf/Ass1/Il1r2/Ccl12/Sdc4/Fos/Il1a/Icam1/Sele/Vcam1/Il1b/Ccl2	26
rno05142	Chagas disease	21/465	104/8909	6.74822238184217e-08	5.67644588590253e-07	4.01132723626531e-07	Ccl5/Rela/Tnfrsf1a/Ifngr2/C3/Nfkb1/Fas/Casp8/Tnf/Cflar/Myd88/Nfkbia/Ccl12/Fos/Tlr2/Ccl3/Serpine1/Il1b/Ccl2/Nos2/Il6	21
rno04623	Cytosolic DNA-sensing pathway	15/465	55/8909	8.00739702941166e-08	6.54318728689067e-07	4.62382023953997e-07	Il18/Ccl5/Rela/Ripk1/Casp1/Trex1/Adar/Nfkb1/Ripk3/Ddx58/Nfkbia/Irf7/Il1b/Cxcl10/Il6	15
rno04145	Phagosome	29/465	185/8909	8.58188248564227e-08	6.81782886359358e-07	4.81789893930794e-07	Cyba/Tuba1c/C1r/Tubb6/Tcirg1/RT1-N3/Rab5a/Ncf4/C3/RT1-M3-1/Atp6v0a4/RT1-T24-3/LOC498276/Tubb3/RT1-A1/Fcgr3a/RT1-S3/RT1-A2/RT1-CE1/Tap2/RT1-CE4/RT1-A3/RT1-CE14/Cd14/Tlr2/Olr1/Tap1/Fcgr2b/Thbs1	29
rno05203	Viral carcinogenesis	32/465	221/8909	1.23678727481845e-07	9.5600313675156e-07	6.75570858506807e-07	Stat5a/Cdkn1a/Ddx3x/Rela/Ccr5/Prkacb/Atf4/Il6st/Tp53/RT1-N3/Jak3/C3/Creb3l1/RT1-M3-1/Sp100/Egr2/Stat3/RT1-T24-3/RT1-A1/Nfkb2/Nfkb1/Casp8/RT1-S3/RT1-A2/Irf9/RT1-CE1/RT1-CE4/RT1-A3/Nfkbia/RT1-CE14/Eif2ak2/Irf7	32
rno04010	MAPK signaling pathway	38/465	293/8909	1.56541406874762e-07	1.17818006226794e-06	8.325747955666e-07	Pdgfa/Rela/Ngf/Flt1/Gng12/Bdnf/Rps6ka3/Prkacb/Atf4/Tnfrsf1a/Map3k6/Hspb1/Tp53/Rac2/Ntf3/Gadd45g/Gadd45a/Hgf/Dusp2/Daxx/Nfkb2/Nfkb1/Fas/Tnf/Myd88/Cacna1b/Pgf/Gadd45b/Fgf2/Myc/Csf1/Cacnb3/Hspa1b/Cd14/Fos/Il1a/Map3k8/Il1b	38
rno04933	AGE-RAGE signaling pathway in diabetic complications	20/465	101/8909	1.94895017344304e-07	1.42923012719156e-06	1.00998227611623e-06	Stat5a/Rela/Smad3/Pim1/Agtr1a/Stat3/Stat1/Edn1/Nfkb1/Tnf/Ccl12/Jak2/Il1a/Serpine1/Icam1/Sele/Vcam1/Il1b/Ccl2/Il6	20
rno05145	Toxoplasmosis	21/465	111/8909	2.18033799231192e-07	1.55894166450302e-06	1.10164445927339e-06	Rela/Ccr5/Tnfrsf1a/Ifngr2/Stat3/Stat1/Birc2/Nfkb1/Casp8/Tnf/Myd88/Nfkbia/Hspa1b/Jak2/Tlr2/Cd40/Socs1/Irgm/Igtp/Birc3/Nos2	21
rno04940	Type I diabetes mellitus	16/465	69/8909	3.45277372502747e-07	2.4085202081899e-06	1.70200912761303e-06	RT1-N3/RT1-M3-1/Prf1/RT1-T24-3/RT1-A1/Fas/Tnf/RT1-S3/RT1-A2/RT1-CE1/Gzmb/RT1-CE4/RT1-A3/RT1-CE14/Il1a/Il1b	16
rno04622	RIG-I-like receptor signaling pathway	15/465	61/8909	3.55137902722581e-07	2.41832000425376e-06	1.70893426874024e-06	Ddx3x/Rela/Ripk1/Nfkb1/Casp8/Tnf/Trim25/Ddx58/Nfkbia/Rnf125/Irf7/Dhx58/Ifih1/Isg15/Cxcl10	15
rno04612	Antigen processing and presentation	18/465	87/8909	4.02049050460028e-07	2.67409368445507e-06	1.88967974757223e-06	Hsp90aa1/B2m/RT1-N3/Psme2/RT1-M3-1/Tapbp/RT1-T24-3/RT1-A1/Tnf/RT1-S3/RT1-A2/RT1-CE1/Tap2/RT1-CE4/RT1-A3/Hspa1b/RT1-CE14/Tap1	18
rno05330	Allograft rejection	15/465	62/8909	4.46378162642638e-07	2.90145805717714e-06	2.05034945520063e-06	RT1-N3/RT1-M3-1/Prf1/RT1-T24-3/RT1-A1/Fas/Tnf/RT1-S3/RT1-A2/RT1-CE1/Gzmb/RT1-CE4/RT1-A3/RT1-CE14/Cd40	15
rno05321	Inflammatory bowel disease	14/465	61/8909	2.14514637228504e-06	1.3633596943856e-05	9.63434160184157e-06	Il18/Rela/Smad3/Ifngr2/Il2rg/Stat3/Stat1/Il4r/Nfkb1/Tnf/Il1a/Tlr2/Il1b/Il6	14
rno04151	PI3K-Akt signaling pathway	39/465	345/8909	3.67475976269078e-06	2.2847419394121e-05	1.61453975843623e-05	Gnb1/Cdkn1a/Pdgfa/Rela/Ngf/Sgk1/Hsp90aa1/Flt1/Gng12/Ddit4/Bdnf/Atf4/Tp53/Jak3/Itga3/Ntf3/Creb3l1/Il2rg/Il6r/Hgf/Il4r/Nfkb1/Spp1/Pgf/Tnc/Gng2/Itgb6/Fgf2/Myc/Osmr/Csf1/Jak2/Il2ra/Ibsp/Tlr2/Csf3r/Thbs1/Csf3/Il6	39
rno04217	Necroptosis	24/465	164/8909	3.96904597071611e-06	2.41464481490836e-05	1.70633715297168e-05	Rnf31/Stat5a/Hsp90aa1/Tnfrsf1a/Ifngr2/Jak3/Tlr3/Ripk1/Stat3/Casp1/Stat1/Birc2/Fas/Casp8/Tnf/Cflar/Ripk3/Irf9/Stat2/Jak2/Il1a/Eif2ak2/Birc3/Il1b	24
rno05143	African trypanosomiasis	11/465	40/8909	4.05255073830773e-06	2.41464481490836e-05	1.70633715297168e-05	Il18/Fas/Tnf/Myd88/F2rl1/Ido1/Icam1/Sele/Vcam1/Il1b/Il6	11
rno05165	Human papillomavirus infection	39/465	353/8909	6.40441175903309e-06	3.73808523078258e-05	2.64156188557326e-05	Cdkn1a/Rela/Prkacb/Tcirg1/Tnfrsf1a/Tp53/RT1-N3/Itga3/Tlr3/Creb3l1/RT1-M3-1/Stat1/Atp6v0a4/RT1-T24-3/RT1-A1/Nfkb1/Fas/Casp8/Tnf/Spp1/RT1-S3/RT1-A2/Tnc/Irf9/RT1-CE1/Itgb6/RT1-CE4/RT1-A3/Stat2/RT1-CE14/Eif2ak2/Ibsp/Irf1/Mx2/Thbs1/Mx1/Isg15/Oasl2/Oasl	39
rno05416	Viral myocarditis	16/465	85/8909	6.5474357492213e-06	3.74513324855458e-05	2.64654245021156e-05	RT1-N3/Rac2/RT1-M3-1/Prf1/RT1-T24-3/RT1-A1/Casp8/RT1-S3/RT1-A2/RT1-CE1/RT1-CE4/RT1-A3/RT1-CE14/Abl2/Cd40/Icam1	16
rno05132	Salmonella infection	31/465	254/8909	8.08507602432251e-06	4.53398380971812e-05	3.20399297558292e-05	Il18/Tuba1c/Rhob/Rela/Hsp90aa1/Tubb6/Tnfrsf1a/Rab5a/Gsdmd/Ripk1/Casp1/Rhoj/Nod1/Tubb3/Birc2/Rhoh/Nfkb1/Casp8/Tnf/Ripk3/Myd88/Myc/Casp4/Nfkbia/Ripk2/Cd14/Fos/Tlr2/Birc3/Il1b/Il6	31
rno04218	Cellular senescence	25/465	185/8909	1.06226431261463e-05	5.84245371938047e-05	4.12863862392731e-05	Cdkn1a/Rela/Smad3/Zfp36l1/Tp53/Trpv4/RT1-N3/Rassf5/Gadd45g/RT1-M3-1/Gadd45a/RT1-T24-3/RT1-A1/Nfkb1/RT1-S3/RT1-A2/Gadd45b/RT1-CE1/Myc/RT1-CE4/RT1-A3/RT1-CE14/Il1a/Serpine1/Il6	25
rno05320	Autoimmune thyroid disease	14/465	71/8909	1.41812718656002e-05	7.65253538407861e-05	5.40775411756751e-05	RT1-N3/RT1-M3-1/Prf1/RT1-T24-3/RT1-A1/Fas/RT1-S3/RT1-A2/RT1-CE1/Gzmb/RT1-CE4/RT1-A3/RT1-CE14/Cd40	14
rno04625	C-type lectin receptor signaling pathway	18/465	113/8909	1.99617145562409e-05	0.000105723154871942	7.47105106198489e-05	Rela/Bcl10/Egr2/Casp1/Stat1/Nfkb2/Nfkb1/Casp8/Tnf/Irf9/Clec4e/Nfkbia/Stat2/Bcl3/Irf1/Il1b/Ccl22/Il6	18
rno04936	Alcoholic liver disease	20/465	135/8909	2.10751699334537e-05	0.000109590883653959	7.74436866454185e-05	Il17ra/Rela/Il17rc/Tnfrsf1a/C2/C3/Lpin1/Ripk1/Nfkb1/Fas/Casp8/Tnf/Myd88/Nfkbia/Cd14/Cxcl2/Cxcl3/Il1b/Cxcl1/Il6	20
rno04066	HIF-1 signaling pathway	18/465	114/8909	2.25832849567986e-05	0.000115336062457936	8.15035848064912e-05	Cdkn1a/Rela/Flt1/Slc2a1/Pfkp/Ifngr2/Eno2/Hif1a/Stat3/Il6r/Edn1/Hmox1/Nfkb1/Timp1/Serpine1/Pfkfb3/Nos2/Il6	18
rno05146	Amoebiasis	16/465	96/8909	3.23999759487426e-05	0.000162568300374393	0.000114880801147896	Rela/Prkacb/Hspb1/Rab5a/Serpinb9/Nfkb1/Tnf/Il1r2/Cd14/Cxcl2/Tlr2/Cxcl3/Il1b/Cxcl1/Nos2/Il6	16
rno04514	Cell adhesion molecules	22/465	172/8909	8.35301357782732e-05	0.000411889979872175	0.000291066897811769	Esam/Nectin2/RT1-N3/RT1-M3-1/RT1-T24-3/Vcan/RT1-A1/RT1-S3/Pvr/RT1-A2/RT1-CE1/RT1-CE4/RT1-A3/RT1-CE14/Sdc4/Madcam1/Cd40/Cd274/Icam1/Sele/Vcam1/Selp	22
rno04658	Th1 and Th2 cell differentiation	14/465	89/8909	0.0001897370340074	0.000904413195435273	0.0006391142198144	Stat5a/Rela/Ifngr2/Dll1/Jak3/Il2rg/Stat1/Il4r/Nfkb1/Nfkbia/Jak2/Nfkbie/Fos/Il2ra	14
rno05235	PD-L1 expression and PD-1 checkpoint pathway in cancer	14/465	89/8909	0.0001897370340074	0.000904413195435273	0.0006391142198144	Rela/Ifngr2/Hif1a/Stat3/Stat1/Nfkb1/Myd88/Nfkbia/Jak2/Nfkbie/Fos/Batf/Tlr2/Cd274	14
rno04640	Hematopoietic cell lineage	14/465	90/8909	0.000214195735338366	0.000996479226040065	0.000704173762972737	Itga3/Il6r/Il4r/Tnf/Cd44/Il1r2/Csf1/Cd14/Il1a/Il2ra/Csf3r/Csf3/Il1b/Il6	14
rno05135	Yersinia infection	18/465	135/8909	0.000216019972078616	0.000996479226040065	0.000704173762972737	Il18/Rela/Fyb1/Rps6ka3/Rac2/Mefv/Casp1/LOC498276/Ptk2b/Nfkb1/Tnf/Myd88/Nfkbia/Ccl12/Fos/Il1b/Ccl2/Il6	18
rno04920	Adipocytokine signaling pathway	12/465	72/8909	0.000311450786008375	0.00141388769521262	0.000999140366142156	Irs2/Rela/Slc2a1/Tnfrsf1a/Tnfrsf1b/Stat3/Acsl4/Nfkb1/Tnf/Nfkbia/Jak2/Nfkbie	12
rno04014	Ras signaling pathway	25/465	231/8909	0.000412578849403506	0.00184371173327192	0.0013028805770637	Gnb1/Pdgfa/Rela/Ngf/Rapgef5/Flt1/Gng12/Bdnf/Prkacb/Ets2/Rab5a/Rac2/Rassf5/Ntf3/Pla1a/Hgf/Tiam1/Nfkb1/Ralgds/Pgf/Gng2/Pla2g2a/Fgf2/Csf1/Abl2	25
rno05212	Pancreatic cancer	12/465	75/8909	0.000459441930236712	0.00202154449304153	0.00142854818794249	Cdkn1a/Rela/Smad3/Tp53/Rac2/Gadd45g/Gadd45a/Stat3/Stat1/Nfkb1/Ralgds/Gadd45b	12
rno04610	Complement and coagulation cascades	13/465	86/8909	0.000476173915004718	0.00206342029835378	0.00145814021819627	C1s/Plaur/Plat/C1r/C2/Procr/C3/Serping1/Fgg/Cfb/Serpinb2/Serpine1/F10	13
rno01523	Antifolate resistance	7/465	29/8909	0.000577034034788231	0.00246316020820051	0.00174062112614832	Fpgs/Rela/Alox12/Nfkb1/Tnf/Il1b/Il6	7
rno05220	Chronic myeloid leukemia	12/465	78/8909	0.000662743787035322	0.00278742239841327	0.00196976481595638	Stat5a/Cdkn1a/Rela/Smad3/Tp53/Gadd45g/Gadd45a/Nfkb1/Gadd45b/Myc/Nfkbia/Runx1	12
rno05222	Small cell lung cancer	13/465	92/8909	0.000918603457903626	0.00380754476754256	0.00269064628401977	Cdkn1a/Rela/Tp53/Itga3/Gadd45g/Gadd45a/Birc2/Nfkb1/Gadd45b/Myc/Nfkbia/Birc3/Nos2	13
rno04216	Ferroptosis	8/465	42/8909	0.00127274554571453	0.00520007465820506	0.00367469390642389	Slc39a8/Tp53/Slc11a2/Slc39a14/Acsl4/Sat1/Hmox1/Cp	8
rno04917	Prolactin signaling pathway	11/465	75/8909	0.00164488931635552	0.00662589217574197	0.00468226462179779	Stat5a/Rela/Socs2/Stat3/Stat1/Cish/Nfkb1/Jak2/Fos/Socs1/Irf1	11
rno03008	Ribosome biogenesis in eukaryotes	12/465	87/8909	0.00176967026123182	0.00702952353767083	0.0049674954701244	Eif6/Fbl/Spata5/Gtpbp4/Gnl3/Wdr43/Pop1/Nop58/Heatr1/Xrn1/Gar1/Rcl1	12
rno05215	Prostate cancer	13/465	99/8909	0.00182642506483195	0.00715558313071148	0.00505657696391831	Cdkn1a/Pdgfa/Rela/Plat/Hsp90aa1/Atf4/Tp53/Creb3l1/Nfkb1/Mmp3/Il1r2/Nfkbia/Tmprss2	13
rno05150	Staphylococcus aureus infection	13/465	100/8909	0.0020022820132389	0.00773854940251793	0.00546853693516173	C1s/C1r/C2/C3/LOC498276/Fgg/Krt18/Fcgr3a/Camp/Cfb/Fcgr2b/Icam1/Selp	13
rno05221	Acute myeloid leukemia	10/465	68/8909	0.00259135383882114	0.00988169597203794	0.00698301666040223	Stat5a/Rela/Pim1/Stat3/Spi1/Bcl2a1/Nfkb1/Myc/Runx1/Cd14	10
rno04722	Neurotrophin signaling pathway	14/465	120/8909	0.00380208646767875	0.0143078517073174	0.0101108116592011	Rela/Ngf/Bdnf/Rps6ka3/Atf4/Tp53/Ntf3/Irak2/Nfkb1/Irak3/Sh2b2/Nfkbia/Ripk2/Nfkbie	14
rno04115	p53 signaling pathway	10/465	73/8909	0.00439085067530232	0.0160997858094418	0.0113771029643461	Shisa5/Cdkn1a/Tp53/Gadd45g/Gadd45a/Fas/Casp8/Gadd45b/Serpine1/Thbs1	10
rno05223	Non-small cell lung cancer	10/465	73/8909	0.00439085067530232	0.0160997858094418	0.0113771029643461	Stat5a/Cdkn1a/Tp53/Jak3/Rassf5/Gadd45g/Gadd45a/Stat3/Hgf/Gadd45b	10
rno04931	Insulin resistance	13/465	110/8909	0.00465540767778486	0.0168537543778034	0.0119099037193164	Irs2/Rela/Slc2a1/Rps6ka3/Tnfrsf1a/Creb3l1/Stat3/Nfkb1/Tnf/Ptpn1/Gfpt2/Nfkbia/Il6	13
rno04662	B cell receptor signaling pathway	10/465	77/8909	0.00644199504952087	0.0230301323020371	0.0162745138093159	Rela/Ifitm1/Rac2/Bcl10/Lilrb4/Nfkb1/Nfkbia/Nfkbie/Fos/Fcgr2b	10
rno00120	Primary bile acid biosynthesis	4/465	18/8909	0.0124955520113479	0.0441200972252531	0.0311779855253905	Cyp27a1/Cyp46a1/Cyp7b1/Ch25h	4
rno05216	Thyroid cancer	6/465	38/8909	0.013026919437823	0.0454353531611875	0.0321074265989989	Cdkn1a/Tp53/Gadd45g/Gadd45a/Gadd45b/Myc	6

## Sheet: KEGGenrich -overexp genes Ctrl
KEGG enrichment analysis from overexpressed genes in LPS group after Ctrl vs LPS group comparison
ID	Description	GeneRatio	BgRatio	pvalue	p.adjust	qvalue	geneID	Count
rno04110	Cell cycle	15/244	127/8909	1.80510885066622e-06	0.000500015151634543	0.000469328301173218	Cdc6/Chek2/Ccnd1/Bub1b/Cdc20/Cdkn2c/Ccnb2/Mcm2/Mcm6/Tgfb3/Ccnb1/Cdc45/Atm/Bub1/Cdk1	15

## Sheet: Cluster Comparison enrichment
Cluster comparison enrichment with semantic similiraty analysis
Cluster	group	ID	Description	GeneRatio	BgRatio	pvalue	p.adjust	qvalue	geneID	Count
downregulated	downregulated	R-RNO-1280215	Cytokine Signaling in Immune system	56/402	318/7466	8.07390990811211e-16	5.97469333200296e-13	5.13330693105233e-13	24918/287436/29376/309165/361795/50522/84607/25625/360697/315084/25326/29614/117063/291983/295704/156767/25125/25734/362418/500133/301000/25084/309452/60371/50646/252963/24835/314870/301059/305896/366518/25670/24967/24697/117022/310132/362628/25493/288774/362491/24514/25341/314322/304883/24493/25704/54287/24968/500590/312688/171369/298518/60582/78971/298693/24498	56
downregulated	downregulated	R-RNO-380108	Chemokine receptors bind chemokines	18/402	43/7466	1.74681108425819e-12	6.46320101175531e-10	5.5530204994313e-10	117029/171371/316019/287562/497942/89808/114105/362506/25542/171551/287561/305236/688605/29538/245920/81503/117551/246759	18
downregulated	downregulated	R-RNO-449147	Signaling by Interleukins	30/402	168/7466	4.24729017097142e-09	1.04766490883962e-06	9.00127460795347e-07	24918/29376/309165/50522/315084/25326/25125/25734/362418/500133/25084/309452/50646/252963/314870/301059/25670/117022/310132/362628/25493/288774/362491/24514/314322/24493/25704/298518/60582/24498	30
downregulated	downregulated	R-RNO-198933	Immunoregulatory interactions between a Lymphoid and a non-Lymphoid cell	19/402	85/7466	8.08589061648436e-08	1.49588976404961e-05	1.28523103483067e-05	308417/24223/293618/24750/24232/24747/498276/361673/304966/294228/25066/24974/301229/54266/171369/289211/364049/25464/25361	19
downregulated	downregulated	R-RNO-446652	Interleukin-1 family signaling	14/402	53/7466	4.79697136952044e-07	6.94935796331026e-05	5.97071438099488e-05	309165/50522/315084/25125/362418/500133/309452/314870/301059/117022/25493/362491/24493/60582	14
downregulated	downregulated	R-RNO-6798695	Neutrophil degranulation	46/402	399/7466	5.63461456484616e-07	6.94935796331026e-05	5.97071438099488e-05	79129/116967/317335/64681/81506/50692/299331/24223/24464/293650/360914/24750/302495/29364/361370/315084/24232/24747/156767/79113/84387/291091/294228/24974/25406/89824/114091/94195/301261/499099/316010/116547/108348108/304988/60350/114105/84586/170496/310553/140914/58826/688730/289211/171551/689388/81503	46
downregulated	downregulated	R-RNO-9020702	Interleukin-1 signaling	12/402	40/7466	7.11807397304055e-07	7.5248210572143e-05	6.46513786423533e-05	309165/50522/362418/500133/309452/314870/301059/117022/25493/362491/24493/60582	12
downregulated	downregulated	R-RNO-5218859	Regulated Necrosis	12/402	42/7466	1.27685545499892e-06	0.000118109129587401	0.000101476407213072	299331/50522/315084/306886/60371/246097/64044/117279/246240/171528/24493/78971	12
downregulated	downregulated	R-RNO-375276	Peptide ligand-binding receptors	24/402	154/7466	2.07911627609142e-06	0.000170949560478628	0.000146875582544938	117029/24232/24180/24323/171371/316019/29191/360579/116677/287562/497942/89808/114105/362506/25542/171551/287561/305236/688605/29538/245920/81503/117551/246759	24
downregulated	downregulated	R-RNO-5213460	RIPK1-mediated regulated necrosis	9/402	26/7466	4.79039586633217e-06	0.000322262994644164	0.000276880296963122	299331/50522/306886/60371/246097/64044/117279/246240/78971	9
downregulated	downregulated	R-RNO-5675482	Regulation of necroptotic cell death	9/402	26/7466	4.79039586633217e-06	0.000322262994644164	0.000276880296963122	299331/50522/306886/60371/246097/64044/117279/246240/78971	9
downregulated	downregulated	R-RNO-5668541	TNFR2 non-canonical NF-kB pathway	16/402	83/7466	6.86181708458393e-06	0.000423145386882676	0.000363555922727078	361795/50522/25625/29614/291983/156767/309452/60371/24835/366518/24967/25341/24968/500590/171369/78971	16
downregulated	downregulated	R-RNO-913531	Interferon Signaling	12/402	53/7466	1.7946374209427e-05	0.00102156283961354	0.000877701216396269	287436/360697/117063/295704/301000/305896/24697/288774/24514/54287/312688/298693	12
downregulated	downregulated	R-RNO-1236974	ER-Phagosome pathway	7/402	19/7466	3.56769716284105e-05	0.00188578278607313	0.0016202173581624	24223/24750/24747/25217/294228/24974/24812	7
downregulated	downregulated	R-RNO-168643	Nucleotide-binding domain, leucine rich repeat containing receptor (NLR) signaling pathways	10/402	41/7466	4.55622909267222e-05	0.00215731146991339	0.00185350800544479	50522/315435/58923/117514/362418/500133/60371/64044/362491/78971	10
downregulated	downregulated	R-RNO-1236975	Antigen processing-Cross presentation	13/402	67/7466	4.66445723224516e-05	0.00215731146991339	0.00185350800544479	79129/24223/24750/29614/500904/291983/24747/25217/294228/24974/24967/24812/24968	13
downregulated	downregulated	R-RNO-73887	Death Receptor Signalling	17/402	107/7466	5.05078400016275e-05	0.0021872966856266	0.00187927055208886	364386/310738/50522/307098/25625/57027/306886/60371/246097/64044/24835/117279/301059/687105/25493/362491/78971	17
downregulated	downregulated	R-RNO-5357905	Regulation of TNFR1 signaling	9/402	34/7466	5.47028450098613e-05	0.0021872966856266	0.00187927055208886	364386/50522/25625/306886/60371/64044/24835/117279/78971	9
downregulated	downregulated	R-RNO-75893	TNF signaling	10/402	42/7466	5.69730993307497e-05	0.0021872966856266	0.00187927055208886	364386/50522/25625/57027/306886/60371/64044/24835/117279/78971	10
downregulated	downregulated	R-RNO-5689896	Ovarian tumor domain proteases	8/402	27/7466	5.91161266385568e-05	0.0021872966856266	0.00187927055208886	286761/50522/24842/305451/306886/500133/363599/362491	8
downregulated	downregulated	R-RNO-8854691	Interleukin-20 family signaling	6/402	16/7466	0.00011845299983152	0.0041740580893012	0.00358624621043801	24918/25326/25125/362628/288774/24514	6
downregulated	downregulated	R-RNO-109582	Hemostasis	42/402	434/7466	0.00013038702017365	0.00434763462403838	0.00373537882349812	300218/64373/25266/50692/300519/25692/307351/54248/117056/293508/307811/362248/29364/246760/366957/360606/295703/79113/24446/24367/246118/366960/305012/25406/89823/50719/301229/24697/499099/364206/245955/114203/24514/24771/116510/140914/60325/24617/29243/25544/25651/24599	42
downregulated	downregulated	R-RNO-983170	Antigen Presentation: Folding, assembly and peptide loading of class I MHC	8/402	30/7466	0.000135129184260652	0.00434763462403838	0.00373537882349812	287275/24223/24750/24747/25217/294228/24974/24812	8
downregulated	downregulated	R-RNO-6785807	Interleukin-4 and Interleukin-13 signaling	5/402	7466-12-01	0.000255149012078458	0.00786709453908578	0.00675921067085037	25326/25125/25084/252963/24514	5
downregulated	downregulated	R-RNO-216083	Integrin cell surface interactions	10/402	51/7466	0.000320239530209873	0.00947909009421226	0.00814419689460057	29364/360606/24367/25353/116640/25406/311061/54266/25464/25361	10
downregulated	downregulated	R-RNO-445989	TAK1 activates NFkB by phosphorylation and activation of IKKs complex	7/402	26/7466	0.000335335369910849	0.00954416052823187	0.00820010378243535	309165/50522/362418/500133/309452/25493/362491	7
downregulated	downregulated	R-RNO-193639	p75NTR signals via NF-kB	5/402	13/7466	0.000396393338763608	0.0108641137290767	0.00933417452683115	310738/50522/301059/25493/362491	5
downregulated	downregulated	R-RNO-373076	Class A/1 (Rhodopsin-like receptors)	28/402	267/7466	0.000504496141616069	0.013333112314139	0.0114554762983498	29597/117029/25369/306792/24232/24180/24323/171371/316019/29191/360579/116677/287562/497942/89808/114105/362506/25542/117264/171551/287561/305236/688605/29538/245920/81503/117551/246759	28
[truncated: 25 more rows]

## Sheet: Total GO enrichment
Total GO enrichment analysis from overexpressed genes after Ctrl vs LPS group comparison
[truncated: 937 more rows]

## Sheet: Total KEGG enrichment
Total KEGG enrichment analysis from overexpressed genes after Ctrl vs LPS group comparison
[truncated: 88 more rows]
