# Supplementary material for: Beneficial Effects of O-GlcNAc Stimulation in a Young Rat Model of Sepsis: Beyond Modulation of Gene Expression
Source: Int J Mol Sci. 2022 Jun 9;23(12):6430. doi: 10.3390/ijms23126430 (PMC9224386; doi:10.3390/ijms23126430)
Supplement: Supplementary file 1 [file ijms-23-06430-s001.zip › Suppl/Table S3.xlsx]

## Sheet: Raw_expression_matrix
Name	83_Rat_J28_LPS_R	85_Rat_J28_LPS_R	78_Rat_J28_LPS	75_Rat_J28_LPS	66_Rat_J28_Ctrl	58_Rat_J28_F	72_Rat_J28_LPS	93_Rat_J28_NButGT	68_Rat_J28_Ctrl	84_Rat_J28_LPS_R	91_Rat_J28_NButGT	74_Rat_J28_LPS	87_Rat_J28_LPS_R	65_Rat_J28_Ctrl	88_Rat_J28_NButGT	73_Rat_J28_LPS	95_Rat_J28_NButGT	76_Rat_J28_LPS	86_Rat_J28_LPS_R	69_Rat_J28_Ctrl	71_Rat_J28_Ctrl	79_Rat_J28_LPS	64_Rat_J28_Ctrl	81_Rat_J28_LPS_R	92_Rat_J28_NButGT	77_Rat_J28_LPS	82_Rat_J28_LPS_R	67_Rat_J28_Ctrl	89_Rat_J28_NButGT	70_Rat_J28_Ctrl	80_Rat_J28_LPS_R
A2m	0.996557889051217	2.44985453988669	1.6272219037086	0.569758040852791	0	0	0.893285042343944	0.438935125827338	0	1.01893798132083	0.618742961798809	0	3.17532896408068	0	1.37932239408068	1.05484230634941	1.04343343859838	0	0	0	0	0.500558122306372	1.45294422195563	0	0	0.914413209613226	1.07657285949056	0	0.554366132220757	0.821654541099776	0.59770898147401
A3galt2	15.9449262248195	5.51217271474506	10.3057387234878	9.11612865364466	3.65810088473202	5.9206601930826	8.48620790226747	11.4123132715108	4.67801041665338	8.66097284122704	11.1373733123786	8.46599070434221	9.52598689224204	5.36796418494296	9.19548262720456	12.1306865230182	9.39090094738539	10.083665614124	8.76137518544911	6.05693519079346	7.08573473312023	9.01004620151469	5.81177688782254	6.65143856759053	4.75995771253568	10.0585453057455	10.2274421651603	5.30787611610159	6.65239358664909	7.39489086989799	8.96563472211015
A4galt	0.498278944525609	0	3.2544438074172	0.569758040852791	2.03227826929557	1.48016504827065	0.446642521171972	0.877870251654676	1.27582102272365	0.509468990660414	1.23748592359762	0	0.635065792816136	0.487996744085723	1.37932239408068	0.527421153174706	0.521716719299188	1.9206982122141	0.584091679029941	1.21138703815869	2.21429210410007	0.500558122306372	1.93725896260751	0.554286547299211	0	0.457206604806613	1.61485928923583	0.482534192372871	1.10873226444151	2.46496362329933	0.59770898147401
AA926063	0.498278944525609	1.83739090491502	0	0.569758040852791	0	0.49338834942355	0	0	0	0.509468990660414	0	0	0	0.487996744085723	0	1.58226345952412	0	0.960349106107052	0	0.605693519079346	0	1.00111624461274	0	0	0.951991542507136	0.457206604806613	0	0.482534192372871	0.554366132220757	0.821654541099776	0
Aaas	10.4638578350378	3.67478180983004	5.42407301236201	10.2556447353502	12.1936696157734	7.8942135907768	4.91306773289169	6.14509176158273	11.4823892045128	12.7367247665104	7.42491554158571	9.17148992970406	6.98572372097749	12.1999186021431	6.89661197040342	6.85647499127118	10.4343343859838	7.20261829580289	7.00910014835929	9.08540278619019	11.9571773621404	5.00558122306372	8.7176653317338	8.86858475678738	3.80796617002855	8.22971888651903	10.2274421651603	11.098286424576	3.8805629255453	14.789781739796	2.39083592589604
Aacs	1.49483683357683	2.44985453988669	1.0848146024724	1.70927412255837	0.812911307718227	1.9735533976942	1.33992756351592	3.07254588079137	0.850547348482432	1.01893798132083	3.09371480899405	0.705499225361851	1.27013158563227	0.975993488171447	2.75864478816137	0	2.08686687719675	0	1.16818335805988	0.605693519079346	1.32857526246004	0.500558122306372	0.968629481303756	0.554286547299211	1.90398308501427	0	0.538286429745278	0.965068384745743	2.77183066110379	1.23248181164966	1.79312694442203
Aadac	0	0	0	0	0.406455653859114	0	0.446642521171972	0	0	0	0	0	0.635065792816136	0	0	0	0	0	0	0	0	0	0	0	0	0	0	0	0.554366132220757	0	0
Aadat	0.498278944525609	1.83739090491502	1.0848146024724	1.70927412255837	1.62582261543645	0.49338834942355	0.893285042343944	1.75574050330935	1.27582102272365	0.509468990660414	1.23748592359762	1.4109984507237	1.90519737844841	1.46399023225717	0	1.05484230634941	1.04343343859838	2.88104731832116	0	0.605693519079346	0	0.500558122306372	0.484314740651878	0	1.4279873137607	0.457206604806613	1.61485928923583	0.965068384745743	1.10873226444151	0.821654541099776	1.19541796294802
Aagab	0.498278944525609	0	0	0.569758040852791	0.812911307718227	0.49338834942355	0	0.438935125827338	1.70109469696486	2.54734495330207	0	0.705499225361851	0.635065792816136	0	0	0	0	0	0	0	1.32857526246004	0	0.484314740651878	1.10857309459842	0	0.457206604806613	0.538286429745278	0	1.10873226444151	0	1.79312694442203
Aak1	1.49483683357683	0.612463634971674	1.6272219037086	2.84879020426396	0	1.48016504827065	0.446642521171972	2.63361075496403	0.425273674241216	0.509468990660414	0.618742961798809	3.52749612680925	1.90519737844841	0.975993488171447	1.83909652544091	1.05484230634941	2.08686687719675	0.960349106107052	1.16818335805988	1.81708055723804	0.885716841640029	1.50167436691911	1.45294422195563	1.10857309459842	1.90398308501427	2.28603302403307	2.69143214872639	0.482534192372871	1.66309839666227	1.23248181164966	1.79312694442203
Aamdc	37.8691997839463	41.6475271780738	45.0198060026046	36.4645146145786	43.4907549629251	50.3256116412021	39.3045418631336	47.8439287151798	59.5383143937702	41.776457234154	42.6932643641179	33.158463592007	36.1987501905197	53.6796418494296	43.6785424792217	44.3033768666753	40.1721873860375	35.0527423729074	39.718234174036	61.1750454270139	49.6001431318416	46.5519053744926	37.7765497708465	36.0286255744487	46.6475855828497	34.290495360496	39.2949093714053	41.9804747364398	46.0123889743229	48.4776179248868	31.6785760181225
Aamp	109.621367795634	105.9562088501	113.363125958366	120.218946619939	103.646191734074	110.518990270875	109.874060208305	126.413316238273	100.789860795168	117.177867851895	108.280018314792	111.468877607172	121.297566427882	112.239251139716	126.437886124063	109.703599860339	116.342828403719	114.281543626739	98.71149375606	110.84191399152	98.7574278428632	110.623345029708	107.517872424717	109.748736365244	92.3431796231922	111.558411572814	121.114446692687	103.744851360167	113.645057105255	122.015699353317	114.76012444301
Aar2	5.48106838978169	3.06231817485837	4.8816657111258	4.55806432682233	3.25164523087291	0.49338834942355	2.67985512703183	1.31680537748201	3.82746306817094	1.01893798132083	4.94994369439048	2.11649767608555	2.54026317126454	1.95198697634289	3.67819305088182	3.69194807222294	2.60858359649594	2.88104731832116	1.75227503708982	3.63416111447608	2.65715052492009	1.00111624461274	1.45294422195563	1.66285964189763	3.33197039877498	3.20044623364629	1.61485928923583	2.41267096186436	2.77183066110379	3.28661816439911	1.79312694442203
Aard	0	0	0	0.569758040852791	0	0	0.446642521171972	0	0	0	0	0	0	0.487996744085723	0.459774131360228	0.527421153174706	0.521716719299188	0	0	0	1.32857526246004	1.50167436691911	0.484314740651878	0	0.475995771253568	0	0	0.965068384745743	0	2.46496362329933	0.59770898147401
Aars	31.3915735051133	69.2083907517991	60.2072104372183	29.0576600834923	30.4841740394335	27.1363592182952	39.7511843843055	32.9201344370503	28.0680624999203	42.2859262248144	44.5494932495143	45.8574496485203	43.8195397043134	33.1837785978292	55.6326698945876	44.3033768666753	45.9110712983286	44.6562334339779	49.063701038515	32.7074500302847	25.2429299867408	43.5485566406543	30.9961434017202	48.7772161623306	37.1276701577783	35.2049085701092	51.6754972555466	31.3647225042366	37.6968969910115	39.8502452433392	46.6213005549728
Aars2	0.498278944525609	0	0	0	0	0	0	0	0.425273674241216	0	0	0.705499225361851	1.27013158563227	0.487996744085723	0.919548262720456	0	0.521716719299188	0.480174553053526	0.584091679029941	0	0	0	0.484314740651878	0.554286547299211	0	0	0	0.482534192372871	0	0	0
Aarsd1	54.8106838978169	50.8344817026489	60.7496177384545	48.4294334724872	65.0329046174582	52.7925533883198	53.5971025406367	67.59600937741	57.4119460225642	63.1741548418914	53.8306376764964	65.6114279586521	57.7909871462684	72.7115148687728	50.5751544496251	55.9066422365189	58.4322725615091	49.9381535175667	50.2318843965749	73.2889158086008	68.2001968062822	69.0770208782793	51.8216772497509	57.0915143718187	55.2155094654139	50.2927265287274	53.2903565447825	67.554786932202	52.1104164287512	80.1113177572282	61.564025091823
Aasdhppt	70.7556101226364	71.0457816567141	66.1736907508164	74.0685453108628	94.2977116953143	76.4751941606502	69.2295907816557	68.4738796290647	102.490955492133	70.8161897017976	79.8178420720464	92.4203985224024	80.6533556876492	99.0633390494019	71.7247644921956	76.4760672103324	74.0837741404847	66.2640883213866	82.3569267432216	100.545124167171	100.086003105323	71.0792533675048	83.7864501327749	59.3086605610156	71.3993656880352	69.4954039306052	58.6732208422352	81.5482785110153	76.5025262464645	87.0953813565763	66.3456969436151
Aass	0	0	0.5424073012362	0.569758040852791	0.812911307718227	0.49338834942355	0.893285042343944	0	0.425273674241216	0	0	0.705499225361851	0	0.487996744085723	0	0	0.521716719299188	0	0.584091679029941	0	0.442858420820014	0	1.45294422195563	0	0.475995771253568	0	0.538286429745278	0.965068384745743	0.554366132220757	0.410827270549888	0
Aatf	14.4500893912426	17.7614454141785	18.4418482420308	15.3834671030254	9.34848003875961	11.8413203861652	8.0395653810955	14.4848591523021	8.50547348482432	14.2651317384916	11.1373733123786	19.04847908477	12.7013158563227	7.80794790537157	7.81616023312388	14.7677922888918	18.2600851754716	17.7664584629805	15.7704753338084	9.08540278619019	7.52859315394024	15.0167436691911	5.32746214717066	17.7371695135748	9.99591119632493	12.8017849345852	13.9954471733772	8.20308127033882	17.7397162310642	11.9139908459468	13.7473065739022
Aatk	0	0	0	0	0.406455653859114	0.986776698847099	0	0	0.425273674241216	0	0.618742961798809	0	0	0	0	0.527421153174706	0	0	0.584091679029941	0.605693519079346	0	0	0.484314740651878	0	0	0.457206604806613	0	0	0	0.410827270549888	0.59770898147401
Abat	0.498278944525609	0	1.0848146024724	0	0	0.986776698847099	0.446642521171972	0.438935125827338	0.425273674241216	1.01893798132083	0	0	0	0	0	0.527421153174706	0.521716719299188	0.480174553053526	0	0	0.442858420820014	0	0	0.554286547299211	0	0	0.538286429745278	0.965068384745743	0	0.821654541099776	0
Abca1	4.48451050073048	3.06231817485837	5.42407301236201	4.55806432682233	0	0.49338834942355	3.1264976482038	6.14509176158273	0.850547348482432	4.58522091594373	0.618742961798809	8.46599070434221	2.54026317126454	0.975993488171447	4.59774131360228	3.69194807222294	3.13030031579513	4.32157097748173	2.9204583951497	0	1.32857526246004	6.50725558998283	0.968629481303756	5.54286547299211	3.33197039877498	2.28603302403307	3.22971857847166	0.965068384745743	4.43492905776606	1.23248181164966	7.17250777768812
Abca13	1.49483683357683	0.612463634971674	0	0	2.03227826929557	0.986776698847099	0.446642521171972	0.877870251654676	0	0.509468990660414	0	0	1.27013158563227	0	0	1.05484230634941	0.521716719299188	0	0.584091679029941	0	0	0	0	0	0	0	0	0.965068384745743	0	0.410827270549888	0
Abca15	0	0	0	0	0	0.986776698847099	0	0.438935125827338	0	0.509468990660414	0	0	0.635065792816136	0	0	1.58226345952412	0.521716719299188	0.480174553053526	0	0	0	0	0	0	0	0	0	0.482534192372871	0.554366132220757	0	0
Abca17	0.498278944525609	0.612463634971674	0	0	1.21936696157734	0.49338834942355	0.446642521171972	0	0.425273674241216	0	0.618742961798809	0.705499225361851	0	0	0	0	0	0	0.584091679029941	1.21138703815869	0	0	0	0.554286547299211	0	0	0	0.965068384745743	0	0	0.59770898147401
Abca2	0.498278944525609	6.73709998468841	4.8816657111258	1.70927412255837	3.65810088473202	5.42727184365905	2.67985512703183	3.95041613244604	3.40218939392973	3.05681394396249	1.85622888539643	0.705499225361851	0.635065792816136	0.975993488171447	3.2184189195216	2.10968461269882	3.13030031579513	2.88104731832116	2.9204583951497	2.42277407631738	2.65715052492009	2.00223248922549	0.968629481303756	1.10857309459842	3.80796617002855	1.82882641922645	2.69143214872639	3.3777393466101	1.66309839666227	3.28661816439911	2.39083592589604
Abca4	0	0.612463634971674	1.0848146024724	3.41854824511675	1.21936696157734	0.49338834942355	1.33992756351592	0	1.27582102272365	0.509468990660414	0	0.705499225361851	2.54026317126454	0	0.459774131360228	2.10968461269882	0	2.40087276526763	0.584091679029941	0.605693519079346	0.885716841640029	1.00111624461274	0.484314740651878	1.66285964189763	0.951991542507136	1.37161981441984	0.538286429745278	0.965068384745743	1.10873226444151	1.23248181164966	1.19541796294802
Abca5	0.498278944525609	0	1.6272219037086	1.13951608170558	0	0.49338834942355	0	0	0	1.52840697198124	1.23748592359762	0	0.635065792816136	0.487996744085723	0.919548262720456	1.58226345952412	0.521716719299188	0	1.16818335805988	0	0	1.00111624461274	0.968629481303756	1.10857309459842	0.475995771253568	0	0.538286429745278	0	0	0.821654541099776	0
Abca7	26.9070630043829	14.6991272393202	18.4418482420308	22.7903216341116	33.7358192703064	19.735533976942	28.5851213550062	22.8246265430216	26.7922414771966	17.3219456824541	22.893489586556	19.04847908477	17.1467764060357	22.935846972029	27.5864478816137	20.5694249738135	29.2161362807545	28.8104731832116	23.9477588402276	21.8049666868565	17.7143368328006	23.5262317483995	22.2784780699864	24.9428946284645	25.2277758764391	18.2882641922645	29.6057536359903	25.5743121957622	17.7397162310642	23.4171544213436	21.5175233330644
Abca8a	12.9552525576658	14.6991272393202	9.22092412101541	13.1044349396142	13.4130365773507	22.6958640734833	13.3992756351592	13.6069889006475	22.9647784090257	14.2651317384916	10.5186303505798	14.8154837325989	11.4311842706904	21.9598534838576	15.6323204662478	15.2952134420665	11.9994845438813	12.0043638263381	15.1863836547785	23.0163537250151	12.8428942037804	9.01004620151469	12.1078685162969	13.8571636824803	8.56792388256423	11.4301651201653	12.3805878841414	16.4061625406776	13.8591533055189	23.4171544213436	14.9427245368503
Abcb10	5.48106838978169	1.22492726994335	4.8816657111258	4.55806432682233	3.25164523087291	5.9206601930826	4.46642521171972	3.5114810066187	4.25273674241216	3.05681394396249	3.71245777079286	2.11649767608555	3.17532896408068	1.95198697634289	6.89661197040342	1.58226345952412	2.60858359649594	3.36122187137468	2.33636671611976	4.84554815263477	2.65715052492009	2.50279061153186	2.42157370325939	4.43429237839369	3.80796617002855	1.37161981441984	3.76800500821694	3.86027353898297	1.66309839666227	2.87579089384922	2.39083592589604
Abcb11	0	0	0	0	0	0	0	0	0	0.509468990660414	0	0	1.27013158563227	0	0	0	0	0	0	0	0.442858420820014	0	0	0	0.475995771253568	0	0	0	0.554366132220757	0	0
Abcb1a	0.996557889051217	0.612463634971674	1.0848146024724	0.569758040852791	0	0.986776698847099	0.446642521171972	0	0.850547348482432	0	0	1.4109984507237	0	0.487996744085723	0.459774131360228	2.10968461269882	2.08686687719675	1.9206982122141	1.16818335805988	0	0	1.50167436691911	0.484314740651878	1.10857309459842	0.475995771253568	2.28603302403307	0.538286429745278	0.482534192372871	0	0.410827270549888	0.59770898147401
Abcb1b	1.49483683357683	1.22492726994335	2.712036506181	0	0.406455653859114	0.986776698847099	0.446642521171972	0	0	1.01893798132083	1.23748592359762	0.705499225361851	0.635065792816136	0	0.919548262720456	2.10968461269882	1.56515015789757	0.480174553053526	0	0	0	1.50167436691911	0	1.10857309459842	0.475995771253568	0.457206604806613	0	0	1.10873226444151	0.410827270549888	0
Abcb4	5.48106838978169	5.51217271474506	6.50888761483441	2.84879020426396	2.84518957701379	3.9471067953884	3.1264976482038	3.95041613244604	2.12636837120608	2.03787596264166	2.47497184719524	2.8219969014474	1.90519737844841	2.43998372042862	3.2184189195216	3.16452691904824	2.60858359649594	3.36122187137468	3.50455007417964	2.42277407631738	2.21429210410007	3.00334873383823	1.45294422195563	4.9885789256929	1.4279873137607	2.74323962883968	1.61485928923583	0.482534192372871	7.7611258510906	4.51909997604877	4.18396287031807
Abcb6	17.9380420029219	19.5988363190936	14.1025898321412	14.8137090621726	12.1936696157734	11.3479320367416	10.7194205081273	8.77870251654676	11.4823892045128	6.62309687858539	14.8498310831714	9.87698915506591	14.6065132347711	10.7359283698859	17.0116428603284	12.1306865230182	11.9994845438813	11.5241892732846	14.0182002967186	15.1423379769836	17.7143368328006	10.5117205684338	13.5608127382526	12.1943040405826	15.2318646801142	16.4594377730381	9.68915573541499	13.0284231940675	16.6309839666227	13.1464726575964	16.1381424997983
Abcb7	3.48795261167926	6.12463634971674	6.50888761483441	2.84879020426396	5.28392350016848	2.9603300965413	4.01978269054775	3.95041613244604	7.22965246210067	4.58522091594373	4.33120073259167	6.34949302825665	3.17532896408068	4.87996744085723	3.2184189195216	3.69194807222294	4.17373375439351	4.32157097748173	4.08864175320958	1.81708055723804	7.52859315394024	5.50613934537009	6.29609162847441	4.9885789256929	7.61593234005709	5.48647925767936	4.30629143796222	0.965068384745743	3.8805629255453	8.62737268154765	4.18396287031807
Abcb8	1.49483683357683	1.22492726994335	0	1.70927412255837	2.03227826929557	0.49338834942355	0.893285042343944	1.31680537748201	1.70109469696486	0	0	0.705499225361851	1.27013158563227	1.46399023225717	0.919548262720456	1.05484230634941	1.04343343859838	1.9206982122141	0.584091679029941	0	0.442858420820014	2.00223248922549	0.484314740651878	0.554286547299211	2.37997885626784	0.914413209613226	1.07657285949056	1.93013676949149	1.10873226444151	0.821654541099776	0
Abcb9	0.498278944525609	0	2.712036506181	2.27903216341116	3.25164523087291	2.46694174711775	2.23321260585986	0.877870251654676	3.40218939392973	2.54734495330207	1.85622888539643	0.705499225361851	2.54026317126454	1.46399023225717	1.83909652544091	1.58226345952412	0.521716719299188	1.9206982122141	1.16818335805988	0.605693519079346	1.32857526246004	0.500558122306372	1.45294422195563	1.10857309459842	0	0.914413209613226	1.61485928923583	3.3777393466101	1.10873226444151	2.46496362329933	1.19541796294802
Abcc1	9.96557889051217	13.4741999693768	7.59370221730681	5.12782236767512	6.0968348078867	7.8942135907768	6.25299529640761	9.2176376423741	4.67801041665338	5.60415889726456	3.71245777079286	10.5824883804278	5.71559213534522	7.80794790537157	6.43683783904319	6.85647499127118	4.6954504736927	6.72244374274936	4.67273343223952	9.08540278619019	4.87144262902016	12.0133949353529	7.26472110977817	6.65143856759053	5.23595348378925	6.40089246729258	11.3040150246508	9.16814965508456	8.31549198331136	7.80571814044788	4.78167185179208
Abcc10	0	1.22492726994335	0	0	0	0	0	0.438935125827338	0	0.509468990660414	0	1.4109984507237	0.635065792816136	0	0	0	0	0	0	0.605693519079346	0.442858420820014	0	0	0	0	0	0.538286429745278	0	0	0.821654541099776	0
Abcc12	0	0	0	0	0	0.49338834942355	0	0.438935125827338	0.425273674241216	1.01893798132083	0	0	0	0	0	0	0.521716719299188	0.480174553053526	0	0	0	0	0.484314740651878	0	0	0	0	0	0	0	0
Abcc2	0.498278944525609	0	0	0.569758040852791	0.812911307718227	0	0	0	1.27582102272365	0	0.618742961798809	0	0	0.975993488171447	0	0	0	0	0	0	1.77143368328006	0.500558122306372	0.484314740651878	0	0.475995771253568	0.457206604806613	0	0.482534192372871	0	0.410827270549888	0
Abcc3	21.9242735591268	25.1110090338386	15.1874044346136	22.7903216341116	34.5487305780246	22.6958640734833	36.6246867361017	30.2865236820863	21.688957386302	23.9450425610395	22.2747466247571	36.6859597188162	24.7675659198293	17.567882787086	19.7702876484898	19.5145826674641	18.7818018947708	29.7708222893186	20.4432087660479	18.1708055723804	14.6143278870605	20.5228830145612	18.4039601447714	17.1828829662755	23.7997885626784	13.7161981441984	21.5314571898111	21.2315044644063	31.5988695365832	24.6496362329933	24.5060682404344
Abcc4	1.99311577810243	4.28724544480171	4.8816657111258	1.70927412255837	5.28392350016848	1.48016504827065	1.33992756351592	1.31680537748201	3.82746306817094	3.5662829346229	0.618742961798809	2.8219969014474	0.635065792816136	0.975993488171447	2.29887065680114	1.58226345952412	0.521716719299188	2.88104731832116	2.33636671611976	3.02846759539673	3.1000089457401	3.00334873383823	0.484314740651878	2.21714618919684	2.85597462752141	0.457206604806613	1.07657285949056	1.44760257711861	2.21746452888303	3.69744543494899	2.39083592589604
Abcc5	4.48451050073048	8.57449088960343	4.3392584098896	7.97661257193907	6.0968348078867	3.9471067953884	4.91306773289169	6.14509176158273	5.52855776513581	2.54734495330207	6.1874296179881	4.93849457753295	3.81039475689681	3.90397395268579	8.2759343644841	6.32905383809647	1.56515015789757	3.36122187137468	2.9204583951497	6.05693519079346	3.98572578738013	5.00558122306372	5.81177688782254	2.77143273649606	6.18794502629639	5.02927265287274	3.76800500821694	5.30787611610159	4.43492905776606	6.16240905824832	8.36792574063614
Abcc8	10.4638578350378	10.4118817945185	11.3905533259602	13.674192980467	8.9420243849005	5.42727184365905	12.9526331139872	10.0955078940288	8.93074715906554	8.15150385056663	11.1373733123786	7.05499225361851	8.25585530660976	6.34395767311441	6.89661197040342	8.4387384507953	11.4777678245821	7.68279284885642	7.00910014835929	10.2967898243489	10.1857436788603	11.5128368130465	6.78040636912629	11.0857309459842	7.13993656880352	8.68692549132565	8.61258287592444	7.23801288559307	7.20675971886985	11.5031635753969	4.78167185179208
Abcc9	14.4500893912426	13.4741999693768	14.6449971333774	10.2556447353502	17.884048769801	13.8148737838594	11.1660630292993	14.0459240264748	12.3329365529953	11.7177867851895	11.7561162741774	12.6989860565133	9.52598689224204	17.567882787086	11.0345791526455	17.93231920794	7.30403407018864	14.4052365916058	11.6818335805988	10.9024833434282	16.8286199911605	7.50837183459557	11.1392390349932	9.9771578513858	8.56792388256423	10.9729585153587	12.9188743138867	17.3712309254234	13.3047871732982	15.2006090103459	12.5518886109542
Abcd1	0.996557889051217	0.612463634971674	1.0848146024724	0.569758040852791	4.06455653859114	2.46694174711775	2.23321260585986	1.31680537748201	1.70109469696486	1.52840697198124	0	4.2329953521711	1.27013158563227	2.92798046451434	0.919548262720456	2.10968461269882	0.521716719299188	0	1.75227503708982	3.02846759539673	3.54286736656011	0.500558122306372	0	1.10857309459842	0	1.82882641922645	0.538286429745278	0.965068384745743	0.554366132220757	2.46496362329933	0.59770898147401
Abcd2	1.49483683357683	1.83739090491502	0.5424073012362	2.84879020426396	3.65810088473202	1.9735533976942	1.78657008468789	0.877870251654676	3.82746306817094	2.03787596264166	0	0.705499225361851	1.27013158563227	3.90397395268579	1.37932239408068	2.10968461269882	1.56515015789757	2.40087276526763	1.16818335805988	1.81708055723804	2.65715052492009	1.50167436691911	3.87451792521502	1.10857309459842	0.475995771253568	1.82882641922645	0.538286429745278	4.82534192372871	1.66309839666227	2.05413635274944	0.59770898147401
Abcd3	22.4225525036524	24.4985453988669	32.0020307729358	28.4879020426396	26.4196175008424	49.8322232917785	20.0989134527387	20.1910157880575	38.6999043559507	28.5302634769832	26.6059473573488	31.7474651412833	37.468881776152	34.1597720860006	30.345092669775	23.2065307396871	18.7818018947708	16.3259348038199	13.4341086176886	21.8049666868565	22.1429210410007	21.0234411368676	19.3725896260751	26.6057542703621	15.2318646801142	13.2589915393918	13.9954471733772	22.679107041525	20.511546892168	19.3088817158447	15.5404335183243
Abcd4	1.99311577810243	1.22492726994335	0	1.13951608170558	1.62582261543645	1.48016504827065	1.33992756351592	0.877870251654676	2.12636837120608	0.509468990660414	1.85622888539643	1.4109984507237	1.90519737844841	1.95198697634289	0	0	0.521716719299188	0.480174553053526	0	2.42277407631738	1.32857526246004	1.00111624461274	0.968629481303756	0	0.951991542507136	0.457206604806613	1.61485928923583	1.93013676949149	0.554366132220757	0.821654541099776	0
Abce1	77.2332364014693	95.5443270555811	80.2762805829577	70.6499970657461	48.7746784630936	47.3652815446608	71.4628033875155	85.1534144105035	50.6075672347047	73.8730036457601	86.6240146518333	65.6114279586521	77.4780267235686	52.7036483612581	85.9777625643626	80.69543643573	81.9095249299726	90.7529905271164	92.2864852867306	53.9067231980618	60.671603652342	82.0915320582449	58.1177688782254	84.2515551894801	69.495382603021	72.6958501642515	78.5898187428105	52.596226968643	92.0247779486457	51.7642360892859	89.0586382396275
Abcf1	80.7211890131486	61.2463634971674	96.5484996200437	85.4637061279187	67.0651828867537	62.6603203767908	71.0161608663436	75.0579065164748	62.9405037877	80.4961005243455	74.2491554158571	74.7829178883562	66.0468424528781	70.7595278924299	85.5179884330024	70.6744345254106	78.2575078948783	65.3037392152795	64.8341763723234	78.1344639612356	79.2716573267826	75.5842764682621	59.0863983595291	66.5143856759053	79.4912937993459	71.3242303498316	60.8263665612164	63.2119792008462	64.3064713376079	72.3055996167803	85.4723843507834
Abcf2	50.3261733970865	53.2843362425356	48.2742498100218	41.5923369822537	34.1422749241655	29.603300965413	37.5179717784457	38.1873559469784	33.5966202650561	49.4184920940602	45.7869791731119	46.5629488738821	46.3598028755779	40.9917265032008	38.6210270342591	33.7549538031812	41.7373375439351	49.4579789645132	49.063701038515	44.8213204118716	53.5858689192217	46.0513472521862	42.6196971773653	41.0172045001416	28.0837505039605	37.0337349893357	44.677773668858	31.8472566966095	35.4794324621285	39.4394179727893	44.2304646290767
Abcf3	34.381247172267	37.3602817332721	36.3412891828254	31.9064502877563	39.426198424334	30.0966893148365	41.9843969901654	38.6262910728057	34.0218939392973	37.7007053088707	42.6932643641179	35.9804604934544	33.0234212264391	40.0157330150293	40.4601235597001	32.1726903436571	33.9115867544472	36.0130914790144	42.6386925691857	47.8497880072683	34.1000984031411	46.0513472521862	34.8706613269352	36.0286255744487	26.6557631901998	36.576528384529	32.8354722144619	38.6027353898297	37.6968969910115	42.7260361371884	38.8510837958107
Abcg1	0	0.612463634971674	2.1696292049448	2.84879020426396	1.21936696157734	0.49338834942355	1.33992756351592	0.877870251654676	0.425273674241216	0	1.23748592359762	0.705499225361851	0.635065792816136	2.92798046451434	0.459774131360228	1.05484230634941	2.60858359649594	0.480174553053526	0	0.605693519079346	0.885716841640029	0.500558122306372	1.93725896260751	2.21714618919684	1.4279873137607	1.37161981441984	0.538286429745278	0	1.66309839666227	2.05413635274944	1.19541796294802
Abcg2	0	0	0.5424073012362	1.70927412255837	0	0.49338834942355	0.446642521171972	1.75574050330935	0.850547348482432	2.54734495330207	2.47497184719524	0	1.27013158563227	0.487996744085723	0	0.527421153174706	1.56515015789757	0.480174553053526	1.16818335805988	0.605693519079346	1.32857526246004	1.00111624461274	0.484314740651878	2.21714618919684	1.4279873137607	1.37161981441984	0.538286429745278	0.965068384745743	0.554366132220757	1.23248181164966	0.59770898147401
Abcg3	0.498278944525609	0	0.5424073012362	0.569758040852791	0.406455653859114	0.49338834942355	0.446642521171972	0.438935125827338	0	0	0	0	0	0.487996744085723	0	0	0	1.44052365916058	0	0	1.32857526246004	1.50167436691911	0	0	0.475995771253568	1.37161981441984	1.61485928923583	0	0	0.410827270549888	0
Abcg3l1	1.99311577810243	1.22492726994335	2.712036506181	1.13951608170558	0.812911307718227	0.986776698847099	0.446642521171972	0.438935125827338	1.70109469696486	1.01893798132083	1.85622888539643	0.705499225361851	2.54026317126454	1.95198697634289	0.459774131360228	0.527421153174706	0.521716719299188	0.480174553053526	1.16818335805988	1.81708055723804	1.77143368328006	1.00111624461274	0	0.554286547299211	1.90398308501427	2.74323962883968	1.61485928923583	1.44760257711861	0.554366132220757	2.05413635274944	2.39083592589604
Abcg3l2	5.48106838978169	6.12463634971674	10.3057387234878	4.55806432682233	2.03227826929557	0.986776698847099	2.23321260585986	5.26722150992805	1.70109469696486	4.58522091594373	4.94994369439048	9.17148992970406	5.08052634252909	0.487996744085723	0.459774131360228	4.74679037857235	4.17373375439351	3.84139642442821	2.9204583951497	1.81708055723804	1.32857526246004	1.50167436691911	1.93725896260751	1.10857309459842	6.18794502629639	4.11485944325952	1.07657285949056	0.482534192372871	2.77183066110379	1.23248181164966	4.18396287031807
Abcg3l3	0	0.612463634971674	0	0.569758040852791	1.62582261543645	0	0.893285042343944	0	0.850547348482432	0	0	0	0	0.487996744085723	0.459774131360228	0.527421153174706	0	0.480174553053526	0	0.605693519079346	0.442858420820014	0	0.484314740651878	0	0	0.914413209613226	1.07657285949056	0.965068384745743	0	0.821654541099776	0.59770898147401
Abcg3l4	1.49483683357683	1.83739090491502	3.7968511086534	2.27903216341116	0.812911307718227	1.48016504827065	0.893285042343944	0.877870251654676	2.5516420454473	2.03787596264166	1.85622888539643	1.4109984507237	2.54026317126454	1.95198697634289	3.67819305088182	2.10968461269882	0	1.9206982122141	1.75227503708982	1.81708055723804	2.21429210410007	2.00223248922549	0.968629481303756	0.554286547299211	3.33197039877498	2.28603302403307	2.15314571898111	1.44760257711861	1.66309839666227	3.28661816439911	1.19541796294802
Abcg4	0.498278944525609	0	0	0.569758040852791	0.406455653859114	0.49338834942355	0	0	0.850547348482432	0	0	0	0	0.487996744085723	0	0	0.521716719299188	0	0	0	0.885716841640029	0.500558122306372	0.484314740651878	1.10857309459842	0	0.457206604806613	0.538286429745278	1.93013676949149	0	0.410827270549888	0
Abcg5	0.498278944525609	0.612463634971674	0.5424073012362	0	1.21936696157734	0	0.893285042343944	0.877870251654676	0.850547348482432	0	0	1.4109984507237	0	0.487996744085723	0	0	0	0.480174553053526	0	0	0.442858420820014	0	0.484314740651878	1.10857309459842	0	0.914413209613226	0.538286429745278	0.482534192372871	0.554366132220757	0.410827270549888	0.59770898147401
Abcg8	0.498278944525609	0.612463634971674	0	0.569758040852791	0	0.49338834942355	0	0	0.850547348482432	0.509468990660414	0	0.705499225361851	0.635065792816136	0	0.459774131360228	0.527421153174706	0.521716719299188	0	0	0	0	0	0	0	0	1.37161981441984	0.538286429745278	0	0	0	0
Abhd1	6.97590522335852	4.89970907977339	3.2544438074172	4.55806432682233	9.34848003875961	16.2818155309771	3.57314016937578	4.38935125827338	8.93074715906554	4.07575192528332	3.09371480899405	4.2329953521711	5.71559213534522	9.27193813762875	9.19548262720456	8.96615960397	4.6954504736927	6.24226918969584	6.42500846932935	9.69109630526953	6.64287631230022	5.50613934537009	6.78040636912629	7.20572511488974	2.85597462752141	1.37161981441984	3.76800500821694	6.27294450084733	3.8805629255453	10.2706817637472	4.78167185179208
Abhd10	18.9345998919731	16.5365181442352	17.8994409407946	17.0927412255837	26.4196175008424	18.2553689286713	22.3321260585986	17.1184699072662	16.5856732954074	25.4734495330207	18.5622888539643	19.7539783101318	20.9571711629325	25.3758306924576	19.7702876484898	19.5145826674641	18.2600851754716	19.6871566751946	26.2841255563473	21.8049666868565	28.7857973533009	25.528464237625	21.3098485886826	20.5086022500708	15.7078604513678	18.7454707970711	21.5314571898111	21.2315044644063	18.294082363285	17.2547453630953	22.7129412960124
Abhd11	60.7900312321242	52.0594089725923	49.9014717137304	45.5806432682233	49.1811341169527	58.2198252319789	47.790749765401	60.1341122383453	53.159209280152	63.6836238325518	55.6868665618929	47.268448099244	64.7767108672459	67.3435506838298	53.7935733691467	55.9066422365189	53.7368220878164	55.2200736011555	56.6568928659042	48.4554815263477	62.443037335622	66.073672144441	43.1040119180171	48.7772161623306	64.7354248904853	52.1215529479539	61.9029394207069	46.8058166601685	50.4473180320889	49.2992724659866	60.368607128875
Abhd12	7.47418416788413	3.06231817485837	9.76333142225161	6.83709649023349	21.542149654533	13.8148737838594	14.7392031986751	10.0955078940288	22.5395047347845	9.67991082254787	9.89988738878095	11.2879876057896	6.35065792816136	19.5198697634289	17.9311911230489	15.2952134420665	7.82575078948782	12.9647129324452	8.17728350641917	12.1138703815869	15.5000447287005	10.5117205684338	14.0451274789045	11.0857309459842	7.61593234005709	11.8873717249719	6.99772358668861	24.1267096186436	5.54366132220757	20.5413635274944	9.56334370358416
Abhd13	5.9793473343073	3.67478180983004	9.22092412101541	5.12782236767512	6.90974611560493	6.9074368919297	4.91306773289169	3.07254588079137	5.95383143937703	2.03787596264166	5.56868665618929	4.2329953521711	8.25585530660976	4.87996744085723	5.05751544496251	4.74679037857235	5.21716719299188	2.88104731832116	5.84091679029941	4.84554815263477	5.31430104984017	5.50613934537009	5.32746214717066	7.76001166218896	3.33197039877498	3.6576528384529	2.69143214872639	7.23801288559307	8.86985811553212	9.44902722264743	5.9770898147401
Abhd14a	4.98278944525609	6.73709998468841	3.7968511086534	6.83709649023349	11.7872139619143	11.3479320367416	7.14628033875155	7.02296201323741	11.4823892045128	2.54734495330207	7.42491554158571	3.52749612680925	9.52598689224204	7.31995116128585	9.19548262720456	4.74679037857235	6.26060063159026	2.40087276526763	7.59319182738923	10.2967898243489	8.41430999558027	6.50725558998283	8.23335059108192	7.20572511488974	4.75995771253568	5.94368586248597	2.15314571898111	10.1332180398303	7.20675971886985	13.1464726575964	5.9770898147401
Abhd14b	9.96557889051217	6.12463634971674	11.9329606271964	11.3951608170558	15.4453148466463	14.8016504827065	9.37949294461141	10.0955078940288	16.5856732954074	10.6988488038687	7.42491554158571	14.8154837325989	10.1610526850582	16.1038925548289	16.5518687289682	8.96615960397	8.34746750878701	9.12331650801699	11.0977419015689	13.3252574197456	20.8143457785407	11.5128368130465	16.9510159228157	9.9771578513858	12.3758900525928	10.5157519105521	16.6868793221036	14.4760257711861	11.6416887766359	17.6655726336452	2.98854490737005
Abhd15	0	0	0	0	1.21936696157734	0.49338834942355	0	0.438935125827338	0.425273674241216	0	0.618742961798809	0.705499225361851	0	0.975993488171447	0	0	0	0	0	0.605693519079346	0.885716841640029	0.500558122306372	0	0.554286547299211	0.951991542507136	0	0.538286429745278	0	0	0.821654541099776	0.59770898147401
Abhd16a	117.593830908044	143.928954218343	90.5820193064455	94.0100767407105	123.562518773171	111.999155319146	89.7751467555664	107.978040953525	173.511659090416	94.7612322628371	76.1053843012536	114.996373733982	119.392369049434	138.10307857626	117.702177628218	151.369870961141	130.429179824797	100.83665614124	99.2955854350899	122.955784373107	108.057454680083	88.0982295259214	112.845334571888	103.651584344952	94.7231584794601	80.4683624459639	71.5920951561219	150.550668020336	87.5898488908797	162.276771867206	119.541796294802
Abhd17a	6.47762627883291	6.12463634971674	5.42407301236201	5.69758040852791	8.53556873104139	10.3611553378945	4.91306773289169	5.70615663575539	12.7582102272365	8.15150385056663	6.8061725797869	4.93849457753295	5.71559213534522	11.7119218580574	5.51728957632274	6.85647499127118	3.65201703509432	7.20261829580289	2.9204583951497	8.47970926711084	11.5143189413204	5.50613934537009	9.20198007238568	3.88000583109448	5.23595348378925	7.77251228171242	5.92115072719805	7.72054707796594	4.43492905776606	12.7356453870465	5.37938083326609
Abhd17b	4.48451050073048	6.73709998468841	8.13610951854301	5.12782236767512	5.69037915402759	3.9471067953884	4.91306773289169	4.82828638410072	2.12636837120608	5.60415889726456	6.1874296179881	7.05499225361851	3.81039475689681	3.90397395268579	6.43683783904319	1.58226345952412	3.65201703509432	5.76209463664231	5.25682511126946	3.63416111447608	5.75715947066019	3.00334873383823	3.39020318456315	6.09715202029132	3.33197039877498	4.57206604806613	6.45943715694333	2.41267096186436	3.8805629255453	2.05413635274944	4.78167185179208
Abhd17c	7.47418416788413	11.6368090644618	10.3057387234878	5.69758040852791	4.06455653859114	3.45371844596485	4.91306773289169	6.14509176158273	8.50547348482432	8.66097284122704	2.47497184719524	2.11649767608555	6.35065792816136	3.90397395268579	9.19548262720456	2.63710576587353	9.91261766668458	9.12331650801699	6.42500846932935	4.23985463355542	5.31430104984017	4.00446497845097	3.87451792521502	8.86858475678738	3.80796617002855	4.57206604806613	4.8445778677075	4.34280773135584	5.54366132220757	6.57323632879821	7.77021675916213
Abhd18	26.4087840598573	25.7234726688103	13.560182530905	16.5229831847309	27.2325288085606	28.6165242665659	20.9921984950827	25.0193021721583	33.1713465908149	21.3976976077374	17.9435458921655	25.3979721130266	22.2273027485648	25.8638274365433	27.1266737502535	31.1178480373077	23.4772523684635	19.206982122141	21.6113921241078	27.2562083585706	25.6857884075608	23.0256736260931	18.8882748854232	24.3886080811653	20.4678181639034	24.6891566595571	20.4548843303205	28.9520515423723	22.1746452888303	33.6878361850908	20.3221053701163
Abhd2	2.49139472262804	4.89970907977339	1.0848146024724	1.13951608170558	1.62582261543645	0.49338834942355	2.23321260585986	3.95041613244604	0.425273674241216	1.52840697198124	3.09371480899405	1.4109984507237	2.54026317126454	0.975993488171447	2.29887065680114	1.58226345952412	1.04343343859838	1.9206982122141	0.584091679029941	1.81708055723804	0.442858420820014	4.50502310075734	0.968629481303756	1.10857309459842	1.90398308501427	2.74323962883968	1.61485928923583	2.41267096186436	0.554366132220757	1.64330908219955	1.79312694442203
Abhd3	0	1.22492726994335	0	0	0.812911307718227	0	0.446642521171972	0	1.27582102272365	0	0	1.4109984507237	0.635065792816136	0.975993488171447	0	0	0	0	0.584091679029941	1.81708055723804	0.885716841640029	1.50167436691911	1.93725896260751	2.77143273649606	0.951991542507136	0	0	0.482534192372871	0.554366132220757	1.64330908219955	0
Abhd4	28.9001787824853	45.9347726228755	33.6292526766444	42.1620950231065	50.4005010785301	66.6074271721792	28.5851213550062	34.2369398145323	50.6075672347047	36.6817673275498	31.5558910517393	25.3979721130266	45.0896712899456	37.087752550515	27.5864478816137	41.1388499476271	27.650986122857	36.493266032068	33.2932257047066	46.0327074500303	52.7001520775817	35.5396266837524	44.0726413993209	40.4629179528424	31.8917166739891	30.6328425220431	43.6012008093675	41.0154063516941	39.9143615198945	33.277008914541	41.8396287031807
Abhd5	0	3.06231817485837	1.0848146024724	0	0.812911307718227	1.48016504827065	0.893285042343944	1.31680537748201	0	0	2.47497184719524	0.705499225361851	0	0.487996744085723	0.459774131360228	1.58226345952412	1.56515015789757	0.480174553053526	1.16818335805988	0.605693519079346	1.32857526246004	0.500558122306372	0.968629481303756	1.66285964189763	0.951991542507136	0.914413209613226	0.538286429745278	1.44760257711861	1.10873226444151	1.23248181164966	0.59770898147401
Abhd6	3.48795261167926	1.22492726994335	5.42407301236201	3.41854824511675	7.31620176946404	6.9074368919297	2.67985512703183	3.07254588079137	7.65492613634189	2.54734495330207	1.23748592359762	2.11649767608555	4.44546054971295	9.27193813762875	4.59774131360228	2.63710576587353	1.56515015789757	1.9206982122141	4.08864175320958	11.5081768625076	8.85716841640029	4.50502310075734	5.81177688782254	3.32571928379527	3.33197039877498	1.82882641922645	4.30629143796222	7.72054707796594	2.77183066110379	5.75158178769844	4.18396287031807
Abhd8	1.99311577810243	1.83739090491502	3.7968511086534	2.27903216341116	4.47101219245025	3.45371844596485	2.23321260585986	2.19467562913669	4.67801041665338	0.509468990660414	0	0	0.635065792816136	2.43998372042862	0.919548262720456	0.527421153174706	2.08686687719675	0.960349106107052	0.584091679029941	3.02846759539673	3.98572578738013	0.500558122306372	2.42157370325939	2.21714618919684	0	3.6576528384529	1.07657285949056	5.79041030847446	1.66309839666227	1.23248181164966	2.39083592589604
Abi1	20.42943672555	28.7857908436687	28.2051796642824	29.0576600834923	15.4453148466463	15.29503883213	23.6720536221145	18.8742104105755	16.1603996211662	24.9639805423603	21.6560036629583	24.6924728876648	18.4169079916679	24.3998372042862	19.3105135171296	26.3710576587353	22.4338189298651	22.0880294404622	18.6909337289581	16.9594185342217	19.4857705160806	20.5228830145612	13.0764979976007	19.4000291554724	24.275784333932	21.4887104259108	15.610306462613	15.4410941559319	23.2833775532718	20.1305362569445	27.4946131478045
Abi2	5.48106838978169	4.89970907977339	7.05129491607061	3.98830628596954	7.72265742332316	5.9206601930826	4.91306773289169	4.82828638410072	3.40218939392973	5.60415889726456	1.85622888539643	5.6439938028948	6.35065792816136	4.87996744085723	5.51728957632274	6.85647499127118	5.73888391229107	4.80174553053526	4.08864175320958	6.05693519079346	6.64287631230022	4.50502310075734	4.3588326658669	6.65143856759053	7.61593234005709	5.02927265287274	3.76800500821694	5.30787611610159	3.32619679332454	8.21654541099776	4.78167185179208
Abi3	3.48795261167926	0.612463634971674	2.1696292049448	3.98830628596954	9.34848003875961	6.9074368919297	3.57314016937578	2.19467562913669	5.52855776513581	5.60415889726456	2.47497184719524	2.11649767608555	6.98572372097749	7.31995116128585	3.2184189195216	2.10968461269882	7.82575078948782	3.36122187137468	5.25682511126946	4.23985463355542	4.87144262902016	4.00446497845097	5.81177688782254	2.21714618919684	3.80796617002855	0.914413209613226	1.61485928923583	7.72054707796594	1.10873226444151	6.16240905824832	1.19541796294802
Abl1	7.47418416788413	4.28724544480171	11.9329606271964	8.54637061279186	8.53556873104139	8.38760194020035	8.0395653810955	10.0955078940288	6.37910511361824	6.62309687858539	4.94994369439048	4.93849457753295	7.62078951379363	6.83195441720013	12.8736756780864	9.49358075714471	8.34746750878701	7.68279284885642	8.76137518544911	7.26832222895215	4.87144262902016	9.51060432382106	8.23335059108192	8.31429820948817	3.80796617002855	5.48647925767936	7.53601001643388	8.20308127033882	12.1960549088567	7.80571814044788	8.36792574063614
Abl2	0	1.22492726994335	0.5424073012362	0.569758040852791	0	0.49338834942355	1.33992756351592	1.31680537748201	0	0	0.618742961798809	0	0.635065792816136	0	0	1.05484230634941	1.04343343859838	0.960349106107052	0	0	0	1.00111624461274	0	1.10857309459842	0.475995771253568	1.37161981441984	0	0	1.66309839666227	0	0
Ablim1	94.17472051534	110.855917929873	93.2940558126265	70.0802390248933	94.2977116953143	74.9950291123796	79.0557262474391	81.2029982780575	80.3767244315898	82.5339764869871	82.2928139192417	78.3104140151654	85.0988162373622	96.1353585848875	111.725113920535	95.9906498777965	70.9534738246896	78.7486267007783	84.1092017803114	84.7970926711084	89.0145425848229	87.597671403615	98.3158923523312	71.5029646015982	89.9632007669244	76.810709607511	95.8149844946594	85.4085520499983	80.9374553042306	104.350126719672	79.4952945360433
Ablim2	1.49483683357683	0	1.6272219037086	1.13951608170558	0.406455653859114	1.9735533976942	1.78657008468789	0.877870251654676	2.5516420454473	0.509468990660414	0	0	0.635065792816136	0.487996744085723	1.37932239408068	0.527421153174706	2.08686687719675	0.960349106107052	2.33636671611976	1.21138703815869	1.77143368328006	1.50167436691911	0	2.21714618919684	0.951991542507136	2.74323962883968	1.07657285949056	2.89520515423723	1.10873226444151	0.821654541099776	0
Ablim3	2.98967366715365	3.67478180983004	3.7968511086534	3.98830628596954	5.69037915402759	2.9603300965413	3.1264976482038	4.38935125827338	1.27582102272365	3.05681394396249	2.47497184719524	2.8219969014474	5.08052634252909	0.975993488171447	2.75864478816137	2.63710576587353	1.04343343859838	0.960349106107052	1.75227503708982	4.84554815263477	5.75715947066019	4.00446497845097	2.42157370325939	3.32571928379527	2.85597462752141	0.457206604806613	4.8445778677075	7.72054707796594	1.10873226444151	3.69744543494899	4.18396287031807
Abo	2.98967366715365	3.67478180983004	3.7968511086534	1.70927412255837	6.90974611560493	3.45371844596485	3.1264976482038	3.5114810066187	8.93074715906554	2.03787596264166	2.47497184719524	3.52749612680925	2.54026317126454	5.36796418494296	4.13796718224205	2.10968461269882	3.13030031579513	1.9206982122141	3.50455007417964	7.26832222895215	5.31430104984017	3.5039068561446	6.29609162847441	3.32571928379527	3.33197039877498	3.20044623364629	0.538286429745278	5.30787611610159	2.77183066110379	3.28661816439911	1.19541796294802
Abr	6.47762627883291	13.4741999693768	9.22092412101541	2.84879020426396	10.1613913464778	8.38760194020035	7.14628033875155	5.26722150992805	5.95383143937703	7.1325658692458	9.28114442698214	6.34949302825665	4.44546054971295	9.75993488171447	11.9541274153659	5.80163268492177	5.73888391229107	7.68279284885642	7.00910014835929	7.26832222895215	8.85716841640029	6.00669746767646	7.26472110977817	6.65143856759053	3.80796617002855	5.94368586248597	9.68915573541499	4.34280773135584	5.54366132220757	6.9840635993481	5.37938083326609
Abra	28.9001787824853	35.5228908283571	15.1874044346136	13.1044349396142	47.5553115015163	36.0173495079191	22.3321260585986	22.3856914171942	37.8493570074682	14.774600729152	9.89988738878095	23.9869736623029	17.1467764060357	43.4317102236294	23.9082548307319	20.5694249738135	15.6515015789756	9.60349106107052	11.6818335805988	38.1586917019988	33.2143815615011	26.0290223599313	73.6158405790855	18.8457426081732	26.1797674189462	16.4594377730381	8.07429644617916	75.7578682025408	18.294082363285	48.8884451954367	14.9427245368503
Abracl	36.872641894895	33.0730362884704	30.9172161704634	49.5689495541928	70.7232837714858	50.3256116412021	55.3836726253245	42.1377720794244	57.8372196968054	44.8332711781165	34.0308628989345	37.3914589441781	28.5779606767261	82.4714497504873	39.0808011656194	40.0840076412777	44.345921140431	36.493266032068	42.6386925691857	65.4149000605694	77.0573652226825	36.0401848060588	53.7589362123585	46.0057834258345	31.4157209027355	43.4346274566282	45.2160600986033	79.1356075491509	30.4901372721417	59.9807815002837	53.1960993511869
Abraxas1	2.49139472262804	3.67478180983004	2.712036506181	3.98830628596954	5.69037915402759	3.9471067953884	6.25299529640761	2.63361075496403	3.40218939392973	4.58522091594373	5.56868665618929	2.8219969014474	1.27013158563227	5.36796418494296	3.67819305088182	1.58226345952412	3.65201703509432	1.44052365916058	4.08864175320958	6.05693519079346	5.75715947066019	4.50502310075734	2.90588844391127	2.77143273649606	3.80796617002855	1.37161981441984	2.69143214872639	5.30787611610159	3.32619679332454	1.64330908219955	2.98854490737005
Abraxas2	14.4500893912426	15.3115908742918	20.0690701457394	24.49959575667	23.1679722699695	24.6694174711775	18.3123433680509	22.3856914171942	25.0911467802317	19.3598216450957	17.9435458921655	18.3429798594081	15.2415790275873	22.4478502279433	21.6093841739307	21.0968461269882	18.2600851754716	22.0880294404622	16.9386586918683	24.8334342822532	21.2572041993607	18.0200924030294	18.8882748854232	18.8457426081732	15.2318646801142	21.4887104259108	16.1485928923583	24.1267096186436	18.294082363285	29.1687362090421	21.5175233330644
Abt1	11.460415724089	6.73709998468841	14.1025898321412	8.54637061279186	8.53556873104139	6.41404854250615	10.2727779869554	10.5344430198561	8.93074715906554	11.2083177945291	10.5186303505798	3.52749612680925	5.08052634252909	11.7119218580574	6.43683783904319	10.5484230634941	11.4777678245821	9.12331650801699	8.17728350641917	7.26832222895215	9.74288525804032	11.5128368130465	5.81177688782254	9.9771578513858	7.61593234005709	7.77251228171242	9.15086930566972	10.1332180398303	7.7611258510906	9.85985449319732	7.77021675916213
Abtb1	21.4259946146012	18.3739090491502	17.8994409407946	22.7903216341116	21.9486053083921	41.4446213515782	19.2056284103948	19.7520806622302	24.2405994317493	28.0207944863228	20.4185177393607	8.46599070434221	19.0519737844841	24.8878339483719	15.6323204662478	12.6581076761929	17.7383684561724	16.8061093568734	14.0182002967186	19.3821926105391	28.3429389324809	21.523999259174	37.7765497708465	26.6057542703621	15.2318646801142	26.5179830787836	13.9954471733772	20.7489702720335	14.9678855699605	22.184672609694	22.7129412960124
Abtb2	6.47762627883291	9.79941815954678	9.22092412101541	4.55806432682233	4.87746784630936	2.9603300965413	9.82613546578339	8.33976739071942	5.10328409089459	8.66097284122704	6.8061725797869	4.2329953521711	5.71559213534522	4.39197069677151	9.65525675856479	9.49358075714471	7.82575078948782	6.24226918969584	8.76137518544911	5.45124167171411	4.87144262902016	3.5039068561446	3.87451792521502	6.09715202029132	4.28396194128211	6.40089246729258	8.07429644617916	3.86027353898297	3.8805629255453	3.69744543494899	7.17250777768812
Ac1576	0	0.612463634971674	0	0	0	0.986776698847099	0.893285042343944	0	0	0	0	0.705499225361851	0.635065792816136	0.975993488171447	0.459774131360228	0	0	0	0	0	0.442858420820014	1.00111624461274	0.484314740651878	0	0	0.457206604806613	0	0.965068384745743	0	0.821654541099776	0.59770898147401
Acaa1a	4.48451050073048	3.06231817485837	6.50888761483441	2.27903216341116	4.87746784630936	7.8942135907768	6.69963781757958	2.63361075496403	8.93074715906554	3.5662829346229	6.1874296179881	6.34949302825665	6.35065792816136	2.92798046451434	7.81616023312388	4.21936922539765	3.13030031579513	3.36122187137468	4.08864175320958	2.42277407631738	6.2000178914802	5.00558122306372	3.87451792521502	2.77143273649606	5.23595348378925	2.28603302403307	4.30629143796222	8.68561546271169	2.77183066110379	5.34075451714855	4.78167185179208
Acaa2	465.392534186918	671.872607563926	556.509891068342	669.46569800203	516.605136054933	1295.63780558624	484.60713547159	594.757095496043	629.405037877	480.429258192771	629.880335111188	681.512251699548	562.668292435096	711.011256132899	680.925488544498	647.145754945365	490.935432860536	511.866073555059	473.698351693282	786.190187764991	660.744763863461	648.723326509058	543.401139011407	519.92078136666	466.475855828497	641.918073148485	656.171157859493	563.599936691514	535.517683725252	580.498933286992	579.77771202979
Acaca	0.498278944525609	0.612463634971674	0	0	0.812911307718227	0	0.446642521171972	0.438935125827338	0.850547348482432	0.509468990660414	0	0	0.635065792816136	0	2.29887065680114	0.527421153174706	0	0.480174553053526	0	0	0.442858420820014	0	0.484314740651878	0	0.951991542507136	0	0.538286429745278	1.44760257711861	0.554366132220757	0.410827270549888	1.79312694442203
Acacb	0	1.22492726994335	2.1696292049448	0	0	1.9735533976942	0.446642521171972	0.877870251654676	1.27582102272365	0.509468990660414	1.85622888539643	0.705499225361851	0.635065792816136	1.46399023225717	1.37932239408068	0.527421153174706	0	0.960349106107052	1.16818335805988	1.21138703815869	0.442858420820014	1.00111624461274	0	1.10857309459842	2.37997885626784	0.457206604806613	2.15314571898111	0.965068384745743	0	0.821654541099776	1.19541796294802
Acad11	2.98967366715365	7.96202725463176	3.2544438074172	1.70927412255837	5.28392350016848	4.9338834942355	4.01978269054775	1.75574050330935	5.10328409089459	3.5662829346229	3.71245777079286	4.2329953521711	1.27013158563227	5.36796418494296	7.81616023312388	2.63710576587353	4.17373375439351	4.32157097748173	3.50455007417964	7.8740157480315	2.65715052492009	2.00223248922549	3.87451792521502	5.54286547299211	2.85597462752141	2.74323962883968	4.8445778677075	5.30787611610159	3.8805629255453	5.75158178769844	5.37938083326609
Acad9	44.3468260627792	34.2979635584137	40.1381402914788	31.9064502877563	43.084299309066	35.030572809072	41.9843969901654	40.3820315761151	50.1822935604635	40.2480502621727	40.8370354787214	34.5694620427307	40.6442107402327	44.8957004558866	43.2187683478614	40.6114287944524	40.6939041053367	42.7355352217638	36.2136840998563	46.0327074500303	40.3001162946213	34.5385104391396	38.7451792521502	33.8114793852519	27.1317589614534	38.8625614085621	34.4503315036978	36.6725986203382	39.9143615198945	44.3693452193879	40.0465017587587
Acadl	701.078474947531	620.425662226305	864.054830869267	693.9652937587	725.523342138518	1116.53783474549	799.49011289783	733.460595257482	955.164672345771	693.896765279484	709.698177183235	811.324109166128	752.552964487121	862.290246799473	884.145654605718	771.617147094595	689.187786194228	755.314571953196	563.064378584863	797.092671108419	919.37408162235	835.431506129334	756.015310157581	713.366786374085	757.785267835681	726.501295037708	770.287880965492	714.633138904223	717.34977509366	710.731178051307	635.364647306873
Acadm	679.65248033293	775.378961874139	662.821722110637	687.697955309319	769.014097101443	961.613893026498	713.734748832811	654.452272608561	899.028547345931	744.843664345526	849.534086549765	782.398640926292	642.686582329929	763.226907750072	730.581094731402	719.402452930299	641.189848018702	752.433524634875	703.830473231078	848.576620230163	761.273625389605	703.784719962758	703.709318167179	694.521043765911	670.202045925024	674.379742089754	665.860313594908	704.982455056765	640.292882714975	640.068887516726	696.928672398696
Acads	44.8451050073048	33.0730362884704	42.8501767976598	41.022578941401	45.5230332322207	41.4446213515782	46.4508222018851	49.1607340926618	54.4350303028757	29.0397324676436	38.3620636315262	46.5629488738821	41.914342325865	52.7036483612581	47.8165096614637	45.8856403261994	42.7807709825334	34.0923932668004	37.3818674579162	58.7522713506965	43.8429836611814	45.0502310075734	46.4942151025803	34.3657659325511	56.6434967791746	34.7477019653026	34.988617933443	47.7708850449143	36.0337985943492	45.1909997604877	35.2648299069666
Acadsb	1.49483683357683	0.612463634971674	4.3392584098896	2.27903216341116	0.812911307718227	1.48016504827065	2.23321260585986	0.438935125827338	0.850547348482432	1.52840697198124	0.618742961798809	0.705499225361851	0	3.41597720860006	1.83909652544091	2.10968461269882	0.521716719299188	3.36122187137468	1.16818335805988	1.81708055723804	0.885716841640029	0.500558122306372	0	2.21714618919684	1.4279873137607	1.37161981441984	1.61485928923583	3.3777393466101	3.32619679332454	2.05413635274944	0.59770898147401
Acadvl	233.69282498251	269.483999387536	233.235139531566	228.472974381969	260.944529777551	327.116475667813	254.586237068024	260.727464741439	253.037836173524	239.959894601055	251.209642490317	246.219229651286	225.448356449728	252.294316692319	281.381768392459	227.318517018298	227.990206333745	221.840643510729	259.336705489294	283.464566929134	251.543583025768	243.271247440897	222.300465959212	257.188957946834	206.582164724049	219.916376911981	230.924878360724	231.133878146605	248.91039336712	280.595025785574	254.026317126454
Acap1	0.498278944525609	0.612463634971674	4.3392584098896	1.13951608170558	2.03227826929557	1.48016504827065	1.78657008468789	1.31680537748201	1.70109469696486	2.03787596264166	0.618742961798809	2.11649767608555	1.90519737844841	1.95198697634289	0.459774131360228	1.05484230634941	0	1.44052365916058	1.16818335805988	1.81708055723804	1.77143368328006	0.500558122306372	1.45294422195563	3.32571928379527	0	0.914413209613226	0.538286429745278	1.44760257711861	1.10873226444151	0.821654541099776	1.79312694442203
Acap2	2.98967366715365	0.612463634971674	2.712036506181	2.27903216341116	3.25164523087291	4.9338834942355	0.893285042343944	1.75574050330935	4.67801041665338	2.54734495330207	2.47497184719524	2.8219969014474	1.90519737844841	2.92798046451434	2.75864478816137	3.16452691904824	1.56515015789757	1.9206982122141	2.9204583951497	3.02846759539673	2.21429210410007	2.00223248922549	2.90588844391127	3.32571928379527	0.475995771253568	1.37161981441984	1.61485928923583	5.30787611610159	1.66309839666227	4.10827270549888	1.79312694442203
Acap3	0	0	0	1.70927412255837	1.21936696157734	0.49338834942355	0.446642521171972	0	3.40218939392973	0.509468990660414	0.618742961798809	0.705499225361851	0.635065792816136	1.46399023225717	0.919548262720456	0.527421153174706	0.521716719299188	0.480174553053526	1.16818335805988	2.42277407631738	2.21429210410007	0.500558122306372	1.45294422195563	0.554286547299211	0.475995771253568	0.914413209613226	0.538286429745278	1.44760257711861	0	4.10827270549888	1.79312694442203
Acat1	647.264348938765	739.24360741081	607.496177384545	663.198359552649	664.148538405791	743.536242581289	664.604071503894	684.738796290647	824.180380679477	694.406234270145	697.323317947258	761.939163390799	737.94645125235	796.898683091986	696.557809010745	735.752508678715	601.539377351964	661.680534107759	793.780591801689	822.531798909752	835.673840087367	725.308719221933	641.232716623086	593.086605610156	701.141771056506	588.424900386111	632.486554950701	657.694104204224	692.957665275947	608.846014954934	695.135545454274
Acat2	8.96902100146095	6.12463634971674	13.560182530905	7.40685453108628	8.9420243849005	5.42727184365905	9.37949294461141	12.2901835231655	11.4823892045128	13.7556627478312	9.28114442698214	8.46599070434221	5.08052634252909	6.34395767311441	15.1725463348875	5.80163268492177	7.30403407018864	6.72244374274936	14.0182002967186	6.6626287098728	4.42858420820014	10.5117205684338	11.1392390349932	14.4114502297795	9.51991542507136	8.22971888651903	6.45943715694333	9.16814965508456	9.42422424775288	6.57323632879821	18.5289784256943
Acbd3	10.9621367795634	17.7614454141785	11.9329606271964	15.9532251438781	19.9163270390966	15.7884271815536	14.2925606775031	18.4352752847482	14.0340312499601	17.3219456824541	9.28114442698214	14.8154837325989	13.971447441955	18.0558795311718	19.7702876484898	14.7677922888918	12.5212012631805	23.0483785465692	12.2659252596288	25.4391278013325	15.0571863078805	19.5217667699485	20.3412191073789	13.8571636824803	24.275784333932	16.4594377730381	17.2251657518489	26.0568463881351	17.1853500988435	15.6114362808958	23.9083592589604
Acbd4	1.49483683357683	4.28724544480171	3.2544438074172	5.69758040852791	13.8194922312099	8.8809902896239	3.1264976482038	7.90083226489208	7.22965246210067	4.07575192528332	7.42491554158571	4.93849457753295	2.54026317126454	6.34395767311441	8.2759343644841	7.91131729762059	6.78231735088945	2.88104731832116	8.17728350641917	17.565112053301	5.75715947066019	3.00334873383823	9.20198007238568	1.10857309459842	6.66394079754995	4.11485944325952	6.45943715694333	5.79041030847446	9.42422424775288	5.75158178769844	2.98854490737005
Acbd5	3.98623155620487	1.83739090491502	2.1696292049448	2.27903216341116	3.25164523087291	2.46694174711775	4.46642521171972	2.19467562913669	0.850547348482432	1.52840697198124	2.47497184719524	2.11649767608555	3.17532896408068	3.41597720860006	0.919548262720456	4.21936922539765	1.04343343859838	3.36122187137468	0.584091679029941	3.02846759539673	0.442858420820014	2.50279061153186	0.968629481303756	1.66285964189763	5.71194925504282	4.11485944325952	1.61485928923583	0.965068384745743	3.32619679332454	1.23248181164966	1.79312694442203
Acbd6	7.97246311240974	7.96202725463176	13.560182530905	3.98830628596954	9.75493569261872	6.9074368919297	9.82613546578339	8.33976739071942	5.52855776513581	7.64203485990622	4.94994369439048	9.17148992970406	7.62078951379363	14.6399023225717	14.7127722035273	10.0210019103194	10.956051105283	9.60349106107052	5.25682511126946	9.69109630526953	11.5143189413204	10.5117205684338	7.74903585043005	13.3028771351811	5.23595348378925	7.77251228171242	10.2274421651603	6.7554786932202	5.54366132220757	14.3789544692461	5.37938083326609
Acbd7	0	0.612463634971674	0	0	0	0	0	0.438935125827338	0	0	0	0.705499225361851	0	0	0.459774131360228	0.527421153174706	0	0.480174553053526	0	0.605693519079346	0	0.500558122306372	0	0	0	0	0	0	0	0.821654541099776	0
Accs	1.99311577810243	0	0	0	1.21936696157734	2.46694174711775	1.78657008468789	1.75574050330935	1.27582102272365	2.54734495330207	0.618742961798809	0	1.27013158563227	2.92798046451434	1.83909652544091	1.58226345952412	1.04343343859838	0.960349106107052	1.75227503708982	3.02846759539673	2.21429210410007	1.50167436691911	0.968629481303756	0.554286547299211	0.475995771253568	0	1.07657285949056	1.93013676949149	0.554366132220757	1.23248181164966	0.59770898147401
Accsl	0.498278944525609	0.612463634971674	0	0	0	0	0.446642521171972	0.438935125827338	0	0	0	0.705499225361851	0	0	0	0.527421153174706	0	0.480174553053526	0	0.605693519079346	0	1.00111624461274	0	0	0	0	0	0	0.554366132220757	0	0.59770898147401
Acd	6.47762627883291	6.12463634971674	3.2544438074172	9.11612865364466	10.567847000337	6.9074368919297	3.57314016937578	4.82828638410072	8.93074715906554	3.05681394396249	4.94994369439048	3.52749612680925	2.54026317126454	9.75993488171447	4.13796718224205	3.69194807222294	7.30403407018864	5.76209463664231	6.42500846932935	9.08540278619019	10.1857436788603	3.5039068561446	11.1392390349932	6.09715202029132	5.71194925504282	5.02927265287274	5.38286429745277	8.68561546271169	4.98929518998682	10.6815090342971	7.17250777768812
Ace	0.996557889051217	0.612463634971674	3.2544438074172	0.569758040852791	0.812911307718227	2.46694174711775	1.33992756351592	0.438935125827338	2.12636837120608	0.509468990660414	0.618742961798809	0	1.90519737844841	1.46399023225717	0.459774131360228	2.63710576587353	4.17373375439351	1.44052365916058	0.584091679029941	3.63416111447608	0.885716841640029	1.00111624461274	0	3.32571928379527	1.90398308501427	0.457206604806613	1.07657285949056	1.93013676949149	1.66309839666227	0.821654541099776	1.79312694442203
Ace2	0.498278944525609	0.612463634971674	1.0848146024724	0	2.03227826929557	0.49338834942355	0.446642521171972	0.438935125827338	0.850547348482432	0.509468990660414	0.618742961798809	0.705499225361851	0	0	0	0.527421153174706	0	0	0.584091679029941	0	0.442858420820014	0.500558122306372	0.484314740651878	1.10857309459842	0	0	1.61485928923583	0.965068384745743	0	0	0
Ace3	0	0	0	0	0	0	0	0	0.425273674241216	0	0	0	0	0.487996744085723	0.459774131360228	0	0	0	0	0	0	0	0	0	0	0	0	0	1.10873226444151	0.410827270549888	0
Acer1	0	0.612463634971674	0	0.569758040852791	0.406455653859114	0	0	0	0.425273674241216	0	0	0	0	0.487996744085723	0	0.527421153174706	0	0	0	0	0	0.500558122306372	0	0.554286547299211	0	0.457206604806613	0.538286429745278	0.482534192372871	0.554366132220757	0.410827270549888	0
Acer2	1.49483683357683	4.89970907977339	4.3392584098896	1.70927412255837	7.31620176946404	14.3082621332829	0.446642521171972	1.31680537748201	4.67801041665338	4.07575192528332	0.618742961798809	0.705499225361851	6.98572372097749	2.43998372042862	2.29887065680114	1.05484230634941	1.56515015789757	3.36122187137468	1.16818335805988	4.84554815263477	4.42858420820014	0.500558122306372	4.84314740651878	4.43429237839369	2.85597462752141	1.82882641922645	1.61485928923583	2.89520515423723	1.66309839666227	2.87579089384922	1.79312694442203
Ache	1.49483683357683	0	0.5424073012362	1.13951608170558	0.812911307718227	0.49338834942355	0	0.877870251654676	0.850547348482432	1.52840697198124	0	2.11649767608555	0	0.487996744085723	0.459774131360228	0	1.04343343859838	0.480174553053526	0.584091679029941	0	1.32857526246004	0.500558122306372	0.968629481303756	1.66285964189763	0	0	1.07657285949056	0.482534192372871	0.554366132220757	0.821654541099776	4.18396287031807
Acin1	20.42943672555	36.7478180983004	37.968511086534	29.0576600834923	35.768097539602	24.6694174711775	30.8183339608661	22.8246265430216	20.8384100378196	20.888228617077	36.5058347461298	31.7474651412833	29.2130264695422	34.6477688300864	30.8048668011353	30.0630057309582	22.9555356491643	32.1716950545862	18.6909337289581	24.8334342822532	23.9143547242808	18.0200924030294	24.2157370325939	29.9314735541574	31.4157209027355	27.8896028932034	19.37831147083	42.4630089288127	29.9357711399209	27.5254271268425	29.2877400922265
Ackr2	1.49483683357683	0.612463634971674	0.5424073012362	0	0	0	1.33992756351592	0.877870251654676	0.850547348482432	1.01893798132083	1.85622888539643	0.705499225361851	0	0.975993488171447	0.919548262720456	1.58226345952412	1.04343343859838	1.44052365916058	0.584091679029941	0	0.442858420820014	0.500558122306372	0	0	0	0.457206604806613	1.07657285949056	0	1.66309839666227	0.410827270549888	0.59770898147401
Ackr3	83.7108626803022	89.4196907058643	99.2605361262247	64.3826586163654	49.1811341169527	42.4313980504253	100.941209784866	76.3747118939568	58.6877670452878	82.0245074963267	93.4301872316202	105.119384578916	94.6248031296042	60.023599522544	104.828501950132	102.319703715893	77.2140744562799	105.158227118722	65.4182680513534	72.0775287704422	67.3144799646422	100.612182583581	45.0412708806247	89.7944206624722	88.0592176819101	76.3535030027044	79.6663916023011	70.4499920864393	130.276041071878	51.7642360892859	76.5067496286733
Acly	5.9793473343073	10.4118817945185	9.76333142225161	7.40685453108628	9.75493569261872	8.8809902896239	5.80635277523564	5.70615663575539	14.4593049242013	13.2461937571708	11.1373733123786	9.17148992970406	4.44546054971295	7.31995116128585	13.7932239408068	8.4387384507953	11.9994845438813	14.4052365916058	6.42500846932935	10.9024833434282	11.5143189413204	9.01004620151469	9.68629481303756	8.31429820948817	9.0439196538178	8.68692549132565	5.38286429745277	13.0284231940675	11.6416887766359	13.9681271986962	5.9770898147401
Aco1	10.4638578350378	15.3115908742918	11.3905533259602	11.3951608170558	19.1034157313783	17.7619805792478	12.0593480716432	11.4123132715108	14.4593049242013	13.2461937571708	15.4685740449702	8.46599070434221	10.1610526850582	19.0318730193432	11.0345791526455	10.5484230634941	8.34746750878701	12.0043638263381	14.0182002967186	12.1138703815869	14.1714694662405	7.50837183459557	15.0137569602082	6.09715202029132	10.4719069675785	6.40089246729258	6.99772358668861	13.5109573864404	9.97859037997363	18.8980544452949	12.5518886109542
Aco2	1906.41524175498	2165.05894962487	1719.43114491876	1962.24669269701	1855.87651552071	1692.32203852278	1707.06771591928	2002.42204402432	2125.5178238576	2038.89490062298	2134.66321820589	1981.04182481608	1966.79876035157	1910.99524983969	2005.07498686195	1909.79199564561	1826.00851754716	1954.7906054809	2143.61646203988	2135.06965475469	1886.13401427244	1842.55444820975	1702.850628132	1657.31677642464	1879.70730068034	1638.17126502209	1761.81148455629	1760.76726796861	1890.942877005	1998.26384395466	1942.55418979053
Acod1	0.498278944525609	4.28724544480171	4.3392584098896	3.41854824511675	0.406455653859114	0	0.893285042343944	0.877870251654676	0.425273674241216	1.52840697198124	1.85622888539643	2.8219969014474	5.08052634252909	0.487996744085723	1.37932239408068	1.58226345952412	1.04343343859838	2.88104731832116	2.33636671611976	0	0	3.00334873383823	0	4.43429237839369	2.85597462752141	4.11485944325952	1.07657285949056	0	2.77183066110379	0.410827270549888	0.59770898147401
Acot1	0.498278944525609	1.22492726994335	0.5424073012362	0	0	3.45371844596485	1.33992756351592	0.438935125827338	0	1.01893798132083	1.23748592359762	0.705499225361851	1.27013158563227	0.487996744085723	2.29887065680114	2.10968461269882	0.521716719299188	0.480174553053526	1.16818335805988	0.605693519079346	1.32857526246004	1.00111624461274	0	0.554286547299211	0	0	0	0.482534192372871	1.10873226444151	0.410827270549888	2.39083592589604
Acot11	0	0	0.5424073012362	0.569758040852791	0.406455653859114	0.49338834942355	0.446642521171972	0.438935125827338	0	1.01893798132083	1.85622888539643	0.705499225361851	0.635065792816136	0.487996744085723	0.919548262720456	0.527421153174706	0.521716719299188	0	0.584091679029941	2.42277407631738	0.442858420820014	0.500558122306372	0.968629481303756	0	0	0.914413209613226	0.538286429745278	0	0	0	0.59770898147401
Acot13	422.04226601319	469.759608023274	434.468248290197	448.399578151147	521.076148247384	435.661912540994	386.792423334928	479.75609252928	500.972388256152	494.184920940602	446.732418418741	486.794465499677	455.342173449169	470.916858042723	436.325650660856	465.185457100091	446.589511720105	424.95447945237	487.71655199	493.640218049667	486.258546060376	499.056447939452	459.13037413798	405.737752623023	488.371661306161	406.456671673079	416.095410193099	484.946863334736	423.535725016659	487.241142872167	457.845079809092
Acot2	45.3433839518304	53.2843362425356	64.0040615458717	48.99919151334	46.3359445399389	92.2636213422038	62.5299529640761	39.0652261986331	45.0790094695689	52.9847750286831	51.3556658293012	59.9674341557573	52.7104608037393	44.8957004558866	53.3337992377864	42.1936922539765	40.1721873860375	32.1716950545862	33.2932257047066	37.5529981829194	23.9143547242808	38.0424172952842	22.7627928106383	42.12577759474	38.555657471539	34.290495360496	33.9120450739525	22.1965728491521	31.0445034043624	42.3152088666385	38.8510837958107
Acot3	4.48451050073048	1.83739090491502	2.712036506181	0.569758040852791	5.28392350016848	4.44049514481195	2.67985512703183	1.75574050330935	4.67801041665338	2.54734495330207	3.09371480899405	3.52749612680925	1.90519737844841	5.36796418494296	1.37932239408068	1.05484230634941	3.65201703509432	1.44052365916058	2.9204583951497	4.84554815263477	4.42858420820014	3.5039068561446	3.39020318456315	2.77143273649606	1.90398308501427	0.914413209613226	2.15314571898111	2.41267096186436	0.554366132220757	2.46496362329933	2.39083592589604
Acot4	0	0	0	0	0	1.48016504827065	0	0	0	0	1.23748592359762	0.705499225361851	0	0	0.459774131360228	0	0.521716719299188	0	0.584091679029941	0	0	0	0.968629481303756	0	0	0	0	0	0.554366132220757	0	1.79312694442203
Acot5	0.498278944525609	0	0	0	0.406455653859114	0	0	0	0	0	0	0	0	0.487996744085723	0	0	0	0	0	0.605693519079346	0	0	0	0	0	0	0	0	0	0	0
Acot7	13.951810446717	22.6611544939519	23.3235139531566	19.3717733889949	26.4196175008424	51.8057766894727	16.079130762191	13.6069889006475	33.5966202650561	21.3976976077374	21.6560036629583	15.5209829579607	18.4169079916679	31.2317916214863	26.207125487533	18.4597403611147	17.2166517368732	18.246633016034	19.275025407988	26.0448213204119	35.4286736656011	19.5217667699485	20.8255338480308	23.2800349865669	15.7078604513678	20.5742972162976	11.3040150246508	29.917119927118	11.6416887766359	22.5954998802438	28.6900311107525
Acot8	11.460415724089	7.96202725463176	5.42407301236201	11.3951608170558	15.4453148466463	10.8545436873181	12.5059905928152	10.9733781456834	6.80437878785946	9.17044183188746	12.3748592359762	9.87698915506591	6.98572372097749	12.6879153462288	9.65525675856479	10.5484230634941	8.34746750878701	8.16296740190994	7.59319182738923	10.9024833434282	12.4000357829604	2.50279061153186	9.68629481303756	10.531444398685	10.4719069675785	6.40089246729258	8.61258287592444	17.8537651177962	17.1853500988435	10.6815090342971	7.17250777768812
Acot9	71.7521680116876	75.9454907364875	75.9370221730681	69.5104809840405	66.6587272328946	65.1272621239086	70.5695183451716	72.8632308873381	76.1239876891777	69.7972517204768	84.1490428046381	85.3654062687839	83.8286846517299	65.3915637074869	99.3112123738092	82.2776998952542	81.9095249299726	85.4710704435276	88.197843533521	69.6547546941248	78.3859404851425	82.5920901805513	61.9922868034404	75.3829704326927	73.3033487730495	57.6080322056332	73.2069544453577	81.5482785110153	97.0140731386326	69.4298087229311	62.1617340732971
Acox1	1.99311577810243	4.89970907977339	4.3392584098896	6.83709649023349	4.06455653859114	7.8942135907768	3.1264976482038	4.38935125827338	5.52855776513581	4.58522091594373	3.09371480899405	6.34949302825665	6.98572372097749	0.487996744085723	5.51728957632274	3.69194807222294	4.6954504736927	2.88104731832116	3.50455007417964	4.23985463355542	3.54286736656011	2.50279061153186	2.90588844391127	4.9885789256929	5.71194925504282	5.48647925767936	1.61485928923583	6.27294450084733	5.54366132220757	5.75158178769844	3.58625388884406
Acox3	0	0	0	0	0	0.49338834942355	0	0	0.425273674241216	0	0	0.705499225361851	0	0.975993488171447	0	0	0	0.960349106107052	0.584091679029941	0	0.442858420820014	0	0.484314740651878	0	0.475995771253568	0.457206604806613	0.538286429745278	0	0	0.410827270549888	0
Acoxl	0.498278944525609	1.22492726994335	1.6272219037086	0	0.406455653859114	0	0.446642521171972	0	0	0.509468990660414	0.618742961798809	0	0.635065792816136	0	0.459774131360228	1.05484230634941	0	0	0	0	0	0.500558122306372	0	1.66285964189763	0.475995771253568	0	0.538286429745278	0.482534192372871	0.554366132220757	0	0
Acp1	152.473357024836	189.251263206247	156.755710057262	166.369347929015	183.717955544319	158.377660164959	146.498746944407	157.577710172014	176.488574810105	163.539546001993	174.485515227264	174.963807889739	162.576842960931	160.062932060117	162.30026837016	170.35703247543	168.514500333638	167.580919015681	170.554770276743	162.931556632344	182.457669377846	171.190877828779	175.806250856632	145.777361939692	165.646528396242	160.022311682315	157.717923915366	172.264706677115	148.570123435163	164.330908219955	167.956223794197
Acp2	8.47074205693534	5.51217271474506	11.9329606271964	6.83709649023349	13.4130365773507	16.2818155309771	8.93285042343944	7.46189713906474	14.8845785984426	4.07575192528332	5.56868665618929	9.17148992970406	5.08052634252909	14.6399023225717	5.97706370768296	7.91131729762059	5.73888391229107	6.24226918969584	5.84091679029941	14.5366444579043	13.7286110454204	8.00892995690195	11.1392390349932	9.9771578513858	6.66394079754995	10.9729585153587	4.30629143796222	10.6157522322032	6.65239358664909	12.3248181164966	7.17250777768812
Acp3	0	0	0	0	0	0	0	0.438935125827338	0	0	0	0	0	0.487996744085723	0	0	0	0	0	0.605693519079346	0	0	0	0.554286547299211	0	0	0	0	0	0	0
Acp5	0	2.44985453988669	6.50888761483441	1.70927412255837	2.84518957701379	5.9206601930826	2.23321260585986	1.31680537748201	4.67801041665338	1.52840697198124	0.618742961798809	2.11649767608555	1.90519737844841	0.975993488171447	2.75864478816137	2.63710576587353	4.6954504736927	2.40087276526763	2.9204583951497	6.05693519079346	2.65715052492009	0.500558122306372	0	1.10857309459842	0.951991542507136	1.82882641922645	0.538286429745278	4.82534192372871	0.554366132220757	1.23248181164966	1.79312694442203
Acp6	6.47762627883291	6.73709998468841	5.96648031359821	3.98830628596954	11.3807583080552	13.8148737838594	4.46642521171972	4.82828638410072	8.93074715906554	7.1325658692458	4.94994369439048	8.46599070434221	6.98572372097749	9.27193813762875	7.81616023312388	10.0210019103194	4.6954504736927	7.20261829580289	2.9204583951497	8.47970926711084	9.74288525804032	9.51060432382106	13.0764979976007	7.20572511488974	2.37997885626784	8.22971888651903	8.07429644617916	9.16814965508456	8.86985811553212	9.85985449319732	6.57479879621411
Acr	0	0	0	0	0	0	0	0	0	0	0	0	0	0	0	0.527421153174706	0	0	0	0	0	0	0	0	0	0	0	0.482534192372871	0	0	0.59770898147401
Acrbp	0.498278944525609	0	2.1696292049448	0	0.406455653859114	0	0.446642521171972	0.438935125827338	0	0	1.85622888539643	0.705499225361851	0	0.975993488171447	0.919548262720456	1.05484230634941	0.521716719299188	0	0	1.21138703815869	0.442858420820014	0.500558122306372	1.93725896260751	0.554286547299211	0	0.914413209613226	0.538286429745278	0.965068384745743	0.554366132220757	1.23248181164966	0
Acsbg1	0	0	0	0.569758040852791	0.812911307718227	0	0	0	0	0	0	0	0	0.487996744085723	0	0	1.04343343859838	0	0	0	0	0	0	0	0	0	0	0	0	0.410827270549888	0
Acsf2	25.9105051153316	74.1080998315725	67.2585053532889	27.9181440017868	38.2068314627567	44.4049514481195	38.4112568207896	31.164393933741	33.5966202650561	40.7575192528332	37.7433206697274	41.6244542963492	24.7675659198293	44.8957004558866	51.4947027123455	26.3710576587353	32.8681533158489	42.7355352217638	37.3818674579162	37.5529981829194	31.885806299041	42.5474403960416	36.3236055488908	54.3200816353227	28.5597462752141	32.0044623364629	37.1417636524241	42.9455431211856	24.9464759499341	61.2132633119333	31.6785760181225
Acsl1	211.270272478858	235.186035829123	248.42254396618	211.949991197238	287.770602932252	373.988368863051	281.384788338342	234.391357191798	290.461919506751	238.940956619734	254.303357299311	255.39071958099	208.936645836509	274.742166920262	342.99150199473	242.08630930719	218.077588667061	226.642389041264	226.627571463617	283.464566929134	268.372203016929	202.225481411774	220.847521737256	302.08616827807	214.198097064106	201.628112719716	235.769456228432	268.289010959317	186.267020426174	315.926171052864	234.899629719286
Acsl3	0.996557889051217	3.06231817485837	1.6272219037086	2.84879020426396	4.87746784630936	3.45371844596485	3.1264976482038	0.877870251654676	3.82746306817094	2.03787596264166	4.94994369439048	4.2329953521711	1.27013158563227	5.36796418494296	0.459774131360228	2.63710576587353	1.04343343859838	4.32157097748173	1.16818335805988	7.26832222895215	3.1000089457401	0.500558122306372	3.87451792521502	3.88000583109448	1.90398308501427	3.6576528384529	1.07657285949056	3.86027353898297	2.21746452888303	5.34075451714855	8.36792574063614
Acsl4	10.9621367795634	17.1489817792069	20.6114774469756	17.6624992664365	5.69037915402759	8.38760194020035	21.4388410162547	11.4123132715108	3.82746306817094	15.7935387104729	12.993602197775	4.2329953521711	9.52598689224204	1.95198697634289	24.3680289620921	19.5145826674641	14.6080681403773	23.0483785465692	15.7704753338084	1.21138703815869	4.42858420820014	12.0133949353529	4.84314740651878	14.9657367770787	8.56792388256423	12.8017849345852	10.2274421651603	6.7554786932202	22.1746452888303	4.10827270549888	13.7473065739022
Acsl5	15.4466472802939	11.6368090644618	13.0177752296688	7.97661257193907	5.69037915402759	5.42727184365905	10.7194205081273	10.9733781456834	4.25273674241216	11.2083177945291	17.9435458921655	16.9319814086844	8.8909210994259	4.39197069677151	13.7932239408068	12.6581076761929	8.34746750878701	12.0043638263381	11.0977419015689	8.47970926711084	7.08573473312023	13.0145111799657	4.84314740651878	6.65143856759053	8.56792388256423	8.22971888651903	17.2251657518489	7.72054707796594	10.5329565121944	11.092336304847	14.3450155553762
Acsl6	9.46729994598656	9.1869545245751	10.3057387234878	19.9415314298477	10.9743026541961	11.8413203861652	5.80635277523564	11.8512483973381	9.78129450754797	5.09468990660414	10.5186303505798	11.2879876057896	6.35065792816136	7.31995116128585	12.8736756780864	6.32905383809647	9.91261766668458	13.9250620385523	9.34546686447905	12.7195639006663	8.41430999558027	9.01004620151469	11.1392390349932	9.42287130408659	11.8998942813392	10.5157519105521	8.07429644617916	11.5808206169489	10.5329565121944	9.44902722264743	11.9541796294802
Acsm1	0	0	0	0	0	0.49338834942355	0	0	0	0	0.618742961798809	0.705499225361851	0	0	0	0	0	0	0	0	0	0	0	0	0	0	0.538286429745278	0	0	0	0
Acsm2	0	0	0	0	0	0.986776698847099	0	0.438935125827338	0	0	0	0	0	0	0	0	0	0	0	0	0	0	0	0.554286547299211	0	0	0	0	0.554366132220757	0	0
Acsm3	0	0	0	0	0	0	0	0	0	0	0.618742961798809	0	0	0	0.459774131360228	0	0	0	0	0	0	0	0	0	0	0.457206604806613	0	0.482534192372871	0.554366132220757	0.821654541099776	0.59770898147401
Acsm5	0	0	0	0	0	0	0	0	0	0	0	0	0	0	0	0.527421153174706	0	0	0	0	0	0.500558122306372	0	0.554286547299211	0	0	0	0	0	0	0.59770898147401
Acss1	82.2160258467254	90.032154340836	87.3275754990283	52.4177397584568	99.9880908493419	66.6074271721792	84.8620790226747	71.5464255098561	98.2382187497209	83.552914468308	83.5302998428393	94.536896198488	63.5065792816136	88.8154074236017	111.725113920535	75.421224903983	52.693388649218	53.2993753889414	87.0296601754611	107.207752877044	83.7002415349827	67.5753465113602	70.7099521351742	83.1429820948817	58.0714840929353	59.4368586248597	63.5177987099427	77.2054707796594	70.4044987920362	97.7768903908734	81.8861304619394
Acss2	15.4466472802939	18.3739090491502	32.544438074172	12.5346768987614	15.8517705005054	15.7884271815536	15.1858457198471	12.7291186489928	16.5856732954074	13.2461937571708	14.2310881213726	19.04847908477	13.971447441955	12.6879153462288	30.8048668011353	24.2613730460365	12.5212012631805	21.6078548874087	12.8500169386587	11.5081768625076	10.6286020996803	19.5217667699485	15.0137569602082	16.6285964189763	13.3278815950999	16.4594377730381	15.0720200328678	20.2664360796606	23.2833775532718	19.7197089863946	16.7358514812723
Acss3	0.996557889051217	0	0.5424073012362	0	0	0	0.446642521171972	0.877870251654676	0	0	0.618742961798809	0	0	0.487996744085723	0	0.527421153174706	0	0.480174553053526	0	1.21138703815869	0	0	0	0.554286547299211	0	0.457206604806613	0	0	0	0	0
Acta1	5156.68879689552	4414.63788087582	2517.85469233844	3387.21155286984	2638.71010485337	3189.26229067383	3378.85067266597	4089.55856733331	2493.80482575049	2912.63421960559	6089.04948706208	2350.72341890569	4810.62338058223	3951.79763360619	4291.07196798501	3902.38911233965	4223.81855944623	2920.9018062246	4380.68759272455	3399.15202907329	3415.76699978477	3794.2305670823	3479.80141158374	5090.01336384865	3054.9408599054	2706.66310045515	3909.57433923995	2190.22269918046	3275.74947529246	3687.5855804558	3065.05165699872
Acta2	1.49483683357683	2.44985453988669	3.7968511086534	2.27903216341116	3.25164523087291	1.9735533976942	4.91306773289169	0.438935125827338	3.82746306817094	2.54734495330207	1.23748592359762	2.8219969014474	1.90519737844841	3.41597720860006	0.459774131360228	2.10968461269882	2.60858359649594	3.36122187137468	3.50455007417964	4.23985463355542	2.65715052492009	1.50167436691911	3.87451792521502	3.88000583109448	0.475995771253568	1.37161981441984	2.69143214872639	4.34280773135584	3.32619679332454	0.821654541099776	3.58625388884406
Actb	114.105878296364	71.6582452916858	146.449971333774	97.4286249858273	112.588216118974	98.1842815352864	130.866258703388	97.443597933669	79.1009034088662	102.912736113404	63.7305250652774	96.6533938745735	81.2884214804654	135.175098111745	123.219467204541	111.285863319863	89.2135590001612	101.316830694294	88.781935212551	95.6995760145366	117.357481517304	97.1082757274361	96.3786333897237	146.331648486992	89.4872049956708	90.0697011469028	118.961300973706	145.242791904234	85.9267504942174	133.929690199264	128.507431016912
Actbl2	0	0	0.5424073012362	0.569758040852791	0.406455653859114	0	0.446642521171972	0	0.425273674241216	0	0.618742961798809	0	0	0	0.459774131360228	1.05484230634941	0	0	0	0	0.885716841640029	1.00111624461274	0	0	0	0	0	0.482534192372871	0	0.410827270549888	0
Actc1	13248.7388559914	10163.2215587199	12712.3999190728	11150.1648594891	15279.4809398718	10245.7024641294	13427.8607565142	11858.7102944772	14289.6207281791	11413.1243287746	10462.9434840179	13262.6799375774	12337.4231570391	16729.9923774909	14447.0227556011	12513.0668590699	11534.6349469858	12845.1494687349	11114.6805602607	14980.0121138704	14616.0993207438	12147.0439540087	14216.0905823546	13563.3918124117	14012.3635141625	11218.4784621399	12067.3051820296	16084.3122343649	7426.84307336149	16839.3989925694	10607.5412942193
Actg1	493.794434024878	373.602817332721	539.152857428783	501.956833991309	535.708551786312	384.349524200945	787.877407347359	475.805676396834	465.24939961989	478.391382230129	387.951837047854	375.325587892505	515.038357973886	633.907770567355	599.085693162377	551.155105067568	556.150022772935	567.086147156214	417.041458827378	489.400363416111	612.03033757326	408.455427801999	469.30098369167	615.812354049424	381.272612774108	491.497100167109	557.664741216107	735.382109176256	445.156004173268	654.037014715422	541.524337215453
Actg2	13.951810446717	18.3739090491502	11.3905533259602	12.5346768987614	20.7292383468148	8.8809902896239	13.3992756351592	7.02296201323741	8.0801998105831	24.9639805423603	11.7561162741774	13.4044852818752	13.3363816491389	11.7119218580574	9.65525675856479	16.3500557484159	14.6080681403773	14.4052365916058	9.34546686447905	12.7195639006663	19.4857705160806	6.50725558998283	10.6549242943413	13.8571636824803	11.8998942813392	6.8580990720992	23.6846029087922	12.5458890016947	8.31549198331136	12.3248181164966	11.9541796294802
Actl6a	6.47762627883291	3.67478180983004	7.59370221730681	9.11612865364466	9.34848003875961	4.9338834942355	5.80635277523564	2.63361075496403	6.37910511361824	3.05681394396249	7.42491554158571	6.34949302825665	3.17532896408068	5.85596092902868	7.35638610176365	8.4387384507953	7.82575078948782	4.32157097748173	5.84091679029941	9.08540278619019	3.98572578738013	3.5039068561446	6.29609162847441	8.31429820948817	7.61593234005709	7.31530567690581	3.22971857847166	6.7554786932202	4.43492905776606	6.9840635993481	4.18396287031807
Actl7a	0	1.22492726994335	0.5424073012362	0	0	0	0	0.438935125827338	0	0	0	0	0.635065792816136	0	0	0.527421153174706	0	0	0	0	0	0	0	0.554286547299211	0	0	0	0	0.554366132220757	0	0
Actn1	0.498278944525609	0.612463634971674	2.1696292049448	1.13951608170558	0	0	1.33992756351592	1.31680537748201	0	2.03787596264166	1.23748592359762	1.4109984507237	0	0.487996744085723	1.37932239408068	0	2.08686687719675	0.480174553053526	0.584091679029941	0.605693519079346	1.77143368328006	1.00111624461274	0.484314740651878	0	0.951991542507136	1.37161981441984	1.07657285949056	1.44760257711861	1.10873226444151	2.46496362329933	0
Actn2	1260.14745070526	1159.39366100138	1373.37528673006	1060.8894720679	1303.90973758004	1292.18408714028	1163.95041017416	1138.59771639611	1212.45524526171	1248.19902711802	1177.46785630313	1245.91163198903	1231.39257227049	1337.11107879488	1366.4487184026	1143.97648123594	1252.12012631805	1199.47603352771	1167.01517470182	1297.39551786796	1341.41815666382	1190.82777296686	1252.92223406641	1219.43040405826	1259.00881496569	1133.41517331559	1378.55154657766	1233.35739570506	1128.68944520146	1347.92427467418	1249.21177128068
Actn4	13.951810446717	13.4741999693768	17.8994409407946	14.8137090621726	30.0777183855744	19.735533976942	20.5455559739107	13.1680537748201	17.0109469696486	15.2840697198124	18.5622888539643	14.109984507237	17.7818421988518	21.9598534838576	17.0116428603284	13.1855288293677	13.5646347017789	11.0440147202311	17.5227503708982	30.2846759539673	25.2429299867408	17.0189761584166	22.7627928106383	19.4000291554724	17.611843536382	15.0878179586182	12.3805878841414	32.8123250813553	9.97859037997363	28.7579089384922	25.1037772219084
Actr10	92.1816047372376	81.4576634512326	121.499235476909	100.277415190091	104.865558695651	80.4223009560386	109.874060208305	103.149754569424	92.2843873103439	79.4771625430246	108.89876127659	120.640367536876	97.1650663008688	114.191238116059	110.805565657815	112.868126779387	105.908494017735	114.281543626739	85.2773851383713	96.9109630526953	112.043180467464	117.130600619691	88.1452827986418	83.1429820948817	85.6792388256423	91.8985275661292	90.9704066269519	108.087659091523	113.645057105255	104.760953990221	94.4380190728936
Actr1a	86.2022574029303	87.5822998009493	92.7516485113903	84.3241900462131	105.27201434951	99.664446583557	79.949011289783	96.5657276820143	105.893144886063	84.5718524496288	86.0052716900345	79.7214124658891	93.9897373367881	120.535195789174	95.1732451915672	95.9906498777965	81.9095249299726	80.6693249129924	85.8614768174013	115.081768625076	108.500313100904	90.1004620151469	99.284521833635	89.7944206624722	84.7272472831351	104.700312500714	92.5852659161877	119.185945516099	93.1335102130872	102.706817637472	106.989907683848
Actr1b	50.8244523416121	63.0837544020824	49.3590644124942	39.3133048188426	44.7101219245025	38.4842912550369	47.790749765401	35.9926803178417	50.6075672347047	47.890085122079	50.1181799057036	43.0354527470729	38.1039475689681	40.0157330150293	57.4717664200285	48.522746092073	51.6499552106196	46.576931646192	48.4796093594851	45.4270139309509	42.0715499779014	31.034603582995	39.713808733454	47.6686430677322	46.1715898115961	42.9774208518216	45.7543465283486	41.0154063516941	47.6754873709851	54.6400269831351	31.6785760181225
Actr2	54.3124049532913	33.0730362884704	46.104620605077	40.4528209005482	44.7101219245025	27.6297475677188	38.8578993419616	39.5041613244604	39.9757253786743	32.0965464116061	38.980806593325	23.2814744369411	32.3883554336229	46.8476874322295	44.1383166105819	49.5775883984224	41.7373375439351	36.9734405851215	34.4614090627665	26.6505148394912	42.0715499779014	47.0524634967989	31.4804581423721	41.5714910474408	38.555657471539	37.9481481989489	38.2183365119147	43.4280773135584	32.7076018010247	35.3311452672904	32.8739939810706
Actr3	33.3846892832158	38.5852090032154	41.2229548939512	25.6391118383756	31.7035410010109	21.7090873746362	43.3243245536813	36.8705505694964	21.688957386302	35.1533603555686	34.6496058607333	25.3979721130266	24.7675659198293	22.4478502279433	42.7589942165012	25.3162153523859	33.3898700351481	35.5329169259609	44.9750592853054	24.2277407631738	31.885806299041	27.0301386045441	18.8882748854232	44.8972103312361	28.0837505039605	28.8040161028166	29.6057536359903	21.7140386567792	27.7183066110379	34.5094907261906	57.380062221505
Actr3b	0.498278944525609	0	0	0	1.62582261543645	3.45371844596485	0.893285042343944	1.31680537748201	0.850547348482432	1.01893798132083	0.618742961798809	1.4109984507237	0	1.46399023225717	1.83909652544091	1.05484230634941	1.04343343859838	0.480174553053526	1.16818335805988	1.21138703815869	1.77143368328006	0	2.42157370325939	1.66285964189763	0.475995771253568	0	1.61485928923583	1.44760257711861	0.554366132220757	2.05413635274944	2.39083592589604
Actr5	0	1.22492726994335	1.6272219037086	0.569758040852791	0.406455653859114	1.48016504827065	1.78657008468789	0.438935125827338	0.425273674241216	0.509468990660414	3.71245777079286	0.705499225361851	1.27013158563227	0.487996744085723	1.83909652544091	1.05484230634941	1.04343343859838	0	0.584091679029941	3.02846759539673	0.885716841640029	2.00223248922549	1.45294422195563	0	0.951991542507136	0.457206604806613	1.07657285949056	1.44760257711861	2.21746452888303	2.05413635274944	1.19541796294802
Actr6	25.9105051153316	39.8101362731588	26.5779577605738	21.6508055524061	28.8583514239971	23.1892524229068	19.6522709315668	28.9697183046043	26.3669678029554	25.4734495330207	25.3684614337512	43.0354527470729	16.5117106132195	18.5438762752575	22.9887065680114	25.3162153523859	18.2600851754716	23.0483785465692	30.9568589885869	24.2277407631738	27.0143636700209	31.034603582995	16.4667011821638	16.6285964189763	29.5117378177212	22.8603302403307	27.4526079170092	28.4695173499994	32.7076018010247	29.9903907501418	28.6900311107525
Actr8	4.48451050073048	6.12463634971674	5.42407301236201	3.98830628596954	5.28392350016848	7.40082524135325	3.1264976482038	3.5114810066187	5.52855776513581	2.03787596264166	4.33120073259167	12.6989860565133	3.81039475689681	10.7359283698859	7.35638610176365	5.80163268492177	6.26060063159026	7.68279284885642	5.84091679029941	9.69109630526953	7.08573473312023	7.0078137122892	1.93725896260751	3.88000583109448	5.71194925504282	1.37161981441984	2.69143214872639	2.89520515423723	3.32619679332454	8.21654541099776	7.17250777768812
Actrt3	0	0	0	0	0	0.49338834942355	0	0	0	0	0	0	0	0	0	0	0	0	0	0	0	0	0	0	0	0	0	0	0	0	0.59770898147401
Acvr1	0	0.612463634971674	0.5424073012362	0	1.62582261543645	0.49338834942355	1.33992756351592	0	0	0.509468990660414	0.618742961798809	0.705499225361851	0	0	0	0	0	0.480174553053526	0	1.21138703815869	0.442858420820014	0.500558122306372	1.45294422195563	0.554286547299211	0	0.914413209613226	0	1.44760257711861	0.554366132220757	0.821654541099776	0
Acvr1b	0.996557889051217	1.22492726994335	0.5424073012362	1.70927412255837	0.406455653859114	0	0	0	0.425273674241216	2.03787596264166	0	0	0	0	0.459774131360228	0	1.04343343859838	0.480174553053526	0	0	0	0	0.484314740651878	2.21714618919684	0	0.914413209613226	0	0.482534192372871	0.554366132220757	0	0
Acvr2a	0.498278944525609	1.22492726994335	1.6272219037086	1.13951608170558	0.406455653859114	0.49338834942355	0	0.438935125827338	2.5516420454473	2.03787596264166	1.85622888539643	1.4109984507237	3.17532896408068	0.975993488171447	0.919548262720456	0.527421153174706	2.60858359649594	0.960349106107052	0.584091679029941	0.605693519079346	1.32857526246004	1.50167436691911	0	0.554286547299211	0.475995771253568	1.82882641922645	1.07657285949056	1.44760257711861	2.21746452888303	1.64330908219955	0
Acvr2b	0.996557889051217	0	0.5424073012362	1.70927412255837	0.812911307718227	1.48016504827065	0	0	0	0	0	1.4109984507237	0	0	0	0	0	0	0	0	0.885716841640029	0.500558122306372	0.484314740651878	0	0	0	0.538286429745278	0	0	0	0
Acvrl1	6.47762627883291	6.12463634971674	1.0848146024724	3.41854824511675	6.90974611560493	12.8280970850123	2.67985512703183	0	6.37910511361824	5.60415889726456	1.85622888539643	0.705499225361851	1.90519737844841	8.78394139354302	3.67819305088182	5.27421153174706	1.56515015789757	1.9206982122141	5.25682511126946	10.9024833434282	4.87144262902016	3.00334873383823	4.3588326658669	3.32571928379527	2.85597462752141	2.74323962883968	3.22971857847166	5.79041030847446	3.32619679332454	4.10827270549888	5.9770898147401
Acy1	30.3950156160621	37.3602817332721	33.6292526766444	26.2088698792284	31.7035410010109	30.5900776642601	31.264976482038	34.6758749403597	30.1944308711263	35.662829346229	43.9307502877155	33.8639628173688	30.4831580551745	52.2156516171724	29.4255444070546	34.2823749563559	37.0418870702424	26.8897749709975	32.1250423466467	29.6789824348879	41.6286915570814	37.0413010506715	34.3863465862833	32.7029062906535	25.7037716476927	30.6328425220431	26.3760350575186	27.9869831576265	34.370700197687	39.8502452433392	29.8854490737005
Acy3	0.498278944525609	2.44985453988669	1.0848146024724	0.569758040852791	3.25164523087291	1.48016504827065	0.446642521171972	0.877870251654676	2.12636837120608	2.54734495330207	6.1874296179881	0.705499225361851	0.635065792816136	4.87996744085723	0	1.05484230634941	1.04343343859838	2.40087276526763	1.16818335805988	0.605693519079346	5.75715947066019	0.500558122306372	1.93725896260751	0	0.475995771253568	0.914413209613226	1.07657285949056	2.89520515423723	1.66309839666227	2.87579089384922	0
Acyp1	46.8382207854072	50.2220180676772	55.3255447260925	51.2782236767512	63.4070820020217	51.8057766894727	44.6642521171972	46.5271233376978	72.2965246210067	51.9658370473623	40.2182925169226	40.9189550709873	34.2935528120713	59.5356027784583	46.8969613987433	44.3033768666753	42.2590542632343	38.8941387973356	41.4705092111258	61.7807389460933	70.4144889103823	54.5608353313945	48.9157888058397	44.8972103312361	49.9795559816247	54.407585971987	40.9097686606411	55.4914321228802	55.4366132220757	57.5158178769843	45.4258825920248
Acyp2	205.290925144551	173.939672331955	212.623662084591	170.927412255837	167.866185043814	181.566912587866	148.731959550267	200.593352503093	222.418131628156	190.031933516335	155.9232263733	232.814744369411	184.169079916679	192.758713913861	162.30026837016	203.584565125437	171.123083930134	189.668948456143	163.545670128383	163.537250151423	204.157731998027	210.734969490982	170.963103450113	176.817408588448	208.962143580316	169.166443778447	151.796773188168	186.258198255928	177.951528442863	143.378717421911	159.588298053561
Ada	3.98623155620487	12.2492726994335	8.67851681977921	6.2673384493807	11.3807583080552	8.8809902896239	4.01978269054775	6.58402688741007	15.3098522726838	14.2651317384916	8.66240146518333	7.05499225361851	13.3363816491389	16.5918892989146	4.59774131360228	6.85647499127118	6.78231735088945	6.72244374274936	6.42500846932935	13.3252574197456	11.5143189413204	11.0122786907402	12.5921832569488	4.43429237839369	9.51991542507136	9.60133870093888	10.2274421651603	16.4061625406776	4.98929518998682	9.03819995209754	10.1610526850582
Adad1	0	0	0	0	0	0	0	0	0	0.509468990660414	0	0	0	0	0.459774131360228	0	0	0	0	0	0.442858420820014	0	0.484314740651878	0	0	0	0	0	0	0	0
Adal	0.498278944525609	0.612463634971674	1.6272219037086	0.569758040852791	1.21936696157734	0.986776698847099	0.446642521171972	0	0.425273674241216	0	0	2.8219969014474	0	0.975993488171447	1.37932239408068	2.63710576587353	0.521716719299188	1.44052365916058	1.16818335805988	0.605693519079346	1.77143368328006	0.500558122306372	0.484314740651878	0.554286547299211	0.475995771253568	0	0.538286429745278	0.482534192372871	0.554366132220757	1.23248181164966	0
Adam10	5.48106838978169	7.34956361966008	8.67851681977921	3.41854824511675	12.1936696157734	14.3082621332829	5.80635277523564	7.46189713906474	8.93074715906554	8.66097284122704	3.09371480899405	4.2329953521711	5.71559213534522	8.78394139354302	6.89661197040342	9.49358075714471	9.91261766668458	4.80174553053526	3.50455007417964	14.5366444579043	9.74288525804032	7.50837183459557	11.1392390349932	6.09715202029132	9.51991542507136	8.68692549132565	5.38286429745277	12.5458890016947	8.31549198331136	10.6815090342971	5.9770898147401
Adam15	1.49483683357683	1.22492726994335	0.5424073012362	0.569758040852791	5.28392350016848	5.9206601930826	2.67985512703183	2.63361075496403	2.97691571968851	0	1.23748592359762	0.705499225361851	1.27013158563227	5.85596092902868	1.37932239408068	1.05484230634941	0	1.9206982122141	2.9204583951497	4.84554815263477	2.65715052492009	1.00111624461274	4.3588326658669	0.554286547299211	4.28396194128211	0.914413209613226	2.69143214872639	5.30787611610159	0.554366132220757	4.92992724659866	1.19541796294802
Adam17	46.8382207854072	67.9834634818558	55.3255447260925	59.2548362486903	26.4196175008424	23.6826407723304	52.7038174982927	45.2103179602158	17.0109469696486	47.3806161314185	53.8306376764964	45.8574496485203	34.9286186048875	17.0798860430003	49.6556061869046	45.8856403261994	51.1282384913205	61.9425173439049	62.4978096562036	26.0448213204119	20.3714873577207	51.5574865975563	16.9510159228157	38.2457717636456	43.3156151840747	48.463900109501	48.9840651068202	19.7839018872877	33.2619679332455	26.2929453151928	34.0694119440186
Adam19	12.4569736131402	9.1869545245751	10.848146024724	10.2556447353502	40.6455653859114	43.9115630986959	19.6522709315668	11.8512483973381	37.424083333227	25.4734495330207	10.5186303505798	9.87698915506591	9.52598689224204	39.0397395268579	18.8507393857693	13.7129499825424	11.4777678245821	8.64314195496347	11.6818335805988	55.7238037552998	33.6572399823211	7.50837183459557	28.5745696984608	14.9657367770787	10.9479027388321	9.60133870093888	8.61258287592444	42.4630089288127	9.97859037997363	33.6878361850908	16.7358514812723
Adam1a	0	1.22492726994335	0	0.569758040852791	0.406455653859114	0	0.893285042343944	0	0.850547348482432	0	2.47497184719524	0.705499225361851	0	1.46399023225717	0	0.527421153174706	0.521716719299188	0	0.584091679029941	0	0	1.00111624461274	1.45294422195563	1.10857309459842	0	0.914413209613226	1.07657285949056	1.44760257711861	0	1.23248181164966	0
Adam23	0.498278944525609	0	0	0.569758040852791	0	0	0	0.877870251654676	0.425273674241216	0.509468990660414	0	0	0	0	0	0	1.04343343859838	0	0	0	0.442858420820014	0	0	0	0	0.457206604806613	0	0.482534192372871	0	0.410827270549888	0
Adam30	0	0	0	0.569758040852791	0	0.49338834942355	0.893285042343944	0	0.425273674241216	0.509468990660414	0.618742961798809	0.705499225361851	0.635065792816136	1.46399023225717	0.459774131360228	0	0	0.960349106107052	0	0.605693519079346	0	1.00111624461274	0.968629481303756	0	0	0	0.538286429745278	0.482534192372871	0.554366132220757	0.410827270549888	0.59770898147401
Adam32	0	0.612463634971674	0	0	0	0	0.446642521171972	0.438935125827338	0	0.509468990660414	0.618742961798809	0	0	0	0	0	0	0.480174553053526	0	0	0	1.00111624461274	0.484314740651878	0	0	0.457206604806613	0	0	0	0	0
Adam33	0	1.22492726994335	0.5424073012362	0	0.812911307718227	0.986776698847099	0.893285042343944	0.877870251654676	0.850547348482432	1.01893798132083	0	0	0	0.975993488171447	1.83909652544091	0.527421153174706	0.521716719299188	0.960349106107052	1.16818335805988	1.21138703815869	0.885716841640029	1.50167436691911	0.968629481303756	0.554286547299211	0.951991542507136	2.28603302403307	0.538286429745278	1.93013676949149	1.10873226444151	2.46496362329933	0.59770898147401
Adam4	0	1.22492726994335	3.7968511086534	0.569758040852791	1.62582261543645	0.986776698847099	0.446642521171972	1.31680537748201	0.850547348482432	2.03787596264166	0	2.11649767608555	0.635065792816136	2.43998372042862	3.2184189195216	0.527421153174706	0.521716719299188	1.44052365916058	1.75227503708982	1.81708055723804	0	0	0	0.554286547299211	0.951991542507136	0.914413209613226	1.61485928923583	0.482534192372871	0.554366132220757	1.64330908219955	0.59770898147401
Adam4l1	0.498278944525609	0	0	0.569758040852791	0	0.49338834942355	0	0	0.425273674241216	0.509468990660414	0.618742961798809	0.705499225361851	0.635065792816136	0.487996744085723	0.459774131360228	0	1.04343343859838	0	0.584091679029941	0	0	0	0	0	0.475995771253568	0	0	0.482534192372871	0	0.821654541099776	0.59770898147401
Adam5	0	0	0	0	0	0	0	0	0	0	0	0	0	0	0	0	0	0.480174553053526	0.584091679029941	0	0	0	0	0	0	0.457206604806613	0	0	0	0.410827270549888	0.59770898147401
Adam7	0	0.612463634971674	0	0	0	0.49338834942355	0.446642521171972	0.877870251654676	0	1.01893798132083	0	0	0	0.487996744085723	0	0	0.521716719299188	0	0	1.21138703815869	0	0	0.968629481303756	0	0.475995771253568	0	0.538286429745278	0	0	0	0
Adam9	3.48795261167926	2.44985453988669	4.3392584098896	4.55806432682233	2.43873392315468	0.49338834942355	4.91306773289169	1.31680537748201	1.70109469696486	2.54734495330207	1.85622888539643	1.4109984507237	1.90519737844841	2.92798046451434	1.83909652544091	6.32905383809647	0.521716719299188	3.36122187137468	1.75227503708982	2.42277407631738	0.885716841640029	3.00334873383823	0.484314740651878	4.9885789256929	3.80796617002855	3.20044623364629	3.22971857847166	0.965068384745743	5.54366132220757	1.23248181164966	4.78167185179208
Adamdec1	0	0	0	0.569758040852791	0	0	0.446642521171972	0	0	0	0.618742961798809	0.705499225361851	0	0	0	0	0	0	0	0	0.442858420820014	0	0	0	0	0	0	0	0	0	0
Adamts1	21.4259946146012	32.4605726534987	21.696292049448	19.9415314298477	4.87746784630936	3.45371844596485	25.9052662279744	16.2405996556115	5.52855776513581	24.9639805423603	24.7497184719524	23.9869736623029	26.6727632982777	3.90397395268579	27.5864478816137	25.3162153523859	20.8686687719675	30.2509968423721	16.3545670128383	4.84554815263477	3.98572578738013	10.5117205684338	6.78040636912629	17.7371695135748	18.0878393076356	18.7454707970711	29.067467206245	7.72054707796594	22.1746452888303	6.9840635993481	27.4946131478045
Adamts10	3.98623155620487	1.22492726994335	4.3392584098896	1.70927412255837	8.53556873104139	6.9074368919297	1.78657008468789	2.63361075496403	10.2065681817892	2.03787596264166	3.09371480899405	1.4109984507237	5.08052634252909	4.39197069677151	4.13796718224205	1.05484230634941	2.60858359649594	2.40087276526763	1.16818335805988	7.26832222895215	3.98572578738013	4.00446497845097	4.84314740651878	1.66285964189763	3.80796617002855	3.6576528384529	2.69143214872639	10.1332180398303	3.32619679332454	6.16240905824832	1.19541796294802
Adamts12	10.9621367795634	15.3115908742918	18.984255543267	13.1044349396142	17.884048769801	21.7090873746362	23.2254111009425	12.2901835231655	10.6318418560304	11.2083177945291	16.087317006769	14.109984507237	15.8766448204034	18.0558795311718	29.8853185384148	17.93231920794	10.956051105283	18.7268075690875	16.9386586918683	11.5081768625076	11.9571773621404	12.5139530576593	14.0451274789045	17.1828829662755	12.3758900525928	11.4301651201653	15.610306462613	11.098286424576	26.6095743465964	16.4330908219955	16.1381424997983
Adamts14	0	0	0	0	0	0	0.893285042343944	0	0	0	0	0	0.635065792816136	0	0	0	0	0	0	0	0	0	0.484314740651878	0	0	0	0.538286429745278	0	0.554366132220757	0	0
Adamts15	8.47074205693534	5.51217271474506	5.96648031359821	9.11612865364466	4.06455653859114	3.9471067953884	17.4190583257069	5.70615663575539	2.5516420454473	11.2083177945291	9.28114442698214	7.05499225361851	5.71559213534522	2.43998372042862	8.73570849584433	7.38389614444589	6.78231735088945	6.24226918969584	7.59319182738923	3.02846759539673	1.77143368328006	5.50613934537009	1.93725896260751	6.65143856759053	4.28396194128211	6.8580990720992	6.99772358668861	3.86027353898297	7.20675971886985	2.46496362329933	11.9541796294802
Adamts16	0	0	0.5424073012362	0	0	0	0	0	0.425273674241216	0	0	0	0	0	0	0	0	0	0.584091679029941	0	0	0	0	1.10857309459842	0	0	0	0	0	0	0
Adamts18	0	0	0.5424073012362	0	0	0	0	0	0	0	0	0	0	0	0	0	0	0	0	0	0.442858420820014	0	0	0	0	0	0	0	0.554366132220757	0	0
Adamts19	1.99311577810243	1.83739090491502	1.6272219037086	2.84879020426396	2.43873392315468	2.9603300965413	1.78657008468789	2.19467562913669	3.40218939392973	3.05681394396249	3.71245777079286	2.8219969014474	1.27013158563227	3.41597720860006	0.919548262720456	2.10968461269882	1.56515015789757	2.40087276526763	0	1.21138703815869	3.98572578738013	1.00111624461274	0.484314740651878	2.77143273649606	1.90398308501427	2.74323962883968	2.69143214872639	4.34280773135584	3.32619679332454	3.28661816439911	2.39083592589604
Adamts2	8.96902100146095	3.67478180983004	9.76333142225161	3.41854824511675	4.06455653859114	3.9471067953884	2.67985512703183	3.5114810066187	9.35602083330675	4.58522091594373	6.1874296179881	7.76049147898035	4.44546054971295	5.36796418494296	5.05751544496251	4.74679037857235	6.26060063159026	7.20261829580289	4.67273343223952	6.6626287098728	4.87144262902016	5.50613934537009	4.3588326658669	2.77143273649606	2.85597462752141	2.28603302403307	4.30629143796222	8.20308127033882	1.10873226444151	8.21654541099776	7.17250777768812
Adamts3	0	0	0	0.569758040852791	0	0	0	0.438935125827338	0	1.52840697198124	0	0	0	0.487996744085723	0	0	0.521716719299188	0.480174553053526	0	0.605693519079346	0	0	0.484314740651878	0	0.475995771253568	0.457206604806613	0	0	0	0.410827270549888	0.59770898147401
Adamts4	16.9414841138707	32.4605726534987	19.5266628445032	14.2439510213198	2.43873392315468	1.9735533976942	25.9052662279744	19.3131455364029	1.27582102272365	30.5681394396249	25.98720439555	21.8704759862174	9.52598689224204	1.46399023225717	35.8623822460978	31.1178480373077	28.1727028421562	29.2906477362651	29.204583951497	1.21138703815869	1.77143368328006	13.515069302272	1.45294422195563	18.8457426081732	18.5638350788892	17.8310575874579	30.1440400657355	1.93013676949149	29.3814050077001	4.10827270549888	34.6671209254926
Adamts5	0	0	0.5424073012362	0	0.812911307718227	1.9735533976942	0.446642521171972	0.877870251654676	0.425273674241216	1.01893798132083	0	0	0.635065792816136	1.46399023225717	0.459774131360228	0	0	0.960349106107052	0.584091679029941	1.21138703815869	0.885716841640029	0	0.968629481303756	0	0.475995771253568	0.457206604806613	1.07657285949056	0.965068384745743	0.554366132220757	1.64330908219955	0
Adamts6	1.99311577810243	1.22492726994335	2.712036506181	1.13951608170558	1.21936696157734	0.986776698847099	0.893285042343944	1.31680537748201	1.70109469696486	0.509468990660414	0.618742961798809	1.4109984507237	0.635065792816136	0.487996744085723	2.29887065680114	0	1.56515015789757	0.960349106107052	1.16818335805988	0.605693519079346	0.442858420820014	1.50167436691911	0.968629481303756	3.88000583109448	2.85597462752141	0.914413209613226	1.07657285949056	0.965068384745743	1.10873226444151	1.64330908219955	1.79312694442203
Adamts7	5.9793473343073	3.06231817485837	4.8816657111258	3.41854824511675	4.87746784630936	6.9074368919297	4.46642521171972	4.82828638410072	3.40218939392973	5.60415889726456	5.56868665618929	4.93849457753295	6.35065792816136	6.34395767311441	2.75864478816137	4.74679037857235	3.65201703509432	3.36122187137468	4.67273343223952	9.08540278619019	8.41430999558027	5.00558122306372	5.81177688782254	4.9885789256929	2.37997885626784	2.74323962883968	3.22971857847166	5.79041030847446	4.98929518998682	5.75158178769844	2.39083592589604
Adamts9	18.4363209474475	29.3982544786403	14.6449971333774	14.2439510213198	5.69037915402759	8.8809902896239	30.3716914396941	19.7520806622302	6.80437878785946	18.8503526544353	23.5122325483548	15.5209829579607	13.3363816491389	5.85596092902868	32.184189195216	23.2065307396871	17.7383684561724	31.6915205015327	26.8682172353773	6.05693519079346	2.65715052492009	23.0256736260931	3.39020318456315	26.0514677230629	15.2318646801142	14.6306113538116	16.6868793221036	6.7554786932202	21.6202791566095	6.9840635993481	24.5060682404344
Adamtsl3	1.49483683357683	1.22492726994335	3.7968511086534	1.13951608170558	2.03227826929557	3.45371844596485	3.1264976482038	1.31680537748201	1.27582102272365	3.05681394396249	1.23748592359762	0	3.17532896408068	2.43998372042862	1.83909652544091	2.63710576587353	2.60858359649594	1.9206982122141	1.16818335805988	2.42277407631738	2.65715052492009	1.00111624461274	0.968629481303756	1.10857309459842	2.37997885626784	2.74323962883968	2.69143214872639	2.41267096186436	1.10873226444151	2.46496362329933	1.79312694442203
Adamtsl4	13.4535315021914	21.4362272240086	11.9329606271964	6.83709649023349	15.8517705005054	10.8545436873181	12.9526331139872	13.1680537748201	11.4823892045128	11.7177867851895	18.5622888539643	9.87698915506591	10.7961184778743	11.2239251139716	18.8507393857693	10.0210019103194	4.6954504736927	8.16296740190994	11.0977419015689	14.5366444579043	14.6143278870605	9.51060432382106	14.0451274789045	12.1943040405826	5.23595348378925	8.68692549132565	8.07429644617916	14.958559963559	8.86985811553212	12.3248181164966	11.3564706480062
Adamtsl5	0.996557889051217	0	1.0848146024724	0	0.812911307718227	0	1.78657008468789	0.877870251654676	0	0.509468990660414	0	0.705499225361851	1.90519737844841	0.487996744085723	1.37932239408068	0.527421153174706	1.04343343859838	0.480174553053526	0.584091679029941	1.21138703815869	0.442858420820014	1.50167436691911	0	0.554286547299211	0	1.37161981441984	1.07657285949056	0.482534192372871	1.66309839666227	0	0.59770898147401
Adap1	0.498278944525609	0.612463634971674	0	0	0	0	0.446642521171972	0	0	0	0	0	0	0.487996744085723	0	0.527421153174706	0	0	0	0	0.442858420820014	0.500558122306372	0.484314740651878	0	0	0	0.538286429745278	0.482534192372871	0.554366132220757	0	0
Adap2	3.48795261167926	4.89970907977339	3.2544438074172	2.84879020426396	2.03227826929557	2.9603300965413	0.446642521171972	2.63361075496403	2.12636837120608	1.52840697198124	2.47497184719524	1.4109984507237	3.17532896408068	2.92798046451434	3.2184189195216	0.527421153174706	1.04343343859838	0.960349106107052	0	4.84554815263477	3.98572578738013	3.00334873383823	2.90588844391127	0.554286547299211	2.37997885626784	1.37161981441984	1.61485928923583	1.93013676949149	1.10873226444151	2.46496362329933	2.39083592589604
Adar	9.46729994598656	11.6368090644618	11.9329606271964	6.2673384493807	1.62582261543645	0.986776698847099	8.0395653810955	8.33976739071942	2.5516420454473	7.64203485990622	3.71245777079286	6.34949302825665	6.35065792816136	1.46399023225717	5.05751544496251	6.85647499127118	5.73888391229107	10.083665614124	6.42500846932935	3.02846759539673	1.32857526246004	6.00669746767646	0.968629481303756	3.88000583109448	9.99591119632493	8.22971888651903	6.99772358668861	3.86027353898297	6.65239358664909	0.821654541099776	7.17250777768812
Adarb1	4.98278944525609	4.28724544480171	8.67851681977921	4.55806432682233	5.28392350016848	5.42727184365905	7.14628033875155	10.0955078940288	4.67801041665338	10.1893798132083	2.47497184719524	2.8219969014474	1.90519737844841	4.39197069677151	6.89661197040342	5.80163268492177	7.82575078948782	9.60349106107052	6.42500846932935	5.45124167171411	4.87144262902016	8.50948807920832	4.3588326658669	7.76001166218896	2.85597462752141	5.94368586248597	12.3805878841414	7.23801288559307	8.86985811553212	6.57323632879821	8.36792574063614
Adarb2	0.498278944525609	0	1.0848146024724	0	0	0	0.446642521171972	0	0	0.509468990660414	0	0	0	0	0	0	0	0	0	0	0	0	0	0	0	0	0	0	0	0	0.59770898147401
Adat1	0	0	0	0.569758040852791	0	0	0	0	0	0	0	0	0	0	0.459774131360228	0	0	0	0	0	0	0	0.484314740651878	1.10857309459842	0	0	0.538286429745278	0	0	0	0
Adat2	0.498278944525609	3.67478180983004	2.1696292049448	0.569758040852791	3.25164523087291	4.9338834942355	0.446642521171972	0.438935125827338	4.67801041665338	1.52840697198124	2.47497184719524	0.705499225361851	0.635065792816136	2.92798046451434	0.919548262720456	1.05484230634941	2.08686687719675	0.960349106107052	1.75227503708982	4.23985463355542	2.65715052492009	1.00111624461274	2.90588844391127	1.10857309459842	0.951991542507136	1.82882641922645	1.07657285949056	3.3777393466101	1.10873226444151	2.87579089384922	4.18396287031807
Adat3	0.996557889051217	1.83739090491502	2.1696292049448	1.70927412255837	1.62582261543645	0	0.446642521171972	0	0.425273674241216	1.01893798132083	0.618742961798809	1.4109984507237	0.635065792816136	0.487996744085723	1.37932239408068	1.05484230634941	0	0.960349106107052	0.584091679029941	0	0	0	0.484314740651878	3.32571928379527	1.4279873137607	0.914413209613226	1.07657285949056	0.965068384745743	1.66309839666227	0.821654541099776	0.59770898147401
Adck1	4.98278944525609	0.612463634971674	2.1696292049448	2.27903216341116	4.06455653859114	2.9603300965413	2.67985512703183	3.5114810066187	4.67801041665338	4.07575192528332	2.47497184719524	2.11649767608555	1.90519737844841	2.43998372042862	3.67819305088182	1.58226345952412	3.13030031579513	1.44052365916058	2.33636671611976	3.02846759539673	2.65715052492009	4.00446497845097	3.87451792521502	2.21714618919684	0.475995771253568	0.457206604806613	2.15314571898111	3.86027353898297	1.66309839666227	2.87579089384922	4.18396287031807
Adck2	1.49483683357683	1.83739090491502	5.96648031359821	3.98830628596954	4.06455653859114	4.44049514481195	2.23321260585986	2.19467562913669	1.70109469696486	2.03787596264166	3.09371480899405	2.11649767608555	2.54026317126454	1.95198697634289	3.2184189195216	1.05484230634941	0.521716719299188	0.960349106107052	2.33636671611976	2.42277407631738	0.885716841640029	3.00334873383823	3.39020318456315	1.66285964189763	1.4279873137607	1.82882641922645	1.07657285949056	2.41267096186436	1.10873226444151	2.46496362329933	1.19541796294802
Adck5	6.97590522335852	4.89970907977339	4.3392584098896	2.27903216341116	2.84518957701379	6.9074368919297	4.01978269054775	3.5114810066187	7.22965246210067	4.58522091594373	1.85622888539643	4.2329953521711	3.81039475689681	5.85596092902868	5.51728957632274	4.74679037857235	4.6954504736927	2.40087276526763	8.76137518544911	7.26832222895215	5.31430104984017	4.00446497845097	4.84314740651878	4.43429237839369	3.80796617002855	2.74323962883968	3.22971857847166	3.3777393466101	4.43492905776606	4.92992724659866	2.98854490737005
Adcy10	0.996557889051217	0	0	0.569758040852791	0.812911307718227	0	0.893285042343944	1.31680537748201	0	0	0	0	0.635065792816136	0.975993488171447	0.459774131360228	0	0	1.9206982122141	0	0.605693519079346	0.885716841640029	0	0.484314740651878	0	0	0.914413209613226	0	0.482534192372871	1.66309839666227	1.23248181164966	0
Adcy2	0	1.22492726994335	1.0848146024724	0.569758040852791	0	0.49338834942355	0	0	0.425273674241216	0	0	0.705499225361851	0	0.487996744085723	0	0.527421153174706	0	0	0	1.21138703815869	0.442858420820014	0.500558122306372	0	0.554286547299211	0	0	0	0.965068384745743	0.554366132220757	0.410827270549888	0.59770898147401
Adcy3	0	0	0	0	0	0	0.893285042343944	0	0.425273674241216	0	0	0	0	0	0.459774131360228	0.527421153174706	1.04343343859838	0.480174553053526	0	0	0	0.500558122306372	0	0	0	0	0.538286429745278	0.482534192372871	0	0.410827270549888	0
Adcy4	2.49139472262804	5.51217271474506	5.42407301236201	5.12782236767512	5.69037915402759	4.44049514481195	5.35971025406366	1.75574050330935	5.10328409089459	6.62309687858539	6.1874296179881	3.52749612680925	3.81039475689681	2.43998372042862	2.29887065680114	3.69194807222294	3.65201703509432	2.40087276526763	1.75227503708982	6.6626287098728	6.64287631230022	3.00334873383823	5.32746214717066	2.21714618919684	2.37997885626784	4.11485944325952	3.76800500821694	4.82534192372871	1.10873226444151	5.75158178769844	5.37938083326609
Adcy5	14.9483683357683	14.6991272393202	16.272219037086	8.54637061279186	9.34848003875961	14.3082621332829	9.37949294461141	8.77870251654676	8.93074715906554	12.2272557758499	14.2310881213726	14.8154837325989	8.25585530660976	11.7119218580574	13.7932239408068	8.96615960397	15.6515015789756	14.4052365916058	8.76137518544911	12.7195639006663	12.8428942037804	8.50948807920832	10.6549242943413	11.6400174932834	6.66394079754995	14.6306113538116	9.68915573541499	9.65068384745743	9.97859037997363	16.4330908219955	11.9541796294802
Adcy6	11.9586946686146	15.3115908742918	9.76333142225161	13.674192980467	15.0388591927872	16.7752038804007	14.7392031986751	13.6069889006475	12.7582102272365	10.6988488038687	10.5186303505798	14.8154837325989	15.8766448204034	14.151905578486	21.1496100425705	10.5484230634941	13.5646347017789	7.20261829580289	12.8500169386587	14.5366444579043	14.6143278870605	10.5117205684338	16.4667011821638	15.5200233243779	13.3278815950999	9.14413209613226	12.3805878841414	13.9934915788133	14.9678855699605	22.5954998802438	13.7473065739022
Adcy7	0.498278944525609	0	0	0.569758040852791	0	0.49338834942355	0	0.438935125827338	0	0.509468990660414	0	0	0	0	0	1.05484230634941	0.521716719299188	0.960349106107052	0	0.605693519079346	0	0.500558122306372	0	0.554286547299211	0	0	0	0	0	0.821654541099776	0
Adcy9	1.99311577810243	0.612463634971674	5.96648031359821	1.13951608170558	6.0968348078867	10.8545436873181	0.893285042343944	3.07254588079137	1.27582102272365	0.509468990660414	1.85622888539643	4.93849457753295	1.27013158563227	5.85596092902868	2.75864478816137	3.16452691904824	1.56515015789757	1.44052365916058	2.33636671611976	6.05693519079346	3.54286736656011	2.50279061153186	3.87451792521502	2.77143273649606	3.33197039877498	1.37161981441984	3.76800500821694	4.82534192372871	1.10873226444151	3.28661816439911	1.79312694442203
Adcyap1	0	0	0	0	0	0	0	0	0.425273674241216	0	0	1.4109984507237	0.635065792816136	0	0	0	0	0	0.584091679029941	0.605693519079346	0	0	0.484314740651878	1.10857309459842	0	0.457206604806613	0	0	0.554366132220757	0.821654541099776	0
Adcyap1r1	0	0.612463634971674	0	0	0.406455653859114	0	0	0.438935125827338	0.425273674241216	1.52840697198124	0	0	1.27013158563227	0.975993488171447	0.459774131360228	1.05484230634941	0	0	0.584091679029941	0	0.442858420820014	0.500558122306372	0.968629481303756	0	0	0.457206604806613	0.538286429745278	1.44760257711861	0	0.821654541099776	0.59770898147401
Add1	16.9414841138707	28.173327208697	29.2899942667548	17.0927412255837	36.9874645011793	40.9512330021546	30.8183339608661	24.1414319205036	30.1944308711263	19.3598216450957	21.0372607011595	17.6374806340463	19.6870395773002	36.1117590623435	21.1496100425705	21.0968461269882	15.6515015789756	18.7268075690875	22.7795754821677	35.1302241066021	33.6572399823211	18.0200924030294	32.9334023643277	22.1714618919684	16.6598519938749	22.403123635524	19.37831147083	39.5678037745755	17.1853500988435	31.2228725617915	26.2991951848564
Add2	3.98623155620487	4.28724544480171	1.0848146024724	5.12782236767512	4.06455653859114	3.45371844596485	4.01978269054775	3.95041613244604	3.82746306817094	4.07575192528332	4.33120073259167	0	1.27013158563227	0.975993488171447	1.37932239408068	1.05484230634941	4.6954504736927	2.40087276526763	0	7.26832222895215	1.32857526246004	0.500558122306372	3.87451792521502	2.21714618919684	0.951991542507136	5.48647925767936	2.15314571898111	3.3777393466101	2.21746452888303	2.46496362329933	4.18396287031807
Add3	16.9414841138707	15.9240545092635	20.0690701457394	9.11612865364466	36.9874645011793	35.5239611584956	16.079130762191	13.6069889006475	23.8153257575081	19.8692906357562	16.087317006769	19.04847908477	13.971447441955	23.4238437161147	15.6323204662478	20.5694249738135	11.4777678245821	16.3259348038199	12.2659252596288	40.5814657783162	29.2286557741209	9.01004620151469	26.1529959952014	13.8571636824803	8.56792388256423	16.4594377730381	7.53601001643388	28.9520515423723	11.0873226444151	26.2929453151928	10.7587616665322
Adgrb2	0.498278944525609	0	0	0	0.406455653859114	0	0	0	0.425273674241216	0	0	0	0	0	0	0	0	0	0	0	0	0	0	0	0	0	0	0	0.554366132220757	0.410827270549888	0
Adgrb3	0	0.612463634971674	0.5424073012362	0	0.812911307718227	0	0	0	0	0	0	0	0	0	0.459774131360228	0	0.521716719299188	0	0	0	0.442858420820014	0	0.484314740651878	0.554286547299211	0	0	0	0.965068384745743	0	0	0
Adgre1	13.951810446717	22.6611544939519	13.0177752296688	15.9532251438781	4.87746784630936	1.9735533976942	11.6127055504713	14.9237942781295	2.97691571968851	26.4923875143416	18.5622888539643	16.2264821833226	14.6065132347711	4.87996744085723	16.5518687289682	11.6032653698435	9.91261766668458	10.5638401671776	20.4432087660479	2.42277407631738	6.2000178914802	16.0178599138039	1.93725896260751	13.8571636824803	36.1756786152712	11.8873717249719	23.1463164790469	4.82534192372871	8.31549198331136	6.9840635993481	15.5404335183243
Adgre4	0	0.612463634971674	0	0	0	0	0	0.438935125827338	0	0	0	0.705499225361851	0	0	0	0	0	0.480174553053526	0	0.605693519079346	0	0	0.484314740651878	0	0.475995771253568	0	0	0	0	0	0
Adgre5	27.4053419489085	38.5852090032154	37.4261037852978	23.3600796749644	18.2905044236601	16.2818155309771	16.079130762191	23.2635616688489	15.3098522726838	30.5681394396249	29.6996621663429	32.4529643666451	30.4831580551745	23.4238437161147	32.6439633265762	23.7339518928618	20.8686687719675	26.4096004179439	32.1250423466467	22.4106602059358	19.4857705160806	28.5318129714632	10.1706095536894	17.1828829662755	28.5597462752141	25.6035698691703	29.6057536359903	24.6092438110164	19.4028146277265	22.5954998802438	30.4831580551745
Adgrf5	34.381247172267	28.173327208697	27.6627723630462	25.6391118383756	33.7358192703064	27.6297475677188	33.9448316090699	30.7254588079136	44.2284621210865	25.4734495330207	21.6560036629583	25.3979721130266	27.3078290910938	29.2798046451434	34.0232857206569	36.9194807222294	19.8252353333692	32.1716950545862	21.6113921241078	30.2846759539673	33.6572399823211	22.5251155037867	25.6686812545495	29.3771870068582	26.6557631901998	26.0607764739769	37.1417636524241	36.1900644279654	17.7397162310642	37.3852816200398	22.1152323145384
Adgrg1	16.4432051693451	17.1489817792069	18.4418482420308	21.6508055524061	19.1034157313783	15.29503883213	20.0989134527387	21.0688860397122	19.1373153408547	22.4166355890582	19.7997747775619	14.109984507237	19.6870395773002	10.7359283698859	22.0691583052909	21.624267280163	21.9121022105659	16.8061093568734	18.6909337289581	20.5935796486978	16.3857615703405	16.5184180361103	14.5294422195563	26.6057542703621	10.9479027388321	21.0315038211042	26.3760350575186	10.6157522322032	14.9678855699605	17.2547453630953	22.1152323145384
Adgrg2	0	1.22492726994335	0.5424073012362	0.569758040852791	3.25164523087291	0.986776698847099	1.33992756351592	0.438935125827338	1.27582102272365	0.509468990660414	0.618742961798809	0.705499225361851	0	0.975993488171447	1.37932239408068	0.527421153174706	1.56515015789757	0.480174553053526	0.584091679029941	3.02846759539673	3.1000089457401	0	0	0.554286547299211	0.475995771253568	0.914413209613226	1.07657285949056	1.44760257711861	0	0.821654541099776	1.19541796294802
Adgrg5	0	0	0	0	0.406455653859114	0	0.446642521171972	0	0	1.01893798132083	0	0	0	0	0.459774131360228	0	0	0	0.584091679029941	0	0	0	0	0	0.475995771253568	0	0	0	0	0	0.59770898147401
Adgrg7	0	0	0.5424073012362	0	0	0.49338834942355	0.446642521171972	0.438935125827338	0.850547348482432	0	0.618742961798809	0	0	0	0	0	0	0	0.584091679029941	0	0	0	0	0	0	0	0	0	0	0	0
Adgrl1	0.996557889051217	1.22492726994335	0	1.13951608170558	2.84518957701379	1.9735533976942	1.33992756351592	0.877870251654676	1.70109469696486	1.52840697198124	1.85622888539643	0	0.635065792816136	3.41597720860006	1.37932239408068	0.527421153174706	1.56515015789757	0.480174553053526	1.75227503708982	1.21138703815869	1.77143368328006	1.00111624461274	1.93725896260751	0	0.951991542507136	1.82882641922645	1.07657285949056	1.93013676949149	1.10873226444151	1.64330908219955	0.59770898147401
Adgrl2	20.9277156700756	26.335936303782	22.2386993506842	13.674192980467	18.2905044236601	16.7752038804007	28.1384788338342	14.0459240264748	17.4362206438899	20.888228617077	22.2747466247571	19.7539783101318	20.3221053701163	16.5918892989146	18.3909652544091	21.0968461269882	17.7383684561724	14.4052365916058	25.1159421982874	16.3537250151423	19.0429120952606	28.5318129714632	15.4980717008601	27.1600408176613	17.611843536382	14.173404749005	15.0720200328678	20.2664360796606	14.4135194377397	20.9521907980443	19.1266874071683
Adgrl3	1.49483683357683	0.612463634971674	0	0.569758040852791	0	0	0.893285042343944	0.877870251654676	1.27582102272365	1.01893798132083	0.618742961798809	0.705499225361851	0.635065792816136	0.487996744085723	0	0	0.521716719299188	0.480174553053526	0.584091679029941	0.605693519079346	0.442858420820014	1.00111624461274	0	1.10857309459842	0	0.457206604806613	0	0.965068384745743	0.554366132220757	0.821654541099776	0.59770898147401
Adgrl4	10.4638578350378	6.12463634971674	11.9329606271964	14.2439510213198	18.2905044236601	12.8280970850123	13.3992756351592	8.77870251654676	17.0109469696486	11.2083177945291	9.28114442698214	10.5824883804278	10.7961184778743	14.151905578486	12.8736756780864	12.6581076761929	8.34746750878701	12.0043638263381	14.0182002967186	14.5366444579043	15.9429031495205	15.0167436691911	9.68629481303756	12.1943040405826	9.51991542507136	13.7161981441984	10.2274421651603	10.6157522322032	23.2833775532718	15.6114362808958	13.1495975924282
Adh1	0.498278944525609	0	0.5424073012362	0	6.50329046174582	13.8148737838594	0	0	5.10328409089459	1.01893798132083	0	1.4109984507237	0.635065792816136	4.39197069677151	0	0.527421153174706	0	0	0	4.84554815263477	2.21429210410007	0	5.32746214717066	2.21714618919684	0	0	0.538286429745278	4.34280773135584	0.554366132220757	0.821654541099776	1.19541796294802
Adh4	0	0.612463634971674	0	0	0	0	0	0	0	0	0	0	0	0	0	0	0	0	0	0	0	0	0.484314740651878	0	0.475995771253568	0	0	0	0	0.410827270549888	0
Adh5	48.333057618984	53.2843362425356	47.7318425087856	45.0108852273705	78.852396848668	66.1140388227557	63.869880527592	59.2562419866906	70.5954299240419	53.4942440193435	53.8306376764964	65.6114279586521	49.5351318396586	75.6394953332871	65.2879266531524	59.5985903087418	51.1282384913205	50.8985026236738	51.4000677546348	83.5857056329497	68.2001968062822	52.558602842169	68.7726931725667	60.417233655614	51.8835390666389	60.3512718344729	56.5200751232541	64.1770475855919	52.1104164287512	64.0890542057825	46.6213005549728
Adh6	0	0	0	0	0	0	0	0	0	0.509468990660414	0	0	0	0	0	0	0	0	0	0	0	0	0.484314740651878	0	0	0	0	0.482534192372871	0	0	0
Adh6a	0	0	0.5424073012362	0	0	0	0	0.438935125827338	0	0.509468990660414	0	0	0	0	0	0	0	0.480174553053526	0	0	0.885716841640029	0	0.484314740651878	0	0	0.457206604806613	0	0	0.554366132220757	0	0
Adh7	0	0	0	0	1.21936696157734	0	0	0.438935125827338	0.425273674241216	0.509468990660414	0	0	0	0.487996744085723	0.459774131360228	0	0	0	0	0	0	0.500558122306372	0	0	0.475995771253568	0	0	0	0	0.410827270549888	0.59770898147401
Adhfe1	18.9345998919731	24.4985453988669	15.7298117358498	19.9415314298477	23.1679722699695	27.6297475677188	24.1186961432865	16.6795347814388	25.9416941287142	33.1154843929269	21.0372607011595	21.8704759862174	22.8623685413809	37.087752550515	20.6898359112103	17.4048980547653	16.694935017574	19.6871566751946	18.1068420499282	21.1992731677771	27.0143636700209	21.523999259174	25.6686812545495	20.5086022500708	17.611843536382	24.2319500547505	19.9165979005753	21.7140386567792	20.511546892168	27.5254271268425	18.5289784256943
Adi1	18.4363209474475	13.4741999693768	13.560182530905	20.5112894707005	19.1034157313783	24.1760291217539	20.5455559739107	15.8016645297842	26.3669678029554	11.2083177945291	12.993602197775	17.6374806340463	8.25585530660976	22.935846972029	18.3909652544091	18.4597403611147	19.30351861407	14.4052365916058	13.4341086176886	18.1708055723804	22.1429210410007	14.0156274245784	22.2784780699864	18.8457426081732	14.7558689088606	18.2882641922645	10.2274421651603	23.1616412338978	15.5222517021812	21.3630180685942	14.9427245368503
Adipoq	0.996557889051217	2.44985453988669	1.0848146024724	5.69758040852791	4.87746784630936	3.45371844596485	2.67985512703183	0	4.25273674241216	5.09468990660414	1.23748592359762	4.2329953521711	2.54026317126454	20.0078665075147	14.7127722035273	2.10968461269882	5.21716719299188	10.083665614124	7.00910014835929	3.02846759539673	3.1000089457401	0.500558122306372	1.45294422195563	0.554286547299211	2.37997885626784	1.37161981441984	1.07657285949056	1.44760257711861	0.554366132220757	1.23248181164966	1.19541796294802
Adipor1	42.3537102846767	54.5092635124789	71.0553564619423	43.3016111048121	44.7101219245025	52.2991650388963	52.7038174982927	43.8935125827338	44.6537357953277	50.9468990660414	48.2619510203071	52.9124419021388	40.6442107402327	31.2317916214863	53.7935733691467	54.8517999301694	41.2156208246359	48.0174553053526	31.5409506676168	44.2156268927922	44.7287005028214	38.5429754175906	44.5569561399728	41.0172045001416	34.7476913015105	38.8625614085621	36.0651907929336	42.9455431211856	36.0337985943492	55.050854253685	48.4144274993948
Adipor2	1.49483683357683	2.44985453988669	1.6272219037086	0	3.65810088473202	4.9338834942355	1.78657008468789	0.877870251654676	1.27582102272365	2.54734495330207	1.85622888539643	2.8219969014474	3.81039475689681	1.46399023225717	1.37932239408068	2.10968461269882	1.56515015789757	3.84139642442821	0	0.605693519079346	2.21429210410007	1.50167436691911	0.968629481303756	0.554286547299211	0.951991542507136	1.82882641922645	0.538286429745278	0.965068384745743	1.66309839666227	3.69744543494899	0.59770898147401
Adk	81.7177469021998	94.3193997856377	114.990347862075	95.1495928224161	99.9880908493419	108.545436873181	97.3680696154899	92.1763764237409	115.24916571937	86.10025942161	93.4301872316202	93.1258977477643	105.420921607479	103.455309746173	92.874374534766	86.4970691206518	97.5610265089482	92.6736887393305	120.906977559198	114.476075105996	99.2002862636832	96.6077176051297	98.8002070929831	102.543011250354	76.6353191718245	105.614725710328	95.8149844946594	121.116082285591	75.393793982023	97.7768903908734	83.0815484248874
Adm	11.460415724089	12.2492726994335	13.560182530905	13.674192980467	8.53556873104139	7.40082524135325	9.37949294461141	9.65657276820143	8.0801998105831	13.7556627478312	17.3248029303667	11.9934868311515	11.4311842706904	0.975993488171447	18.3909652544091	14.2403711357171	15.6515015789756	13.9250620385523	17.5227503708982	7.8740157480315	8.41430999558027	9.01004620151469	4.84314740651878	8.31429820948817	12.3758900525928	15.0878179586182	22.0697436195564	6.27294450084733	12.1960549088567	5.34075451714855	15.5404335183243
Adnp	12.4569736131402	10.4118817945185	18.984255543267	18.8020153481421	18.2905044236601	17.2685922298242	16.9724158045349	11.4123132715108	20.8384100378196	12.2272557758499	18.5622888539643	17.6374806340463	17.7818421988518	14.6399023225717	22.0691583052909	18.9871615142894	13.5646347017789	13.9250620385523	12.2659252596288	15.1423379769836	16.3857615703405	14.5161855468848	14.5294422195563	13.8571636824803	11.4238985100856	11.4301651201653	7.53601001643388	12.5458890016947	7.7611258510906	17.2547453630953	13.1495975924282
Adnp2	0	1.83739090491502	2.712036506181	0.569758040852791	0.406455653859114	0.49338834942355	1.78657008468789	1.31680537748201	0.425273674241216	1.52840697198124	0.618742961798809	1.4109984507237	1.27013158563227	1.95198697634289	0.459774131360228	2.10968461269882	0.521716719299188	1.44052365916058	1.16818335805988	1.21138703815869	1.77143368328006	1.00111624461274	0	0.554286547299211	0	0.457206604806613	1.61485928923583	2.89520515423723	1.10873226444151	2.46496362329933	3.58625388884406
Ado	0.498278944525609	0	0	0	1.21936696157734	0.49338834942355	0.446642521171972	0	0	0.509468990660414	0.618742961798809	0	0	0	0	0.527421153174706	0	0.960349106107052	0	0	0.442858420820014	1.50167436691911	0	0	0.951991542507136	0	0	0.482534192372871	0	0	0
Adora1	0	0	0	1.13951608170558	0	0.986776698847099	0	0	0	0	0	0	0.635065792816136	0	0	0	0	0.480174553053526	0	0	0	0	0.484314740651878	0	0	0	0	0	0	0.821654541099776	0
Adora2a	11.9586946686146	16.5365181442352	17.8994409407946	15.3834671030254	6.90974611560493	5.42727184365905	16.079130762191	14.9237942781295	5.52855776513581	14.2651317384916	8.66240146518333	18.3429798594081	10.7961184778743	7.31995116128585	10.5748050212852	14.2403711357171	8.8691842280862	18.246633016034	21.0273004450779	7.26832222895215	8.41430999558027	8.50948807920832	4.3588326658669	10.531444398685	12.8518858238463	14.173404749005	14.5337336031225	5.30787611610159	17.7397162310642	6.57323632879821	18.5289784256943
Adora2b	1.49483683357683	1.83739090491502	1.6272219037086	1.13951608170558	0.406455653859114	0.49338834942355	0	0.438935125827338	0.425273674241216	0	0.618742961798809	0.705499225361851	0	0.487996744085723	0	0	0	0.960349106107052	0.584091679029941	0.605693519079346	0.885716841640029	0.500558122306372	0	0.554286547299211	0.951991542507136	0	0	0.965068384745743	0	0.410827270549888	1.19541796294802
Adpgk	4.48451050073048	4.89970907977339	9.76333142225161	6.83709649023349	4.06455653859114	4.44049514481195	4.46642521171972	7.90083226489208	2.97691571968851	3.5662829346229	3.71245777079286	5.6439938028948	6.98572372097749	2.43998372042862	5.05751544496251	6.85647499127118	3.13030031579513	7.20261829580289	5.84091679029941	3.02846759539673	3.1000089457401	4.50502310075734	3.39020318456315	3.88000583109448	8.09192811131066	6.8580990720992	5.38286429745277	2.89520515423723	2.77183066110379	6.16240905824832	6.57479879621411
Adprh	18.9345998919731	25.7234726688103	21.1538847482118	23.9298377158172	27.2325288085606	20.7223106757891	22.7787685797706	17.5574050330935	28.9186098484027	21.3976976077374	17.3248029303667	16.2264821833226	14.6065132347711	28.303811156972	18.3909652544091	17.93231920794	15.6515015789756	22.5682039935157	16.9386586918683	22.4106602059358	35.4286736656011	24.0267898707058	28.5745696984608	18.291456060874	22.8477970201713	18.7454707970711	17.7634521815942	26.0568463881351	19.9571807599473	24.6496362329933	17.3335604627463
Adprhl1	349.791819056977	376.665135507579	313.511420114524	308.808858142213	350.364773626556	229.425582481951	270.218725309043	302.426301695036	355.954065339898	332.683250901251	379.908178544469	296.309674651977	332.139409642839	347.453681789035	293.795669939186	331.220484193715	279.118444825066	323.637648758077	329.427706972886	375.529981829194	330.815240352551	315.351617053014	324.490876236758	277.697560196905	327.485090622455	282.553681770487	319.742139268695	285.177707692367	305.455738853637	363.171307166101	355.039134995562
Adprm	22.920831448178	14.0866636043485	18.984255543267	17.6624992664365	11.3807583080552	11.3479320367416	18.3123433680509	26.7750426754676	18.7120416666135	24.4545115516999	25.3684614337512	24.6924728876648	21.5922369557486	11.7119218580574	26.6668996188932	23.7339518928618	20.8686687719675	23.0483785465692	26.2841255563473	17.565112053301	14.1714694662405	20.5228830145612	14.0451274789045	17.1828829662755	16.6598519938749	25.6035698691703	12.9188743138867	12.5458890016947	14.9678855699605	13.5572999281463	17.9312694442203
Adprs	10.9621367795634	13.4741999693768	11.9329606271964	17.6624992664365	11.7872139619143	16.2818155309771	11.1660630292993	14.9237942781295	11.4823892045128	13.7556627478312	8.04365850338452	9.87698915506591	17.7818421988518	15.6158958107431	12.4139015467262	12.6581076761929	10.4343343859838	7.68279284885642	10.5136502225389	11.5081768625076	18.1571952536206	10.5117205684338	9.20198007238568	9.9771578513858	10.4719069675785	8.68692549132565	10.7657285949055	11.5808206169489	11.6416887766359	14.789781739796	13.7473065739022
Adra1a	0.498278944525609	0	0	0	0.812911307718227	0.986776698847099	0.893285042343944	1.75574050330935	0.425273674241216	0	0	0.705499225361851	0.635065792816136	0	0.459774131360228	0.527421153174706	1.04343343859838	0	0	1.21138703815869	0.442858420820014	0	0.484314740651878	0.554286547299211	0	0.914413209613226	1.07657285949056	0.482534192372871	0.554366132220757	0.410827270549888	1.19541796294802
Adra1b	7.47418416788413	4.89970907977339	9.76333142225161	3.98830628596954	7.31620176946404	12.8280970850123	6.69963781757958	9.65657276820143	10.6318418560304	6.11362788792497	4.94994369439048	6.34949302825665	5.71559213534522	15.6158958107431	7.81616023312388	6.32905383809647	6.78231735088945	10.083665614124	7.59319182738923	8.47970926711084	12.4000357829604	6.00669746767646	7.74903585043005	4.43429237839369	7.13993656880352	7.77251228171242	5.92115072719805	11.098286424576	6.65239358664909	6.16240905824832	6.57479879621411
Adra1d	1.49483683357683	3.06231817485837	8.13610951854301	2.27903216341116	6.50329046174582	2.46694174711775	2.23321260585986	3.95041613244604	3.82746306817094	4.07575192528332	1.85622888539643	2.11649767608555	3.17532896408068	8.78394139354302	6.89661197040342	2.63710576587353	3.13030031579513	8.16296740190994	4.08864175320958	1.81708055723804	1.77143368328006	4.00446497845097	4.84314740651878	3.88000583109448	2.37997885626784	5.48647925767936	3.22971857847166	6.27294450084733	2.77183066110379	4.51909997604877	1.19541796294802
Adra2b	0	0	0	1.13951608170558	0.406455653859114	0.986776698847099	0	0	0.850547348482432	0	0.618742961798809	0	0	1.46399023225717	0	0	0	0	0	0	0.442858420820014	0.500558122306372	0.484314740651878	0	0	0.457206604806613	0	0	0	0.821654541099776	0.59770898147401
Adrb2	0.498278944525609	0	1.0848146024724	1.70927412255837	1.21936696157734	1.48016504827065	0.446642521171972	0.877870251654676	0.850547348482432	0	0	0	0	1.95198697634289	0.459774131360228	0	1.04343343859838	1.44052365916058	0.584091679029941	1.81708055723804	1.32857526246004	1.00111624461274	0.484314740651878	1.10857309459842	1.4279873137607	0.914413209613226	0.538286429745278	0.482534192372871	1.10873226444151	0.821654541099776	1.19541796294802
Adrb3	0	0	0	0	0	0	0	0	0	0	0	0	0.635065792816136	0	0.459774131360228	0	0.521716719299188	0	0	0	0	0	0	0	0	0	0	0	0	0	0
Adrm1	12.9552525576658	19.5988363190936	21.696292049448	15.9532251438781	14.225947885069	13.8148737838594	14.7392031986751	13.1680537748201	16.5856732954074	10.1893798132083	12.3748592359762	14.109984507237	18.4169079916679	13.1759120903145	17.4714169916887	13.7129499825424	18.2600851754716	13.9250620385523	10.5136502225389	10.2967898243489	18.1571952536206	14.5161855468848	13.0764979976007	13.8571636824803	11.8998942813392	15.5450245634248	15.0720200328678	17.3712309254234	17.7397162310642	16.4330908219955	8.96563472211015
Adsl	108.624809906583	90.6446179758077	99.2605361262247	117.370156415675	95.9235343107508	87.3297378479683	104.514349954241	100.077208688633	96.5371240527561	102.912736113404	84.7677857664369	102.297387677468	109.231316364375	96.6233553289732	103.449179556051	109.703599860339	79.3009413334766	102.277179800401	122.659252596288	103.573591762568	114.700330992384	98.6099500943552	89.1139122799455	109.194449817945	85.6792388256423	76.3535030027044	105.504140230074	87.8212230118626	80.9374553042306	100.241854014173	103.403653795004
Adss	14.4500893912426	14.6991272393202	13.0177752296688	12.5346768987614	10.567847000337	8.8809902896239	13.8459181563311	8.77870251654676	6.37910511361824	11.2083177945291	11.7561162741774	9.17148992970406	12.7013158563227	8.2959446494573	17.0116428603284	16.3500557484159	9.39090094738539	14.8854111446593	10.5136502225389	7.8740157480315	6.64287631230022	11.5128368130465	6.78040636912629	12.1943040405826	5.23595348378925	11.4301651201653	12.3805878841414	8.68561546271169	7.20675971886985	13.5572999281463	19.1266874071683
Adtrp	0	1.22492726994335	0.5424073012362	0	0.406455653859114	3.45371844596485	0.446642521171972	1.75574050330935	0.850547348482432	1.01893798132083	0.618742961798809	0	1.27013158563227	0	0.919548262720456	1.05484230634941	1.04343343859838	0.480174553053526	0.584091679029941	0.605693519079346	0	0.500558122306372	0.968629481303756	2.21714618919684	0.475995771253568	2.28603302403307	0	0.482534192372871	2.21746452888303	0.410827270549888	1.19541796294802
Aebp1	20.9277156700756	36.1353544633287	31.4596234716996	21.6508055524061	16.6646818082237	23.6826407723304	23.6720536221145	19.3131455364029	12.7582102272365	30.5681394396249	19.1810318157631	31.7474651412833	23.497434334197	15.1278990666574	15.6323204662478	20.0420038206388	15.1297848596765	27.8501240771045	16.9386586918683	27.8619018776499	13.7286110454204	15.0167436691911	12.5921832569488	22.1714618919684	13.3278815950999	20.117090611491	15.610306462613	19.3013676949149	13.8591533055189	22.184672609694	22.7129412960124
Aebp2	0	0.612463634971674	2.1696292049448	0.569758040852791	0.406455653859114	0	0	0	0.850547348482432	0.509468990660414	0	0.705499225361851	0.635065792816136	0.975993488171447	0.459774131360228	2.10968461269882	0.521716719299188	1.9206982122141	0	0	0.885716841640029	0	0	0.554286547299211	0.475995771253568	0.457206604806613	1.61485928923583	0.482534192372871	0.554366132220757	0.821654541099776	0.59770898147401
Aen	3.98623155620487	3.67478180983004	7.59370221730681	7.97661257193907	3.25164523087291	1.48016504827065	8.0395653810955	3.5114810066187	2.5516420454473	2.54734495330207	6.1874296179881	2.11649767608555	1.90519737844841	1.95198697634289	7.81616023312388	3.16452691904824	3.13030031579513	2.40087276526763	5.84091679029941	2.42277407631738	1.77143368328006	3.00334873383823	1.45294422195563	2.21714618919684	4.28396194128211	3.6576528384529	2.69143214872639	5.79041030847446	2.21746452888303	2.46496362329933	6.57479879621411
Afap1	3.48795261167926	6.73709998468841	3.2544438074172	3.98830628596954	7.31620176946404	5.9206601930826	4.91306773289169	2.19467562913669	4.25273674241216	5.09468990660414	1.85622888539643	2.11649767608555	6.35065792816136	8.78394139354302	1.83909652544091	4.74679037857235	3.13030031579513	1.9206982122141	1.75227503708982	6.6626287098728	7.97145157476026	2.50279061153186	6.78040636912629	1.66285964189763	2.85597462752141	3.20044623364629	5.38286429745277	7.23801288559307	3.32619679332454	7.80571814044788	1.19541796294802
Afap1l1	7.47418416788413	5.51217271474506	10.848146024724	6.2673384493807	17.884048769801	20.7223106757891	8.93285042343944	6.14509176158273	19.9878626893372	6.11362788792497	3.09371480899405	4.2329953521711	5.71559213534522	16.1038925548289	6.89661197040342	6.85647499127118	3.65201703509432	3.84139642442821	9.34546686447905	12.7195639006663	21.2572041993607	6.00669746767646	17.9196454041195	9.9771578513858	4.28396194128211	6.40089246729258	9.15086930566972	19.7839018872877	2.77183066110379	21.7738453391441	8.96563472211015
Afap1l2	0	0	1.0848146024724	0	4.87746784630936	2.9603300965413	1.33992756351592	0.438935125827338	2.5516420454473	0	0.618742961798809	0	1.27013158563227	3.90397395268579	0.459774131360228	0	0.521716719299188	0	0	3.63416111447608	1.77143368328006	0	2.42157370325939	1.10857309459842	0.475995771253568	0.457206604806613	0.538286429745278	2.41267096186436	0	2.46496362329933	1.19541796294802
Afdn	12.4569736131402	17.7614454141785	18.984255543267	14.8137090621726	21.9486053083921	16.2818155309771	17.4190583257069	14.9237942781295	17.8614943181311	22.4166355890582	17.9435458921655	25.3979721130266	17.7818421988518	18.5438762752575	20.23006177985	15.2952134420665	14.6080681403773	24.0087276526763	20.4432087660479	16.9594185342217	19.0429120952606	28.5318129714632	15.4980717008601	22.1714618919684	16.6598519938749	12.3445783297786	21.5314571898111	22.1965728491521	24.3921098177133	17.6655726336452	16.1381424997983
Aff1	12.9552525576658	7.34956361966008	13.560182530905	16.5229831847309	7.31620176946404	8.8809902896239	12.0593480716432	19.3131455364029	8.0801998105831	13.7556627478312	11.1373733123786	22.5759752115792	12.0662500635066	7.80794790537157	17.0116428603284	16.3500557484159	14.6080681403773	17.2862839099269	15.1863836547785	7.8740157480315	5.75715947066019	13.0145111799657	6.29609162847441	13.3028771351811	22.8477970201713	12.3445783297786	13.9954471733772	7.72054707796594	18.8484484955058	10.2706817637472	10.1610526850582
Aff1-as1	0.498278944525609	0	0	0.569758040852791	0	0	0.446642521171972	0.438935125827338	0	0	0	0	0	0	0	0	0	0	0	0	0.442858420820014	0.500558122306372	0	0	0	0.457206604806613	0	0.482534192372871	0	0	0
Aff3	0	0	0	0.569758040852791	0.812911307718227	0.49338834942355	0	0.438935125827338	0.850547348482432	0	0	0	0	1.46399023225717	0	0	0	0	0	0.605693519079346	0	0	0.968629481303756	0	0	0	0	0.482534192372871	0	0.410827270549888	0
Aff4	22.4225525036524	36.1353544633287	36.3412891828254	29.0576600834923	24.3873392315468	20.7223106757891	46.4508222018851	27.6529129271223	15.3098522726838	22.9261045797187	26.6059473573488	23.2814744369411	24.1325001270132	12.6879153462288	44.5980907419421	27.9533211182594	26.0858359649594	39.3743133503891	30.9568589885869	15.1423379769836	21.2572041993607	33.5373941945269	13.0764979976007	40.4629179528424	20.943813935157	21.4887104259108	40.9097686606411	16.8886967330505	40.4687276521153	21.7738453391441	38.8510837958107
Afg1l	22.4225525036524	12.2492726994335	23.8659212543928	19.9415314298477	27.6389844624197	23.6826407723304	25.9052662279744	23.2635616688489	28.9186098484027	16.3030077011333	16.7060599685679	19.04847908477	13.971447441955	27.3278176688005	28.0462220129739	24.7887941992112	20.3469520526683	23.0483785465692	21.0273004450779	35.1302241066021	27.0143636700209	24.5273479930122	20.8255338480308	21.6171753446692	18.0878393076356	26.0607764739769	19.37831147083	32.8123250813553	20.511546892168	16.4330908219955	20.9198143515904
Afg3l1	55.8072417868682	39.8101362731588	58.5799885335096	50.1387075950456	52.8392350016848	55.7528834848611	64.7631655699359	44.7713828343885	50.1822935604635	50.437430075381	45.7869791731119	54.3234403528625	43.1844739114972	55.1436320816868	56.552218157308	44.83079801985	58.9539892808083	53.7795499419949	34.4614090627665	47.8497880072683	61.557320493982	50.0558122306372	50.8530477684472	49.885789256929	39.9836447852997	46.1778670854679	52.7520701150372	44.8756798906771	32.1532356688039	58.3374724180841	50.2075544438168
Afg3l2	93.6764415708144	48.3846271627622	123.126457380617	63.2431425346598	121.123784850016	84.8627961008506	88.8818617132224	89.5427656687769	128.432649620847	55.0226509913248	47.6432080585083	80.426911691251	87.6390794086267	133.223111135402	137.012691145348	101.264861409544	66.2580233509969	101.316830694294	51.4000677546348	85.4027861901878	96.1002773179431	92.1026945043724	93.4727449458125	71.5029646015982	116.618963957124	87.3264615180631	76.9749594535747	119.185945516099	94.7966086097495	114.620808483419	60.368607128875
Afmid	5.48106838978169	6.73709998468841	4.3392584098896	4.55806432682233	4.87746784630936	9.37437863904745	4.01978269054775	6.14509176158273	6.37910511361824	3.5662829346229	4.94994369439048	7.05499225361851	7.62078951379363	8.78394139354302	5.97706370768296	3.69194807222294	5.73888391229107	2.88104731832116	7.59319182738923	3.63416111447608	3.98572578738013	4.50502310075734	4.84314740651878	4.43429237839369	8.09192811131066	2.74323962883968	3.22971857847166	6.7554786932202	3.32619679332454	11.5031635753969	2.98854490737005
Aftph	4.48451050073048	5.51217271474506	6.50888761483441	6.2673384493807	8.12911307718227	5.9206601930826	3.1264976482038	6.58402688741007	5.10328409089459	6.62309687858539	4.33120073259167	3.52749612680925	4.44546054971295	4.87996744085723	7.35638610176365	4.74679037857235	5.21716719299188	4.32157097748173	5.84091679029941	8.47970926711084	4.42858420820014	3.5039068561446	2.90588844391127	6.09715202029132	5.71194925504282	2.74323962883968	6.99772358668861	5.30787611610159	3.8805629255453	4.10827270549888	4.78167185179208
Aga	26.9070630043829	42.8724544480171	29.832401567991	38.173788737137	44.3036662706434	30.5900776642601	30.3716914396941	31.6033290595683	41.251546401398	47.3806161314185	29.6996621663429	35.2749612680925	36.8338159833359	41.4797232472865	26.207125487533	27.4258999650847	32.8681533158489	31.2113459484792	33.8773173837365	50.2725620835857	38.5286826113413	28.5318129714632	42.1353824367134	28.822900459559	30.9397251314819	30.1756359172365	28.5291807764997	45.8407482754228	21.6202791566095	39.4394179727893	32.2762849995965
Agap1	53.3158470642401	31.848109018527	50.4438790149666	53.5572558401624	86.5750542719912	105.091718427216	64.7631655699359	56.1836961058992	73.9976193179716	48.3995541127394	37.1245777079286	66.3169271840139	67.3169740385104	90.2793976558588	71.2649903608353	61.7082749214406	64.1711564738002	52.3390262828343	34.4614090627665	81.7686250757117	95.2145604763031	58.5653003098455	71.6785816164779	56.5372278245195	52.8355306091461	57.1508256008266	54.9052158340183	80.5832101262695	49.8929518998682	66.5540178290819	48.4144274993948
Agap2	0.498278944525609	0.612463634971674	0	1.13951608170558	0.406455653859114	1.48016504827065	0.446642521171972	0	0.850547348482432	0	0	0.705499225361851	0.635065792816136	0.487996744085723	0	0	0	0	0	0.605693519079346	0.442858420820014	0	1.45294422195563	1.10857309459842	0	0.457206604806613	0	0	0	0.410827270549888	0
Agap3	3.98623155620487	4.89970907977339	5.42407301236201	1.13951608170558	5.69037915402759	4.9338834942355	2.67985512703183	1.31680537748201	2.97691571968851	4.58522091594373	6.1874296179881	5.6439938028948	1.27013158563227	5.85596092902868	1.37932239408068	1.05484230634941	6.78231735088945	2.40087276526763	5.84091679029941	9.08540278619019	3.1000089457401	2.00223248922549	2.42157370325939	0.554286547299211	2.37997885626784	2.74323962883968	3.76800500821694	5.79041030847446	3.32619679332454	4.92992724659866	2.98854490737005
Agbl4	0	0	0	0	0	1.48016504827065	0	0.438935125827338	0	0	0	0	0	0	0	1.05484230634941	0	0	0	0	0	0	0	0	0	0.914413209613226	0	0	0	0.821654541099776	0.59770898147401
Agbl5	0.498278944525609	0.612463634971674	0.5424073012362	0	0.406455653859114	0.49338834942355	0	0	0	1.01893798132083	0	0	0	0.487996744085723	0	0	0	0	0	0.605693519079346	0.442858420820014	0.500558122306372	0	0	0.475995771253568	0	0	0	0.554366132220757	0.410827270549888	0
Ager	4.98278944525609	6.12463634971674	6.50888761483441	9.68588669449745	5.69037915402759	107.558660174334	3.57314016937578	5.70615663575539	6.80437878785946	8.66097284122704	4.94994369439048	7.05499225361851	9.52598689224204	6.83195441720013	4.59774131360228	6.32905383809647	10.4343343859838	4.32157097748173	5.25682511126946	7.26832222895215	15.0571863078805	10.0111624461274	6.78040636912629	155.754519791078	4.75995771253568	7.31530567690581	3.76800500821694	58.8691714694903	6.09802745442833	6.57323632879821	3.58625388884406
Agfg1	15.4466472802939	20.2112999540652	22.7811066519204	13.1044349396142	9.34848003875961	13.3214854344358	10.2727779869554	8.33976739071942	9.35602083330675	11.7177867851895	9.28114442698214	4.93849457753295	11.4311842706904	7.31995116128585	16.092094597608	14.2403711357171	10.956051105283	13.9250620385523	9.92955854350899	10.9024833434282	9.3000268372203	15.5173017914975	9.68629481303756	9.9771578513858	10.4719069675785	5.94368586248597	7.53601001643388	10.1332180398303	16.076617834402	13.9681271986962	17.3335604627463
Agfg2	8.47074205693534	6.12463634971674	10.3057387234878	3.41854824511675	8.53556873104139	3.9471067953884	5.35971025406366	4.38935125827338	3.82746306817094	6.11362788792497	5.56868665618929	9.87698915506591	3.81039475689681	8.2959446494573	5.97706370768296	5.80163268492177	6.26060063159026	3.84139642442821	4.08864175320958	9.69109630526953	3.54286736656011	5.50613934537009	6.78040636912629	9.42287130408659	6.18794502629639	5.48647925767936	3.76800500821694	5.79041030847446	8.31549198331136	7.80571814044788	4.78167185179208
Agk	15.9449262248195	29.3982544786403	17.8994409407946	17.0927412255837	24.3873392315468	18.2553689286713	25.4586237068024	21.5078211655396	18.2867679923723	20.3787596264166	20.4185177393607	29.6309674651977	27.3078290910938	12.6879153462288	20.23006177985	18.9871615142894	23.9989690877627	24.0087276526763	19.275025407988	26.0448213204119	22.5857794618207	24.5273479930122	18.4039601447714	21.06288879737	18.0878393076356	23.7747434499439	20.4548843303205	16.4061625406776	13.3047871732982	21.7738453391441	14.9427245368503
Agl	53.3158470642401	75.9454907364875	66.7160980520527	66.6616907797765	75.6007516177951	62.1669320273673	62.0833104429041	57.9394366092086	57.4119460225642	53.4942440193435	53.8306376764964	66.3169271840139	59.0611187319006	72.7115148687728	70.8052162294751	61.1808537682659	50.6065217720213	57.1407718133696	58.993259582024	76.9230769230769	64.6573294397221	64.0714396552156	60.5393425814847	74.2743973380943	49.0275644391175	51.2071397383407	49.5223515365655	55.9739663152531	39.9143615198945	67.7864996407316	45.4258825920248
Agmat	0.498278944525609	0	0.5424073012362	0	0	0.49338834942355	0.446642521171972	0	0	0.509468990660414	0	0	0.635065792816136	0	0	0	0	0.480174553053526	0	0	0.442858420820014	0	0	0	0	0	0	1.44760257711861	0	0	0.59770898147401
Agmo	0	0	1.6272219037086	0.569758040852791	0.406455653859114	0	0	0.438935125827338	0.425273674241216	0.509468990660414	1.23748592359762	0.705499225361851	0	0.487996744085723	0.459774131360228	1.05484230634941	0.521716719299188	0.480174553053526	0	0	0.442858420820014	1.50167436691911	0	0.554286547299211	0.951991542507136	1.37161981441984	2.15314571898111	0.482534192372871	1.10873226444151	0	0
Ago1	3.48795261167926	1.22492726994335	3.7968511086534	1.13951608170558	4.87746784630936	2.46694174711775	0.446642521171972	0.438935125827338	1.70109469696486	3.05681394396249	1.23748592359762	2.8219969014474	1.27013158563227	2.43998372042862	1.37932239408068	1.58226345952412	0.521716719299188	1.44052365916058	2.33636671611976	2.42277407631738	2.21429210410007	1.00111624461274	2.42157370325939	0	0	1.37161981441984	1.07657285949056	3.3777393466101	1.10873226444151	2.46496362329933	1.79312694442203
Ago2	0.996557889051217	1.22492726994335	1.0848146024724	0	0	0.986776698847099	0	0.877870251654676	0.425273674241216	0	0	0.705499225361851	0	0.487996744085723	0.459774131360228	0.527421153174706	0.521716719299188	0.480174553053526	0.584091679029941	0.605693519079346	0.885716841640029	0.500558122306372	1.45294422195563	0.554286547299211	0	0	0.538286429745278	0.965068384745743	0	0	0
Ago3	0.498278944525609	0	0.5424073012362	0	0.812911307718227	0.986776698847099	0.446642521171972	0.438935125827338	0.850547348482432	1.01893798132083	0	1.4109984507237	0.635065792816136	0.487996744085723	0	0	0.521716719299188	0	0.584091679029941	0.605693519079346	0	0.500558122306372	0.484314740651878	1.66285964189763	0.475995771253568	0	0	1.44760257711861	0.554366132220757	1.23248181164966	0.59770898147401
Ago4	0.498278944525609	0.612463634971674	0.5424073012362	0.569758040852791	1.21936696157734	0.986776698847099	0	0	0	0	0.618742961798809	0	0	0.487996744085723	0.459774131360228	0	0	0.480174553053526	0	0	0	0	0	0	0	0	0	0	0	0	0
Agpat1	11.460415724089	12.2492726994335	21.696292049448	8.54637061279186	16.2582261543645	7.8942135907768	13.3992756351592	14.4848591523021	13.6087575757189	13.7556627478312	13.6123451595738	11.9934868311515	5.08052634252909	11.7119218580574	15.6323204662478	12.1306865230182	13.5646347017789	11.0440147202311	9.92955854350899	16.3537250151423	12.4000357829604	10.5117205684338	13.5608127382526	12.1943040405826	9.0439196538178	6.8580990720992	16.1485928923583	12.5458890016947	9.97859037997363	16.8439180925454	8.96563472211015
Agpat2	0	0.612463634971674	0.5424073012362	0	0.812911307718227	0.986776698847099	0	0.438935125827338	0.425273674241216	0	0	0	0	0.487996744085723	1.37932239408068	0	0	0	0	1.21138703815869	0.442858420820014	0.500558122306372	0	0	0.951991542507136	0	0	0	0	0.410827270549888	0
Agpat3	84.7074205693535	81.4576634512326	81.9035024866663	82.6149159236547	95.5170786568917	148.509893176488	91.1150743190823	79.4472577747482	82.9283664770371	81.0055695150059	76.7241272630524	76.8994155644417	104.150790021846	105.895293466602	100.69053476789	63.2905383809647	98.0827432282474	86.4314195496347	88.197843533521	85.4027861901878	96.1002773179431	90.6010201374533	85.2393943547305	97.5544323246611	70.9233699167817	69.4954039306052	68.3623765776502	89.7513597813541	58.7628100154003	110.92336304847	79.4952945360433
Agpat4	18.4363209474475	17.1489817792069	14.1025898321412	17.0927412255837	20.3227826929557	12.8280970850123	29.4784063973502	18.8742104105755	13.1834839014777	18.3408836637749	19.7997747775619	11.9934868311515	13.3363816491389	16.5918892989146	18.3909652544091	14.2403711357171	18.7818018947708	16.8061093568734	12.8500169386587	15.1423379769836	12.8428942037804	8.00892995690195	12.1078685162969	19.4000291554724	13.8038773663535	17.8310575874579	13.4571607436319	19.3013676949149	12.1960549088567	16.4330908219955	23.9083592589604
Agpat5	19.9311577810243	24.4985453988669	32.544438074172	13.1044349396142	20.3227826929557	13.3214854344358	17.4190583257069	15.3627294039568	22.5395047347845	21.9071665983978	27.2246903191476	19.7539783101318	27.3078290910938	14.151905578486	19.3105135171296	14.2403711357171	15.1297848596765	17.2862839099269	16.3545670128383	11.5081768625076	9.3000268372203	14.5161855468848	7.74903585043005	14.4114502297795	10.9479027388321	12.3445783297786	14.5337336031225	10.1332180398303	21.0659130243888	18.8980544452949	10.1610526850582
Agps	1.99311577810243	1.22492726994335	3.2544438074172	0.569758040852791	1.62582261543645	1.48016504827065	1.78657008468789	0	0.425273674241216	0.509468990660414	0.618742961798809	1.4109984507237	2.54026317126454	1.46399023225717	2.29887065680114	1.05484230634941	0	0.480174553053526	0.584091679029941	1.21138703815869	1.32857526246004	1.00111624461274	0	2.21714618919684	2.85597462752141	2.74323962883968	1.07657285949056	0.965068384745743	1.66309839666227	1.23248181164966	0.59770898147401
Agr2	5.9793473343073	3.06231817485837	4.8816657111258	3.41854824511675	18.2905044236601	9.86776698847099	6.25299529640761	4.82828638410072	10.6318418560304	5.09468990660414	2.47497184719524	6.34949302825665	8.25585530660976	18.5438762752575	2.29887065680114	4.21936922539765	6.78231735088945	2.88104731832116	7.59319182738923	13.930950938825	10.6286020996803	1.50167436691911	9.20198007238568	9.42287130408659	3.80796617002855	2.74323962883968	2.69143214872639	21.7140386567792	3.32619679332454	4.10827270549888	4.18396287031807
Agrn	21.9242735591268	32.4605726534987	22.7811066519204	23.9298377158172	16.2582261543645	12.3347087355887	14.2925606775031	18.4352752847482	12.3329365529953	22.4166355890582	16.087317006769	15.5209829579607	12.0662500635066	15.1278990666574	17.4714169916887	21.0968461269882	14.6080681403773	16.3259348038199	21.0273004450779	19.9878861296184	15.5000447287005	11.5128368130465	12.1078685162969	17.1828829662755	13.8038773663535	12.3445783297786	15.0720200328678	10.6157522322032	11.0873226444151	19.7197089863946	16.1381424997983
Agrp	0	0	0	0	0.812911307718227	0	0.893285042343944	0	0.425273674241216	0.509468990660414	0	0	0	0.487996744085723	0	1.05484230634941	0	0.480174553053526	0	0	0	0.500558122306372	1.45294422195563	0	0	0.457206604806613	0	0.482534192372871	1.10873226444151	0.821654541099776	1.19541796294802
Agt	2.98967366715365	0.612463634971674	0.5424073012362	0.569758040852791	1.62582261543645	0.49338834942355	4.01978269054775	0.877870251654676	0.850547348482432	3.05681394396249	1.85622888539643	2.8219969014474	1.27013158563227	3.41597720860006	1.37932239408068	0.527421153174706	2.08686687719675	1.9206982122141	1.75227503708982	0	0.442858420820014	0.500558122306372	1.93725896260751	1.10857309459842	0.475995771253568	0	0.538286429745278	0.482534192372871	0	0	0.59770898147401
Agtpbp1	29.3984577270109	34.9104271933854	39.0533256890064	26.2088698792284	23.5744279238286	25.162805820601	33.9448316090699	29.4086534304316	22.9647784090257	33.1154843929269	25.3684614337512	24.6924728876648	19.6870395773002	20.9838599956861	32.6439633265762	35.3372172627053	25.042402526361	27.369949524051	35.0455007417964	27.2562083585706	25.2429299867408	31.034603582995	18.4039601447714	23.8343215338661	30.4637293602284	21.9459170307174	25.299462198028	21.7140386567792	25.5008420821548	27.5254271268425	23.9083592589604
Agtr1a	7.47418416788413	14.0866636043485	5.42407301236201	13.1044349396142	3.25164523087291	3.9471067953884	6.69963781757958	10.5344430198561	3.40218939392973	12.2272557758499	6.1874296179881	8.46599070434221	4.44546054971295	4.39197069677151	8.2759343644841	4.21936922539765	12.5212012631805	8.64314195496347	8.17728350641917	2.42277407631738	2.21429210410007	10.5117205684338	1.93725896260751	7.20572511488974	3.80796617002855	10.0585453057455	11.8423014543961	2.89520515423723	7.7611258510906	1.64330908219955	4.78167185179208
Agtr1b	0	0.612463634971674	0	0.569758040852791	0	0.49338834942355	0	0	0	0	0.618742961798809	0.705499225361851	0	0.487996744085723	0.459774131360228	0	0	0	0	0.605693519079346	0	0	0.484314740651878	0	0.475995771253568	0	0.538286429745278	0	0	0	0
Agtrap	6.97590522335852	6.73709998468841	10.3057387234878	7.40685453108628	5.69037915402759	9.86776698847099	6.69963781757958	3.95041613244604	7.22965246210067	5.09468990660414	4.33120073259167	6.34949302825665	6.98572372097749	6.34395767311441	4.59774131360228	6.32905383809647	4.6954504736927	7.68279284885642	7.59319182738923	6.6626287098728	11.0714605205004	6.50725558998283	9.20198007238568	3.32571928379527	5.71194925504282	4.57206604806613	6.45943715694333	7.72054707796594	6.65239358664909	9.03819995209754	3.58625388884406
Ahctf1	9.46729994598656	7.34956361966008	14.1025898321412	7.97661257193907	5.69037915402759	8.8809902896239	8.0395653810955	10.0955078940288	7.22965246210067	7.64203485990622	9.28114442698214	5.6439938028948	8.25585530660976	4.39197069677151	11.9541274153659	13.1855288293677	7.30403407018864	9.60349106107052	8.17728350641917	5.45124167171411	6.64287631230022	12.5139530576593	4.3588326658669	7.20572511488974	6.18794502629639	8.22971888651903	9.15086930566972	6.27294450084733	4.43492905776606	8.21654541099776	10.1610526850582
Ahcy	19.4328788364987	18.9863726841219	30.3748088692272	13.674192980467	11.3807583080552	14.8016504827065	15.1858457198471	16.6795347814388	14.8845785984426	13.2461937571708	19.7997747775619	21.1649767608555	15.2415790275873	18.0558795311718	24.8278030934523	21.0968461269882	16.694935017574	20.1673312282481	13.4341086176886	19.3821926105391	12.4000357829604	16.0178599138039	15.0137569602082	21.06288879737	20.4678181639034	16.0022311682315	19.37831147083	13.0284231940675	17.1853500988435	22.5954998802438	18.5289784256943
Ahcyl1	17.9380420029219	15.9240545092635	15.7298117358498	16.5229831847309	14.225947885069	16.7752038804007	20.5455559739107	17.9963401589209	15.735125946925	18.3408836637749	16.7060599685679	12.6989860565133	12.7013158563227	20.4958632516004	24.3680289620921	13.7129499825424	18.2600851754716	16.3259348038199	16.9386586918683	14.5366444579043	19.4857705160806	15.0167436691911	19.3725896260751	18.8457426081732	13.8038773663535	14.173404749005	18.3017386113394	16.8886967330505	9.42422424775288	17.2547453630953	17.3335604627463
Ahcyl2	0.498278944525609	2.44985453988669	0.5424073012362	0.569758040852791	0.812911307718227	1.9735533976942	0.893285042343944	1.31680537748201	2.5516420454473	1.52840697198124	0	0.705499225361851	0.635065792816136	0.975993488171447	2.29887065680114	0	0.521716719299188	0.480174553053526	0.584091679029941	0	1.77143368328006	1.50167436691911	0.968629481303756	0.554286547299211	1.4279873137607	0.914413209613226	1.07657285949056	2.41267096186436	1.10873226444151	1.23248181164966	0
Ahdc1	2.98967366715365	4.28724544480171	5.96648031359821	1.70927412255837	4.06455653859114	3.9471067953884	2.23321260585986	3.07254588079137	4.25273674241216	3.05681394396249	3.71245777079286	5.6439938028948	2.54026317126454	1.95198697634289	2.29887065680114	6.32905383809647	5.73888391229107	1.9206982122141	3.50455007417964	3.02846759539673	4.87144262902016	5.50613934537009	6.78040636912629	4.43429237839369	2.85597462752141	3.20044623364629	5.92115072719805	3.86027353898297	1.66309839666227	6.57323632879821	3.58625388884406
Ahi1	7.97246311240974	6.73709998468841	8.67851681977921	3.98830628596954	4.87746784630936	3.9471067953884	4.46642521171972	3.07254588079137	0.850547348482432	4.07575192528332	7.42491554158571	5.6439938028948	6.35065792816136	3.41597720860006	6.43683783904319	6.85647499127118	4.6954504736927	10.5638401671776	5.25682511126946	5.45124167171411	3.54286736656011	6.50725558998283	1.45294422195563	5.54286547299211	6.18794502629639	11.4301651201653	5.38286429745277	5.30787611610159	7.7611258510906	8.62737268154765	4.78167185179208
Ahnak	94.17472051534	73.4956361966008	87.3275754990283	67.2314488206293	153.233781504886	156.404106767265	71.0161608663436	73.3021660131654	142.891954545049	90.6854803375538	82.2928139192417	72.6664202122706	51.440329218107	161.526922292374	95.1732451915672	73.8389614444589	63.649439754501	64.3433901091725	61.9137179771737	168.988491823137	144.371845187325	57.5641840652327	122.047314644273	99.2172919665588	58.0714840929353	62.1800982536994	66.7475172884144	120.151013900845	67.6326681309324	158.168499161707	93.2426011099456
Ahr	4.48451050073048	11.6368090644618	13.0177752296688	5.69758040852791	5.28392350016848	4.44049514481195	6.69963781757958	5.26722150992805	3.82746306817094	3.5662829346229	8.66240146518333	5.6439938028948	5.08052634252909	2.92798046451434	4.59774131360228	1.05484230634941	5.21716719299188	3.84139642442821	6.42500846932935	4.84554815263477	2.21429210410007	6.00669746767646	2.90588844391127	4.43429237839369	3.33197039877498	2.74323962883968	2.69143214872639	3.3777393466101	3.8805629255453	4.10827270549888	6.57479879621411
Ahrr	0	0.612463634971674	0	0.569758040852791	0.406455653859114	0.49338834942355	0	0.438935125827338	0.425273674241216	0.509468990660414	0.618742961798809	0	0	0.975993488171447	0	0	0	0	0.584091679029941	0	0.442858420820014	0	0	0.554286547299211	0	0.457206604806613	0.538286429745278	0	0	0.410827270549888	0.59770898147401
Ahsa1	106.63169412848	215.587199510029	162.72219037086	145.288300417462	121.936696157734	86.3429611491212	91.1150743190823	131.241602622374	99.9393134466858	123.800964730481	134.267222710342	191.190290073062	133.998882284205	108.335277187031	117.702177628218	106.011651788116	134.602913579191	124.365209240863	151.279744868755	127.801332525742	121.786065725504	165.684738483409	96.8629481303756	142.451642655897	201.346211240259	123.902989902592	92.0469794864425	137.039710633896	93.687876345308	122.837353894417	125.518886109542
Ahsa2	6.47762627883291	18.9863726841219	19.5266628445032	13.1044349396142	12.1936696157734	7.40082524135325	9.82613546578339	13.6069889006475	7.65492613634189	10.1893798132083	14.8498310831714	21.1649767608555	10.7961184778743	10.7359283698859	11.0345791526455	12.6581076761929	16.1732182982748	14.4052365916058	19.859117087018	15.748031496063	8.85716841640029	11.0122786907402	8.7176653317338	10.531444398685	17.611843536382	16.4594377730381	9.68915573541499	13.5109573864404	8.31549198331136	5.75158178769844	11.9541796294802
Ahsg	0	0.612463634971674	0	0	0.406455653859114	0	0	0	0.425273674241216	0	0	0	0	0	0.919548262720456	0	0	0	0	0	0	0	54.2432509530103	1.10857309459842	0.475995771253568	0	0.538286429745278	0	1.66309839666227	0	1.79312694442203
Ahsp	126.562851909505	172.714745062012	93.2940558126265	103.695963435208	75.194295963936	332.543747511473	80.8422963321269	153.627294039568	142.466680870807	180.861491684447	105.186303505798	35.2749612680925	125.743026977595	63.9275734752298	48.2762837928239	72.2566979849347	134.081196859891	69.1451356397077	95.7910353609102	63.5978195033313	144.371845187325	143.159622979622	285.261382243956	215.617466899393	125.662883610942	129.846675765078	159.871069634347	128.836629363557	69.8501326598154	145.022026504111	209.795852497378
Aida	32.8864103386902	29.3982544786403	44.4773987013684	18.2322573072893	7.31620176946404	7.40082524135325	29.0317638761782	22.3856914171942	8.0801998105831	20.3787596264166	28.4621762427452	16.9319814086844	31.7532896408068	9.27193813762875	34.0232857206569	43.2485345603259	28.1727028421562	35.5329169259609	22.7795754821677	11.5081768625076	9.74288525804032	28.0312548491568	12.1078685162969	27.7143273649606	29.0357420464677	32.9188755460761	23.6846029087922	9.65068384745743	26.0552082143756	11.5031635753969	31.0808670366485
Aif1	26.9070630043829	36.7478180983004	28.7475869655186	28.4879020426396	30.4841740394335	20.2289223263655	20.9921984950827	28.530783178777	24.2405994317493	39.2291122808519	28.4621762427452	38.8024573949018	27.94289488391	30.7437948774006	17.9311911230489	29.5355845777835	31.3030031579513	28.8104731832116	30.3727673095569	24.2277407631738	25.2429299867408	27.0301386045441	29.5431991797646	32.1486197433542	27.607754732707	31.5472557316563	23.6846029087922	38.1202011974569	24.9464759499341	23.8279816918935	32.8739939810706
Aif1l	4.98278944525609	1.22492726994335	2.712036506181	3.41854824511675	14.225947885069	8.38760194020035	7.59292285992353	5.26722150992805	8.50547348482432	4.58522091594373	1.85622888539643	0.705499225361851	3.81039475689681	8.2959446494573	2.29887065680114	5.27421153174706	5.21716719299188	3.36122187137468	4.08864175320958	9.69109630526953	7.97145157476026	3.00334873383823	6.78040636912629	5.54286547299211	3.33197039877498	4.57206604806613	5.38286429745277	9.16814965508456	3.32619679332454	8.62737268154765	3.58625388884406
Aifm1	137.026709744542	156.790690552748	117.702384368256	148.137090621726	152.827325851027	111.012378620299	138.905824084483	129.046926993237	147.569964961702	145.198662338218	177.579230036258	138.277848170923	136.539145455469	139.079072064431	154.943882268397	130.273024834152	116.342828403719	147.413587787432	156.536569980024	144.760751059964	143.043269924865	157.675808526507	128.343406272748	145.777361939692	140.418752519803	109.729585153587	127.035597419885	149.58559963559	134.710970129644	137.627135634213	139.863901664918
Aifm2	6.97590522335852	8.57449088960343	4.3392584098896	10.2556447353502	6.90974611560493	9.37437863904745	7.59292285992353	7.02296201323741	8.93074715906554	5.09468990660414	6.1874296179881	2.11649767608555	6.98572372097749	9.27193813762875	8.2759343644841	6.85647499127118	6.26060063159026	9.60349106107052	7.00910014835929	6.6626287098728	6.64287631230022	5.00558122306372	8.23335059108192	5.54286547299211	7.61593234005709	4.57206604806613	5.38286429745277	10.6157522322032	6.09802745442833	6.16240905824832	5.9770898147401
Aifm3	0	0	0.5424073012362	0	0.812911307718227	0	0	0.438935125827338	0.425273674241216	0.509468990660414	0	0	0.635065792816136	0	0	0.527421153174706	0.521716719299188	0.960349106107052	0	0	0	0	0	0	0	0	0.538286429745278	0	0	0	0
Aig1	7.97246311240974	6.73709998468841	12.4753679284326	6.2673384493807	6.50329046174582	1.48016504827065	7.59292285992353	5.26722150992805	4.25273674241216	10.6988488038687	7.42491554158571	4.93849457753295	7.62078951379363	5.85596092902868	9.19548262720456	7.38389614444589	6.78231735088945	7.68279284885642	11.0977419015689	8.47970926711084	9.3000268372203	5.50613934537009	5.32746214717066	8.31429820948817	9.51991542507136	7.31530567690581	5.38286429745277	8.20308127033882	11.0873226444151	7.80571814044788	5.37938083326609
Aimp1	112.112762518262	87.5822998009493	91.1244266076817	88.3124963321826	93.4848003875961	87.8231261973919	83.9687939803308	98.760403311151	72.721798295248	86.10025942161	76.7241272630524	106.530383029639	102.880658436214	91.743387888116	101.61008303061	110.758442166688	95.9958763510507	112.360845414525	102.21604383024	89.0369473046638	89.4574010056429	93.1038107489851	76.0374142823448	107.531590176047	99.9591119632493	83.6688086796102	97.9681302136405	102.779782975422	88.1442150231004	94.0794449559244	111.173870554166
Aimp2	79.7246311240974	74.7205634665442	80.2762805829577	92.3008026181521	78.0394855409498	59.6999902802495	92.4550018825982	75.9357767681294	84.629461174002	86.10025942161	87.861500575431	74.0774186629943	100.975461057766	85.3994302150016	96.0927934542877	69.6195922190612	91.8221425966572	88.8322923149023	89.9501185706108	67.8376741368867	88.1288257431829	92.6032526266788	67.319748950611	58.7543740137164	84.7272472831351	74.9818831882845	87.202401618735	83.4784152805068	70.958864924257	81.3437995688779	92.6448921284716
Aip	45.3433839518304	46.5472362578472	52.0711009186752	50.1387075950456	45.1165775783616	48.8454465929314	42.4310395113374	45.6492530860431	56.986672348323	56.551057963306	45.1682362113131	54.3234403528625	53.9805923893715	53.1916451053439	58.3913146827489	48.522746092073	42.7807709825334	49.9381535175667	56.0728011868743	62.3864324651726	61.114462073162	45.5507891298798	60.0550278408329	48.7772161623306	47.5995771253568	49.8355199239208	51.1372108258014	57.4215688923717	45.4580228421021	50.9425815481861	61.564025091823
Ajap1	0	0	0	0	0	0.49338834942355	0	0	0	1.52840697198124	0	0	0	0	0	1.05484230634941	0.521716719299188	0	0	0	0	0.500558122306372	0	0	0	0	0	0.482534192372871	0.554366132220757	0.410827270549888	0.59770898147401
Ajuba	1.99311577810243	2.44985453988669	5.42407301236201	0.569758040852791	6.90974611560493	5.9206601930826	4.46642521171972	0.877870251654676	5.10328409089459	2.54734495330207	3.09371480899405	2.11649767608555	3.17532896408068	7.31995116128585	2.29887065680114	0.527421153174706	3.65201703509432	1.44052365916058	1.75227503708982	3.02846759539673	9.3000268372203	2.50279061153186	8.23335059108192	1.66285964189763	0.951991542507136	0.457206604806613	2.15314571898111	6.7554786932202	2.21746452888303	6.57323632879821	2.98854490737005
Ak1	194.328788364987	211.912417700199	215.878105892008	203.403620584446	230.460355738117	210.183436854432	217.068265289578	209.37205501964	242.831267991734	214.995914058695	202.328948508211	215.882762960726	211.476909007773	217.158551118147	205.059262586662	210.968461269882	208.164971000376	174.783537311483	222.538929710407	220.472440944882	262.615043546269	197.720458311017	198.56904366727	180.143127872244	191.826295815188	201.628112719716	195.936260427281	217.622920760165	150.787587964046	214.862662497592	242.072137496974
Ak2	131.047362410235	120.042872454448	113.363125958366	117.370156415675	114.214038734411	100.157834932981	110.320702729477	128.60799186741	124.605186552676	115.139991889254	121.892363474365	95.9478946492117	108.596250571559	112.239251139716	102.989405424691	123.416549842881	126.255446070404	119.563463710328	122.075160917258	120.53301029679	106.286020996803	104.616647562032	91.0511712425531	121.388753858527	125.186887839688	111.558411572814	109.810431668037	100.367112013557	116.97125389858	116.264117565618	117.74866935038
Ak3	31.8898524496389	30.010718113612	34.7140672791168	24.49959575667	29.2648070778562	38.4842912550369	35.7314016937578	36.8705505694964	33.5966202650561	29.0397324676436	26.6059473573488	44.4464511977966	34.2935528120713	34.1597720860006	42.299220085141	36.9194807222294	26.0858359649594	38.8941387973356	21.0273004450779	24.8334342822532	23.4714963034608	33.0368360722205	27.1216254765052	26.0514677230629	38.0796617002854	33.8332887556894	40.9097686606411	28.9520515423723	34.370700197687	28.7579089384922	27.4946131478045
Ak4	0.498278944525609	0	1.0848146024724	0	0.406455653859114	0.49338834942355	0	0	0.425273674241216	0.509468990660414	0.618742961798809	1.4109984507237	0.635065792816136	1.46399023225717	0.459774131360228	0	0	0.480174553053526	0	0	0	0.500558122306372	0	0.554286547299211	0	0	1.07657285949056	0.482534192372871	0	1.23248181164966	0
Ak6	57.302078620445	66.1460725769407	64.0040615458717	56.9758040852791	38.2068314627567	35.030572809072	49.5773198500889	48.2828638410072	32.7460729165736	66.2309687858539	63.7305250652774	45.8574496485203	59.0611187319006	36.5997558064293	56.552218157308	56.9614845428683	68.3448902281937	61.9425173439049	61.9137179771737	29.6789824348879	33.6572399823211	59.0658584321518	40.6824382147578	57.645800919118	58.5474798641889	51.6643463431473	59.2115072719805	36.1900644279654	67.0783019987117	27.5254271268425	46.6213005549728
Ak7	0	0	0	0	0.812911307718227	0	0	0	0	0	0	0	0	0	0	0	0	0	0	0	0	0	0	0	0	0.457206604806613	0	0	0.554366132220757	0	0
Ak8	0	0	0	0	0	0	0.446642521171972	0	0	0	0	0.705499225361851	0	0	0.459774131360228	0	0	0	0	0	0	0	0.484314740651878	0	0	0.457206604806613	0	0	0	0	0
Akap1	0.996557889051217	0.612463634971674	0.5424073012362	1.13951608170558	0.812911307718227	1.48016504827065	0.893285042343944	0.438935125827338	0.425273674241216	0	0	1.4109984507237	0.635065792816136	0.975993488171447	0.919548262720456	0	1.04343343859838	0	0	0	0	0	0.484314740651878	0.554286547299211	1.4279873137607	0.457206604806613	0	0.965068384745743	1.10873226444151	1.64330908219955	2.39083592589604
Akap10	1.99311577810243	2.44985453988669	3.2544438074172	3.41854824511675	2.43873392315468	0.49338834942355	2.23321260585986	1.31680537748201	2.12636837120608	3.05681394396249	2.47497184719524	1.4109984507237	1.27013158563227	1.95198697634289	1.37932239408068	1.05484230634941	2.60858359649594	0.480174553053526	0.584091679029941	1.21138703815869	0.885716841640029	1.50167436691911	2.42157370325939	1.66285964189763	0.951991542507136	1.82882641922645	3.76800500821694	2.41267096186436	0.554366132220757	3.69744543494899	1.79312694442203
Akap11	10.9621367795634	9.1869545245751	9.22092412101541	3.98830628596954	17.0711374620828	12.3347087355887	9.82613546578339	6.14509176158273	8.0801998105831	8.15150385056663	8.04365850338452	7.76049147898035	6.98572372097749	10.2479316258002	16.092094597608	10.5484230634941	4.6954504736927	7.68279284885642	5.25682511126946	16.3537250151423	10.6286020996803	7.0078137122892	9.68629481303756	4.9885789256929	7.61593234005709	10.5157519105521	7.53601001643388	13.5109573864404	8.31549198331136	9.85985449319732	5.37938083326609
Akap12	67.7659364554828	41.0350635431021	30.3748088692272	52.9874977993096	27.2325288085606	37.0041262067662	195.182781752152	53.5500853509352	35.2977149620209	60.6268098885893	33.4121199371357	43.7409519724347	64.7767108672459	43.9197069677151	104.828501950132	75.9486460571577	64.1711564738002	60.0218191316908	54.3205261497845	39.9757722592368	45.6144173444615	35.5396266837524	29.5431991797646	126.37733278422	33.3197039877498	36.576528384529	70.5155222966313	48.73595342966	107.547029650827	39.0285907022394	44.8281736105508
Akap13	66.2710996219059	60.021436227224	82.9883170891387	62.1036264529542	51.6198680401074	40.4578446527311	64.316523048764	55.3058258542446	38.2746306817094	57.5699959446268	60.6368102562833	58.5564357050336	48.9000660468424	39.0397395268579	79.0811505939592	77.5309095166818	58.9539892808083	66.7442628744401	57.2409845449342	48.4554815263477	31.000089457401	59.5664165544582	29.5431991797646	64.8515260340077	67.5913995180067	51.2071397383407	58.6732208422352	37.637667005084	68.1870342631532	48.4776179248868	55.5869352770829
Akap14	0.996557889051217	0	0.5424073012362	0	0.406455653859114	0.49338834942355	0	0	0.850547348482432	0	0	0.705499225361851	0	0	0	0	0.521716719299188	0.480174553053526	0	0	0	0	0	1.66285964189763	0.951991542507136	0.457206604806613	0	0	0.554366132220757	0	0
Akap17a	10.9621367795634	5.51217271474506	8.13610951854301	14.8137090621726	16.6646818082237	7.8942135907768	8.0395653810955	9.65657276820143	11.4823892045128	4.58522091594373	9.89988738878095	8.46599070434221	9.52598689224204	15.6158958107431	7.81616023312388	10.5484230634941	4.17373375439351	9.60349106107052	9.34546686447905	9.08540278619019	7.52859315394024	9.01004620151469	7.26472110977817	9.9771578513858	8.56792388256423	6.40089246729258	11.3040150246508	13.5109573864404	8.31549198331136	10.6815090342971	7.17250777768812
Akap2	200.308135699295	213.137344970142	201.775516059867	130.474591355289	56.4973358864168	61.6735436779437	253.69295202568	131.241602622374	56.5613986740817	181.880429665768	171.39180041827	121.345866762238	133.998882284205	58.5596092902868	165.978461421042	178.795770926225	172.166517368732	196.871566751946	149.527469831665	77.5287704421563	61.557320493982	130.645669921963	46.4942151025803	145.223075392393	138.038773663535	109.272378548781	176.019662526706	84.4434836652525	158.548713815137	69.4298087229311	167.358514812723
Akap3	1.99311577810243	0.612463634971674	3.7968511086534	1.70927412255837	0.812911307718227	1.48016504827065	0.893285042343944	2.63361075496403	2.12636837120608	0.509468990660414	0.618742961798809	0.705499225361851	2.54026317126454	0.975993488171447	0	2.10968461269882	1.56515015789757	1.44052365916058	1.75227503708982	1.81708055723804	2.65715052492009	2.00223248922549	0.484314740651878	1.66285964189763	0.951991542507136	4.11485944325952	2.15314571898111	1.44760257711861	2.21746452888303	0.410827270549888	0
Akap4	0	0	0	0	0	0.986776698847099	0	0	0.425273674241216	0	0	0	0	0	0	0.527421153174706	0	0	0	0	0.442858420820014	0	0	0	0	0	0	0	0	0	0
Akap5	0.498278944525609	0	0.5424073012362	0	0	4.44049514481195	0	0	0	0	0.618742961798809	0	0	0	0.459774131360228	0	0.521716719299188	0	0	0	0	0	0.484314740651878	2.77143273649606	0	0	0	3.86027353898297	0	0	0
Akap6	12.4569736131402	12.8617363344051	12.4753679284326	9.68588669449745	17.884048769801	20.7223106757891	16.9724158045349	13.6069889006475	15.735125946925	18.8503526544353	11.1373733123786	14.8154837325989	15.2415790275873	17.567882787086	15.6323204662478	18.9871615142894	15.6515015789756	11.0440147202311	11.0977419015689	24.8334342822532	11.0714605205004	14.0156274245784	18.8882748854232	20.5086022500708	16.1838562226213	8.68692549132565	18.8400250410847	28.9520515423723	13.3047871732982	32.8661816439911	8.36792574063614
Akap7	0.498278944525609	1.22492726994335	0	0.569758040852791	2.03227826929557	1.48016504827065	1.33992756351592	0	0	0.509468990660414	0	0	0.635065792816136	0.975993488171447	0.919548262720456	1.58226345952412	0.521716719299188	1.44052365916058	0.584091679029941	0.605693519079346	1.77143368328006	0.500558122306372	1.93725896260751	0	0.475995771253568	1.37161981441984	0.538286429745278	0.965068384745743	1.10873226444151	0.410827270549888	0
Akap8	10.4638578350378	9.1869545245751	10.3057387234878	11.9649188579086	14.225947885069	13.3214854344358	9.82613546578339	10.9733781456834	11.9076628787541	15.2840697198124	10.5186303505798	7.76049147898035	9.52598689224204	15.6158958107431	10.115030889925	8.96615960397	9.91261766668458	9.12331650801699	15.1863836547785	15.1423379769836	12.8428942037804	11.5128368130465	11.1392390349932	9.9771578513858	13.3278815950999	8.68692549132565	6.99772358668861	13.0284231940675	13.3047871732982	15.2006090103459	16.7358514812723
Akap8l	10.4638578350378	5.51217271474506	10.848146024724	10.825402776203	10.567847000337	6.9074368919297	8.93285042343944	9.65657276820143	9.35602083330675	6.11362788792497	9.89988738878095	9.87698915506591	12.0662500635066	13.1759120903145	6.89661197040342	5.80163268492177	7.30403407018864	5.28192008358879	9.34546686447905	9.08540278619019	11.0714605205004	10.0111624461274	11.1392390349932	12.7485905878819	17.611843536382	11.4301651201653	10.2274421651603	14.4760257711861	9.42422424775288	13.1464726575964	5.9770898147401
Akap9	40.3605945065743	48.9970907977339	50.9862863162028	49.5689495541928	65.0329046174582	74.501640762956	47.790749765401	38.1873559469784	47.205377840775	42.2859262248144	45.7869791731119	30.3364666905596	52.0753950109231	60.023599522544	40.9198976910603	51.6872730111212	35.4767369123448	41.7751861156568	32.1250423466467	54.5124167171411	55.8001610233218	27.0301386045441	51.8216772497509	52.6572219934251	30.4637293602284	41.1485944325952	35.5269043631883	54.0438295457616	41.5774599165568	57.9266451475342	28.0923221292785
Akip1	19.4328788364987	22.6611544939519	17.8994409407946	16.5229831847309	17.884048769801	12.3347087355887	13.8459181563311	20.6299509138849	19.9878626893372	16.3030077011333	14.8498310831714	18.3429798594081	17.1467764060357	12.6879153462288	9.19548262720456	27.9533211182594	15.1297848596765	14.4052365916058	24.5318505192575	21.8049666868565	24.3572131451008	14.5161855468848	13.0764979976007	10.531444398685	18.0878393076356	13.2589915393918	15.0720200328678	13.9934915788133	8.31549198331136	16.8439180925454	16.7358514812723
Akirin1	6.47762627883291	7.96202725463176	16.272219037086	14.2439510213198	9.34848003875961	6.41404854250615	11.1660630292993	9.2176376423741	7.65492613634189	8.15150385056663	8.66240146518333	9.87698915506591	8.25585530660976	8.2959446494573	10.115030889925	12.1306865230182	10.4343343859838	12.0043638263381	7.00910014835929	7.8740157480315	8.41430999558027	12.0133949353529	6.29609162847441	11.0857309459842	7.13993656880352	9.60133870093888	4.30629143796222	13.5109573864404	8.86985811553212	10.6815090342971	8.36792574063614
Akirin2	7.97246311240974	12.2492726994335	16.8146263383222	5.69758040852791	10.1613913464778	12.3347087355887	8.93285042343944	8.33976739071942	10.2065681817892	11.2083177945291	7.42491554158571	12.6989860565133	9.52598689224204	4.87996744085723	13.7932239408068	8.96615960397	6.78231735088945	13.9250620385523	8.76137518544911	6.6626287098728	7.97145157476026	10.0111624461274	5.81177688782254	7.76001166218896	6.66394079754995	6.40089246729258	7.53601001643388	10.6157522322032	8.86985811553212	11.092336304847	14.3450155553762
Akna	1.49483683357683	3.06231817485837	3.2544438074172	0.569758040852791	0.406455653859114	1.48016504827065	0	1.31680537748201	3.40218939392973	1.52840697198124	1.85622888539643	3.52749612680925	0	0	1.37932239408068	0.527421153174706	1.04343343859838	0.960349106107052	1.16818335805988	0.605693519079346	0	0	0.968629481303756	2.77143273649606	2.37997885626784	0.914413209613226	2.15314571898111	0	0.554366132220757	0.821654541099776	1.19541796294802
Aknad1	0.498278944525609	0.612463634971674	0	0.569758040852791	0.406455653859114	0.49338834942355	0	0.438935125827338	0	0	0	0	0.635065792816136	0	0.459774131360228	0.527421153174706	0.521716719299188	0.480174553053526	0.584091679029941	0	0	0.500558122306372	0	0	0	0	0	0	0	0	0.59770898147401
Akr1a1	238.177335483241	239.473281273924	246.795322062471	219.356845728325	248.344404507918	234.85285432561	228.234328318878	227.807330304388	222.843405302397	213.976976077374	196.141518890223	252.568722679543	218.462632728751	268.398209247148	224.369776103791	228.373359324648	226.425056175848	240.087276526763	233.636671611976	248.940036341611	234.272104613788	221.246690059416	239.73579662268	249.983232831944	217.530067462881	258.778938320543	220.697436195564	276.009558037283	191.256315616161	258.41035317588	209.795852497378
Akr1b1	520.203218084735	602.051753177155	489.251385715053	670.605214083735	530.018172632284	530.885863979739	532.844527758163	580.272236343741	640.462153407271	616.966947689762	623.074162531401	626.483312121323	694.126911548036	569.492200348039	498.854932525847	613.918222295358	595.278776720374	527.711833805825	669.953155847342	596.608116293156	647.459011238861	532.093284011673	503.687330277953	580.338015022274	548.34712848411	593.454173038984	629.256836372229	525.479735494057	610.911477707275	583.374724180841	604.283780270224
Akr1b10	0.498278944525609	0.612463634971674	1.0848146024724	0.569758040852791	0.406455653859114	0.986776698847099	0.446642521171972	2.19467562913669	2.5516420454473	1.01893798132083	0	0.705499225361851	0.635065792816136	0.487996744085723	1.83909652544091	1.05484230634941	0.521716719299188	0.480174553053526	0.584091679029941	2.42277407631738	0	0	0.968629481303756	0	1.4279873137607	0.914413209613226	1.07657285949056	1.44760257711861	0	0.821654541099776	0
Akr1b8	2.49139472262804	2.44985453988669	3.7968511086534	1.70927412255837	2.84518957701379	2.46694174711775	1.33992756351592	0.438935125827338	0.850547348482432	1.01893798132083	1.85622888539643	0	0.635065792816136	0.975993488171447	1.37932239408068	1.58226345952412	3.65201703509432	1.9206982122141	2.33636671611976	0.605693519079346	1.77143368328006	2.00223248922549	1.45294422195563	1.66285964189763	4.28396194128211	0	0	2.41267096186436	2.21746452888303	0.821654541099776	1.19541796294802
Akr1c12	0	0	0	0	0	0	0	0	0.850547348482432	0	0	0	0	0.487996744085723	0	0.527421153174706	0	0	0	0	0.442858420820014	0	0	0	0	0	0	0.482534192372871	0	0	0
Akr1c13	0	0	0.5424073012362	0.569758040852791	0	0.986776698847099	0	0	0.425273674241216	0	0	0	0	0	0	0	0.521716719299188	0.480174553053526	0	0	0.442858420820014	0.500558122306372	0	0	0	0.457206604806613	0	0	0	0.410827270549888	0
Akr1c14	31.8898524496389	24.4985453988669	31.4596234716996	24.49959575667	26.4196175008424	17.7619805792478	13.8459181563311	25.8971724238129	28.4933361741615	25.9829185236811	17.3248029303667	20.4594775354937	38.1039475689681	23.9118404602005	27.5864478816137	32.1726903436571	15.6515015789756	24.0087276526763	21.0273004450779	21.8049666868565	28.3429389324809	24.0267898707058	25.1843665138977	13.3028771351811	28.5597462752141	16.0022311682315	16.6868793221036	25.0917780033893	26.6095743465964	30.8120452912416	20.9198143515904
Akr1c15	264.087840598573	243.148063083754	218.047735096953	266.077005078253	284.925413355239	273.337145580647	199.649206963872	276.529129271223	390.401232953436	250.658743404924	216.560036629583	323.824144441089	293.400396281055	278.646140872948	216.553615870667	335.967274572288	214.947288351266	252.091640353101	287.957197761761	367.655966081163	369.786781384712	240.768456829365	267.341736839837	246.10322700085	273.697568470802	272.037929859935	230.924878360724	278.90476319152	263.878278937081	246.907189600483	261.796533885616
Akr1c19	1.49483683357683	0.612463634971674	0.5424073012362	1.13951608170558	5.69037915402759	8.38760194020035	0.446642521171972	1.31680537748201	6.37910511361824	0	0	0	1.90519737844841	3.90397395268579	0.459774131360228	2.10968461269882	0	0.480174553053526	0.584091679029941	3.63416111447608	7.97145157476026	0.500558122306372	3.39020318456315	3.32571928379527	0.475995771253568	0.914413209613226	1.07657285949056	1.93013676949149	1.10873226444151	4.92992724659866	0.59770898147401
Akr1c2	0.498278944525609	0	0	0.569758040852791	0.406455653859114	0	0	0	0	0	0.618742961798809	0.705499225361851	0.635065792816136	0	0.459774131360228	0	0	0	0	0	0	0.500558122306372	0	0	0.951991542507136	0.457206604806613	0	0	0.554366132220757	0	0
Akr1c3	0.996557889051217	1.22492726994335	1.6272219037086	2.27903216341116	2.03227826929557	3.45371844596485	1.78657008468789	3.5114810066187	2.5516420454473	2.03787596264166	4.33120073259167	3.52749612680925	3.81039475689681	3.41597720860006	3.2184189195216	3.69194807222294	1.04343343859838	4.80174553053526	4.08864175320958	4.23985463355542	2.21429210410007	1.50167436691911	2.42157370325939	2.77143273649606	3.33197039877498	2.74323962883968	4.30629143796222	5.30787611610159	3.32619679332454	6.57323632879821	1.79312694442203
Akr1d1	3.48795261167926	3.06231817485837	4.8816657111258	2.27903216341116	5.28392350016848	3.9471067953884	2.67985512703183	4.38935125827338	6.80437878785946	2.54734495330207	5.56868665618929	2.11649767608555	3.81039475689681	3.41597720860006	4.59774131360228	4.74679037857235	5.73888391229107	2.40087276526763	2.9204583951497	4.84554815263477	3.54286736656011	2.00223248922549	4.3588326658669	2.77143273649606	2.37997885626784	4.11485944325952	1.07657285949056	2.89520515423723	1.66309839666227	2.87579089384922	2.98854490737005
Akr1e2	26.4087840598573	18.9863726841219	23.3235139531566	22.7903216341116	27.2325288085606	28.6165242665659	24.1186961432865	27.2139778012949	34.8724412877797	20.888228617077	29.6996621663429	27.5144697891122	19.6870395773002	27.8158144128862	22.9887065680114	27.9533211182594	20.8686687719675	25.4492513118369	15.7704753338084	30.2846759539673	27.0143636700209	28.0312548491568	28.0902549578089	24.9428946284645	24.275784333932	26.0607764739769	21.5314571898111	22.679107041525	28.8270388754794	36.56362707894	29.8854490737005
Akr7a2	25.9105051153316	16.5365181442352	24.408328555629	19.3717733889949	23.9808835776877	34.5371844596485	20.0989134527387	23.2635616688489	22.9647784090257	16.8124766917937	19.7997747775619	21.1649767608555	24.1325001270132	24.3998372042862	19.7702876484898	17.93231920794	23.4772523684635	17.7664584629805	18.1068420499282	30.2846759539673	25.6857884075608	22.5251155037867	20.3412191073789	27.7143273649606	22.8477970201713	19.6598840066844	15.610306462613	21.7140386567792	13.3047871732982	23.8279816918935	22.1152323145384
Akr7a3	6.47762627883291	4.89970907977339	1.6272219037086	4.55806432682233	7.72265742332316	8.38760194020035	3.1264976482038	6.58402688741007	3.40218939392973	6.62309687858539	8.04365850338452	1.4109984507237	1.27013158563227	4.39197069677151	0.919548262720456	5.80163268492177	2.08686687719675	2.40087276526763	3.50455007417964	6.6626287098728	3.54286736656011	3.00334873383823	8.7176653317338	9.42287130408659	2.37997885626784	2.74323962883968	3.76800500821694	5.30787611610159	7.20675971886985	2.05413635274944	4.18396287031807
Akt1	0.498278944525609	0.612463634971674	2.1696292049448	0.569758040852791	0.812911307718227	0	0.446642521171972	1.75574050330935	1.27582102272365	1.52840697198124	1.23748592359762	1.4109984507237	1.27013158563227	0.975993488171447	0.919548262720456	1.05484230634941	1.56515015789757	0	0.584091679029941	0.605693519079346	1.32857526246004	3.00334873383823	0	1.10857309459842	0.951991542507136	0.457206604806613	1.61485928923583	0.482534192372871	0.554366132220757	3.69744543494899	0.59770898147401
Akt1s1	8.47074205693534	11.0243454294901	16.272219037086	11.3951608170558	15.4453148466463	9.86776698847099	12.0593480716432	9.2176376423741	12.3329365529953	11.7177867851895	11.1373733123786	11.9934868311515	8.8909210994259	13.6639088344003	16.092094597608	11.6032653698435	8.34746750878701	8.64314195496347	7.00910014835929	11.5081768625076	12.8428942037804	14.0156274245784	7.26472110977817	10.531444398685	8.56792388256423	7.77251228171242	13.9954471733772	11.5808206169489	12.1960549088567	20.1305362569445	15.5404335183243
Akt2	1.49483683357683	0.612463634971674	1.0848146024724	1.13951608170558	0.406455653859114	1.48016504827065	1.33992756351592	0.877870251654676	3.40218939392973	0.509468990660414	0	2.11649767608555	1.27013158563227	0.487996744085723	0.459774131360228	1.58226345952412	0.521716719299188	1.44052365916058	0.584091679029941	0.605693519079346	0.885716841640029	0.500558122306372	1.45294422195563	0	0	0.914413209613226	0	1.44760257711861	0.554366132220757	1.23248181164966	0.59770898147401
Akt3	0	0.612463634971674	0.5424073012362	0	0.406455653859114	0	0.893285042343944	0.438935125827338	0	1.01893798132083	0	0	0	0	0.459774131360228	0	0	0	0	0	0	0	0	0	0	0.457206604806613	0.538286429745278	0.482534192372871	0	0	0
Aktip	8.47074205693534	11.0243454294901	10.848146024724	13.674192980467	10.9743026541961	5.9206601930826	7.14628033875155	7.02296201323741	8.0801998105831	11.2083177945291	8.04365850338452	7.76049147898035	6.35065792816136	11.7119218580574	11.4943532840057	7.91131729762059	7.30403407018864	8.64314195496347	11.6818335805988	12.7195639006663	9.74288525804032	6.50725558998283	9.20198007238568	9.9771578513858	7.13993656880352	10.5157519105521	9.68915573541499	7.72054707796594	9.42422424775288	7.80571814044788	10.7587616665322
Alad	52.3192891751889	58.184045322309	55.8679520273286	61.5338684121014	71.536195079204	77.9553592089209	56.2769576676685	58.3783717350359	76.5492613634189	61.1362788792497	65.5867539506738	75.488417113718	73.6676319666717	83.9354399827444	52.8740251064262	55.3792210833441	66.2580233509969	53.7795499419949	76.5160099529222	67.2319806178074	99.6431446845032	62.0692071659901	78.4589879856042	62.0800932975116	62.3554460342174	67.2093709065721	54.366929404273	74.3102656254222	47.6754873709851	64.9107087468823	62.1617340732971
Alas1	290.994903602955	431.174399020058	407.347883228387	381.73788737137	498.721087285132	470.692485350066	508.279189093704	361.243608555899	499.696567233429	422.859262248144	323.602569020777	352.044113455563	327.05888330031	522.64451291581	418.854233669168	397.675549493728	391.80925619369	346.205852751592	436.316484235366	483.949121744397	565.530203387158	412.960450902757	463.004892063195	271.600408176613	354.616849583908	343.362160209766	407.482827317175	572.768086346598	259.443349879314	440.40683402948	339.498701477238
Alas2	406.595618732897	482.621344357679	304.290495993508	542.97941293271	412.552488667	947.799019242639	508.279189093704	457.370401112086	486.938357006192	486.033417090035	513.556658293012	162.970321058587	395.645988924453	232.77444692889	159.541623581999	328.583378427842	418.938525597248	302.509968423721	258.168522131234	498.485766202302	435.772686086894	424.473287715803	856.26846147252	535.995091238337	365.088756551487	662.035163759976	555.511595497126	467.575632409313	389.719390951193	488.473624683817	570.214368326206
Alb	0.498278944525609	3.67478180983004	0.5424073012362	1.13951608170558	0.812911307718227	0	0.893285042343944	0.438935125827338	0	0.509468990660414	0	0	0	0.487996744085723	3.67819305088182	1.05484230634941	0	0.480174553053526	0	0	0	1.00111624461274	213.098485886826	4.43429237839369	0.951991542507136	0.914413209613226	0.538286429745278	0.965068384745743	0.554366132220757	1.23248181164966	0.59770898147401
Alcam	4.48451050073048	1.22492726994335	3.7968511086534	2.84879020426396	2.03227826929557	3.45371844596485	5.80635277523564	2.19467562913669	1.27582102272365	1.52840697198124	2.47497184719524	2.11649767608555	3.17532896408068	1.95198697634289	4.13796718224205	2.63710576587353	1.04343343859838	2.40087276526763	1.75227503708982	3.02846759539673	2.65715052492009	3.5039068561446	1.45294422195563	6.65143856759053	1.90398308501427	1.82882641922645	1.61485928923583	3.3777393466101	1.66309839666227	2.46496362329933	3.58625388884406
Aldh16a1	10.4638578350378	9.79941815954678	13.560182530905	8.54637061279186	8.53556873104139	6.9074368919297	10.2727779869554	9.65657276820143	9.35602083330675	15.2840697198124	10.5186303505798	7.76049147898035	12.0662500635066	9.27193813762875	12.8736756780864	9.49358075714471	11.9994845438813	7.20261829580289	6.42500846932935	13.3252574197456	11.5143189413204	10.0111624461274	12.1078685162969	11.0857309459842	7.61593234005709	8.68692549132565	9.68915573541499	14.958559963559	9.42422424775288	9.44902722264743	5.9770898147401
Aldh18a1	6.97590522335852	8.57449088960343	10.3057387234878	4.55806432682233	7.72265742332316	6.9074368919297	6.25299529640761	5.26722150992805	4.67801041665338	5.60415889726456	4.94994369439048	4.93849457753295	3.17532896408068	10.2479316258002	9.19548262720456	10.5484230634941	5.21716719299188	9.60349106107052	8.17728350641917	6.6626287098728	8.85716841640029	4.50502310075734	7.26472110977817	8.31429820948817	4.28396194128211	6.40089246729258	6.45943715694333	8.68561546271169	2.77183066110379	9.85985449319732	5.37938083326609
Aldh1a1	2.98967366715365	6.73709998468841	14.1025898321412	3.98830628596954	9.34848003875961	14.3082621332829	11.1660630292993	8.33976739071942	5.52855776513581	6.62309687858539	4.33120073259167	9.17148992970406	4.44546054971295	9.27193813762875	8.73570849584433	6.85647499127118	3.65201703509432	10.5638401671776	9.34546686447905	13.3252574197456	7.52859315394024	4.50502310075734	8.7176653317338	9.42287130408659	3.80796617002855	4.57206604806613	6.45943715694333	13.9934915788133	7.7611258510906	12.3248181164966	10.7587616665322
Aldh1a2	7.47418416788413	6.73709998468841	5.96648031359821	6.83709649023349	0.406455653859114	1.48016504827065	4.91306773289169	5.70615663575539	0.850547348482432	5.60415889726456	3.71245777079286	8.46599070434221	3.81039475689681	1.46399023225717	7.81616023312388	6.32905383809647	7.82575078948782	8.16296740190994	4.67273343223952	1.81708055723804	1.77143368328006	5.50613934537009	2.90588844391127	1.10857309459842	5.23595348378925	3.20044623364629	8.61258287592444	1.44760257711861	6.09802745442833	2.87579089384922	8.96563472211015
Aldh1a7	0	0.612463634971674	0	0.569758040852791	0	0	0	0.877870251654676	0	0.509468990660414	0	0	0	0	0	1.05484230634941	0	0	0	0	0	0.500558122306372	0.484314740651878	0	0	0.914413209613226	0	0	0	0.410827270549888	0
Aldh1b1	0.996557889051217	0	0	0.569758040852791	1.21936696157734	0.49338834942355	0.446642521171972	0	0.425273674241216	1.01893798132083	0	0	0	0	0	0	0	0.480174553053526	0	0	0.442858420820014	0	1.45294422195563	0	0	0	0.538286429745278	0	0	0.821654541099776	0
Aldh1l1	0	2.44985453988669	0.5424073012362	0.569758040852791	0.406455653859114	0.49338834942355	0	0	0	0.509468990660414	1.23748592359762	0	1.90519737844841	0	0.459774131360228	0.527421153174706	0.521716719299188	0	0	1.21138703815869	0.442858420820014	1.00111624461274	0.484314740651878	0.554286547299211	0.475995771253568	0.457206604806613	0	0.482534192372871	0	0	0
Aldh1l2	1.99311577810243	1.83739090491502	4.3392584098896	2.27903216341116	0.812911307718227	1.48016504827065	2.23321260585986	0.877870251654676	0	2.54734495330207	1.85622888539643	0	0.635065792816136	0.487996744085723	0.459774131360228	2.63710576587353	1.56515015789757	0.960349106107052	2.9204583951497	0.605693519079346	0.885716841640029	1.00111624461274	0.968629481303756	2.21714618919684	2.37997885626784	0.914413209613226	0.538286429745278	2.89520515423723	0.554366132220757	1.64330908219955	1.19541796294802
Aldh2	56.3055207313938	97.9941815954678	69.9705418594699	62.1036264529542	78.0394855409498	74.0082524135325	62.0833104429041	67.59600937741	68.0437878785946	55.0226509913248	69.9179546832655	78.3104140151654	69.2221714169588	62.9515799870583	81.8397953821206	68.5647499127118	63.1277230352018	64.3433901091725	82.9410184222516	86.0084797092671	86.3573920599028	62.5697652882965	78.9433027262561	82.5886955475824	61.4034544917103	52.1215529479539	59.2115072719805	50.1835560067786	68.7414003953739	88.7386904387758	71.7250777768812
Aldh3a1	0.996557889051217	0.612463634971674	0.5424073012362	0.569758040852791	1.62582261543645	0.986776698847099	0.446642521171972	0.877870251654676	1.27582102272365	0.509468990660414	1.85622888539643	0.705499225361851	0	1.46399023225717	0.919548262720456	2.10968461269882	0	0	0.584091679029941	2.42277407631738	3.1000089457401	1.00111624461274	0.484314740651878	0	0.475995771253568	0.914413209613226	0	0.965068384745743	0.554366132220757	2.46496362329933	0
Aldh3a2	10.9621367795634	7.96202725463176	7.59370221730681	9.11612865364466	16.6646818082237	13.8148737838594	8.48620790226747	11.8512483973381	18.2867679923723	12.2272557758499	6.8061725797869	8.46599070434221	9.52598689224204	20.9838599956861	10.5748050212852	10.0210019103194	7.82575078948782	13.4448874854987	9.92955854350899	25.4391278013325	12.4000357829604	8.00892995690195	14.0451274789045	7.20572511488974	5.23595348378925	8.68692549132565	7.53601001643388	16.4061625406776	7.7611258510906	22.5954998802438	10.1610526850582
Aldh3b1	1.49483683357683	0.612463634971674	0	0	1.62582261543645	1.48016504827065	0.446642521171972	0.438935125827338	0.850547348482432	0.509468990660414	1.23748592359762	0	0	0.975993488171447	0.459774131360228	0	0	0.480174553053526	0	0.605693519079346	0.885716841640029	0.500558122306372	0.484314740651878	1.10857309459842	0	0.457206604806613	0	0.482534192372871	0.554366132220757	1.23248181164966	1.79312694442203
Aldh4a1	19.4328788364987	18.9863726841219	16.8146263383222	17.6624992664365	13.4130365773507	12.3347087355887	10.7194205081273	16.2405996556115	17.4362206438899	16.8124766917937	15.4685740449702	21.1649767608555	18.4169079916679	12.6879153462288	20.6898359112103	17.4048980547653	16.1732182982748	18.246633016034	16.9386586918683	24.8334342822532	24.8000715659208	17.519534280723	15.0137569602082	18.291456060874	17.1358477651285	12.8017849345852	16.1485928923583	13.9934915788133	16.076617834402	18.8980544452949	19.7243963886423
Aldh5a1	11.460415724089	6.73709998468841	23.8659212543928	10.825402776203	19.9163270390966	14.8016504827065	12.9526331139872	14.0459240264748	18.2867679923723	12.7367247665104	14.8498310831714	14.109984507237	7.62078951379363	13.1759120903145	19.7702876484898	12.6581076761929	17.2166517368732	13.4448874854987	16.3545670128383	21.8049666868565	16.8286199911605	15.0167436691911	19.3725896260751	20.5086022500708	8.56792388256423	10.0585453057455	13.9954471733772	20.2664360796606	10.5329565121944	23.4171544213436	12.5518886109542
Aldh6a1	127.06113085403	185.576481396417	129.635344995452	116.800398374822	116.652772657566	114.959485415687	117.913625589401	140.020305138921	153.098522726838	144.689193347558	170.154314494673	166.497817185397	132.728750698572	152.742980898831	137.472465276708	122.889128689707	131.472613263395	98.4357833759728	124.411527633377	162.931556632344	119.571773621404	118.63227498661	127.374776791444	135.245917541008	122.806908983421	107.900758734361	118.961300973706	104.22738555254	130.276041071878	152.827744644558	139.266192683444
Aldh7a1	60.7900312321242	63.0837544020824	70.5129491607061	65.522174698071	53.2456906555439	46.8718931952372	63.869880527592	53.1111502251079	51.8833882574284	54.5131820006644	57.5430954472893	56.439938028948	59.6961845247168	59.0476060343725	68.0465714413137	58.0163268492177	56.8671224036115	55.700248154209	66.5864514094132	74.5003028467596	62.000178914802	61.5686490436837	63.445231025396	59.8629471083148	50.4555517528782	48.9211067143076	72.6686680156125	56.9390346999988	58.2084438831795	59.5699542297338	60.966316110349
Aldh9a1	52.3192891751889	59.4089725922523	52.0711009186752	46.1504013090761	65.8458159251764	62.1669320273673	44.2176095960252	48.7217989668345	60.3888617422527	51.9658370473623	61.874296179881	54.3234403528625	40.0091449474166	63.439576731144	59.3108629454694	68.0373287595371	45.3893545790294	47.0571061992456	63.0819013352336	69.0490611750454	66.8716215438222	47.5530216191053	59.570713100181	49.885789256929	45.6955940403425	47.5494868998878	42.5246279498769	64.6595817779648	49.8929518998682	76.8246995928291	50.8052634252909
Aldoa	3938.89505647494	4752.71780738019	4027.37421167879	4325.60304615439	3185.79941494773	3653.04733913196	3639.6899050304	3655.45172789007	3721.99519695912	4763.02559368421	4704.30273855635	4312.01126541163	4748.38693288625	3802.95862666004	4075.43790037706	3618.63653193166	4098.08483009512	3850.03956638317	4775.53356774879	4516.65657177468	4325.39819614908	4296.79092187789	3563.58786171652	3550.20533545145	3847.94981481385	3777.89817551704	4348.8160659121	3396.07564592027	3760.81984098562	3842.4674614531	4102.07673985613
Aldoart2	0.498278944525609	0	0	0	0	0	0	0	0	0	0	0	0	0	0	0	0	0	0.584091679029941	0	0	0	0	0.554286547299211	0	0	0.538286429745278	0	0.554366132220757	0	0.59770898147401
Aldob	0	0	0	1.13951608170558	0.406455653859114	0	0	0	0	0	0.618742961798809	0	0.635065792816136	0.975993488171447	0	0	0	0	0	0	0.442858420820014	0.500558122306372	5.32746214717066	0	0.475995771253568	0	0	0	0	0	0.59770898147401
Aldoc	2.98967366715365	1.83739090491502	5.42407301236201	1.70927412255837	1.21936696157734	2.46694174711775	1.78657008468789	3.07254588079137	4.25273674241216	1.52840697198124	2.47497184719524	0.705499225361851	1.27013158563227	1.46399023225717	4.59774131360228	3.16452691904824	2.08686687719675	3.84139642442821	1.16818335805988	2.42277407631738	2.65715052492009	1.50167436691911	3.87451792521502	0	1.4279873137607	4.57206604806613	1.61485928923583	0	1.66309839666227	1.64330908219955	1.79312694442203
Alg1	0	0	0.5424073012362	0	0	0	0	0.438935125827338	0.425273674241216	0	0	0.705499225361851	0	0	0	0	0	0	0	0	0.885716841640029	0.500558122306372	0.968629481303756	0.554286547299211	0	0.457206604806613	0	0	0	0	0.59770898147401
Alg10	1.49483683357683	0	0.5424073012362	0.569758040852791	0	0.49338834942355	0.893285042343944	0.877870251654676	0.425273674241216	1.01893798132083	2.47497184719524	0	1.27013158563227	0.487996744085723	0.919548262720456	1.05484230634941	0.521716719299188	0.480174553053526	0	0.605693519079346	0.885716841640029	0.500558122306372	0.484314740651878	1.66285964189763	1.4279873137607	1.37161981441984	1.07657285949056	0.482534192372871	0.554366132220757	0.410827270549888	0.59770898147401
Alg11	10.4638578350378	20.2112999540652	13.560182530905	23.3600796749644	13.0065809234916	9.86776698847099	10.7194205081273	15.3627294039568	11.0571155302716	15.7935387104729	15.4685740449702	13.4044852818752	15.8766448204034	12.6879153462288	17.0116428603284	7.91131729762059	10.4343343859838	14.4052365916058	22.7795754821677	12.1138703815869	14.1714694662405	11.5128368130465	18.4039601447714	16.0743098716771	7.13993656880352	13.7161981441984	17.2251657518489	12.0633548093218	17.7397162310642	10.2706817637472	19.1266874071683
Alg12	5.48106838978169	14.0866636043485	8.67851681977921	7.97661257193907	10.567847000337	5.42727184365905	8.48620790226747	7.02296201323741	8.0801998105831	5.09468990660414	10.5186303505798	4.2329953521711	8.8909210994259	9.75993488171447	10.5748050212852	5.27421153174706	7.82575078948782	8.16296740190994	11.6818335805988	9.69109630526953	8.41430999558027	7.0078137122892	9.20198007238568	7.20572511488974	5.71194925504282	7.77251228171242	4.8445778677075	12.0633548093218	4.43492905776606	8.62737268154765	8.36792574063614
Alg13	17.4397630583963	14.6991272393202	22.2386993506842	22.2205635932589	17.0711374620828	15.7884271815536	27.6918363126623	14.4848591523021	18.7120416666135	24.9639805423603	23.5122325483548	21.1649767608555	12.7013158563227	26.8398209247148	25.2875772248125	29.5355845777835	21.3903854912667	21.6078548874087	24.5318505192575	13.930950938825	15.9429031495205	19.0212086476421	17.9196454041195	23.8343215338661	17.1358477651285	20.5742972162976	29.6057536359903	25.0917780033893	18.8484484955058	24.6496362329933	23.3106502774864
Alg14	18.9345998919731	28.173327208697	24.408328555629	17.6624992664365	28.8583514239971	26.1495825194481	20.5455559739107	29.847588556259	36.9988096589858	27.001856505002	19.1810318157631	21.8704759862174	19.0519737844841	27.8158144128862	17.9311911230489	18.9871615142894	25.5641192456602	23.0483785465692	25.7000338773174	26.6505148394912	37.6429657697012	28.5318129714632	24.7000517732458	22.1714618919684	29.0357420464677	22.8603302403307	24.7611757682828	38.6027353898297	22.1746452888303	36.9744543494899	22.7129412960124
Alg2	1.99311577810243	3.67478180983004	5.42407301236201	5.12782236767512	4.06455653859114	3.45371844596485	6.25299529640761	3.07254588079137	3.40218939392973	2.03787596264166	4.33120073259167	5.6439938028948	0.635065792816136	3.90397395268579	3.67819305088182	0.527421153174706	3.13030031579513	1.9206982122141	1.75227503708982	9.08540278619019	2.21429210410007	3.5039068561446	2.42157370325939	3.32571928379527	3.33197039877498	5.02927265287274	1.61485928923583	7.72054707796594	0.554366132220757	4.51909997604877	4.18396287031807
Alg3	17.9380420029219	12.8617363344051	23.8659212543928	15.3834671030254	19.1034157313783	20.7223106757891	12.9526331139872	15.3627294039568	12.7582102272365	18.8503526544353	15.4685740449702	13.4044852818752	26.0376975054616	18.0558795311718	17.9311911230489	14.2403711357171	21.9121022105659	16.8061093568734	15.1863836547785	19.9878861296184	19.9286289369006	20.0223248922549	14.0451274789045	17.7371695135748	16.6598519938749	16.4594377730381	17.7634521815942	16.4061625406776	11.6416887766359	15.2006090103459	15.5404335183243
Alg5	29.8967366715365	28.7857908436687	24.9507358568652	23.9298377158172	26.8260731547015	19.2421456275184	30.3716914396941	29.4086534304316	24.2405994317493	23.9450425610395	19.1810318157631	21.8704759862174	24.7675659198293	28.303811156972	17.4714169916887	31.1178480373077	21.9121022105659	32.6518696076398	23.9477588402276	19.9878861296184	21.2572041993607	31.034603582995	18.4039601447714	22.7257484392677	24.275784333932	23.3175368451373	27.9908943467544	21.7140386567792	16.076617834402	25.0604635035432	31.6785760181225
Alg6	7.97246311240974	4.89970907977339	6.50888761483441	4.55806432682233	10.1613913464778	9.86776698847099	7.14628033875155	4.38935125827338	7.22965246210067	4.58522091594373	8.04365850338452	0.705499225361851	4.44546054971295	9.75993488171447	6.89661197040342	11.6032653698435	8.34746750878701	2.88104731832116	6.42500846932935	15.748031496063	8.41430999558027	2.00223248922549	6.78040636912629	3.32571928379527	0.951991542507136	8.22971888651903	7.53601001643388	10.6157522322032	6.09802745442833	7.80571814044788	5.9770898147401
Alg8	3.48795261167926	5.51217271474506	2.712036506181	3.41854824511675	6.0968348078867	3.45371844596485	3.1264976482038	3.95041613244604	5.95383143937703	4.58522091594373	2.47497184719524	1.4109984507237	1.90519737844841	2.92798046451434	7.81616023312388	2.63710576587353	4.17373375439351	0	4.08864175320958	3.02846759539673	5.75715947066019	7.0078137122892	4.84314740651878	2.21714618919684	5.23595348378925	4.11485944325952	2.69143214872639	6.7554786932202	1.10873226444151	3.28661816439911	2.39083592589604
Alg9	0.996557889051217	2.44985453988669	1.6272219037086	0	0	0.49338834942355	0.446642521171972	1.31680537748201	1.27582102272365	1.52840697198124	1.23748592359762	1.4109984507237	1.27013158563227	2.43998372042862	1.37932239408068	0.527421153174706	1.04343343859838	0.960349106107052	2.33636671611976	1.81708055723804	4.42858420820014	1.00111624461274	2.42157370325939	1.10857309459842	1.4279873137607	0.457206604806613	1.07657285949056	1.93013676949149	0.554366132220757	2.05413635274944	1.19541796294802
Alk	0	0	0	0	0	0	0	0	0	0	0	0.705499225361851	0	0.487996744085723	0	0	0	0	0	0	0	1.00111624461274	0	0	0	0	0	0	0	0	0
Alkal2	2.98967366715365	0.612463634971674	0.5424073012362	3.41854824511675	1.21936696157734	2.9603300965413	1.33992756351592	0.877870251654676	2.97691571968851	1.52840697198124	0	0	1.27013158563227	1.95198697634289	1.37932239408068	1.58226345952412	2.08686687719675	1.44052365916058	0.584091679029941	6.05693519079346	0.442858420820014	1.50167436691911	1.45294422195563	0.554286547299211	1.4279873137607	1.82882641922645	0.538286429745278	0.482534192372871	0.554366132220757	1.64330908219955	0.59770898147401
Alkbh1	24.9139472262804	18.9863726841219	28.2051796642824	25.0693537975228	21.542149654533	12.3347087355887	28.5851213550062	20.6299509138849	18.2867679923723	25.9829185236811	19.1810318157631	19.7539783101318	20.9571711629325	25.3758306924576	29.4255444070546	25.3162153523859	22.4338189298651	22.5682039935157	21.0273004450779	15.1423379769836	19.9286289369006	25.528464237625	14.5294422195563	21.6171753446692	24.7517801051855	17.3738509826513	22.0697436195564	19.3013676949149	21.6202791566095	18.0763999041951	24.5060682404344
Alkbh2	0.498278944525609	2.44985453988669	0.5424073012362	1.70927412255837	2.43873392315468	3.45371844596485	1.33992756351592	0.438935125827338	2.5516420454473	0.509468990660414	1.85622888539643	2.11649767608555	1.27013158563227	2.92798046451434	0	1.58226345952412	1.04343343859838	0	0.584091679029941	4.84554815263477	1.32857526246004	1.00111624461274	2.90588844391127	0.554286547299211	1.4279873137607	0.914413209613226	0.538286429745278	1.44760257711861	0.554366132220757	1.64330908219955	2.39083592589604
Alkbh3	156.459588581041	136.579390598683	152.958858948609	154.974187111959	153.640237158745	131.734689296088	160.79130762191	186.547428476619	162.454543560145	154.369104170106	131.173507901348	155.915328804969	172.102829853173	182.022785543975	171.035976866005	169.829611322255	153.906432193261	135.409223961094	154.200203263904	170.199878861296	172.271925698986	157.175250404201	133.670868419918	136.908777182905	159.934579141199	139.905221070824	160.409356064093	168.404433138132	123.069281353008	156.936017350057	152.415790275873
Alkbh4	0	1.83739090491502	1.0848146024724	1.70927412255837	3.25164523087291	0.49338834942355	0.893285042343944	0.438935125827338	0.850547348482432	1.01893798132083	1.85622888539643	1.4109984507237	0.635065792816136	3.41597720860006	2.29887065680114	3.69194807222294	1.04343343859838	0.960349106107052	2.9204583951497	3.02846759539673	1.77143368328006	1.50167436691911	1.93725896260751	1.10857309459842	0.475995771253568	0.914413209613226	1.07657285949056	1.44760257711861	1.66309839666227	2.87579089384922	1.79312694442203
Alkbh5	0.996557889051217	3.06231817485837	1.0848146024724	0.569758040852791	0.812911307718227	0.49338834942355	0.893285042343944	0.438935125827338	0.425273674241216	0.509468990660414	0	0.705499225361851	0.635065792816136	0.487996744085723	1.37932239408068	0	0.521716719299188	0.960349106107052	2.33636671611976	0.605693519079346	0.442858420820014	1.50167436691911	0	0.554286547299211	1.4279873137607	1.37161981441984	1.61485928923583	0.965068384745743	0	0.410827270549888	1.19541796294802
Alkbh6	24.4156682817548	28.173327208697	24.408328555629	19.9415314298477	17.4775931159419	19.735533976942	23.6720536221145	21.5078211655396	17.4362206438899	20.888228617077	25.98720439555	21.1649767608555	24.7675659198293	23.9118404602005	22.0691583052909	27.9533211182594	25.5641192456602	24.0087276526763	25.1159421982874	19.3821926105391	22.1429210410007	29.5329292160759	21.7941633293345	24.3886080811653	15.2318646801142	18.7454707970711	25.8377486277733	21.2315044644063	24.9464759499341	11.9139908459468	17.3335604627463
Alkbh7	73.7452837897901	57.5715816873373	51.528693617439	61.5338684121014	65.8458159251764	57.7264368825553	71.0161608663436	67.59600937741	74.4228929922128	66.7404377765143	60.0180672944845	57.1454372543099	59.6961845247168	81.0074595182301	63.4488301277115	82.2776998952542	64.6928731930994	46.0967570931385	65.4182680513534	75.7116898849182	74.8430731185824	47.0524634967989	63.9295457660479	58.2000874664172	49.9795559816247	54.8647925767936	46.2926329580939	66.1071843550834	59.8715422798418	66.9648450996318	55.5869352770829
Alkbh8	0.996557889051217	1.83739090491502	1.6272219037086	0.569758040852791	0.812911307718227	0	1.33992756351592	0	0.425273674241216	1.01893798132083	1.23748592359762	0	1.27013158563227	0.975993488171447	0	0.527421153174706	1.56515015789757	0	0.584091679029941	0.605693519079346	0	0	0.968629481303756	1.10857309459842	0	0.914413209613226	0.538286429745278	2.41267096186436	0.554366132220757	1.64330908219955	0.59770898147401
Allc	1.49483683357683	0	0.5424073012362	0	0.406455653859114	0	0.446642521171972	0	0	0	0	0	0	0	0	0	0	0	0	0	0.442858420820014	0	0.484314740651878	0	0	0	0	0	0	0	0
Alms1	1.99311577810243	0.612463634971674	0.5424073012362	0	2.43873392315468	0.49338834942355	0.446642521171972	0.438935125827338	1.70109469696486	3.05681394396249	0	2.11649767608555	0	3.41597720860006	1.37932239408068	0.527421153174706	0.521716719299188	1.44052365916058	1.16818335805988	1.81708055723804	0.885716841640029	0.500558122306372	0.968629481303756	0.554286547299211	0.475995771253568	2.28603302403307	0	0.965068384745743	0.554366132220757	2.46496362329933	0.59770898147401
Alox12	0	0.612463634971674	0	4.55806432682233	0.406455653859114	0	0.893285042343944	0.877870251654676	0	1.01893798132083	1.23748592359762	2.8219969014474	0	0	0.459774131360228	0	0	0	0.584091679029941	0.605693519079346	0	3.5039068561446	0.484314740651878	1.10857309459842	0.951991542507136	0.457206604806613	0	0.965068384745743	1.66309839666227	0.821654541099776	2.39083592589604
Alox12e	0	0	0.5424073012362	0	0.406455653859114	0	0	0	0	0.509468990660414	0	0	0	0	0	0.527421153174706	0	0	0	0	0	0	0	0.554286547299211	0	0	0	0	0	0	0
Alox15	109.123088851108	153.72837237789	93.8364631138627	88.8822543730354	129.252897927198	748.963514424948	175.530510820585	86.0312846621582	96.9623977269973	170.162642880578	127.461050130555	27.5144697891122	139.079408626734	58.0716125462011	42.299220085141	90.7164383460495	97.039309789649	98.4357833759728	92.8705769657605	86.0084797092671	155.000447287005	104.116089439725	390.357680965414	283.240425669897	110.431018930828	172.366890012093	189.476823270338	133.661971287285	86.4811166264382	202.537844381095	206.807307590007
Alox5	0.498278944525609	1.83739090491502	2.1696292049448	3.41854824511675	1.21936696157734	1.48016504827065	2.23321260585986	1.75574050330935	1.27582102272365	1.01893798132083	0.618742961798809	2.8219969014474	0.635065792816136	0.975993488171447	1.37932239408068	3.69194807222294	0.521716719299188	1.9206982122141	1.16818335805988	3.02846759539673	2.21429210410007	1.50167436691911	1.45294422195563	3.88000583109448	0.951991542507136	1.37161981441984	0	2.41267096186436	2.21746452888303	0.410827270549888	1.79312694442203
Alox5ap	9.96557889051217	4.28724544480171	3.2544438074172	11.9649188579086	9.75493569261872	9.37437863904745	7.59292285992353	9.2176376423741	16.1603996211662	5.09468990660414	7.42491554158571	7.76049147898035	4.44546054971295	10.2479316258002	5.51728957632274	7.38389614444589	5.21716719299188	12.4845383793917	9.34546686447905	12.1138703815869	11.5143189413204	5.50613934537009	11.6235537756451	8.86858475678738	4.75995771253568	9.60133870093888	5.38286429745277	12.0633548093218	6.09802745442833	12.3248181164966	2.98854490737005
Aloxe3	3.98623155620487	3.06231817485837	2.712036506181	1.70927412255837	13.4130365773507	6.41404854250615	4.46642521171972	6.58402688741007	19.9878626893372	3.05681394396249	3.09371480899405	2.8219969014474	2.54026317126454	17.567882787086	1.83909652544091	5.27421153174706	3.65201703509432	2.40087276526763	5.25682511126946	16.3537250151423	15.5000447287005	1.50167436691911	9.68629481303756	3.32571928379527	4.28396194128211	6.8580990720992	4.30629143796222	12.5458890016947	1.66309839666227	9.44902722264743	1.19541796294802
Alpi	0.996557889051217	0	0	0	0	0	0.446642521171972	0	0.850547348482432	0.509468990660414	0	0	0	0	0	0	0	0.480174553053526	0	0.605693519079346	0	0.500558122306372	0	0	0	0	0.538286429745278	0	0	0	0
Alpk3	0	1.83739090491502	1.6272219037086	1.13951608170558	1.62582261543645	0.49338834942355	2.67985512703183	0.438935125827338	0.425273674241216	0	0	0.705499225361851	0	1.46399023225717	0.459774131360228	1.05484230634941	0	0.960349106107052	0	1.21138703815869	2.21429210410007	0	0	0.554286547299211	4.75995771253568	1.37161981441984	0.538286429745278	0.965068384745743	1.10873226444151	1.23248181164966	1.19541796294802
Alpl	5.48106838978169	6.73709998468841	5.96648031359821	9.11612865364466	19.5098713852374	18.2553689286713	9.37949294461141	6.58402688741007	12.7582102272365	7.64203485990622	3.09371480899405	8.46599070434221	6.98572372097749	9.27193813762875	10.5748050212852	11.0758442166688	6.78231735088945	9.60349106107052	8.17728350641917	18.1708055723804	9.74288525804032	11.5128368130465	9.68629481303756	10.531444398685	9.99591119632493	9.14413209613226	7.53601001643388	10.1332180398303	4.43492905776606	11.9139908459468	9.56334370358416
Als2	0.996557889051217	0.612463634971674	1.0848146024724	0	0.406455653859114	0	0	0.438935125827338	0	0	0	0	0	0.487996744085723	0.459774131360228	0.527421153174706	0	0.960349106107052	0	0.605693519079346	0.442858420820014	0	0.484314740651878	0	0.475995771253568	0	0.538286429745278	0.482534192372871	0	0.821654541099776	1.19541796294802
Alx1	1.49483683357683	0.612463634971674	1.0848146024724	0	1.62582261543645	0.49338834942355	0.893285042343944	0.438935125827338	0.850547348482432	1.01893798132083	1.85622888539643	0.705499225361851	1.27013158563227	0	0.459774131360228	0.527421153174706	0.521716719299188	0.480174553053526	0	0	0	0.500558122306372	0.484314740651878	1.10857309459842	0.475995771253568	1.37161981441984	0	0.482534192372871	0.554366132220757	0.821654541099776	0.59770898147401
Alx3	0.498278944525609	0	0.5424073012362	0	0.812911307718227	0.49338834942355	0	0	0.850547348482432	0	0	0.705499225361851	0.635065792816136	1.46399023225717	0	0	0.521716719299188	0	0	0	0	0	0.968629481303756	0.554286547299211	0.951991542507136	1.37161981441984	0	0.482534192372871	0	0	0
Alyref	11.460415724089	16.5365181442352	15.1874044346136	10.825402776203	8.9420243849005	10.8545436873181	10.2727779869554	6.58402688741007	7.65492613634189	12.7367247665104	10.5186303505798	14.109984507237	13.971447441955	7.80794790537157	16.5518687289682	8.96615960397	10.956051105283	11.5241892732846	14.6022919757485	7.26832222895215	8.85716841640029	14.0156274245784	6.78040636912629	10.531444398685	9.0439196538178	9.60133870093888	7.53601001643388	6.27294450084733	6.09802745442833	10.6815090342971	18.5289784256943
Amacr	3.48795261167926	5.51217271474506	3.2544438074172	2.27903216341116	3.25164523087291	3.9471067953884	1.33992756351592	1.75574050330935	4.67801041665338	1.52840697198124	1.85622888539643	1.4109984507237	1.27013158563227	2.92798046451434	3.67819305088182	3.16452691904824	0.521716719299188	2.40087276526763	0.584091679029941	5.45124167171411	5.31430104984017	3.00334873383823	3.39020318456315	3.88000583109448	2.37997885626784	1.37161981441984	2.69143214872639	4.82534192372871	1.66309839666227	4.92992724659866	0.59770898147401
Ambra1	5.9793473343073	4.89970907977339	4.3392584098896	5.69758040852791	6.50329046174582	4.9338834942355	6.69963781757958	4.82828638410072	4.25273674241216	4.07575192528332	4.94994369439048	3.52749612680925	6.98572372097749	4.39197069677151	3.2184189195216	2.63710576587353	5.21716719299188	3.36122187137468	2.9204583951497	7.26832222895215	5.75715947066019	6.00669746767646	1.93725896260751	5.54286547299211	5.71194925504282	2.74323962883968	3.76800500821694	4.34280773135584	4.43492905776606	4.92992724659866	4.18396287031807
Amd1	28.4018998379597	33.0730362884704	53.1559155211476	30.1971761651979	72.3491063869222	69.5677572687205	47.344107244229	32.9201344370503	53.159209280152	35.1533603555686	29.080919204544	52.2069426767769	29.2130264695422	51.239658129001	50.5751544496251	35.3372172627053	30.7812864386521	48.0174553053526	24.5318505192575	49.061175045427	50.9287183943017	38.0424172952842	72.6472110977817	29.9314735541574	28.5597462752141	42.520214247015	35.5269043631883	60.3167740466089	49.8929518998682	87.9170358976761	32.8739939810706
Amdhd2	2.98967366715365	1.83739090491502	1.6272219037086	2.84879020426396	3.65810088473202	4.44049514481195	1.78657008468789	1.75574050330935	3.82746306817094	3.05681394396249	1.23748592359762	2.11649767608555	1.90519737844841	2.43998372042862	2.29887065680114	1.05484230634941	2.08686687719675	2.88104731832116	1.75227503708982	3.63416111447608	3.98572578738013	1.50167436691911	3.87451792521502	2.21714618919684	0.475995771253568	1.82882641922645	2.15314571898111	2.41267096186436	2.21746452888303	3.28661816439911	2.39083592589604
Amelx	2.98967366715365	4.89970907977339	4.3392584098896	10.2556447353502	5.69037915402759	3.9471067953884	3.1264976482038	2.19467562913669	3.40218939392973	5.09468990660414	6.1874296179881	5.6439938028948	4.44546054971295	4.39197069677151	3.67819305088182	3.69194807222294	5.21716719299188	4.80174553053526	3.50455007417964	6.05693519079346	3.98572578738013	0.500558122306372	4.3588326658669	1.10857309459842	3.80796617002855	2.28603302403307	2.69143214872639	2.89520515423723	5.54366132220757	6.16240905824832	4.18396287031807
Amer1	0	0	0	1.13951608170558	0.812911307718227	0.986776698847099	0	0	0.850547348482432	0	0.618742961798809	0	1.27013158563227	1.95198697634289	0	0.527421153174706	0	0.480174553053526	0.584091679029941	0	0	1.00111624461274	0.484314740651878	0.554286547299211	0	0	0.538286429745278	0.482534192372871	0	0.410827270549888	0
Amh	0	0	0	0	0.406455653859114	0	0.446642521171972	0	0	0	0	0	0	0.487996744085723	0.459774131360228	0	0	0	0	0.605693519079346	0	0	0	0	0	0	0.538286429745278	0	0	0	0
Amhr2	29.8967366715365	20.8237635890369	27.12036506181	29.6274181243451	39.0197427704749	41.4446213515782	39.3045418631336	37.7484208211511	44.6537357953277	27.001856505002	32.1746340135381	39.5079566202636	29.2130264695422	52.7036483612581	37.2417046401785	27.9533211182594	30.2595697193529	24.0087276526763	33.8773173837365	36.3416111447607	43.4001252403614	30.5340454606887	38.2608645114984	32.7029062906535	34.7476913015105	21.9459170307174	28.5291807764997	43.4280773135584	33.8163340654662	45.6018270310376	29.8854490737005
Amigo1	0.498278944525609	0	0.5424073012362	0	0	0	0.446642521171972	0	0	0	0	0	0	0	0.459774131360228	0	0	0	0	0	0	0	0	0	0	0	0	0	0	0.410827270549888	0
Amigo2	2.49139472262804	0.612463634971674	3.2544438074172	0.569758040852791	2.03227826929557	2.9603300965413	0.893285042343944	0.877870251654676	0.850547348482432	3.05681394396249	0	0.705499225361851	2.54026317126454	2.43998372042862	0	1.58226345952412	1.56515015789757	1.44052365916058	1.16818335805988	1.21138703815869	0.885716841640029	2.00223248922549	0.484314740651878	3.32571928379527	0.951991542507136	1.82882641922645	1.07657285949056	1.93013676949149	1.66309839666227	1.64330908219955	1.19541796294802
Amigo3	1.99311577810243	1.22492726994335	1.6272219037086	1.13951608170558	1.62582261543645	0.49338834942355	2.67985512703183	1.31680537748201	0.850547348482432	1.52840697198124	1.85622888539643	1.4109984507237	1.27013158563227	1.46399023225717	0	0.527421153174706	2.60858359649594	0.480174553053526	2.9204583951497	1.21138703815869	1.32857526246004	1.50167436691911	0.484314740651878	1.10857309459842	2.37997885626784	1.37161981441984	1.07657285949056	3.86027353898297	1.10873226444151	1.23248181164966	0.59770898147401
Ammecr1l	8.96902100146095	11.0243454294901	5.96648031359821	7.97661257193907	16.2582261543645	6.41404854250615	10.7194205081273	8.77870251654676	6.37910511361824	6.62309687858539	4.33120073259167	8.46599070434221	9.52598689224204	8.78394139354302	11.4943532840057	8.4387384507953	8.34746750878701	10.5638401671776	11.0977419015689	6.05693519079346	14.1714694662405	9.01004620151469	8.7176653317338	4.9885789256929	8.09192811131066	8.68692549132565	7.53601001643388	9.65068384745743	8.86985811553212	9.44902722264743	10.1610526850582
Amn1	9.96557889051217	18.3739090491502	16.272219037086	17.0927412255837	14.225947885069	14.8016504827065	11.6127055504713	14.4848591523021	15.735125946925	17.8314146731145	17.9435458921655	16.9319814086844	13.3363816491389	14.151905578486	12.8736756780864	11.0758442166688	17.2166517368732	14.4052365916058	16.3545670128383	14.5366444579043	14.1714694662405	13.515069302272	6.78040636912629	11.6400174932834	18.0878393076356	17.3738509826513	19.37831147083	13.5109573864404	13.8591533055189	14.789781739796	17.3335604627463
Amotl2	11.9586946686146	23.2736181289236	18.984255543267	17.0927412255837	17.884048769801	17.7619805792478	11.6127055504713	10.0955078940288	13.1834839014777	18.3408836637749	19.1810318157631	12.6989860565133	7.62078951379363	17.0798860430003	14.7127722035273	16.3500557484159	15.1297848596765	10.083665614124	15.1863836547785	18.1708055723804	21.7000626201807	9.01004620151469	17.4353306634676	14.4114502297795	14.7558689088606	9.60133870093888	9.15086930566972	15.9236283483048	9.97859037997363	18.0763999041951	20.3221053701163
Ampd1	0	0	1.0848146024724	0	0	0	0.446642521171972	0	0	0	0.618742961798809	0.705499225361851	0	0	0	0.527421153174706	0	0.480174553053526	0.584091679029941	0	0.442858420820014	0	0	0	0	0.457206604806613	0.538286429745278	0	0	0	0
Ampd2	1.99311577810243	4.89970907977339	4.3392584098896	2.84879020426396	4.06455653859114	5.42727184365905	3.1264976482038	5.26722150992805	2.5516420454473	3.05681394396249	4.94994369439048	2.11649767608555	2.54026317126454	4.87996744085723	4.13796718224205	1.05484230634941	2.08686687719675	5.28192008358879	5.25682511126946	5.45124167171411	4.87144262902016	1.50167436691911	4.3588326658669	5.54286547299211	2.37997885626784	6.40089246729258	1.07657285949056	6.27294450084733	4.43492905776606	4.92992724659866	3.58625388884406
Ampd3	23.4191103927036	36.1353544633287	22.2386993506842	38.7435467779898	15.8517705005054	15.7884271815536	22.3321260585986	29.4086534304316	9.35602083330675	24.4545115516999	31.5558910517393	25.3979721130266	22.8623685413809	18.5438762752575	27.1266737502535	24.7887941992112	27.650986122857	22.5682039935157	35.0455007417964	14.5366444579043	11.5143189413204	29.5329292160759	16.4667011821638	30.4857601014566	19.9918223926499	24.6891566595571	25.299462198028	13.0284231940675	24.3921098177133	19.7197089863946	38.8510837958107
Amph	0	0	0.5424073012362	0	0	0.49338834942355	0	0	0	0	0	0	0	0.487996744085723	0	0	0	0	0	0	0	0	0.484314740651878	0	0	0.457206604806613	0	0.482534192372871	0	0	0
Amt	0.498278944525609	1.83739090491502	1.0848146024724	3.98830628596954	2.03227826929557	3.9471067953884	1.33992756351592	2.63361075496403	4.25273674241216	1.01893798132083	1.85622888539643	1.4109984507237	0	3.41597720860006	0.919548262720456	1.58226345952412	1.04343343859838	0.960349106107052	0	4.23985463355542	2.65715052492009	1.50167436691911	1.93725896260751	4.9885789256929	1.4279873137607	1.37161981441984	0.538286429745278	5.79041030847446	2.21746452888303	4.10827270549888	0.59770898147401
Amy1a	0	0	0	0	0	0	0	0	0	0	0	0	0	0	0	0	0	0	0	0	0	0	0	0	0	0	0	0	1.10873226444151	0	0
Amz2	69.2607732890596	67.3709998468841	81.9035024866663	58.6850782078375	97.5493569261873	78.9421359077679	86.2020065861906	79.0083226489208	82.9283664770371	62.1552168605706	68.6804687596679	67.0224264093758	63.5065792816136	98.0873455612304	80.0006988566797	91.7712806523989	66.7797400702961	100.83665614124	72.4273681997126	78.1344639612356	104.071728892703	71.5798114898111	65.3824899880035	67.6229587705038	82.8232641981209	69.9526105354118	59.2115072719805	103.262317167795	90.9160456842042	79.7004904866783	46.0235915734988
Anapc1	3.48795261167926	4.28724544480171	0.5424073012362	2.84879020426396	6.90974611560493	8.8809902896239	4.91306773289169	3.07254588079137	6.80437878785946	6.11362788792497	6.1874296179881	1.4109984507237	3.81039475689681	3.41597720860006	7.81616023312388	6.85647499127118	4.6954504736927	4.80174553053526	3.50455007417964	7.8740157480315	5.31430104984017	3.00334873383823	5.32746214717066	8.31429820948817	2.37997885626784	4.57206604806613	3.22971857847166	5.79041030847446	1.10873226444151	7.39489086989799	2.98854490737005
Anapc10	1.99311577810243	2.44985453988669	1.0848146024724	4.55806432682233	0.812911307718227	0.986776698847099	4.91306773289169	1.31680537748201	2.12636837120608	2.54734495330207	1.23748592359762	1.4109984507237	2.54026317126454	1.95198697634289	2.29887065680114	4.21936922539765	1.04343343859838	2.88104731832116	2.9204583951497	3.63416111447608	0.885716841640029	3.00334873383823	0.484314740651878	1.66285964189763	2.37997885626784	1.37161981441984	3.22971857847166	1.93013676949149	1.10873226444151	2.46496362329933	0.59770898147401
Anapc11	97.1643941824937	84.519981626091	109.023867548476	95.1495928224161	111.368849157397	97.6908931858628	108.087490123617	89.5427656687769	110.571155302716	99.8559221694412	86.0052716900345	109.352379931087	91.4494741655236	104.919299978431	102.989405424691	94.4083864182724	79.3009413334766	106.598750777883	99.2955854350899	114.476075105996	119.128915200584	95.1060432382106	101.221780796242	98.1087188719604	96.1511457932208	93.2701473805491	95.8149844946594	123.046219055082	95.3509747419703	110.51253577792	111.173870554166
Anapc13	291.493182547481	350.329199203797	295.611979173729	308.23910010136	323.132244817995	320.209038775884	277.365005647795	311.64393933741	347.873865529315	332.17378191059	327.933769753369	330.879136694708	333.409541228471	355.261629694407	278.623123604298	316.980113057998	293.726512965443	286.664208172955	362.720932677593	355.542095699576	327.272372985991	300.835431506129	294.463362316342	307.629033751062	309.873247086073	258.778938320543	280.985516327035	306.409212156773	317.651793762494	305.655489289117	313.797215273855
Anapc15	31.3915735051133	26.335936303782	24.9507358568652	25.0693537975228	26.4196175008424	25.6561941700246	29.0317638761782	30.2865236820863	32.3207992423324	36.6817673275498	22.893489586556	35.2749612680925	28.5779606767261	36.5997558064293	29.8853185384148	30.0630057309582	31.3030031579513	29.7708222893186	28.0364005934371	33.313143549364	26.5715052492009	28.0312548491568	25.1843665138977	33.2571928379527	21.4198097064106	36.576528384529	29.6057536359903	35.2249960432196	28.2726727432586	27.1145998562926	24.5060682404344
Anapc2	8.47074205693534	17.7614454141785	14.1025898321412	10.825402776203	17.0711374620828	23.1892524229068	12.9526331139872	12.7291186489928	16.1603996211662	14.2651317384916	10.5186303505798	5.6439938028948	14.6065132347711	14.151905578486	13.3334498094466	12.1306865230182	11.9994845438813	10.5638401671776	11.6818335805988	12.1138703815869	17.2714784119806	13.515069302272	13.5608127382526	15.5200233243779	9.0439196538178	9.14413209613226	11.3040150246508	17.8537651177962	12.1960549088567	13.9681271986962	14.9427245368503
Anapc4	17.4397630583963	13.4741999693768	16.272219037086	13.1044349396142	21.9486053083921	27.1363592182952	21.4388410162547	11.8512483973381	25.516420454473	17.3219456824541	14.8498310831714	19.7539783101318	17.1467764060357	35.1357655741721	11.9541274153659	24.7887941992112	14.6080681403773	14.4052365916058	16.9386586918683	26.6505148394912	26.1286468283808	19.0212086476421	21.7941633293345	20.5086022500708	7.61593234005709	11.4301651201653	16.6868793221036	20.2664360796606	14.4135194377397	27.9362543973924	15.5404335183243
Anapc5	89.1919310700839	107.793599755015	82.9883170891387	109.963301884589	81.6975864256818	78.9421359077679	98.7079971790058	103.588689695252	94.41075568155	103.422205104064	94.6676731552179	76.8994155644417	79.383224102017	90.7673943999446	83.6788919075615	101.264861409544	88.691842280862	89.7926414210094	112.145602373749	108.419139915203	98.3145694220432	88.5987876482278	73.6158405790855	93.6744264935667	84.7272472831351	75.4390897930912	93.123552345933	96.9893726669472	78.1656246431268	92.025308603175	99.2196909246857
Anapc7	7.47418416788413	6.12463634971674	5.96648031359821	5.69758040852791	5.28392350016848	5.9206601930826	5.35971025406366	4.82828638410072	8.50547348482432	6.11362788792497	9.28114442698214	5.6439938028948	6.98572372097749	7.80794790537157	9.19548262720456	5.80163268492177	4.17373375439351	6.24226918969584	4.67273343223952	4.84554815263477	6.64287631230022	7.50837183459557	6.78040636912629	4.9885789256929	8.56792388256423	6.40089246729258	5.38286429745277	6.27294450084733	4.98929518998682	6.16240905824832	6.57479879621411
Ancv1r	0	0	0	0	0	0	0	0.438935125827338	0	0	0	0	0	0.487996744085723	0	0	0	0	0	0	0	0.500558122306372	0	0	0	0	0	0	0	0.410827270549888	0
Ang	0.498278944525609	0.612463634971674	0	0	0.406455653859114	0.986776698847099	0.446642521171972	0.438935125827338	1.27582102272365	0.509468990660414	0	2.11649767608555	0.635065792816136	0.975993488171447	0	0.527421153174706	0.521716719299188	0	0.584091679029941	0	0.442858420820014	0.500558122306372	0.484314740651878	1.66285964189763	0.475995771253568	0.457206604806613	0.538286429745278	0	0.554366132220757	0.410827270549888	0.59770898147401
Ang2	0	0	0	0	0	0	0	0	0.425273674241216	0	0	0	0.635065792816136	0.487996744085723	0.459774131360228	0.527421153174706	1.04343343859838	0.480174553053526	0	0	0	0	0.484314740651878	0	0.475995771253568	0.914413209613226	0	0	0	0.410827270549888	0.59770898147401
Angel1	1.49483683357683	3.06231817485837	2.1696292049448	1.70927412255837	2.03227826929557	4.44049514481195	3.1264976482038	0.877870251654676	1.27582102272365	3.05681394396249	3.09371480899405	1.4109984507237	0	2.43998372042862	3.2184189195216	1.58226345952412	3.13030031579513	1.9206982122141	2.33636671611976	0.605693519079346	1.32857526246004	2.00223248922549	0.968629481303756	1.66285964189763	0.475995771253568	0.914413209613226	2.15314571898111	0.965068384745743	1.66309839666227	4.10827270549888	1.79312694442203
Angel2	3.48795261167926	4.28724544480171	6.50888761483441	5.12782236767512	3.65810088473202	3.45371844596485	1.33992756351592	4.38935125827338	3.82746306817094	3.5662829346229	3.71245777079286	4.2329953521711	1.27013158563227	5.36796418494296	4.59774131360228	2.10968461269882	2.08686687719675	2.88104731832116	4.67273343223952	2.42277407631738	2.21429210410007	0	2.42157370325939	4.43429237839369	4.28396194128211	1.82882641922645	2.15314571898111	2.89520515423723	3.8805629255453	3.69744543494899	6.57479879621411
Angpt1	1.99311577810243	2.44985453988669	4.8816657111258	2.84879020426396	5.69037915402759	7.40082524135325	7.14628033875155	3.07254588079137	6.80437878785946	1.52840697198124	1.23748592359762	2.8219969014474	2.54026317126454	8.78394139354302	7.35638610176365	5.27421153174706	3.13030031579513	5.28192008358879	4.08864175320958	4.23985463355542	3.98572578738013	6.00669746767646	4.3588326658669	2.77143273649606	5.23595348378925	2.74323962883968	4.30629143796222	7.23801288559307	6.09802745442833	6.16240905824832	7.17250777768812
Angpt2	13.4535315021914	12.2492726994335	8.67851681977921	11.9649188579086	8.12911307718227	3.9471067953884	13.3992756351592	9.2176376423741	6.37910511361824	16.3030077011333	9.28114442698214	11.2879876057896	10.1610526850582	6.34395767311441	12.8736756780864	10.0210019103194	18.7818018947708	14.8854111446593	12.2659252596288	7.26832222895215	7.97145157476026	17.519534280723	3.87451792521502	7.20572511488974	6.18794502629639	9.60133870093888	6.99772358668861	4.82534192372871	11.0873226444151	9.03819995209754	14.9427245368503
Angptl1	9.46729994598656	7.96202725463176	6.50888761483441	9.68588669449745	9.34848003875961	13.8148737838594	10.7194205081273	5.70615663575539	8.93074715906554	5.60415889726456	12.993602197775	9.87698915506591	3.17532896408068	16.5918892989146	11.4943532840057	7.91131729762059	5.73888391229107	6.72244374274936	10.5136502225389	12.1138703815869	14.1714694662405	9.51060432382106	11.1392390349932	8.86858475678738	6.18794502629639	6.40089246729258	5.38286429745277	10.1332180398303	6.09802745442833	6.9840635993481	5.9770898147401
Angptl2	0.996557889051217	0	2.1696292049448	1.70927412255837	0.812911307718227	0.49338834942355	1.33992756351592	0.438935125827338	0.425273674241216	0.509468990660414	2.47497184719524	0	0.635065792816136	1.95198697634289	1.37932239408068	0.527421153174706	1.56515015789757	0.480174553053526	0.584091679029941	1.21138703815869	0.885716841640029	0.500558122306372	1.45294422195563	0.554286547299211	0.475995771253568	2.28603302403307	0	0.482534192372871	0.554366132220757	0.821654541099776	1.19541796294802
Angptl3	0	0	0	0	0	0.49338834942355	0	0	0	0	0	0	0	0	0.459774131360228	0	0	0	0	0	0	0.500558122306372	0	0	0.475995771253568	0	0	0	0	0	0
Angptl4	163.933772748925	150.05359056806	233.235139531566	156.683461234518	7.72265742332316	53.7793300871669	184.016718722853	121.585029854173	11.0571155302716	167.615297927276	168.916828571075	184.135297819443	136.539145455469	11.2239251139716	238.163000044598	120.779444077008	157.036732509056	235.765705549281	164.713853486443	12.1138703815869	4.42858420820014	156.674692281894	5.81177688782254	115.291601838236	187.066338102652	100.585453057455	209.931707600658	4.34280773135584	105.883931254165	17.2547453630953	160.186007035035
Angptl6	0.498278944525609	1.22492726994335	0.5424073012362	0.569758040852791	0	0.49338834942355	0	0	0.850547348482432	0.509468990660414	0	0.705499225361851	1.27013158563227	0.975993488171447	0	1.58226345952412	0.521716719299188	0	0.584091679029941	0	0	1.00111624461274	0	1.10857309459842	0.951991542507136	0.457206604806613	1.61485928923583	0.482534192372871	0.554366132220757	0	0.59770898147401
Angptl8	0	0	0	0	0.812911307718227	0	0	0	0.425273674241216	0	0	0.705499225361851	0	0.487996744085723	0.459774131360228	0	0.521716719299188	0	0	0	0	0	0.968629481303756	1.10857309459842	0	0	1.07657285949056	0	0	0	0
Ank1	0.996557889051217	1.83739090491502	2.1696292049448	3.98830628596954	1.62582261543645	0.986776698847099	1.78657008468789	2.19467562913669	4.25273674241216	0.509468990660414	4.33120073259167	4.2329953521711	1.27013158563227	1.95198697634289	1.37932239408068	1.58226345952412	1.56515015789757	3.36122187137468	0	0	2.21429210410007	3.5039068561446	2.90588844391127	2.21714618919684	0.475995771253568	2.28603302403307	1.61485928923583	1.44760257711861	4.43492905776606	1.64330908219955	2.98854490737005
Ank3	8.96902100146095	13.4741999693768	14.6449971333774	3.41854824511675	13.8194922312099	16.7752038804007	19.2056284103948	6.58402688741007	17.4362206438899	15.2840697198124	9.28114442698214	5.6439938028948	6.98572372097749	13.6639088344003	18.8507393857693	12.6581076761929	8.34746750878701	9.12331650801699	12.8500169386587	12.1138703815869	11.5143189413204	16.5184180361103	21.7941633293345	11.6400174932834	17.611843536382	5.94368586248597	17.2251657518489	18.3362993101691	8.31549198331136	15.6114362808958	9.56334370358416
Ankef1	0	0	0	0	0.406455653859114	0	0	0	0	0.509468990660414	0	0	0.635065792816136	0	0	0.527421153174706	0	0	0	0	0	0	0	0	0	0	0	0	0.554366132220757	0	0
Ankfy1	17.9380420029219	26.9483999387536	22.7811066519204	17.6624992664365	14.225947885069	9.37437863904745	20.9921984950827	15.8016645297842	11.9076628787541	23.4355735703791	18.5622888539643	21.1649767608555	21.5922369557486	10.7359283698859	19.7702876484898	21.0968461269882	22.9555356491643	23.0483785465692	21.6113921241078	11.5081768625076	10.1857436788603	22.0245573814803	7.74903585043005	17.7371695135748	12.8518858238463	12.8017849345852	16.1485928923583	8.20308127033882	14.4135194377397	13.5572999281463	19.1266874071683
Ankh	0.996557889051217	0	2.1696292049448	0.569758040852791	2.43873392315468	0.49338834942355	2.23321260585986	0.877870251654676	0.850547348482432	0.509468990660414	3.09371480899405	0.705499225361851	0	1.46399023225717	0.919548262720456	1.05484230634941	0	1.9206982122141	0.584091679029941	1.21138703815869	0	0	2.42157370325939	0	1.4279873137607	1.82882641922645	1.61485928923583	1.93013676949149	1.10873226444151	0.821654541099776	0.59770898147401
Ankhd1	12.9552525576658	14.6991272393202	17.3570336395584	8.54637061279186	15.0388591927872	14.8016504827065	18.3123433680509	10.9733781456834	9.78129450754797	14.2651317384916	19.1810318157631	12.6989860565133	12.0662500635066	9.75993488171447	17.4714169916887	21.624267280163	11.4777678245821	9.60349106107052	19.275025407988	12.1138703815869	8.85716841640029	10.0111624461274	9.68629481303756	13.8571636824803	9.99591119632493	11.8873717249719	8.61258287592444	12.5458890016947	12.1960549088567	16.8439180925454	13.1495975924282
Ankib1	7.97246311240974	8.57449088960343	8.67851681977921	8.54637061279186	2.43873392315468	4.44049514481195	9.37949294461141	7.90083226489208	7.22965246210067	9.17044183188746	9.28114442698214	9.87698915506591	6.98572372097749	10.2479316258002	11.4943532840057	10.5484230634941	8.34746750878701	15.3655856977128	8.76137518544911	7.26832222895215	3.1000089457401	7.0078137122892	1.45294422195563	8.86858475678738	7.13993656880352	9.14413209613226	9.15086930566972	3.3777393466101	12.7504210410774	4.51909997604877	5.9770898147401
Ankle2	0.996557889051217	1.22492726994335	1.6272219037086	0	0.406455653859114	0	0.446642521171972	0.438935125827338	2.12636837120608	1.52840697198124	0	1.4109984507237	0.635065792816136	0.487996744085723	0.919548262720456	1.58226345952412	0.521716719299188	0.480174553053526	1.16818335805988	1.21138703815869	0.442858420820014	0.500558122306372	0.484314740651878	0.554286547299211	2.85597462752141	0.457206604806613	3.22971857847166	0	1.10873226444151	1.64330908219955	1.19541796294802
Ankmy2	13.951810446717	25.1110090338386	15.1874044346136	16.5229831847309	39.8326540781931	39.9644563033075	19.2056284103948	26.3361075496403	47.6306515150162	16.8124766917937	15.4685740449702	26.1034713383885	13.3363816491389	34.6477688300864	19.7702876484898	27.9533211182594	10.4343343859838	16.8061093568734	17.5227503708982	48.4554815263477	50.9287183943017	18.5206505253357	37.2922350301946	14.9657367770787	14.7558689088606	30.6328425220431	12.9188743138867	32.8123250813553	29.3814050077001	26.7037725857427	22.1152323145384
Ankra2	0	2.44985453988669	1.6272219037086	3.41854824511675	5.28392350016848	2.46694174711775	2.67985512703183	2.63361075496403	3.82746306817094	3.5662829346229	1.85622888539643	2.8219969014474	0.635065792816136	5.36796418494296	4.59774131360228	2.63710576587353	0.521716719299188	1.44052365916058	1.16818335805988	3.63416111447608	2.21429210410007	3.00334873383823	2.42157370325939	1.10857309459842	0.475995771253568	1.37161981441984	2.15314571898111	3.3777393466101	1.66309839666227	2.87579089384922	2.39083592589604
Ankrd1	2685.72351099303	2297.96355841372	2216.81864015235	1549.74187111959	1169.77937180653	754.884174618031	2512.36418159234	1776.37045422324	798.238686550763	1902.35721112599	1750.42383892883	1513.29583840117	1668.31783772799	708.083275668385	1903.9246779627	1839.1175611202	2001.30533523169	2278.42825423898	1765.12505402848	913.385826771654	1012.37434999455	1866.58123808046	603.45616685224	1227.74470226775	2508.02171873505	1426.02740039183	2022.34211655301	1007.53139367456	2440.31971403577	1050.48533079606	1695.70038044177
Ankrd10	8.47074205693534	7.34956361966008	8.13610951854301	6.83709649023349	13.0065809234916	14.3082621332829	5.80635277523564	8.77870251654676	17.4362206438899	9.67991082254787	10.5186303505798	7.05499225361851	8.25585530660976	16.5918892989146	10.5748050212852	7.38389614444589	6.78231735088945	4.32157097748173	11.0977419015689	11.5081768625076	12.8428942037804	8.50948807920832	15.4980717008601	13.3028771351811	8.56792388256423	6.8580990720992	5.92115072719805	13.0284231940675	7.7611258510906	17.6655726336452	10.7587616665322
Ankrd11	53.8141260087657	45.3223089879038	67.800912654525	34.7552404920203	76.8201185793725	62.1669320273673	50.9172474136048	39.9430964502877	50.1822935604635	36.6817673275498	39.5995495551238	55.0289395782243	51.440329218107	61.9755864988869	54.2533475005069	46.9404826325489	30.7812864386521	49.9381535175667	24.5318505192575	47.8497880072683	37.2001073488812	41.5463241514288	60.0550278408329	39.354344858244	46.6475855828497	37.0337349893357	44.677773668858	52.1136927762701	43.7949244454398	62.8565723941329	34.6671209254926
Ankrd12	14.4500893912426	9.1869545245751	16.8146263383222	18.8020153481421	16.6646818082237	16.7752038804007	9.37949294461141	7.90083226489208	18.2867679923723	10.6988488038687	8.04365850338452	14.8154837325989	16.5117106132195	12.6879153462288	16.5518687289682	14.7677922888918	11.9994845438813	15.3655856977128	10.5136502225389	13.3252574197456	18.6000536744406	21.523999259174	15.982386441512	15.5200233243779	12.8518858238463	9.14413209613226	11.8423014543961	18.3362993101691	8.31549198331136	21.7738453391441	12.5518886109542
Ankrd13a	5.48106838978169	10.4118817945185	10.3057387234878	7.40685453108628	6.50329046174582	11.3479320367416	8.48620790226747	6.58402688741007	8.50547348482432	8.66097284122704	6.8061725797869	6.34949302825665	6.35065792816136	11.7119218580574	12.4139015467262	7.38389614444589	7.30403407018864	3.84139642442821	8.17728350641917	14.5366444579043	9.3000268372203	8.50948807920832	5.32746214717066	7.76001166218896	5.71194925504282	5.02927265287274	5.92115072719805	7.23801288559307	7.7611258510906	7.39489086989799	8.36792574063614
Ankrd13c	22.4225525036524	23.2736181289236	36.8836964840616	13.674192980467	20.7292383468148	10.3611553378945	19.6522709315668	15.3627294039568	10.6318418560304	21.3976976077374	18.5622888539643	19.7539783101318	10.1610526850582	13.1759120903145	22.0691583052909	20.5694249738135	15.6515015789756	19.206982122141	24.5318505192575	11.5081768625076	19.9286289369006	16.5184180361103	13.0764979976007	17.7371695135748	9.51991542507136	14.6306113538116	16.6868793221036	16.8886967330505	12.7504210410774	13.5572999281463	19.1266874071683
Ankrd13d	0	0	0.5424073012362	0	0	0.49338834942355	0	0.438935125827338	0.425273674241216	0.509468990660414	0	0	0	0.487996744085723	0.459774131360228	0	0	0	0	0	0	0	0.484314740651878	0	0	0	0	0.482534192372871	0	0	0
Ankrd16	0.498278944525609	0	0	0.569758040852791	0	0.49338834942355	0	0	0.850547348482432	0	0.618742961798809	0	0	0.975993488171447	0	0.527421153174706	0	0	0.584091679029941	0.605693519079346	0	0	0.484314740651878	0.554286547299211	0	1.37161981441984	0.538286429745278	0.965068384745743	2.77183066110379	1.64330908219955	0.59770898147401
Ankrd17	21.9242735591268	33.0730362884704	31.4596234716996	29.6274181243451	23.1679722699695	21.2156990252126	27.2451937914903	31.164393933741	25.0911467802317	28.5302634769832	26.6059473573488	29.6309674651977	22.8623685413809	29.2798046451434	38.6210270342591	30.0630057309582	28.6944195614554	30.2509968423721	37.3818674579162	27.8619018776499	19.4857705160806	23.5262317483995	24.2157370325939	23.8343215338661	23.3237927914248	23.3175368451373	28.5291807764997	23.6441754262707	18.8484484955058	36.56362707894	39.4487927772847
Ankrd2	32.8864103386902	8.57449088960343	16.8146263383222	2.27903216341116	1.21936696157734	0.49338834942355	16.525773283363	3.5114810066187	0.850547348482432	11.7177867851895	10.5186303505798	8.46599070434221	31.1182238479906	0.975993488171447	5.05751544496251	15.2952134420665	14.0863514210781	7.68279284885642	16.3545670128383	2.42277407631738	0.885716841640029	14.0156274245784	0.968629481303756	3.88000583109448	7.61593234005709	10.5157519105521	25.299462198028	0.482534192372871	16.6309839666227	2.05413635274944	7.77021675916213
Ankrd23	29.8967366715365	26.9483999387536	21.696292049448	7.40685453108628	10.9743026541961	10.8545436873181	22.7787685797706	16.6795347814388	7.65492613634189	24.9639805423603	19.7997747775619	16.9319814086844	9.52598689224204	12.1999186021431	14.2529980721671	11.0758442166688	11.4777678245821	17.7664584629805	7.00910014835929	7.26832222895215	3.98572578738013	18.5206505253357	7.74903585043005	10.531444398685	20.4678181639034	18.7454707970711	20.4548843303205	13.5109573864404	12.7504210410774	13.5572999281463	34.6671209254926
Ankrd24	13.951810446717	7.34956361966008	12.4753679284326	13.674192980467	24.3873392315468	19.735533976942	17.4190583257069	7.02296201323741	17.0109469696486	15.2840697198124	16.7060599685679	13.4044852818752	10.1610526850582	24.3998372042862	12.4139015467262	13.1855288293677	8.8691842280862	9.12331650801699	19.859117087018	23.6220472440945	16.8286199911605	13.515069302272	19.3725896260751	12.1943040405826	11.4238985100856	15.0878179586182	9.15086930566972	25.0917780033893	11.6416887766359	19.7197089863946	16.7358514812723
Ankrd27	2.98967366715365	3.67478180983004	3.2544438074172	0.569758040852791	6.50329046174582	4.44049514481195	1.78657008468789	4.38935125827338	4.25273674241216	5.60415889726456	1.85622888539643	3.52749612680925	3.81039475689681	5.85596092902868	1.83909652544091	1.05484230634941	1.04343343859838	2.88104731832116	2.33636671611976	4.84554815263477	4.87144262902016	2.50279061153186	4.3588326658669	2.21714618919684	2.37997885626784	2.74323962883968	4.30629143796222	2.89520515423723	2.21746452888303	2.46496362329933	4.18396287031807
Ankrd29	0	0	0	0	0.812911307718227	0.49338834942355	0	0	0	0	0.618742961798809	0	0	0.975993488171447	0.459774131360228	0	0	0.960349106107052	0	0	0	0	0.484314740651878	1.66285964189763	0.475995771253568	0	0	0.482534192372871	0.554366132220757	0.821654541099776	0
Ankrd33b	0.996557889051217	0	1.0848146024724	0.569758040852791	2.03227826929557	0.986776698847099	1.33992756351592	0.877870251654676	0.850547348482432	1.01893798132083	0	0	0.635065792816136	1.46399023225717	0.919548262720456	1.05484230634941	0.521716719299188	0.960349106107052	0.584091679029941	0	2.21429210410007	0.500558122306372	0.484314740651878	0	0.951991542507136	1.37161981441984	1.61485928923583	2.89520515423723	1.10873226444151	2.05413635274944	0.59770898147401
Ankrd34a	0	0.612463634971674	1.0848146024724	0	2.43873392315468	0.986776698847099	0	0	0	0.509468990660414	0	0	0.635065792816136	0.487996744085723	0	0.527421153174706	0	0.480174553053526	0	0.605693519079346	0	0.500558122306372	0.484314740651878	0	0	0.457206604806613	0	1.44760257711861	0	1.64330908219955	0
Ankrd34c	0	0	0.5424073012362	1.13951608170558	0.406455653859114	0	0.446642521171972	0	0.850547348482432	0.509468990660414	0	0.705499225361851	0.635065792816136	0	0.459774131360228	0.527421153174706	0	0	0	0	0	0	0.484314740651878	0.554286547299211	0	0.457206604806613	0.538286429745278	0.482534192372871	0	0.410827270549888	0
Ankrd37	4.98278944525609	7.96202725463176	9.22092412101541	7.97661257193907	2.03227826929557	3.45371844596485	2.67985512703183	4.38935125827338	1.27582102272365	3.05681394396249	3.71245777079286	6.34949302825665	3.17532896408068	1.95198697634289	5.51728957632274	3.16452691904824	2.08686687719675	2.88104731832116	2.9204583951497	3.63416111447608	5.31430104984017	7.0078137122892	2.90588844391127	4.43429237839369	3.80796617002855	3.6576528384529	2.69143214872639	2.89520515423723	2.77183066110379	5.34075451714855	1.79312694442203
Ankrd39	11.9586946686146	11.6368090644618	5.96648031359821	10.2556447353502	7.72265742332316	7.40082524135325	4.91306773289169	8.33976739071942	5.10328409089459	6.11362788792497	8.66240146518333	4.93849457753295	5.08052634252909	10.2479316258002	4.59774131360228	7.38389614444589	6.26060063159026	7.68279284885642	8.76137518544911	6.05693519079346	6.64287631230022	7.50837183459557	8.23335059108192	7.20572511488974	7.61593234005709	7.31530567690581	9.68915573541499	10.1332180398303	5.54366132220757	7.39489086989799	7.17250777768812
Ankrd40	13.951810446717	14.0866636043485	17.8994409407946	11.3951608170558	16.2582261543645	10.8545436873181	12.0593480716432	15.8016645297842	11.0571155302716	14.774600729152	17.3248029303667	9.17148992970406	10.1610526850582	15.6158958107431	17.0116428603284	12.6581076761929	13.0429179824797	16.3259348038199	12.8500169386587	16.3537250151423	15.9429031495205	12.5139530576593	11.6235537756451	14.9657367770787	8.09192811131066	8.68692549132565	6.99772358668861	18.818833502542	6.09802745442833	14.789781739796	16.1381424997983
Ankrd42	0.498278944525609	1.22492726994335	0	0	1.62582261543645	1.48016504827065	0	0.438935125827338	0.850547348482432	0.509468990660414	1.85622888539643	0	0.635065792816136	1.95198697634289	0.459774131360228	0	0	0.480174553053526	0.584091679029941	1.21138703815869	0.885716841640029	0.500558122306372	1.45294422195563	0.554286547299211	0	0	0	1.93013676949149	0.554366132220757	2.46496362329933	0
Ankrd44	1.49483683357683	1.83739090491502	1.6272219037086	0.569758040852791	2.03227826929557	2.46694174711775	0.893285042343944	0.438935125827338	0.850547348482432	0.509468990660414	1.23748592359762	0.705499225361851	0	1.46399023225717	1.83909652544091	1.58226345952412	2.60858359649594	0.480174553053526	0	2.42277407631738	1.32857526246004	0.500558122306372	2.42157370325939	1.66285964189763	0.475995771253568	0.457206604806613	2.15314571898111	2.89520515423723	0	5.34075451714855	0.59770898147401
Ankrd46	27.9036208934341	31.2356453835553	28.7475869655186	31.9064502877563	45.1165775783616	34.0437961102249	28.1384788338342	24.5803670463309	47.205377840775	32.0965464116061	25.98720439555	25.3979721130266	30.4831580551745	33.1837785978292	30.345092669775	35.3372172627053	23.9989690877627	17.7664584629805	39.718234174036	38.7643852210781	42.5144083987214	34.0379523168333	39.2294939928021	30.4857601014566	34.2716955302569	32.9188755460761	31.7588993549714	28.4695173499994	22.1746452888303	41.0827270549888	34.0694119440186
Ankrd49	12.4569736131402	12.2492726994335	15.7298117358498	10.825402776203	14.6324035389281	7.8942135907768	14.2925606775031	9.2176376423741	14.8845785984426	13.7556627478312	14.8498310831714	11.2879876057896	12.7013158563227	15.1278990666574	12.4139015467262	12.1306865230182	14.0863514210781	16.8061093568734	10.5136502225389	10.9024833434282	11.0714605205004	15.0167436691911	7.26472110977817	13.8571636824803	11.8998942813392	10.9729585153587	12.9188743138867	17.3712309254234	11.0873226444151	12.7356453870465	10.1610526850582
Ankrd50	1.49483683357683	0.612463634971674	3.2544438074172	1.70927412255837	2.43873392315468	5.9206601930826	0	1.75574050330935	4.25273674241216	3.05681394396249	0	0	1.27013158563227	4.39197069677151	0	0.527421153174706	0	1.44052365916058	2.33636671611976	4.23985463355542	1.77143368328006	2.50279061153186	2.42157370325939	0.554286547299211	1.4279873137607	0.914413209613226	1.61485928923583	5.30787611610159	0.554366132220757	4.10827270549888	1.79312694442203
Ankrd52	0	0	0	0	0.812911307718227	0	0	0	0.425273674241216	0	0	0.705499225361851	0.635065792816136	0	0.919548262720456	0	0.521716719299188	0.480174553053526	0.584091679029941	0	0	0	0	0	0	0	0	0	0	0	0
Ankrd54	0.996557889051217	0.612463634971674	3.2544438074172	1.70927412255837	3.65810088473202	6.41404854250615	0.446642521171972	2.19467562913669	5.10328409089459	2.03787596264166	1.23748592359762	0	0.635065792816136	6.34395767311441	1.83909652544091	1.58226345952412	0.521716719299188	0.480174553053526	2.33636671611976	4.23985463355542	4.87144262902016	3.00334873383823	4.3588326658669	1.10857309459842	0.951991542507136	0.457206604806613	0.538286429745278	3.86027353898297	0.554366132220757	1.64330908219955	1.79312694442203
Ankrd55	0	1.22492726994335	0	0.569758040852791	1.62582261543645	0	0	0.877870251654676	0.850547348482432	0	0	0.705499225361851	0	0	0.919548262720456	0.527421153174706	0.521716719299188	1.44052365916058	1.16818335805988	1.21138703815869	0.885716841640029	1.00111624461274	2.42157370325939	0.554286547299211	0.475995771253568	0.914413209613226	0.538286429745278	0	0.554366132220757	0.821654541099776	0.59770898147401
Ankrd6	3.48795261167926	1.83739090491502	2.1696292049448	3.41854824511675	3.25164523087291	3.45371844596485	2.67985512703183	2.63361075496403	1.27582102272365	0.509468990660414	3.71245777079286	1.4109984507237	1.90519737844841	1.46399023225717	4.59774131360228	4.74679037857235	1.56515015789757	1.9206982122141	2.33636671611976	1.21138703815869	2.21429210410007	4.50502310075734	1.93725896260751	4.43429237839369	3.33197039877498	2.28603302403307	1.61485928923583	1.44760257711861	2.77183066110379	2.46496362329933	3.58625388884406
Ankrd61	0	0	0	0	0	0	0	0	0	0	0	0	0	0	0	0	0	0	0	0	0.885716841640029	0	0	0	0	0	0.538286429745278	0	0	0.410827270549888	0
Ankrd7	0	0	0	0	0	0.49338834942355	0	0	0	0	0	0	0	0	0	0	0	0	0	0	0	0	0	0	0	0.457206604806613	0	0	0	0.410827270549888	0
Ankrd9	5.9793473343073	2.44985453988669	4.8816657111258	2.27903216341116	6.0968348078867	5.9206601930826	4.01978269054775	4.38935125827338	4.67801041665338	3.05681394396249	3.09371480899405	2.8219969014474	3.81039475689681	3.41597720860006	0.459774131360228	3.16452691904824	3.65201703509432	4.80174553053526	0.584091679029941	5.45124167171411	3.1000089457401	2.00223248922549	3.39020318456315	1.66285964189763	3.33197039877498	3.20044623364629	1.61485928923583	3.86027353898297	2.21746452888303	5.75158178769844	1.19541796294802
Anks1a	10.9621367795634	15.9240545092635	9.22092412101541	8.54637061279186	16.2582261543645	19.735533976942	14.2925606775031	11.4123132715108	14.4593049242013	8.66097284122704	11.1373733123786	8.46599070434221	6.98572372097749	11.7119218580574	12.4139015467262	11.0758442166688	11.9994845438813	12.0043638263381	5.84091679029941	12.1138703815869	25.6857884075608	13.515069302272	11.6235537756451	15.5200233243779	8.09192811131066	6.8580990720992	13.9954471733772	17.3712309254234	9.97859037997363	13.1464726575964	11.9541796294802
Anks1b	0.996557889051217	1.83739090491502	1.0848146024724	0	0.406455653859114	0.49338834942355	0	1.31680537748201	0	0.509468990660414	0	0	0	0	0	0	0.521716719299188	0	0.584091679029941	0.605693519079346	0	0	0.484314740651878	0.554286547299211	0	0	0.538286429745278	0	0	0.410827270549888	0
Anks3	2.49139472262804	4.28724544480171	3.2544438074172	1.70927412255837	3.65810088473202	4.44049514481195	1.78657008468789	1.75574050330935	5.10328409089459	2.03787596264166	1.23748592359762	5.6439938028948	1.90519737844841	3.41597720860006	2.29887065680114	2.63710576587353	2.60858359649594	3.36122187137468	2.33636671611976	6.6626287098728	1.77143368328006	2.50279061153186	3.39020318456315	3.32571928379527	2.85597462752141	1.82882641922645	4.30629143796222	2.89520515423723	2.21746452888303	2.05413635274944	2.98854490737005
Anks4b	0.996557889051217	1.22492726994335	0.5424073012362	1.13951608170558	1.62582261543645	1.9735533976942	0.893285042343944	0.877870251654676	4.25273674241216	2.54734495330207	1.85622888539643	1.4109984507237	0	1.46399023225717	0.919548262720456	0.527421153174706	1.56515015789757	0.480174553053526	1.16818335805988	1.21138703815869	0.885716841640029	2.50279061153186	2.90588844391127	2.77143273649606	0	1.82882641922645	1.07657285949056	0.965068384745743	0.554366132220757	1.23248181164966	0.59770898147401
Anks6	0	0.612463634971674	0	0	0.812911307718227	0.49338834942355	0.446642521171972	0.438935125827338	0.850547348482432	0	0.618742961798809	0	0	1.95198697634289	0.459774131360228	0	0	0	0	0	0	0	0	0	0	0	1.07657285949056	0.965068384745743	0	1.64330908219955	0
Ankzf1	8.96902100146095	8.57449088960343	8.67851681977921	5.69758040852791	9.75493569261872	7.40082524135325	6.69963781757958	8.77870251654676	5.52855776513581	5.09468990660414	9.89988738878095	9.87698915506591	6.98572372097749	11.2239251139716	9.19548262720456	4.21936922539765	5.73888391229107	7.68279284885642	8.76137518544911	10.9024833434282	8.85716841640029	12.0133949353529	6.78040636912629	5.54286547299211	8.09192811131066	6.8580990720992	5.92115072719805	5.30787611610159	3.8805629255453	7.39489086989799	9.56334370358416
Ano1	1.99311577810243	2.44985453988669	1.0848146024724	0.569758040852791	1.62582261543645	1.48016504827065	1.33992756351592	1.31680537748201	2.5516420454473	2.03787596264166	0.618742961798809	0.705499225361851	1.90519737844841	0	0.919548262720456	0	0.521716719299188	0.960349106107052	1.75227503708982	1.21138703815869	2.65715052492009	4.00446497845097	1.93725896260751	0.554286547299211	0.951991542507136	0.914413209613226	0	1.93013676949149	0.554366132220757	1.64330908219955	0.59770898147401
Ano4	1.99311577810243	0	1.0848146024724	0	1.21936696157734	0.49338834942355	1.78657008468789	1.31680537748201	0	1.52840697198124	0	0	1.90519737844841	1.46399023225717	1.37932239408068	1.05484230634941	0	0.480174553053526	2.9204583951497	1.21138703815869	0.442858420820014	0.500558122306372	1.45294422195563	1.10857309459842	1.90398308501427	1.82882641922645	1.07657285949056	0	1.66309839666227	1.23248181164966	1.19541796294802
Ano6	6.97590522335852	9.1869545245751	9.76333142225161	7.97661257193907	4.87746784630936	5.42727184365905	10.7194205081273	7.46189713906474	6.37910511361824	8.15150385056663	5.56868665618929	7.05499225361851	5.71559213534522	6.83195441720013	5.97706370768296	9.49358075714471	9.91261766668458	9.60349106107052	5.84091679029941	7.26832222895215	7.97145157476026	8.50948807920832	3.39020318456315	8.31429820948817	5.71194925504282	5.02927265287274	4.30629143796222	5.30787611610159	4.43492905776606	5.75158178769844	5.9770898147401
Anp32a	25.9105051153316	24.4985453988669	32.0020307729358	36.4645146145786	43.4907549629251	34.5371844596485	26.7985512703183	17.5574050330935	34.0218939392973	27.5113254956624	28.4621762427452	32.4529643666451	24.7675659198293	48.3116776644866	28.0462220129739	34.2823749563559	20.3469520526683	24.4889022057298	18.6909337289581	51.4839491217444	54.4715857608618	20.5228830145612	41.6510676960615	27.1600408176613	26.6557631901998	24.6891566595571	22.6080300493017	53.5612953533887	24.3921098177133	38.6177634316895	31.0808670366485
Anp32b	49.3296155080352	31.848109018527	54.24073012362	29.0576600834923	37.8003758088976	37.9909029056133	36.6246867361017	21.0688860397122	24.6658731059905	37.7007053088707	39.5995495551238	49.3849457753295	36.8338159833359	39.5277362709436	62.529281864991	37.9743230285788	38.6070372281399	45.1364079870314	37.9659591369461	31.496062992126	34.5429568239611	39.5440916622034	34.3863465862833	42.6800641420392	41.887627870314	43.4346274566282	38.75662294166	37.637667005084	39.9143615198945	37.7961088905897	48.4144274993948
Anp32e	37.3709208394206	53.2843362425356	60.2072104372183	31.3366922469035	45.1165775783616	32.5636310619543	63.42323800642	36.8705505694964	21.688957386302	43.3048642061352	48.880693982106	63.4949302825666	38.1039475689681	43.4317102236294	37.7014787715387	53.2695364706453	55.8236889650132	39.8544879034427	45.5591509643354	33.313143549364	32.7715231406811	27.0301386045441	29.0588844391127	36.0286255744487	39.9836447852997	35.2049085701092	31.2206129252261	38.1202011974569	55.9909793542965	23.4171544213436	34.6671209254926
Anpep	0.996557889051217	1.83739090491502	6.50888761483441	1.70927412255837	5.69037915402759	7.40082524135325	1.78657008468789	1.75574050330935	4.25273674241216	2.54734495330207	4.94994369439048	2.11649767608555	0.635065792816136	1.95198697634289	3.67819305088182	2.10968461269882	1.04343343859838	1.9206982122141	2.9204583951497	6.05693519079346	7.08573473312023	2.00223248922549	1.93725896260751	4.43429237839369	0.951991542507136	1.37161981441984	0.538286429745278	7.72054707796594	2.77183066110379	3.69744543494899	4.78167185179208
Antkmt	31.8898524496389	32.4605726534987	25.4931431581014	31.9064502877563	35.3616418857429	40.9512330021546	28.5851213550062	36.431615443669	32.7460729165736	25.9829185236811	29.6996621663429	22.5759752115792	24.7675659198293	34.6477688300864	34.9428339833773	28.4807422714341	29.7378530000537	35.5329169259609	37.3818674579162	40.5814657783162	46.0572757652815	27.5306967268504	39.2294939928021	29.3771870068582	30.9397251314819	28.8040161028166	26.9143214872639	40.5328721593212	27.1639404788171	36.56362707894	32.8739939810706
Antxr1	0	0	0	0.569758040852791	0	0	0	0	0	0	0	0	0	0	0	0.527421153174706	0	0	0	0	0	0	0	0	0	0.914413209613226	0	0	0	0	0
Anxa1	300.960482493468	347.879344663911	274.458094425517	336.157244103147	154.859604120322	138.148737838594	301.930344312253	296.281209933453	151.397428029873	348.986258602384	352.064745263523	283.610688595464	335.949804399736	171.286857174089	251.496449854045	311.705901526251	322.942649246198	323.637648758077	390.173241592	173.834039975772	179.357660432106	300.835431506129	171.447418190765	300.423308636172	279.409517725845	315.92976392137	240.614034096139	192.048608564403	339.826439051324	160.222635514456	317.981178144173
Anxa10	19.4328788364987	15.9240545092635	16.272219037086	19.9415314298477	23.1679722699695	23.6826407723304	25.9052662279744	17.1184699072662	19.5625890150959	19.3598216450957	14.8498310831714	16.2264821833226	20.3221053701163	22.4478502279433	33.5635115892966	20.5694249738135	22.4338189298651	17.2862839099269	12.2659252596288	15.1423379769836	19.4857705160806	20.0223248922549	24.2157370325939	26.6057542703621	21.8958054776641	13.7161981441984	25.299462198028	18.818833502542	23.8377436854926	22.184672609694	16.1381424997983
Anxa11	40.8588734510999	50.2220180676772	56.952766629801	34.7552404920203	42.6778436552069	49.8322232917785	42.8776820325093	42.5767072052518	55.7108513255993	43.3048642061352	45.1682362113131	34.5694620427307	36.1987501905197	53.1916451053439	59.7706370768296	47.9953249388983	29.7378530000537	40.8148370095497	46.1432426433653	53.9067231980618	44.7287005028214	41.5463241514288	35.839290808239	39.354344858244	40.4596405565533	45.2634538758547	41.9863415201316	45.8407482754228	27.1639404788171	58.748299688634	38.8510837958107
Anxa13	0.498278944525609	0.612463634971674	0.5424073012362	0.569758040852791	0	0.49338834942355	0	0	0	1.01893798132083	0.618742961798809	0	0	0	0.459774131360228	0	0	0	0	0	0.885716841640029	0	0	0	0.951991542507136	0.457206604806613	0	0	0	0	0
Anxa2	338.331403332888	230.286326749349	280.424574739116	336.157244103147	364.590721511625	193.408232974031	369.373365009221	298.036950436762	307.047592802158	302.115111461626	253.065871375713	227.170750566516	323.883554336229	369.901532016978	288.738154494223	372.359334141343	341.724451140968	338.042885349682	358.632290924383	332.525741974561	350.301010868631	261.791897966232	290.104529650475	263.840396514424	321.297145596158	334.675234718441	338.043877880034	406.776324170331	197.90870920281	354.543934484554	332.923902681024
Anxa3	56.8037996759194	60.6338998621957	56.4103593285649	43.3016111048121	106.084925657229	74.9950291123796	54.0437450618086	54.4279556025899	125.455733901159	65.7214997951935	48.880693982106	55.0289395782243	50.1701976324747	121.999186021431	62.9890559963512	55.3792210833441	51.6499552106196	55.700248154209	58.993259582024	101.150817686251	104.957445734343	51.0569284752499	101.221780796242	48.2229296150314	53.3115263803996	54.407585971987	54.366929404273	108.087659091523	65.4152036020494	87.9170358976761	58.575480184453
Anxa4	47.3364997299328	71.6582452916858	68.3433199557613	52.4177397584568	54.4650576171212	37.0041262067662	45.5575371595412	56.6226312317266	39.9757253786743	62.664685851231	48.880693982106	51.5014434514151	55.8857897678199	41.4797232472865	38.6210270342591	58.0163268492177	50.0848050527221	53.2993753889414	61.9137179771737	55.7238037552998	55.8001610233218	53.0591609644754	34.3863465862833	58.2000874664172	57.1194925504282	44.8062472710481	41.9863415201316	57.4215688923717	48.2298535032059	37.7961088905897	49.0121364808688
Anxa5	294.98113515916	293.982544786403	258.185875388431	268.925795282517	275.983388970338	232.385912578492	312.203122299209	268.189361880503	297.691571968851	319.43705714408	283.384276503855	208.827770707108	284.509475181629	290.846059475091	217.473164133388	293.773582318311	268.162393719783	285.703859066848	295.55038958915	310.720775287704	326.386656144351	257.787432987781	240.220111363331	269.383261987417	261.797674189462	242.776707152312	255.686054129007	308.339348926265	225.627015813848	301.958043854168	254.026317126454
Anxa6	152.473357024836	159.853008727607	174.655150998057	170.927412255837	205.666560852711	170.218980551125	177.763723426445	176.890855708417	185.844595643411	171.181580861899	165.823113762081	176.374806340463	163.211908753747	196.662687866547	183.909652544091	158.753767105587	161.210466263449	164.699871697359	181.068420499282	227.135069654755	216.557767780987	160.178599138039	186.461175150973	177.371695135748	138.990765206042	181.968228713032	201.857411154479	202.181826604233	138.591533055189	224.722516990789	185.289784256943
Anxa7	19.9311577810243	24.4985453988669	22.2386993506842	25.6391118383756	23.5744279238286	35.030572809072	27.6918363126623	17.1184699072662	24.2405994317493	23.9450425610395	17.9435458921655	26.1034713383885	21.5922369557486	24.3998372042862	18.3909652544091	21.624267280163	27.1292694035578	24.4889022057298	28.6204922724671	32.7074500302847	24.3572131451008	24.0267898707058	19.3725896260751	22.1714618919684	15.7078604513678	20.5742972162976	23.6846029087922	28.9520515423723	16.6309839666227	24.2388089624434	29.8854490737005
Anxa8	0.996557889051217	0.612463634971674	0.5424073012362	0	0.406455653859114	8.8809902896239	0	0.438935125827338	0.850547348482432	0.509468990660414	2.47497184719524	0	1.27013158563227	0.487996744085723	0	0	0.521716719299188	0.960349106107052	0.584091679029941	0	0.442858420820014	1.00111624461274	0.968629481303756	8.86858475678738	0.475995771253568	0.914413209613226	0	3.86027353898297	1.10873226444151	0.821654541099776	1.19541796294802
Aoah	1.49483683357683	1.83739090491502	2.1696292049448	2.27903216341116	0	0	1.78657008468789	3.07254588079137	0	0.509468990660414	2.47497184719524	1.4109984507237	2.54026317126454	0	1.37932239408068	1.58226345952412	1.56515015789757	3.84139642442821	1.16818335805988	0	0	2.00223248922549	0	1.10857309459842	1.4279873137607	0.914413209613226	0.538286429745278	0.482534192372871	0.554366132220757	0	2.39083592589604
Aoc1	0.498278944525609	0	0	2.27903216341116	0	0.986776698847099	0	0	0	0	0	0.705499225361851	0	0	0	0	0	0	0	0	0	0.500558122306372	0	21.06288879737	0.475995771253568	0	0	2.89520515423723	0	0	0
Aoc2-ps1	0.498278944525609	0.612463634971674	0.5424073012362	1.70927412255837	0.406455653859114	0.49338834942355	0	0	0	1.01893798132083	0.618742961798809	1.4109984507237	0.635065792816136	0	0.919548262720456	1.05484230634941	0	0	0	0.605693519079346	0.442858420820014	0.500558122306372	1.45294422195563	0	0.475995771253568	0.457206604806613	1.07657285949056	0.965068384745743	0.554366132220757	0	0
Aoc3	15.4466472802939	14.6991272393202	12.4753679284326	9.11612865364466	25.200250539265	28.6165242665659	16.525773283363	11.4123132715108	20.8384100378196	14.774600729152	10.5186303505798	8.46599070434221	5.71559213534522	22.4478502279433	12.4139015467262	13.7129499825424	8.8691842280862	8.16296740190994	11.6818335805988	26.0448213204119	17.7143368328006	10.0111624461274	14.0451274789045	8.31429820948817	5.71194925504282	6.8580990720992	8.61258287592444	17.3712309254234	6.09802745442833	22.5954998802438	14.3450155553762
Aox1	0.996557889051217	0	1.0848146024724	0.569758040852791	0.406455653859114	0.49338834942355	1.78657008468789	0	2.12636837120608	0	0	1.4109984507237	1.27013158563227	0.975993488171447	1.83909652544091	0.527421153174706	0.521716719299188	0	1.16818335805988	1.21138703815869	0.885716841640029	0.500558122306372	0	2.77143273649606	0.951991542507136	0.457206604806613	1.07657285949056	1.93013676949149	1.66309839666227	0.410827270549888	2.39083592589604
Aox2	0	0	0	0	0	0	0	0.438935125827338	0	0	0	0	0	0	0	0	0	0	0	0	0	0	0.484314740651878	0	0	0	0	0	0	0	0
Aox3	0.498278944525609	0	0	0	0.812911307718227	0.986776698847099	0.893285042343944	0.438935125827338	2.12636837120608	0	0.618742961798809	0	0	1.46399023225717	0.919548262720456	1.05484230634941	0.521716719299188	0.480174553053526	0	0.605693519079346	1.32857526246004	1.00111624461274	0.484314740651878	0	0	0	1.07657285949056	1.93013676949149	0.554366132220757	0.410827270549888	0.59770898147401
Aox4	0	0.612463634971674	0	0	0	0	0	0.438935125827338	0	0	0.618742961798809	0	0.635065792816136	0	0	0	0.521716719299188	0	0	0	0	0	0	0	0	0	0	0	0	0	0.59770898147401
Ap1ar	14.4500893912426	15.9240545092635	15.7298117358498	12.5346768987614	10.1613913464778	3.9471067953884	14.2925606775031	11.8512483973381	2.5516420454473	15.2840697198124	7.42491554158571	14.109984507237	15.2415790275873	4.87996744085723	18.3909652544091	13.1855288293677	11.4777678245821	16.3259348038199	12.8500169386587	7.26832222895215	6.64287631230022	9.01004620151469	6.78040636912629	11.6400174932834	15.2318646801142	10.5157519105521	15.610306462613	9.65068384745743	14.4135194377397	4.10827270549888	8.36792574063614
Ap1b1	16.9414841138707	13.4741999693768	11.3905533259602	12.5346768987614	20.7292383468148	20.2289223263655	19.2056284103948	12.2901835231655	17.8614943181311	15.7935387104729	9.28114442698214	11.9934868311515	13.971447441955	16.1038925548289	17.4714169916887	14.7677922888918	17.7383684561724	11.5241892732846	17.5227503708982	23.0163537250151	21.2572041993607	20.0223248922549	11.6235537756451	18.291456060874	6.66394079754995	16.4594377730381	18.8400250410847	19.7839018872877	9.97859037997363	19.3088817158447	18.5289784256943
Ap1g1	7.47418416788413	7.96202725463176	8.67851681977921	11.3951608170558	8.12911307718227	3.9471067953884	9.82613546578339	7.90083226489208	7.65492613634189	8.15150385056663	5.56868665618929	4.93849457753295	7.62078951379363	5.85596092902868	8.2759343644841	5.27421153174706	4.17373375439351	8.16296740190994	5.84091679029941	5.45124167171411	7.52859315394024	7.50837183459557	6.29609162847441	5.54286547299211	5.71194925504282	4.57206604806613	6.45943715694333	7.72054707796594	9.42422424775288	7.80571814044788	5.37938083326609
Ap1m1	33.8829682277414	33.685499923442	32.544438074172	39.8830628596954	33.3293636164473	50.8189999906256	29.4784063973502	35.9926803178417	39.9757253786743	41.776457234154	37.1245777079286	31.7474651412833	41.914342325865	54.655635337601	30.8048668011353	33.7549538031812	43.3024877018326	31.2113459484792	30.9568589885869	46.0327074500303	41.6286915570814	34.0379523168333	40.1981234741059	26.6057542703621	21.8958054776641	35.2049085701092	26.9143214872639	44.3931456983042	26.0552082143756	41.4935543255387	35.2648299069666
Ap1m2	0	0	0	0.569758040852791	0	0.986776698847099	0	0	0	0	0.618742961798809	0	0	0	0	0	0	0	0	0	0	0	0	2.21714618919684	0	0	0	0	0	0	0
Ap1s1	16.4432051693451	18.3739090491502	21.1538847482118	17.0927412255837	17.4775931159419	13.3214854344358	12.9526331139872	17.9963401589209	19.1373153408547	14.2651317384916	18.5622888539643	16.2264821833226	14.6065132347711	17.0798860430003	16.092094597608	17.4048980547653	14.0863514210781	14.8854111446593	13.4341086176886	17.565112053301	17.7143368328006	11.5128368130465	13.5608127382526	13.3028771351811	17.1358477651285	10.5157519105521	12.9188743138867	23.6441754262707	12.7504210410774	20.5413635274944	11.3564706480062
Ap1s2	19.4328788364987	17.7614454141785	26.5779577605738	11.9649188579086	17.4775931159419	9.37437863904745	21.8854835374266	17.9963401589209	15.3098522726838	15.7935387104729	15.4685740449702	23.2814744369411	19.0519737844841	17.0798860430003	17.4714169916887	17.4048980547653	15.1297848596765	13.9250620385523	14.0182002967186	18.1708055723804	16.3857615703405	15.5173017914975	15.4980717008601	16.6285964189763	20.4678181639034	19.6598840066844	25.299462198028	14.958559963559	17.7397162310642	21.3630180685942	18.5289784256943
Ap1s3	2.98967366715365	1.83739090491502	2.712036506181	5.12782236767512	2.84518957701379	3.45371844596485	3.57314016937578	2.63361075496403	5.95383143937703	2.54734495330207	8.66240146518333	2.8219969014474	2.54026317126454	5.36796418494296	4.13796718224205	3.69194807222294	3.13030031579513	7.68279284885642	2.9204583951497	7.26832222895215	6.64287631230022	2.00223248922549	2.90588844391127	6.09715202029132	2.85597462752141	2.28603302403307	3.76800500821694	4.34280773135584	4.98929518998682	2.87579089384922	3.58625388884406
Ap2a1	0	0.612463634971674	0.5424073012362	0	0.812911307718227	0	1.33992756351592	0	0.425273674241216	0.509468990660414	0	0	0	0.487996744085723	0.919548262720456	0.527421153174706	0.521716719299188	1.44052365916058	0.584091679029941	0	0.885716841640029	0.500558122306372	0	0	0.951991542507136	0.457206604806613	0	3.86027353898297	0.554366132220757	0	0
Ap2a2	7.47418416788413	7.96202725463176	5.96648031359821	5.12782236767512	3.65810088473202	6.41404854250615	6.69963781757958	10.0955078940288	7.65492613634189	4.07575192528332	8.04365850338452	9.17148992970406	5.08052634252909	7.80794790537157	11.0345791526455	3.16452691904824	7.30403407018864	5.76209463664231	7.00910014835929	7.26832222895215	4.87144262902016	7.0078137122892	9.68629481303756	9.42287130408659	5.71194925504282	5.94368586248597	8.07429644617916	7.72054707796594	5.54366132220757	11.092336304847	8.96563472211015
Ap2b1	52.8175681197145	57.5715816873373	45.0198060026046	52.4177397584568	49.994045424671	36.5107378573427	43.3243245536813	39.9430964502877	51.8833882574284	53.4942440193435	41.4557784405202	45.8574496485203	46.3598028755779	45.3836971999723	53.7935733691467	42.1936922539765	50.0848050527221	50.4183280706202	49.6477927175449	49.6668685645064	46.0572757652815	52.0580447198627	34.8706613269352	46.5600699731337	52.8355306091461	52.5787595527605	33.9120450739525	46.8058166601685	42.1318260487776	43.958517948838	52.0006813882389
Ap2m1	156.459588581041	192.926045016077	179.536816709182	205.112894707005	189.001879044488	174.659475695937	169.724158045349	174.69618007928	196.901711173683	199.711844338882	205.422663317205	158.031826481055	172.737895645989	192.758713913861	176.553266442328	179.3231920794	199.29578677229	175.263711864537	195.67071247503	174.439733494852	206.814882522947	173.193110318005	182.586657225758	177.925981683047	165.170532624988	198.884873090877	168.483652510272	186.258198255928	165.201107401786	186.926408100199	176.921858516307
Ap2s1	17.9380420029219	18.3739090491502	23.8659212543928	18.2322573072893	18.2905044236601	19.735533976942	21.8854835374266	15.8016645297842	25.516420454473	17.3219456824541	22.2747466247571	24.6924728876648	21.5922369557486	26.3518241806291	23.4484806993716	20.0420038206388	23.4772523684635	21.1276803343551	21.0273004450779	27.8619018776499	23.9143547242808	22.0245573814803	19.856904366727	17.7371695135748	28.5597462752141	21.0315038211042	21.5314571898111	30.8821883118638	13.3047871732982	20.1305362569445	17.9312694442203
Ap3b1	16.4432051693451	20.2112999540652	24.9507358568652	15.9532251438781	16.2582261543645	9.86776698847099	16.525773283363	12.7291186489928	14.0340312499601	10.6988488038687	17.9435458921655	21.1649767608555	13.3363816491389	16.5918892989146	21.6093841739307	15.2952134420665	13.0429179824797	18.246633016034	19.275025407988	16.3537250151423	12.4000357829604	17.0189761584166	16.4667011821638	15.5200233243779	22.8477970201713	15.0878179586182	15.0720200328678	11.5808206169489	12.7504210410774	20.1305362569445	16.1381424997983
Ap3b2	0	0	0	0	0.406455653859114	0.49338834942355	0.446642521171972	0	0.425273674241216	0	0	0	0	0	0	0	0	0	0	0	0.442858420820014	0	0	0.554286547299211	0.475995771253568	0	0	0	0	0	0
Ap3d1	10.9621367795634	15.9240545092635	17.8994409407946	11.3951608170558	12.6001252696325	17.2685922298242	12.0593480716432	17.9963401589209	17.4362206438899	12.7367247665104	14.2310881213726	17.6374806340463	11.4311842706904	13.6639088344003	17.4714169916887	13.7129499825424	13.5646347017789	17.7664584629805	16.9386586918683	13.930950938825	11.0714605205004	16.5184180361103	12.5921832569488	20.5086022500708	11.4238985100856	19.6598840066844	8.61258287592444	10.1332180398303	6.65239358664909	22.5954998802438	12.5518886109542
Ap3m1	28.9001787824853	33.0730362884704	27.6627723630462	31.3366922469035	41.4584766936296	31.0834660136836	30.3716914396941	32.481199311223	33.5966202650561	27.5113254956624	30.3184051281417	31.7474651412833	32.3883554336229	33.1837785978292	36.322156377458	29.0081634246088	37.0418870702424	25.9294258648904	32.1250423466467	42.3985463355542	49.6001431318416	32.5362779499142	32.4490876236758	33.8114793852519	34.2716955302569	26.5179830787836	35.5269043631883	36.1900644279654	28.2726727432586	36.9744543494899	35.2648299069666
Ap3m2	1.99311577810243	0.612463634971674	1.6272219037086	0	1.62582261543645	1.48016504827065	0.446642521171972	1.75574050330935	2.12636837120608	0.509468990660414	1.23748592359762	2.8219969014474	0.635065792816136	1.95198697634289	1.83909652544091	0	0.521716719299188	1.44052365916058	2.33636671611976	0.605693519079346	0.885716841640029	0.500558122306372	0	0	2.37997885626784	1.82882641922645	2.15314571898111	1.93013676949149	1.10873226444151	0.821654541099776	2.98854490737005
Ap3s1	7.97246311240974	6.12463634971674	10.3057387234878	6.83709649023349	10.9743026541961	8.38760194020035	6.69963781757958	6.58402688741007	10.2065681817892	9.17044183188746	8.04365850338452	6.34949302825665	6.35065792816136	6.83195441720013	8.73570849584433	7.91131729762059	4.6954504736927	7.68279284885642	4.67273343223952	7.8740157480315	11.5143189413204	4.00446497845097	4.84314740651878	7.20572511488974	10.4719069675785	4.11485944325952	6.99772358668861	4.82534192372871	7.7611258510906	6.57323632879821	5.9770898147401
Ap3s2	45.3433839518304	48.9970907977339	50.9862863162028	54.1270138810152	56.9037915402759	47.3652815446608	41.5377544689934	43.4545774569064	57.8372196968054	49.4184920940602	42.6932643641179	42.329953521711	52.0753950109231	54.655635337601	46.437187267383	50.6324307047718	54.7802555264148	42.2553606687103	50.2318843965749	62.992125984252	56.6858778649618	48.554137863718	46.4942151025803	47.6686430677322	48.551568667864	42.9774208518216	43.6012008093675	57.9041030847446	35.4794324621285	52.1750633598358	54.3915173141349
Ap4b1	10.4638578350378	7.96202725463176	9.76333142225161	11.9649188579086	13.8194922312099	16.2818155309771	8.0395653810955	10.5344430198561	14.4593049242013	9.17044183188746	11.7561162741774	4.93849457753295	8.8909210994259	13.1759120903145	8.73570849584433	8.4387384507953	6.78231735088945	10.083665614124	7.59319182738923	9.69109630526953	14.6143278870605	10.5117205684338	10.1706095536894	7.76001166218896	6.18794502629639	8.68692549132565	9.68915573541499	10.6157522322032	9.42422424775288	10.6815090342971	10.1610526850582
Ap4e1	0.996557889051217	0.612463634971674	1.0848146024724	0.569758040852791	0.406455653859114	0	1.33992756351592	0	0.850547348482432	0.509468990660414	0.618742961798809	2.11649767608555	0	0.487996744085723	0.919548262720456	1.05484230634941	0.521716719299188	0.480174553053526	0.584091679029941	0	0.442858420820014	0.500558122306372	0.968629481303756	1.10857309459842	0	0	0.538286429745278	0.482534192372871	0	0.410827270549888	0.59770898147401
Ap4m1	0.498278944525609	0.612463634971674	0	1.13951608170558	0	0	0	0	0.850547348482432	1.01893798132083	0.618742961798809	0.705499225361851	0.635065792816136	0	1.37932239408068	0	0	0	0.584091679029941	0	0	0.500558122306372	0	0	0	0	0	0.965068384745743	1.10873226444151	0.410827270549888	0.59770898147401
Ap4s1	7.97246311240974	3.06231817485837	9.76333142225161	4.55806432682233	17.4775931159419	17.2685922298242	16.9724158045349	16.2405996556115	13.6087575757189	14.774600729152	6.8061725797869	9.87698915506591	10.1610526850582	13.6639088344003	17.0116428603284	15.8226345952412	10.956051105283	8.64314195496347	15.7704753338084	16.3537250151423	12.4000357829604	9.51060432382106	10.1706095536894	11.6400174932834	10.9479027388321	15.0878179586182	8.07429644617916	12.5458890016947	11.6416887766359	22.184672609694	8.96563472211015
Ap5b1	1.99311577810243	1.22492726994335	3.2544438074172	0	4.47101219245025	2.9603300965413	1.78657008468789	0.877870251654676	3.40218939392973	0.509468990660414	3.09371480899405	2.11649767608555	1.27013158563227	3.41597720860006	2.29887065680114	2.63710576587353	1.56515015789757	1.44052365916058	1.75227503708982	3.63416111447608	1.32857526246004	2.00223248922549	0.968629481303756	2.21714618919684	1.90398308501427	1.82882641922645	0.538286429745278	2.41267096186436	0	2.46496362329933	4.18396287031807
Ap5m1	6.47762627883291	4.28724544480171	6.50888761483441	5.12782236767512	12.6001252696325	12.3347087355887	5.80635277523564	7.90083226489208	8.0801998105831	8.66097284122704	7.42491554158571	7.76049147898035	6.35065792816136	10.2479316258002	7.35638610176365	5.80163268492177	5.73888391229107	7.68279284885642	11.0977419015689	10.9024833434282	10.1857436788603	7.50837183459557	6.78040636912629	6.09715202029132	4.75995771253568	8.68692549132565	4.8445778677075	7.72054707796594	4.98929518998682	8.62737268154765	4.18396287031807
Ap5s1	4.48451050073048	5.51217271474506	5.96648031359821	2.84879020426396	4.47101219245025	8.38760194020035	4.01978269054775	4.38935125827338	4.25273674241216	5.09468990660414	4.33120073259167	7.05499225361851	8.25585530660976	7.80794790537157	4.13796718224205	5.80163268492177	7.30403407018864	2.88104731832116	4.08864175320958	5.45124167171411	4.42858420820014	4.00446497845097	6.78040636912629	3.88000583109448	2.85597462752141	2.28603302403307	4.30629143796222	4.34280773135584	2.21746452888303	7.39489086989799	2.39083592589604
Ap5z1	3.98623155620487	5.51217271474506	5.96648031359821	3.41854824511675	6.90974611560493	4.9338834942355	3.57314016937578	5.26722150992805	5.52855776513581	4.07575192528332	4.94994369439048	4.93849457753295	6.35065792816136	4.87996744085723	3.67819305088182	1.05484230634941	4.6954504736927	3.36122187137468	4.08864175320958	3.63416111447608	4.42858420820014	2.00223248922549	3.87451792521502	4.43429237839369	6.18794502629639	3.20044623364629	3.76800500821694	3.86027353898297	6.09802745442833	5.34075451714855	3.58625388884406
Apaf1	1.49483683357683	4.28724544480171	2.712036506181	2.27903216341116	1.62582261543645	0	2.67985512703183	0.877870251654676	2.12636837120608	4.58522091594373	4.33120073259167	4.2329953521711	1.90519737844841	1.46399023225717	5.05751544496251	3.16452691904824	3.65201703509432	1.9206982122141	2.33636671611976	1.81708055723804	1.32857526246004	3.00334873383823	1.45294422195563	2.77143273649606	0.951991542507136	2.74323962883968	3.76800500821694	1.93013676949149	3.32619679332454	2.87579089384922	0.59770898147401
Apba1	0	0	0	0.569758040852791	0	0	0	0	0	0.509468990660414	0	0	0	0	0	0	0	0	0	0.605693519079346	0	0	0	0	0.951991542507136	0	0	0	0	0.410827270549888	0
Apba2	0	0	0	0	0	0	0	0	0	0	0	0	0	0	0	0.527421153174706	0	0	0	0	0.442858420820014	0	0	0	0	0.457206604806613	0	0	0.554366132220757	0	0
Apba3	5.9793473343073	4.28724544480171	5.42407301236201	3.41854824511675	6.90974611560493	3.9471067953884	2.67985512703183	2.19467562913669	9.35602083330675	4.07575192528332	2.47497184719524	2.8219969014474	2.54026317126454	3.41597720860006	5.51728957632274	3.69194807222294	4.6954504736927	4.80174553053526	1.16818335805988	5.45124167171411	3.1000089457401	5.50613934537009	6.29609162847441	6.65143856759053	5.23595348378925	3.20044623364629	3.22971857847166	4.82534192372871	6.09802745442833	3.69744543494899	5.37938083326609
Apbb1	20.42943672555	16.5365181442352	26.5779577605738	19.9415314298477	44.7101219245025	39.471067953884	27.2451937914903	21.0688860397122	28.4933361741615	21.9071665983978	22.2747466247571	24.6924728876648	13.971447441955	41.4797232472865	15.1725463348875	24.7887941992112	19.30351861407	15.3655856977128	13.4341086176886	32.7074500302847	42.0715499779014	19.5217667699485	28.0902549578089	21.06288879737	22.3718012489177	26.9751896835902	20.9931707600658	30.3996541194909	17.7397162310642	33.277008914541	22.1152323145384
Apbb1ip	3.48795261167926	1.83739090491502	3.7968511086534	3.41854824511675	5.28392350016848	3.45371844596485	5.80635277523564	3.07254588079137	4.25273674241216	4.07575192528332	2.47497184719524	4.93849457753295	5.08052634252909	4.87996744085723	2.75864478816137	2.63710576587353	3.65201703509432	4.32157097748173	2.9204583951497	0.605693519079346	2.65715052492009	2.50279061153186	3.87451792521502	3.32571928379527	3.33197039877498	5.02927265287274	2.69143214872639	2.41267096186436	3.8805629255453	3.28661816439911	3.58625388884406
Apbb3	1.99311577810243	3.06231817485837	2.1696292049448	0.569758040852791	2.84518957701379	0.986776698847099	1.33992756351592	1.75574050330935	2.5516420454473	0.509468990660414	1.85622888539643	2.11649767608555	1.27013158563227	2.92798046451434	0	1.58226345952412	0.521716719299188	0	0.584091679029941	1.21138703815869	0.885716841640029	2.50279061153186	2.42157370325939	1.66285964189763	0.475995771253568	1.82882641922645	0.538286429745278	0.965068384745743	2.21746452888303	1.23248181164966	0.59770898147401
Apc	4.98278944525609	5.51217271474506	4.3392584098896	5.12782236767512	7.31620176946404	5.9206601930826	6.69963781757958	5.70615663575539	7.22965246210067	5.09468990660414	3.09371480899405	2.11649767608555	5.71559213534522	6.83195441720013	5.05751544496251	5.80163268492177	1.56515015789757	8.16296740190994	6.42500846932935	5.45124167171411	2.21429210410007	5.50613934537009	3.39020318456315	8.31429820948817	6.66394079754995	3.6576528384529	4.30629143796222	5.79041030847446	3.32619679332454	7.80571814044788	4.78167185179208
Apc2	0.498278944525609	0.612463634971674	2.712036506181	0	0.812911307718227	1.48016504827065	0	0	1.27582102272365	1.01893798132083	0	1.4109984507237	0	0.487996744085723	0.459774131360228	1.05484230634941	0	0	0	1.81708055723804	1.32857526246004	0	0.484314740651878	0	0	0.914413209613226	0.538286429745278	1.44760257711861	0	0.821654541099776	0.59770898147401
Apeh	7.97246311240974	11.0243454294901	9.76333142225161	6.2673384493807	12.6001252696325	14.8016504827065	8.48620790226747	12.7291186489928	17.4362206438899	12.2272557758499	8.66240146518333	16.2264821833226	10.1610526850582	15.6158958107431	19.3105135171296	9.49358075714471	9.39090094738539	14.4052365916058	12.8500169386587	11.5081768625076	14.6143278870605	11.5128368130465	14.5294422195563	17.1828829662755	7.13993656880352	8.68692549132565	17.2251657518489	8.68561546271169	9.42422424775288	13.5572999281463	12.5518886109542
Apex1	56.3055207313938	48.3846271627622	51.528693617439	66.6616907797765	29.2648070778562	33.5504077608014	48.237392286573	46.0881882118705	39.1251780301919	47.890085122079	38.980806593325	35.2749612680925	55.2507239750038	52.2156516171724	58.3913146827489	40.6114287944524	54.2585388071156	64.3433901091725	53.7364344707545	38.7643852210781	45.1715589236415	55.0613934537009	37.2922350301946	62.0800932975116	43.3156151840747	50.2927265287274	52.7520701150372	39.5678037745755	39.3599953876738	43.1368634077383	63.9548610177191
Apex2	0.996557889051217	2.44985453988669	3.7968511086534	1.13951608170558	2.03227826929557	2.46694174711775	2.23321260585986	3.5114810066187	2.97691571968851	3.5662829346229	3.09371480899405	2.11649767608555	1.27013158563227	2.43998372042862	4.13796718224205	1.58226345952412	2.08686687719675	3.84139642442821	2.33636671611976	3.63416111447608	2.21429210410007	1.50167436691911	4.3588326658669	1.66285964189763	2.37997885626784	2.74323962883968	1.61485928923583	2.41267096186436	0.554366132220757	3.28661816439911	1.79312694442203
Aph1a	5.48106838978169	5.51217271474506	13.560182530905	5.69758040852791	8.12911307718227	8.38760194020035	12.5059905928152	9.65657276820143	5.52855776513581	5.60415889726456	4.33120073259167	5.6439938028948	6.35065792816136	11.2239251139716	8.2759343644841	10.0210019103194	6.78231735088945	6.72244374274936	11.0977419015689	14.5366444579043	8.85716841640029	4.00446497845097	2.90588844391127	7.20572511488974	4.75995771253568	12.3445783297786	5.38286429745277	8.68561546271169	8.86985811553212	5.75158178769844	5.9770898147401
Aph1b	3.98623155620487	9.1869545245751	15.7298117358498	8.54637061279186	19.1034157313783	21.2156990252126	10.7194205081273	10.5344430198561	12.7582102272365	10.6988488038687	4.94994369439048	9.17148992970406	9.52598689224204	15.1278990666574	9.19548262720456	9.49358075714471	9.39090094738539	9.60349106107052	6.42500846932935	15.1423379769836	14.1714694662405	12.0133949353529	11.1392390349932	12.1943040405826	9.0439196538178	17.3738509826513	11.8423014543961	17.3712309254234	6.09802745442833	11.9139908459468	9.56334370358416
Api5	22.4225525036524	26.9483999387536	29.2899942667548	22.7903216341116	25.6067061931242	19.735533976942	27.6918363126623	30.2865236820863	19.9878626893372	35.1533603555686	35.887091784331	30.3364666905596	29.2130264695422	19.0318730193432	35.8623822460978	30.590426884133	28.6944195614554	30.7311713954257	38.5500508159761	22.4106602059358	24.8000715659208	26.5295804822377	17.4353306634676	27.7143273649606	22.3718012489177	23.3175368451373	24.2228893385375	19.3013676949149	23.8377436854926	19.7197089863946	34.0694119440186
Apip	35.3778050613182	26.335936303782	18.984255543267	27.9181440017868	28.0454401162788	33.0570194113778	22.7787685797706	31.164393933741	26.3669678029554	30.5681394396249	26.6059473573488	26.1034713383885	30.4831580551745	34.6477688300864	24.8278030934523	32.1726903436571	33.9115867544472	31.6915205015327	30.9568589885869	27.8619018776499	35.4286736656011	36.5407429283651	25.6686812545495	25.4971811757637	25.2277758764391	24.2319500547505	28.5291807764997	26.5393805805079	21.6202791566095	27.1145998562926	33.4717029625446
Aplf	0.498278944525609	0.612463634971674	1.6272219037086	0	1.62582261543645	1.9735533976942	0	0	0.850547348482432	0	0.618742961798809	0	0	0.975993488171447	0.459774131360228	0.527421153174706	1.04343343859838	0.480174553053526	0	3.63416111447608	1.77143368328006	0	0.484314740651878	0	0.475995771253568	0.914413209613226	0	0.965068384745743	0	0.821654541099776	1.19541796294802
Apln	3.48795261167926	3.67478180983004	2.712036506181	3.98830628596954	6.0968348078867	10.3611553378945	3.1264976482038	3.07254588079137	9.35602083330675	3.5662829346229	3.09371480899405	3.52749612680925	3.17532896408068	8.2959446494573	2.75864478816137	3.16452691904824	1.04343343859838	1.9206982122141	2.33636671611976	9.69109630526953	10.6286020996803	5.00558122306372	3.87451792521502	5.54286547299211	5.23595348378925	3.6576528384529	3.22971857847166	16.8886967330505	2.77183066110379	9.85985449319732	7.17250777768812
Aplnr	2.98967366715365	2.44985453988669	4.3392584098896	4.55806432682233	55.6844245786986	29.603300965413	2.23321260585986	1.31680537748201	55.7108513255993	1.52840697198124	3.09371480899405	1.4109984507237	0.635065792816136	56.1196255698582	3.2184189195216	0.527421153174706	1.56515015789757	2.40087276526763	5.25682511126946	62.3864324651726	48.7144262902016	3.5039068561446	37.2922350301946	2.21714618919684	1.90398308501427	3.20044623364629	3.22971857847166	49.2184876220329	1.66309839666227	40.6718997844389	3.58625388884406
Aplp1	1.49483683357683	4.89970907977339	3.2544438074172	1.70927412255837	1.21936696157734	1.48016504827065	2.67985512703183	2.19467562913669	1.27582102272365	1.01893798132083	5.56868665618929	0	1.27013158563227	1.46399023225717	3.2184189195216	3.16452691904824	1.56515015789757	0	2.33636671611976	2.42277407631738	1.32857526246004	2.50279061153186	1.45294422195563	1.66285964189763	2.37997885626784	1.37161981441984	3.76800500821694	0.965068384745743	2.21746452888303	0.410827270549888	1.19541796294802
Aplp2	53.3158470642401	71.0457816567141	84.0731316916111	59.2548362486903	62.1877150404444	69.5677572687205	66.1030931334519	44.3324477085611	58.6877670452878	77.439286580383	63.1117821034786	53.6179411275006	50.1701976324747	62.4635832429726	68.0465714413137	69.0921710658865	47.9979381755253	53.2993753889414	53.1523427917246	73.8946093276802	60.228745231522	51.5574865975563	50.8530477684472	54.8743681826219	49.9795559816247	71.3242303498316	52.2137836852919	79.1356075491509	44.9036567098814	81.3437995688779	65.1502789806671
Apmap	3.98623155620487	4.28724544480171	7.05129491607061	2.84879020426396	4.06455653859114	5.42727184365905	8.93285042343944	4.82828638410072	2.5516420454473	5.60415889726456	6.8061725797869	4.2329953521711	1.27013158563227	6.34395767311441	6.43683783904319	4.21936922539765	4.6954504736927	5.28192008358879	1.16818335805988	4.84554815263477	8.85716841640029	2.50279061153186	4.84314740651878	6.65143856759053	3.80796617002855	5.02927265287274	3.22971857847166	4.82534192372871	5.54366132220757	2.46496362329933	5.9770898147401
Apoa1	1.49483683357683	0	0.5424073012362	1.13951608170558	0.406455653859114	0	0.446642521171972	0.438935125827338	1.27582102272365	2.03787596264166	0.618742961798809	0.705499225361851	0	0	1.37932239408068	0	0.521716719299188	0.480174553053526	0	0	0.885716841640029	0	31.4804581423721	0	0.475995771253568	0	0.538286429745278	0	0.554366132220757	0.821654541099776	1.19541796294802
Apoa2	0.498278944525609	0	0	0	0	0	0.446642521171972	0	0.425273674241216	0	0	0	0	0	0	1.05484230634941	0	0	0.584091679029941	0	0	0	2.42157370325939	0	0.475995771253568	0	0	0	0	0	0
Apoa4	0	0	0	0	0	0	0.446642521171972	0	0	0	0	0	0.635065792816136	0	0	0	0	0.480174553053526	0	0	0	0	3.39020318456315	0	0	0	0	0	0.554366132220757	0	0.59770898147401
Apob	0.996557889051217	0.612463634971674	1.6272219037086	1.13951608170558	0.406455653859114	0.49338834942355	0	0.877870251654676	0.425273674241216	0	0	0	0	0	0	0.527421153174706	0	0	0	0	0	0	0.968629481303756	1.10857309459842	0	0.457206604806613	0.538286429745278	0.965068384745743	0	0.410827270549888	0.59770898147401
Apobec1	0	1.22492726994335	0	0	3.25164523087291	3.45371844596485	0	0	2.12636837120608	0	0	0	1.90519737844841	2.43998372042862	0	0	0	0	0	1.21138703815869	0.442858420820014	0	3.39020318456315	0.554286547299211	0.475995771253568	0.457206604806613	0	1.44760257711861	0	3.28661816439911	0
Apobec2	287.008672046751	181.901699586587	249.507358568652	266.077005078253	348.33249535726	266.92309703814	280.491503295998	261.605334993093	349.149686552038	238.431487629074	197.997747775619	249.041226552733	219.732764314383	322.565847840663	264.829899663491	300.630057309583	237.90282400043	246.809720269512	219.034379636228	313.143549364022	323.286647198611	228.254503771705	269.763310543096	209.520314879102	265.605640359491	262.436591158996	228.771732641743	319.437635350841	261.106448275977	321.677752840562	218.761487219488
Apobec3	2.49139472262804	2.44985453988669	2.1696292049448	0.569758040852791	1.62582261543645	0.986776698847099	1.33992756351592	1.75574050330935	0.850547348482432	1.01893798132083	1.85622888539643	2.8219969014474	0.635065792816136	0.975993488171447	0.459774131360228	1.05484230634941	2.60858359649594	0.480174553053526	1.75227503708982	2.42277407631738	2.21429210410007	1.00111624461274	1.45294422195563	3.32571928379527	2.85597462752141	2.74323962883968	2.15314571898111	1.44760257711861	2.21746452888303	1.23248181164966	4.18396287031807
Apobr	3.98623155620487	0.612463634971674	3.2544438074172	1.13951608170558	4.87746784630936	4.9338834942355	2.23321260585986	1.31680537748201	2.5516420454473	3.5662829346229	0.618742961798809	3.52749612680925	1.27013158563227	2.92798046451434	2.29887065680114	2.10968461269882	1.04343343859838	1.9206982122141	2.33636671611976	3.63416111447608	5.75715947066019	2.00223248922549	2.90588844391127	2.21714618919684	2.37997885626784	0.914413209613226	2.15314571898111	5.30787611610159	1.10873226444151	2.46496362329933	2.98854490737005
Apoc1	0	0.612463634971674	0	0.569758040852791	1.21936696157734	2.46694174711775	0.893285042343944	0.877870251654676	0.425273674241216	0	0	0.705499225361851	0.635065792816136	0	0	1.05484230634941	0.521716719299188	0	0	0	0.442858420820014	0.500558122306372	42.6196971773653	0	0	0.914413209613226	0	0.965068384745743	1.10873226444151	0.821654541099776	0
Apoc3	0	0.612463634971674	0	0	0.812911307718227	0.49338834942355	0	0.438935125827338	0	0.509468990660414	0	0	0	0.487996744085723	0.919548262720456	0.527421153174706	0	0	0	0	0	0.500558122306372	38.7451792521502	1.66285964189763	0	0	0	0.482534192372871	0	0	0
Apoc4	0	0.612463634971674	0	0	0.812911307718227	0	0	0	0	0.509468990660414	0	0	0	0.487996744085723	0	0.527421153174706	0.521716719299188	0	0	0	0	0	1.93725896260751	0.554286547299211	0	0	0	0	0.554366132220757	0.410827270549888	0.59770898147401
Apod	0.996557889051217	1.22492726994335	1.0848146024724	2.27903216341116	0.406455653859114	0.49338834942355	0.893285042343944	3.07254588079137	1.27582102272365	0.509468990660414	0.618742961798809	0	0	1.46399023225717	0.919548262720456	1.05484230634941	1.04343343859838	0.960349106107052	2.33636671611976	0	0.442858420820014	2.50279061153186	1.45294422195563	0.554286547299211	0.951991542507136	1.37161981441984	1.07657285949056	1.93013676949149	0.554366132220757	1.64330908219955	2.39083592589604
Apoe	75.2401206233669	85.1324452610626	78.6490586792491	110.533059925441	150.388591927872	94.7305630893215	100.047924742522	109.733781456834	129.708470643571	111.573708954631	66.2054969124726	101.591888452106	87.6390794086267	122.487182765517	83.2191177762013	89.6615960397	106.430210737034	93.153863292384	74.1796432368024	126.589945487583	103.628870471883	87.0971132813087	97.8315776116794	82.5886955475824	96.6271415644743	95.5561804045821	75.8983865940841	113.878069399998	93.687876345308	96.5444085792237	87.2655112952055
Apof	0.498278944525609	0	0.5424073012362	0	0	0	0	0	0.425273674241216	0	0	0	0	0	0	0.527421153174706	0	0	0	0	0	0	0	0	0	0	0	0	0	0	0.59770898147401
Apoh	0	0	0	0	0.406455653859114	0	0	0	0	0.509468990660414	0	0	0	0	0.459774131360228	0	0	0.480174553053526	0	0	0	0.500558122306372	15.982386441512	0	0	0	0	0.482534192372871	0	0	0
Apol3	61.2883101766499	37.9727453682438	59.6648031359821	46.7201593499289	15.8517705005054	20.7223106757891	52.7038174982927	59.6951771125179	23.8153257575081	46.8711471407581	38.3620636315262	45.1519504231584	45.0896712899456	33.1837785978292	61.1499594709103	65.4002229936636	34.4333034737464	45.616582540085	42.0546008901557	23.6220472440945	23.9143547242808	44.5496728852671	19.3725896260751	49.3315027096298	49.9795559816247	53.4931727623737	43.0629143796222	25.5743121957622	43.2405583132191	18.0763999041951	58.575480184453
Apol9a	236.184219705138	322.1558719951	315.138642018232	215.368539442355	68.6910055021902	85.3561844502741	267.538870182011	241.414319205036	80.8019981058311	232.827328731809	261.109529879098	256.801718031714	372.783620383072	89.3034041676874	290.577251019664	262.128313127829	263.988659965389	311.153110378685	285.036739366611	82.374318594791	77.9430820643225	309.845477707644	61.9922868034404	190.674572270929	241.805851796813	204.371352348556	249.764903401809	67.0722527398291	416.328965297789	90.7928267915253	215.175233330644
Apold1	7.97246311240974	8.57449088960343	9.76333142225161	5.69758040852791	4.87746784630936	3.45371844596485	8.93285042343944	7.02296201323741	6.80437878785946	7.1325658692458	7.42491554158571	7.05499225361851	7.62078951379363	4.87996744085723	11.9541274153659	10.5484230634941	6.26060063159026	10.083665614124	7.59319182738923	4.23985463355542	6.2000178914802	5.50613934537009	3.39020318456315	9.42287130408659	7.61593234005709	5.02927265287274	6.99772358668861	3.3777393466101	12.1960549088567	5.34075451714855	7.17250777768812
Apom	0.498278944525609	0.612463634971674	0.5424073012362	0	0.406455653859114	0	0	0	0	0.509468990660414	0.618742961798809	0.705499225361851	0	0	1.37932239408068	0.527421153174706	0	0.960349106107052	1.16818335805988	0.605693519079346	1.77143368328006	0	3.39020318456315	0	1.90398308501427	0	0.538286429745278	0	0.554366132220757	0.410827270549888	0.59770898147401
Apoo	281.527603656969	298.269790231205	243.540878255054	280.890714140426	274.764022008761	247.187563061198	239.847033869349	280.918480529496	309.599234847605	287.849979723134	284.621762427452	299.131671553425	285.779606767261	275.718160408434	280.002445998379	297.465530390534	269.205827158381	274.659844346617	294.96629791012	345.245305875227	327.715231406811	249.778503030879	286.23001172526	254.417525210338	290.357420464677	273.409549674355	255.147767699262	255.260587765249	277.183066110379	273.200134915676	289.888856014895
Apool	84.7074205693535	86.9698361659776	66.1736907508164	76.347577474274	83.3234090411183	67.5942038710263	68.7829482604837	75.9357767681294	86.7558295452081	83.0434454776476	83.5302998428393	77.6049147898036	74.937763552304	87.3514171913445	71.7247644921956	85.4422268143024	78.7792246141775	81.6296740190994	88.197843533521	84.7970926711084	83.2573831141627	83.0926483028577	73.6158405790855	64.2972394867085	87.5832219106565	72.6958501642515	68.3623765776502	61.7643766237275	82.6005537008929	78.8788359455785	81.2884214804654
App	16.9414841138707	16.5365181442352	28.2051796642824	12.5346768987614	20.3227826929557	20.2289223263655	22.7787685797706	17.1184699072662	15.735125946925	14.2651317384916	11.7561162741774	12.6989860565133	10.1610526850582	20.0078665075147	22.9887065680114	20.0420038206388	15.1297848596765	22.0880294404622	11.0977419015689	16.3537250151423	18.1571952536206	11.5128368130465	9.20198007238568	16.6285964189763	20.4678181639034	11.8873717249719	16.1485928923583	19.3013676949149	9.97859037997363	19.3088817158447	15.5404335183243
Appbp2	12.4569736131402	11.0243454294901	11.9329606271964	13.1044349396142	18.6969600775192	16.2818155309771	13.8459181563311	14.0459240264748	9.35602083330675	7.64203485990622	16.7060599685679	14.8154837325989	8.8909210994259	10.7359283698859	11.4943532840057	8.96615960397	9.39090094738539	7.68279284885642	11.6818335805988	7.26832222895215	7.52859315394024	11.5128368130465	6.29609162847441	14.4114502297795	7.13993656880352	10.9729585153587	13.4571607436319	18.3362993101691	13.8591533055189	13.1464726575964	12.5518886109542
Appl2	14.9483683357683	11.0243454294901	10.848146024724	13.674192980467	16.6646818082237	13.3214854344358	12.5059905928152	15.3627294039568	17.0109469696486	13.7556627478312	11.1373733123786	14.109984507237	12.0662500635066	17.567882787086	11.4943532840057	9.49358075714471	14.0863514210781	12.4845383793917	11.0977419015689	19.3821926105391	23.9143547242808	11.5128368130465	23.2471075512901	9.42287130408659	8.09192811131066	14.6306113538116	11.3040150246508	15.4410941559319	6.09802745442833	20.5413635274944	8.36792574063614
Aprt	118.590388797095	90.6446179758077	126.923308489271	135.602413722964	121.530240503875	106.571883475487	128.186403576356	118.073548847554	127.582102272365	102.912736113404	107.661275352993	123.462364438324	120.02743484225	137.127085088088	111.725113920535	116.032653698435	111.125661210727	103.717703459562	120.322885880168	122.955784373107	132.414667825184	114.627810008159	129.312035754051	105.868730534149	109.479027388321	113.844444596847	114.116723105999	133.661971287285	95.905340874191	122.015699353317	100.415108887634
Aptr	0.498278944525609	1.83739090491502	0.5424073012362	1.70927412255837	2.84518957701379	1.9735533976942	1.78657008468789	0.877870251654676	2.97691571968851	0.509468990660414	1.23748592359762	0.705499225361851	2.54026317126454	2.43998372042862	0	1.58226345952412	1.04343343859838	3.84139642442821	1.75227503708982	0.605693519079346	0.885716841640029	1.00111624461274	1.45294422195563	0.554286547299211	1.90398308501427	1.82882641922645	1.61485928923583	2.41267096186436	1.10873226444151	2.05413635274944	1.19541796294802
Aptx	0.996557889051217	3.06231817485837	0.5424073012362	1.13951608170558	1.21936696157734	1.48016504827065	2.67985512703183	3.5114810066187	0.850547348482432	3.05681394396249	3.09371480899405	3.52749612680925	5.08052634252909	2.43998372042862	1.83909652544091	2.63710576587353	1.56515015789757	1.44052365916058	1.16818335805988	1.81708055723804	1.77143368328006	2.00223248922549	0.968629481303756	3.32571928379527	3.33197039877498	1.37161981441984	2.15314571898111	3.86027353898297	3.8805629255453	2.87579089384922	4.18396287031807
Aqp1	11.460415724089	9.1869545245751	14.6449971333774	8.54637061279186	26.0131618469833	16.7752038804007	9.82613546578339	14.4848591523021	20.8384100378196	9.67991082254787	15.4685740449702	12.6989860565133	8.25585530660976	26.3518241806291	9.65525675856479	10.5484230634941	8.8691842280862	12.4845383793917	7.59319182738923	18.7764990914597	12.8428942037804	10.0111624461274	14.0451274789045	11.0857309459842	14.7558689088606	11.4301651201653	6.99772358668861	17.8537651177962	9.42422424775288	13.9681271986962	9.56334370358416
Aqp11	0	0	0	0	0	0	0	0	0.425273674241216	0	1.23748592359762	0	0.635065792816136	0	0	0	0.521716719299188	0	0	0	0	0.500558122306372	0.968629481303756	0.554286547299211	0	0	0	0	0.554366132220757	0	0
Aqp12a	0.498278944525609	0	0	0	0	0	0.446642521171972	0	0.425273674241216	0.509468990660414	0	0	0.635065792816136	0	0	0	0	0	0	0	0.442858420820014	0	0	0	0	0	0	0	0.554366132220757	0	0
Aqp2	0	0	0.5424073012362	0	0	0.49338834942355	0	0	0.425273674241216	0	0	0	0	0	0	0	0	0	0	0	0	0	0	0	0	0	0	0.482534192372871	0	0	0
Aqp3	0	0	0	0	0	0	0	0	0.425273674241216	0.509468990660414	1.85622888539643	0	0	0	0.459774131360228	0.527421153174706	0	0	0.584091679029941	0	0.442858420820014	0	0	0	0.475995771253568	0	0	0.965068384745743	0	0	0
Aqp4	0.996557889051217	0	1.0848146024724	0	0.812911307718227	0	0	0	0	0.509468990660414	0.618742961798809	0	0	0	0	0.527421153174706	0	0	0	0.605693519079346	0	0	0	2.21714618919684	0.475995771253568	0	0	0.482534192372871	0	0.410827270549888	0
Aqp5	0	0	0	0	0	5.9206601930826	0	0	0	0	0	0	0	0.487996744085723	0	0	0	0	0	0	0	0	0.484314740651878	6.09715202029132	0	0	0	7.23801288559307	0	0	0
Aqp6	0	0	0	0.569758040852791	0	0	0	0	0	0	0	0	0.635065792816136	0	0	0	0	0	0	0	0	0.500558122306372	0	0	0	0	0	0.482534192372871	0	0	0
Aqp7	70.2573311781108	71.6582452916858	105.227016439823	70.0802390248933	97.5493569261873	250.641281507163	96.028142051974	83.3976739071942	122.053544507229	95.7801702441579	90.955215384425	82.5434093673365	99.0702636793172	114.679234860145	70.3454420981149	84.387384507953	101.734760263342	93.153863292384	58.4091679029941	110.236220472441	88.1288257431829	70.078137122892	72.1628963571298	130.811625162614	69.9713783742745	107.443552129554	93.6618387756783	84.4434836652525	52.664782560972	93.6686176853745	87.8632202766795
Aqp8	0	0	0	0	0	0	0	0	0	0	0	0	0	0	0	0	0.521716719299188	0	0	0	0	0	0	0	0	0.457206604806613	0	0	0	0	0
Aqp9	0.498278944525609	0	0.5424073012362	0.569758040852791	0.406455653859114	0	0	0	0.850547348482432	0.509468990660414	0	0	0	0	0	0	0	0.480174553053526	0	0.605693519079346	0.442858420820014	0	0	0.554286547299211	0	0.457206604806613	0	0.482534192372871	0	0	0
Aqr	10.4638578350378	9.79941815954678	11.3905533259602	13.1044349396142	10.567847000337	5.42727184365905	10.7194205081273	7.46189713906474	8.93074715906554	11.2083177945291	16.7060599685679	5.6439938028948	13.3363816491389	12.1999186021431	16.092094597608	13.1855288293677	10.4343343859838	14.8854111446593	12.8500169386587	9.69109630526953	9.3000268372203	7.50837183459557	6.29609162847441	8.86858475678738	8.56792388256423	7.77251228171242	13.9954471733772	10.6157522322032	9.42422424775288	14.3789544692461	12.5518886109542
Ar	0.498278944525609	0	1.6272219037086	0.569758040852791	5.69037915402759	5.42727184365905	0.893285042343944	0	6.80437878785946	3.05681394396249	1.23748592359762	0	1.27013158563227	7.31995116128585	0.919548262720456	0.527421153174706	1.04343343859838	1.9206982122141	0.584091679029941	12.7195639006663	4.87144262902016	1.00111624461274	4.84314740651878	0	0.475995771253568	0.457206604806613	1.07657285949056	4.82534192372871	0	6.57323632879821	0
Araf	50.8244523416121	75.9454907364875	63.4616542446355	55.2665299627207	72.7555620407813	64.633873774485	66.1030931334519	67.59600937741	70.5954299240419	73.8730036457601	50.1181799057036	69.1389240854614	57.7909871462684	69.2955376601727	64.3683783904319	69.0921710658865	51.1282384913205	49.9381535175667	52.5682511126946	79.3458509993943	83.7002415349827	71.5798114898111	66.3511194693073	57.0915143718187	65.2114206617388	66.2949576969589	50.0606379663108	74.3102656254222	50.4473180320889	65.7323632879821	62.7594430547711
Arap2	0.498278944525609	1.22492726994335	0.5424073012362	1.13951608170558	2.43873392315468	2.46694174711775	0.893285042343944	0.877870251654676	0.850547348482432	3.05681394396249	0.618742961798809	0.705499225361851	0.635065792816136	2.43998372042862	1.37932239408068	1.05484230634941	2.60858359649594	0	1.16818335805988	3.63416111447608	2.21429210410007	1.00111624461274	2.90588844391127	1.10857309459842	0.475995771253568	0	0.538286429745278	0.482534192372871	0.554366132220757	2.87579089384922	1.79312694442203
Arc	0.498278944525609	0.612463634971674	0	0.569758040852791	0.406455653859114	0.49338834942355	0	0	1.27582102272365	0	0.618742961798809	0.705499225361851	0.635065792816136	0.487996744085723	0.459774131360228	0	0.521716719299188	0	0	0	0.885716841640029	0	0	0	0.475995771253568	0	0	0.482534192372871	0.554366132220757	0.821654541099776	0
Arcn1	27.4053419489085	40.4225999081305	39.5957329902426	32.4762083286091	29.6712627317153	32.0702427125307	35.2847591725858	26.7750426754676	23.8153257575081	35.662829346229	35.887091784331	38.0969581695399	26.6727632982777	41.4797232472865	43.2187683478614	34.8097961095306	40.1721873860375	35.0527423729074	44.3909676062755	38.7643852210781	27.0143636700209	43.047998518348	30.9961434017202	43.2343506893385	24.275784333932	29.7184293124298	33.3737586442072	37.1551328127111	25.5008420821548	42.7260361371884	44.2304646290767
Areg	0	0	0	0	0	1.48016504827065	0.446642521171972	0	0	0	0	0	0	0	0	0	0	0	0	0	0.442858420820014	0	0.484314740651878	0	0	0	0	0	0.554366132220757	0	0
Arel1	7.47418416788413	9.1869545245751	6.50888761483441	7.97661257193907	8.9420243849005	3.9471067953884	4.91306773289169	4.82828638410072	5.10328409089459	6.62309687858539	8.04365850338452	9.17148992970406	1.27013158563227	7.31995116128585	10.5748050212852	11.0758442166688	3.13030031579513	4.80174553053526	5.84091679029941	4.84554815263477	5.75715947066019	4.00446497845097	6.29609162847441	6.09715202029132	7.61593234005709	4.57206604806613	6.45943715694333	5.30787611610159	7.20675971886985	7.80571814044788	6.57479879621411
Arf1	9.46729994598656	9.1869545245751	8.67851681977921	9.68588669449745	9.75493569261872	6.41404854250615	11.1660630292993	11.8512483973381	6.37910511361824	8.66097284122704	8.04365850338452	13.4044852818752	6.98572372097749	10.2479316258002	10.115030889925	6.85647499127118	10.4343343859838	11.5241892732846	5.25682511126946	9.08540278619019	3.98572578738013	11.0122786907402	11.6235537756451	9.9771578513858	10.4719069675785	11.4301651201653	8.61258287592444	7.72054707796594	7.7611258510906	7.39489086989799	8.36792574063614
Arf2	24.4156682817548	28.7857908436687	21.1538847482118	29.0576600834923	30.4841740394335	20.2289223263655	32.604904045554	29.4086534304316	34.0218939392973	31.5870774209457	31.5558910517393	19.7539783101318	24.7675659198293	30.7437948774006	33.1037374579364	29.0081634246088	22.4338189298651	31.2113459484792	28.6204922724671	30.2846759539673	30.557231036581	27.5306967268504	32.9334023643277	22.1714618919684	19.0398308501427	24.6891566595571	20.4548843303205	40.0503379669483	35.4794324621285	30.8120452912416	25.7014862033824
Arf3	13.951810446717	14.0866636043485	11.3905533259602	7.97661257193907	6.50329046174582	8.38760194020035	11.6127055504713	9.2176376423741	8.50547348482432	15.2840697198124	12.993602197775	14.8154837325989	10.7961184778743	7.80794790537157	10.115030889925	13.7129499825424	11.9994845438813	13.4448874854987	7.59319182738923	6.6626287098728	6.2000178914802	8.50948807920832	2.42157370325939	10.531444398685	5.23595348378925	8.22971888651903	11.8423014543961	4.34280773135584	7.7611258510906	8.62737268154765	13.7473065739022
Arf4	163.4354938044	164.140254172409	186.045704324017	146.99757454002	115.839861349847	76.4751941606502	159.004737537222	155.383034542878	88.8821979164142	162.520608020672	142.310881213726	158.737325706416	182.263882538231	94.1833716085446	161.38072010744	164.555399790508	173.209950807331	178.624933735912	188.077520647641	113.870381586917	131.971809404364	166.185296605715	91.5354859832049	145.223075392393	149.938667944874	160.022311682315	167.945366080527	121.598616477964	142.472095980735	122.837353894417	156.002044164717
Arf5	24.9139472262804	34.9104271933854	35.7988818815892	23.9298377158172	39.426198424334	37.9909029056133	30.8183339608661	21.9467562913669	29.3438835226439	24.4545115516999	27.8434332809464	25.3979721130266	20.9571711629325	33.1837785978292	32.6439633265762	25.8436365055606	23.4772523684635	24.0087276526763	19.275025407988	33.313143549364	25.6857884075608	21.523999259174	31.4804581423721	30.4857601014566	20.4678181639034	22.8603302403307	23.1463164790469	34.7424618508468	23.2833775532718	41.0827270549888	20.3221053701163
Arf6	8.47074205693534	7.96202725463176	11.3905533259602	7.40685453108628	9.34848003875961	5.42727184365905	11.1660630292993	9.65657276820143	7.22965246210067	12.2272557758499	11.1373733123786	7.76049147898035	7.62078951379363	7.31995116128585	7.35638610176365	7.91131729762059	7.30403407018864	10.5638401671776	9.92955854350899	7.26832222895215	7.97145157476026	7.0078137122892	4.84314740651878	9.9771578513858	10.4719069675785	5.94368586248597	8.61258287592444	10.1332180398303	5.54366132220757	5.75158178769844	6.57479879621411
Arfgap1	3.98623155620487	6.12463634971674	8.67851681977921	3.41854824511675	3.65810088473202	5.9206601930826	6.69963781757958	3.5114810066187	3.40218939392973	6.62309687858539	6.1874296179881	4.93849457753295	4.44546054971295	4.39197069677151	7.35638610176365	3.69194807222294	1.56515015789757	6.72244374274936	7.59319182738923	6.05693519079346	5.31430104984017	5.50613934537009	3.39020318456315	2.77143273649606	4.28396194128211	4.11485944325952	3.22971857847166	3.86027353898297	5.54366132220757	6.16240905824832	6.57479879621411
Arfgap2	41.8554313401511	34.2979635584137	27.12036506181	32.4762083286091	39.0197427704749	43.4181747492724	35.7314016937578	34.2369398145323	43.8031884468453	33.1154843929269	42.074521402319	32.4529643666451	39.3740791546004	39.0397395268579	49.1958320555444	41.1388499476271	37.0418870702424	35.5329169259609	30.3727673095569	39.3700787401575	38.5286826113413	30.5340454606887	37.2922350301946	43.2343506893385	27.607754732707	26.5179830787836	33.9120450739525	32.3297908889824	39.3599953876738	45.1909997604877	31.0808670366485
Arfgap3	15.4466472802939	14.6991272393202	10.848146024724	11.9649188579086	15.4453148466463	16.2818155309771	14.7392031986751	15.8016645297842	12.7582102272365	11.7177867851895	8.66240146518333	6.34949302825665	11.4311842706904	16.1038925548289	11.9541274153659	10.0210019103194	5.73888391229107	13.9250620385523	15.1863836547785	12.1138703815869	13.2857526246004	15.5173017914975	13.5608127382526	10.531444398685	10.9479027388321	9.60133870093888	14.5337336031225	12.5458890016947	9.42422424775288	19.3088817158447	8.36792574063614
Arfgef1	20.9277156700756	13.4741999693768	15.1874044346136	11.9649188579086	25.6067061931242	26.1495825194481	18.7589858892228	14.4848591523021	15.3098522726838	13.2461937571708	21.0372607011595	20.4594775354937	17.7818421988518	18.0558795311718	18.3909652544091	19.5145826674641	8.8691842280862	17.2862839099269	12.8500169386587	18.1708055723804	16.8286199911605	12.5139530576593	17.4353306634676	17.1828829662755	16.6598519938749	15.0878179586182	16.6868793221036	16.8886967330505	14.9678855699605	23.4171544213436	12.5518886109542
Arfgef2	3.48795261167926	3.06231817485837	2.712036506181	3.41854824511675	2.84518957701379	3.45371844596485	2.67985512703183	2.19467562913669	3.82746306817094	3.05681394396249	1.23748592359762	4.93849457753295	2.54026317126454	1.46399023225717	3.2184189195216	3.16452691904824	4.17373375439351	2.40087276526763	2.9204583951497	1.81708055723804	3.1000089457401	2.00223248922549	1.45294422195563	3.32571928379527	2.37997885626784	2.74323962883968	3.76800500821694	0.965068384745743	3.32619679332454	4.51909997604877	5.9770898147401
Arfip1	1.99311577810243	0.612463634971674	1.0848146024724	1.13951608170558	2.43873392315468	1.48016504827065	1.33992756351592	2.19467562913669	3.40218939392973	2.54734495330207	1.85622888539643	2.11649767608555	0.635065792816136	0	3.2184189195216	1.05484230634941	0.521716719299188	1.9206982122141	1.16818335805988	1.81708055723804	1.77143368328006	3.00334873383823	3.39020318456315	0.554286547299211	1.90398308501427	1.82882641922645	2.69143214872639	3.86027353898297	1.66309839666227	1.23248181164966	1.19541796294802
Arfip2	5.9793473343073	4.89970907977339	7.05129491607061	10.2556447353502	6.0968348078867	6.9074368919297	5.35971025406366	4.38935125827338	11.0571155302716	4.07575192528332	6.1874296179881	4.2329953521711	4.44546054971295	4.87996744085723	8.2759343644841	4.74679037857235	6.78231735088945	6.72244374274936	2.9204583951497	4.84554815263477	10.6286020996803	6.00669746767646	4.84314740651878	4.9885789256929	8.09192811131066	8.22971888651903	3.22971857847166	9.16814965508456	6.09802745442833	9.03819995209754	4.18396287031807
Arfrp1	38.8657576729975	42.2599908130455	30.9172161704634	57.5455621261319	44.7101219245025	37.0041262067662	48.684034807745	41.6988369535971	45.5042831438101	31.0776084302853	46.4057221349107	35.2749612680925	43.8195397043134	52.2156516171724	45.0578648733023	43.7759557135006	43.3024877018326	37.9337896912286	56.0728011868743	44.8213204118716	47.3858510277415	45.5507891298798	36.3236055488908	49.3315027096298	36.1756786152712	43.4346274566282	41.4480550903864	39.0852695822026	41.0230937843361	32.0445271028913	43.6327556476027
Arg1	3.98623155620487	0	4.8816657111258	1.70927412255837	2.03227826929557	2.46694174711775	2.23321260585986	2.63361075496403	0.425273674241216	1.52840697198124	1.85622888539643	2.11649767608555	3.17532896408068	0.487996744085723	3.2184189195216	4.21936922539765	2.60858359649594	2.40087276526763	5.25682511126946	1.81708055723804	0.442858420820014	6.00669746767646	3.87451792521502	2.21714618919684	2.37997885626784	0.457206604806613	1.61485928923583	2.41267096186436	4.43492905776606	0.821654541099776	1.79312694442203
Arg2	0.498278944525609	0	1.6272219037086	2.27903216341116	1.62582261543645	0.49338834942355	0.446642521171972	0.438935125827338	1.27582102272365	1.01893798132083	2.47497184719524	2.8219969014474	1.27013158563227	1.95198697634289	1.83909652544091	2.10968461269882	1.04343343859838	1.44052365916058	0.584091679029941	2.42277407631738	0.885716841640029	1.00111624461274	0.484314740651878	1.66285964189763	2.37997885626784	2.28603302403307	0.538286429745278	0.965068384745743	1.66309839666227	0.410827270549888	0
Arglu1	23.4191103927036	11.0243454294901	20.0690701457394	17.6624992664365	17.4775931159419	17.7619805792478	23.2254111009425	11.8512483973381	14.8845785984426	19.3598216450957	16.7060599685679	19.7539783101318	24.1325001270132	20.4958632516004	24.3680289620921	21.0968461269882	13.5646347017789	12.0043638263381	16.3545670128383	24.2277407631738	11.0714605205004	11.0122786907402	13.5608127382526	16.0743098716771	13.8038773663535	18.7454707970711	17.7634521815942	12.0633548093218	11.6416887766359	13.1464726575964	20.3221053701163
Arhgap1	34.8795261167926	37.3602817332721	27.6627723630462	39.8830628596954	34.5487305780246	41.4446213515782	25.4586237068024	31.164393933741	42.9526410983628	30.0586704489645	37.7433206697274	36.6859597188162	37.468881776152	41.4797232472865	35.8623822460978	32.1726903436571	22.9555356491643	29.7708222893186	42.0546008901557	40.5814657783162	40.3001162946213	31.034603582995	34.3863465862833	43.7886372366377	24.275784333932	24.6891566595571	28.5291807764997	39.0852695822026	33.8163340654662	48.0667906543369	28.0923221292785
Arhgap10	2.49139472262804	0.612463634971674	4.3392584098896	5.12782236767512	6.0968348078867	5.42727184365905	4.01978269054775	6.58402688741007	3.40218939392973	2.03787596264166	1.23748592359762	2.8219969014474	2.54026317126454	7.80794790537157	3.67819305088182	5.80163268492177	3.65201703509432	6.72244374274936	1.75227503708982	3.02846759539673	1.32857526246004	3.00334873383823	3.87451792521502	3.88000583109448	6.66394079754995	0.914413209613226	2.15314571898111	7.72054707796594	3.32619679332454	5.34075451714855	2.39083592589604
Arhgap11a	3.48795261167926	1.22492726994335	1.0848146024724	2.27903216341116	7.72265742332316	0.986776698847099	0.446642521171972	2.63361075496403	1.27582102272365	4.07575192528332	0	4.2329953521711	3.81039475689681	1.95198697634289	3.2184189195216	0.527421153174706	2.60858359649594	2.88104731832116	0.584091679029941	2.42277407631738	1.77143368328006	1.00111624461274	1.93725896260751	2.21714618919684	0.951991542507136	2.74323962883968	2.69143214872639	3.3777393466101	1.10873226444151	5.34075451714855	4.18396287031807
Arhgap12	0.996557889051217	6.73709998468841	3.2544438074172	5.69758040852791	6.50329046174582	6.41404854250615	4.46642521171972	3.5114810066187	5.95383143937703	4.07575192528332	3.09371480899405	4.93849457753295	3.17532896408068	5.36796418494296	5.51728957632274	4.21936922539765	1.56515015789757	3.36122187137468	2.9204583951497	4.84554815263477	3.98572578738013	3.00334873383823	6.78040636912629	6.65143856759053	2.85597462752141	2.74323962883968	3.22971857847166	3.86027353898297	6.65239358664909	6.57323632879821	4.18396287031807
Arhgap15	1.49483683357683	1.83739090491502	1.0848146024724	1.70927412255837	3.65810088473202	1.9735533976942	0.446642521171972	1.31680537748201	3.82746306817094	0.509468990660414	4.94994369439048	2.8219969014474	1.27013158563227	0.975993488171447	0.919548262720456	2.63710576587353	1.56515015789757	1.44052365916058	2.33636671611976	3.63416111447608	0.442858420820014	2.50279061153186	2.90588844391127	0.554286547299211	0.951991542507136	3.6576528384529	2.69143214872639	2.41267096186436	2.21746452888303	0.821654541099776	1.79312694442203
Arhgap17	9.96557889051217	7.96202725463176	9.22092412101541	4.55806432682233	2.84518957701379	3.45371844596485	9.82613546578339	7.90083226489208	4.67801041665338	8.66097284122704	12.993602197775	4.93849457753295	8.8909210994259	4.39197069677151	9.65525675856479	12.1306865230182	8.8691842280862	10.083665614124	5.84091679029941	0.605693519079346	4.87144262902016	4.50502310075734	1.93725896260751	4.43429237839369	8.09192811131066	6.40089246729258	6.99772358668861	2.89520515423723	2.77183066110379	2.87579089384922	5.37938083326609
Arhgap18	12.9552525576658	8.57449088960343	11.3905533259602	9.68588669449745	34.9551862318838	21.7090873746362	11.6127055504713	10.9733781456834	28.9186098484027	12.2272557758499	7.42491554158571	12.6989860565133	7.62078951379363	32.2077851096577	11.4943532840057	10.0210019103194	11.4777678245821	8.64314195496347	14.6022919757485	21.1992731677771	31.885806299041	7.0078137122892	23.731422291942	11.0857309459842	9.51991542507136	10.5157519105521	9.68915573541499	34.2599276584739	12.7504210410774	33.277008914541	7.77021675916213
Arhgap20	0	0	0.5424073012362	0	1.21936696157734	0.49338834942355	0.446642521171972	0	0.850547348482432	0.509468990660414	0.618742961798809	0	1.27013158563227	0.487996744085723	0	0.527421153174706	0	0	0.584091679029941	0	0.885716841640029	0	0	0	0.475995771253568	0	0	0.482534192372871	0.554366132220757	0.410827270549888	0
Arhgap21	5.48106838978169	15.3115908742918	7.05129491607061	3.98830628596954	16.2582261543645	9.37437863904745	9.37949294461141	7.46189713906474	16.1603996211662	7.1325658692458	5.56868665618929	13.4044852818752	5.71559213534522	13.1759120903145	8.2759343644841	11.0758442166688	8.8691842280862	7.68279284885642	11.6818335805988	17.565112053301	14.1714694662405	4.50502310075734	6.78040636912629	8.31429820948817	6.66394079754995	5.48647925767936	8.61258287592444	13.9934915788133	5.54366132220757	16.0222635514456	10.1610526850582
Arhgap22	0	0.612463634971674	0.5424073012362	0.569758040852791	0	0.49338834942355	0	0	1.70109469696486	0	0	0	0	0	0	0	0	0	0.584091679029941	0	0	0	0	0.554286547299211	0	0	0	1.93013676949149	0	0	0.59770898147401
Arhgap24	1.99311577810243	3.06231817485837	4.3392584098896	3.41854824511675	8.53556873104139	8.8809902896239	4.91306773289169	8.77870251654676	7.22965246210067	5.09468990660414	5.56868665618929	4.93849457753295	5.71559213534522	8.2959446494573	3.2184189195216	3.16452691904824	2.60858359649594	3.36122187137468	4.67273343223952	16.3537250151423	7.08573473312023	5.00558122306372	8.23335059108192	5.54286547299211	1.4279873137607	1.37161981441984	3.22971857847166	12.0633548093218	4.43492905776606	8.62737268154765	0.59770898147401
Arhgap25	1.99311577810243	1.83739090491502	1.6272219037086	3.98830628596954	3.25164523087291	3.45371844596485	1.33992756351592	0	5.10328409089459	2.54734495330207	0.618742961798809	1.4109984507237	3.17532896408068	4.39197069677151	1.83909652544091	2.10968461269882	1.56515015789757	0	2.33636671611976	3.63416111447608	2.65715052492009	1.00111624461274	5.32746214717066	1.10857309459842	0.475995771253568	0.457206604806613	1.07657285949056	8.20308127033882	1.10873226444151	2.05413635274944	2.39083592589604
Arhgap26	0.498278944525609	1.83739090491502	0	1.13951608170558	0.406455653859114	2.46694174711775	0.446642521171972	0.438935125827338	1.27582102272365	2.03787596264166	0	0.705499225361851	0.635065792816136	2.43998372042862	1.37932239408068	1.58226345952412	1.04343343859838	0.960349106107052	0	0	1.32857526246004	0	3.39020318456315	0	0.475995771253568	1.37161981441984	0	4.82534192372871	1.10873226444151	1.23248181164966	0
Arhgap27	0	1.22492726994335	0	0	0.812911307718227	0.986776698847099	1.33992756351592	0.438935125827338	0.850547348482432	0	0	0.705499225361851	0.635065792816136	0	0	1.05484230634941	1.56515015789757	0.480174553053526	0	0.605693519079346	0	0	1.45294422195563	0.554286547299211	0.475995771253568	0.457206604806613	0.538286429745278	0.965068384745743	0.554366132220757	0.821654541099776	0
Arhgap28	0.996557889051217	0.612463634971674	2.1696292049448	1.13951608170558	2.43873392315468	0.49338834942355	2.67985512703183	0.438935125827338	0.850547348482432	0	2.47497184719524	0.705499225361851	1.90519737844841	1.95198697634289	1.83909652544091	1.05484230634941	1.56515015789757	1.44052365916058	3.50455007417964	0.605693519079346	1.77143368328006	2.00223248922549	0.968629481303756	1.10857309459842	0.475995771253568	0.914413209613226	0.538286429745278	0.965068384745743	2.21746452888303	0.410827270549888	1.79312694442203
Arhgap29	12.4569736131402	9.1869545245751	10.848146024724	12.5346768987614	9.75493569261872	7.8942135907768	8.93285042343944	7.90083226489208	7.65492613634189	7.64203485990622	8.66240146518333	9.87698915506591	8.8909210994259	11.2239251139716	7.81616023312388	12.1306865230182	8.34746750878701	7.68279284885642	9.34546686447905	12.1138703815869	11.5143189413204	12.0133949353529	11.1392390349932	4.43429237839369	6.66394079754995	7.77251228171242	17.2251657518489	17.3712309254234	6.65239358664909	9.03819995209754	7.77021675916213
Arhgap30	0	0	1.6272219037086	0.569758040852791	0.406455653859114	0	0	0	0.425273674241216	1.01893798132083	0	0	0	0.487996744085723	0.919548262720456	0.527421153174706	1.04343343859838	0	0	0	0.885716841640029	1.00111624461274	0	0	0.475995771253568	0	0	0	0.554366132220757	0.410827270549888	0.59770898147401
Arhgap31	0.498278944525609	0.612463634971674	2.1696292049448	0.569758040852791	0	0.49338834942355	1.78657008468789	0	0.425273674241216	0	0	0	0.635065792816136	0	0.459774131360228	0	0	0	0	0.605693519079346	0.442858420820014	0.500558122306372	0.968629481303756	0.554286547299211	0.475995771253568	0	0.538286429745278	1.93013676949149	1.10873226444151	1.23248181164966	0
Arhgap35	6.47762627883291	17.7614454141785	17.8994409407946	7.97661257193907	13.0065809234916	15.29503883213	12.5059905928152	9.2176376423741	12.3329365529953	15.2840697198124	8.66240146518333	6.34949302825665	10.7961184778743	15.6158958107431	16.092094597608	14.2403711357171	12.5212012631805	11.0440147202311	8.17728350641917	16.3537250151423	15.0571863078805	13.0145111799657	15.4980717008601	9.9771578513858	9.99591119632493	8.22971888651903	13.4571607436319	13.5109573864404	7.20675971886985	15.2006090103459	18.5289784256943
Arhgap39	0.498278944525609	0	1.0848146024724	2.27903216341116	0.812911307718227	1.9735533976942	0	0	0	0.509468990660414	0.618742961798809	1.4109984507237	3.17532896408068	1.46399023225717	0.919548262720456	1.05484230634941	0.521716719299188	0	1.16818335805988	0.605693519079346	0.885716841640029	2.50279061153186	0.484314740651878	0.554286547299211	0.475995771253568	0.914413209613226	0	0.965068384745743	0.554366132220757	0.821654541099776	0.59770898147401
Arhgap4	1.49483683357683	0	0.5424073012362	0.569758040852791	1.21936696157734	0	0	0	0.850547348482432	0	0.618742961798809	0	0	0	0.919548262720456	0	0.521716719299188	0	0	1.81708055723804	0.885716841640029	2.00223248922549	0	0	0	0	0.538286429745278	0.965068384745743	1.10873226444151	1.23248181164966	0
Arhgap45	1.99311577810243	1.22492726994335	0	0	1.21936696157734	0.986776698847099	0.446642521171972	0	1.27582102272365	0	0	0.705499225361851	1.27013158563227	1.46399023225717	0.459774131360228	0.527421153174706	1.04343343859838	0.960349106107052	0.584091679029941	0	0.885716841640029	1.00111624461274	4.3588326658669	0.554286547299211	0	1.82882641922645	0	0.482534192372871	0	3.28661816439911	1.19541796294802
Arhgap5	14.9483683357683	15.9240545092635	18.984255543267	10.2556447353502	25.6067061931242	20.7223106757891	17.4190583257069	12.7291186489928	20.8384100378196	15.7935387104729	15.4685740449702	16.9319814086844	21.5922369557486	22.935846972029	16.092094597608	12.1306865230182	6.78231735088945	15.8457602507664	9.34546686447905	15.1423379769836	14.6143278870605	16.0178599138039	15.4980717008601	15.5200233243779	15.7078604513678	15.0878179586182	14.5337336031225	17.3712309254234	21.0659130243888	20.1305362569445	7.77021675916213
Arhgap8	9.46729994598656	10.4118817945185	10.3057387234878	9.68588669449745	0.812911307718227	2.46694174711775	8.93285042343944	9.65657276820143	0.850547348482432	12.7367247665104	3.71245777079286	9.87698915506591	8.25585530660976	2.43998372042862	5.51728957632274	4.74679037857235	7.82575078948782	9.60349106107052	4.08864175320958	3.63416111447608	2.21429210410007	6.00669746767646	0.484314740651878	12.1943040405826	10.4719069675785	7.31530567690581	6.99772358668861	1.93013676949149	8.31549198331136	2.05413635274944	6.57479879621411
Arhgap9	0.498278944525609	1.22492726994335	1.0848146024724	0.569758040852791	0.406455653859114	0.986776698847099	0.893285042343944	0	1.27582102272365	1.01893798132083	1.23748592359762	0.705499225361851	1.27013158563227	1.95198697634289	0.919548262720456	0.527421153174706	0	1.44052365916058	0	0.605693519079346	0.885716841640029	1.00111624461274	0	1.10857309459842	1.90398308501427	0.914413209613226	1.07657285949056	1.44760257711861	1.10873226444151	0.821654541099776	0.59770898147401
Arhgdia	176.889025306591	186.80140866636	206.114774469756	183.462089154599	198.350359083247	193.901621323455	171.957370651209	190.936779734892	178.18966950707	195.636092413599	188.716603348637	163.675820283949	207.03144845806	191.782720425689	173.794621654166	171.411874781779	210.251837877573	162.779173485145	231.300304895856	198.061780738946	224.086360934927	178.699249663375	188.882748854232	176.817408588448	169.930490337524	203.914145743749	183.55567254314	225.343467838131	188.484484955058	203.359498922195	196.048545923475
Arhgdib	44.3468260627792	50.8344817026489	52.0711009186752	55.2665299627207	76.0072072716542	55.7528834848611	39.3045418631336	41.2599018277698	79.9514507573486	51.4563680567019	37.7433206697274	41.6244542963492	62.2364476959813	80.0314660300587	44.1383166105819	51.1598518579465	56.3454056843123	48.4976298584061	61.3296262981438	61.7807389460933	78.8287989059626	49.5552541083308	61.0236573221366	58.7543740137164	45.219598269089	48.9211067143076	43.6012008093675	68.0373211245749	50.4473180320889	65.3215360174322	54.3915173141349
Arhgef1	2.49139472262804	1.83739090491502	2.712036506181	2.27903216341116	6.90974611560493	3.9471067953884	4.46642521171972	2.19467562913669	5.95383143937703	4.07575192528332	3.09371480899405	2.8219969014474	1.27013158563227	5.85596092902868	2.75864478816137	0.527421153174706	2.08686687719675	0.960349106107052	1.16818335805988	3.63416111447608	5.31430104984017	3.00334873383823	2.90588844391127	3.88000583109448	2.85597462752141	2.28603302403307	4.30629143796222	6.7554786932202	1.66309839666227	9.03819995209754	1.19541796294802
Arhgef11	1.49483683357683	1.22492726994335	2.1696292049448	0	8.9420243849005	3.9471067953884	1.33992756351592	0.877870251654676	8.0801998105831	2.03787596264166	1.23748592359762	0.705499225361851	0.635065792816136	4.87996744085723	1.83909652544091	1.05484230634941	1.56515015789757	0.960349106107052	0.584091679029941	3.02846759539673	3.98572578738013	1.00111624461274	0.484314740651878	1.66285964189763	1.90398308501427	2.28603302403307	2.69143214872639	3.86027353898297	2.21746452888303	1.23248181164966	1.19541796294802
Arhgef12	7.97246311240974	4.89970907977339	7.05129491607061	4.55806432682233	6.90974611560493	4.9338834942355	6.69963781757958	6.58402688741007	4.67801041665338	5.09468990660414	3.71245777079286	5.6439938028948	6.98572372097749	3.90397395268579	7.35638610176365	5.80163268492177	3.13030031579513	9.60349106107052	5.84091679029941	4.84554815263477	3.98572578738013	4.50502310075734	5.32746214717066	8.86858475678738	6.66394079754995	7.31530567690581	6.45943715694333	4.82534192372871	9.97859037997363	4.10827270549888	1.79312694442203
Arhgef15	2.49139472262804	3.06231817485837	1.6272219037086	2.27903216341116	8.12911307718227	4.44049514481195	2.67985512703183	2.19467562913669	7.22965246210067	1.52840697198124	2.47497184719524	2.8219969014474	0.635065792816136	4.87996744085723	1.83909652544091	4.21936922539765	1.56515015789757	0.960349106107052	1.75227503708982	5.45124167171411	9.74288525804032	1.00111624461274	6.29609162847441	1.66285964189763	0.475995771253568	1.82882641922645	2.69143214872639	8.68561546271169	1.10873226444151	5.34075451714855	2.98854490737005
Arhgef16	9.96557889051217	9.1869545245751	10.3057387234878	14.2439510213198	0.812911307718227	0	7.14628033875155	12.2901835231655	1.70109469696486	5.09468990660414	8.66240146518333	7.76049147898035	9.52598689224204	0.487996744085723	7.35638610176365	12.6581076761929	6.78231735088945	10.083665614124	7.59319182738923	1.81708055723804	1.32857526246004	9.51060432382106	0.968629481303756	7.76001166218896	8.56792388256423	6.40089246729258	7.53601001643388	0.482534192372871	9.42422424775288	2.05413635274944	7.17250777768812
Arhgef18	1.99311577810243	1.22492726994335	2.712036506181	1.13951608170558	2.84518957701379	2.9603300965413	0.446642521171972	1.75574050330935	2.12636837120608	2.54734495330207	1.23748592359762	1.4109984507237	1.27013158563227	0.975993488171447	2.29887065680114	0.527421153174706	0.521716719299188	1.9206982122141	1.75227503708982	0.605693519079346	1.77143368328006	1.50167436691911	2.42157370325939	1.66285964189763	0.475995771253568	3.20044623364629	0.538286429745278	4.34280773135584	0.554366132220757	4.51909997604877	1.79312694442203
Arhgef19	0	0	0	0	0.406455653859114	0	0	0	0	1.01893798132083	0	0	0	0.487996744085723	0	0	0.521716719299188	0	0	0.605693519079346	0	0.500558122306372	0	0	0	0.457206604806613	0	0.482534192372871	0	0.410827270549888	0.59770898147401
Arhgef2	2.98967366715365	1.83739090491502	3.7968511086534	3.98830628596954	6.0968348078867	6.41404854250615	4.46642521171972	2.19467562913669	8.50547348482432	1.52840697198124	1.85622888539643	3.52749612680925	1.27013158563227	7.80794790537157	3.2184189195216	2.63710576587353	2.08686687719675	2.40087276526763	4.08864175320958	6.05693519079346	5.75715947066019	2.50279061153186	4.84314740651878	1.66285964189763	2.85597462752141	3.6576528384529	2.69143214872639	7.23801288559307	3.8805629255453	6.9840635993481	2.39083592589604
Arhgef25	0.996557889051217	1.83739090491502	1.0848146024724	1.70927412255837	4.47101219245025	2.9603300965413	0.893285042343944	0.438935125827338	3.82746306817094	1.01893798132083	0	1.4109984507237	1.27013158563227	1.46399023225717	2.29887065680114	1.58226345952412	2.08686687719675	0.480174553053526	0.584091679029941	6.05693519079346	2.21429210410007	1.00111624461274	3.87451792521502	0	0.951991542507136	0.914413209613226	1.07657285949056	1.93013676949149	0.554366132220757	0.410827270549888	0
Arhgef28	0	0.612463634971674	0	2.27903216341116	1.21936696157734	0.986776698847099	0	0	2.12636837120608	0	0.618742961798809	0	0.635065792816136	0.975993488171447	0.919548262720456	0.527421153174706	1.04343343859838	0.480174553053526	0.584091679029941	1.81708055723804	0.885716841640029	1.00111624461274	1.45294422195563	1.10857309459842	0	1.37161981441984	0	1.93013676949149	0.554366132220757	1.23248181164966	0
Arhgef3	20.9277156700756	18.3739090491502	15.1874044346136	13.674192980467	8.53556873104139	6.9074368919297	13.3992756351592	15.3627294039568	9.35602083330675	16.8124766917937	14.8498310831714	9.87698915506591	16.5117106132195	13.1759120903145	14.7127722035273	14.7677922888918	14.6080681403773	12.9647129324452	16.3545670128383	10.9024833434282	6.2000178914802	9.51060432382106	3.87451792521502	11.6400174932834	10.9479027388321	16.9166443778447	11.8423014543961	10.1332180398303	15.5222517021812	9.03819995209754	11.9541796294802
Arhgef37	0.498278944525609	0.612463634971674	1.0848146024724	0.569758040852791	0.406455653859114	1.48016504827065	0.893285042343944	0.877870251654676	0	1.52840697198124	0.618742961798809	0.705499225361851	1.27013158563227	0	0.919548262720456	1.05484230634941	0	1.44052365916058	0.584091679029941	0.605693519079346	0.442858420820014	1.50167436691911	0.968629481303756	0	0.475995771253568	0.914413209613226	0	0	0.554366132220757	1.64330908219955	0.59770898147401
Arhgef39	0	0	0	0	0	0.49338834942355	0.446642521171972	0	0.425273674241216	0	0	0	0	0	0	0	0	0	0.584091679029941	0.605693519079346	0	0	0.968629481303756	0	0	0.457206604806613	0.538286429745278	0	0	0	0
Arhgef40	2.49139472262804	2.44985453988669	4.8816657111258	3.41854824511675	6.90974611560493	3.9471067953884	3.57314016937578	3.5114810066187	5.52855776513581	2.03787596264166	0.618742961798809	2.11649767608555	2.54026317126454	6.34395767311441	3.67819305088182	3.16452691904824	1.04343343859838	1.44052365916058	2.33636671611976	7.8740157480315	8.41430999558027	1.00111624461274	0.968629481303756	2.21714618919684	2.85597462752141	1.37161981441984	3.22971857847166	1.44760257711861	1.10873226444151	6.57323632879821	1.79312694442203
Arhgef6	0.498278944525609	0.612463634971674	1.0848146024724	0	2.03227826929557	1.48016504827065	3.57314016937578	0	0.850547348482432	0.509468990660414	0.618742961798809	0.705499225361851	0	3.90397395268579	0.459774131360228	1.05484230634941	0.521716719299188	1.44052365916058	0.584091679029941	0	1.32857526246004	0	2.42157370325939	0	1.90398308501427	0.457206604806613	1.07657285949056	0.965068384745743	0.554366132220757	1.64330908219955	1.19541796294802
Arhgef7	18.4363209474475	19.5988363190936	24.408328555629	21.0810475115533	22.7615166161104	20.7223106757891	21.4388410162547	18.4352752847482	28.4933361741615	16.3030077011333	19.7997747775619	17.6374806340463	15.2415790275873	23.9118404602005	14.2529980721671	18.4597403611147	13.5646347017789	25.9294258648904	11.6818335805988	19.3821926105391	25.2429299867408	18.0200924030294	20.8255338480308	19.9543157027716	15.2318646801142	18.7454707970711	19.37831147083	19.7839018872877	16.076617834402	22.5954998802438	13.7473065739022
Arhgef9	3.48795261167926	1.22492726994335	2.1696292049448	2.27903216341116	5.69037915402759	5.9206601930826	2.67985512703183	3.07254588079137	4.67801041665338	4.07575192528332	2.47497184719524	3.52749612680925	5.08052634252909	3.41597720860006	3.67819305088182	4.21936922539765	4.6954504736927	4.80174553053526	3.50455007417964	2.42277407631738	2.65715052492009	3.00334873383823	6.78040636912629	3.88000583109448	4.28396194128211	0.914413209613226	3.22971857847166	4.82534192372871	3.32619679332454	4.51909997604877	8.96563472211015
Arid1a	13.4535315021914	20.8237635890369	18.4418482420308	8.54637061279186	18.2905044236601	14.8016504827065	15.632488241019	9.65657276820143	16.1603996211662	10.6988488038687	15.4685740449702	13.4044852818752	11.4311842706904	20.0078665075147	24.3680289620921	14.7677922888918	12.5212012631805	12.0043638263381	11.0977419015689	17.565112053301	14.1714694662405	14.5161855468848	15.4980717008601	13.3028771351811	13.3278815950999	12.8017849345852	12.9188743138867	13.0284231940675	6.09802745442833	19.7197089863946	16.7358514812723
Arid3a	0	0	0	0.569758040852791	0.406455653859114	0	0	0	0	0	0	0.705499225361851	0	0	0	0	0	0	0	0	0.442858420820014	0	0	0	0.475995771253568	0.457206604806613	0	0	0	0	0
Arid3b	0.498278944525609	0.612463634971674	1.0848146024724	1.70927412255837	2.03227826929557	0.49338834942355	0.893285042343944	2.19467562913669	1.27582102272365	0.509468990660414	1.23748592359762	1.4109984507237	1.27013158563227	0.487996744085723	0.919548262720456	1.05484230634941	0	0	1.16818335805988	0	1.32857526246004	0.500558122306372	1.93725896260751	1.66285964189763	0.475995771253568	0.914413209613226	1.07657285949056	0.482534192372871	1.66309839666227	0.821654541099776	1.19541796294802
Arid4a	4.98278944525609	4.89970907977339	5.96648031359821	3.41854824511675	9.34848003875961	6.41404854250615	2.23321260585986	2.19467562913669	7.65492613634189	8.66097284122704	8.04365850338452	6.34949302825665	6.98572372097749	5.36796418494296	4.59774131360228	6.32905383809647	5.21716719299188	6.24226918969584	4.67273343223952	10.9024833434282	7.08573473312023	7.0078137122892	5.32746214717066	4.9885789256929	7.61593234005709	6.40089246729258	2.69143214872639	8.20308127033882	3.8805629255453	7.39489086989799	2.39083592589604
Arid4b	17.9380420029219	21.4362272240086	24.9507358568652	15.3834671030254	18.2905044236601	18.2553689286713	27.6918363126623	12.2901835231655	10.6318418560304	13.7556627478312	16.7060599685679	12.6989860565133	19.0519737844841	17.567882787086	24.8278030934523	29.5355845777835	14.0863514210781	20.1673312282481	16.3545670128383	18.1708055723804	12.8428942037804	21.523999259174	12.5921832569488	18.8457426081732	15.7078604513678	16.9166443778447	10.7657285949055	9.16814965508456	24.9464759499341	12.7356453870465	14.9427245368503
Arid5a	64.2779838438035	61.2463634971674	33.6292526766444	33.0459663694619	7.72265742332316	7.40082524135325	52.2571749771207	58.8173068608633	9.78129450754797	48.9090231033998	42.074521402319	41.6244542963492	53.9805923893715	11.7119218580574	40.4601235597001	50.6324307047718	43.8242044211318	60.5019936847443	53.1523427917246	7.26832222895215	15.0571863078805	36.0401848060588	9.68629481303756	58.2000874664172	47.1235813541032	42.520214247015	59.2115072719805	8.20308127033882	59.317176147621	14.789781739796	40.6442107402327
Arid5b	76.2366785124181	82.0701270862043	67.800912654525	47.2899173907817	19.9163270390966	18.7487572780949	50.9172474136048	54.8668907284172	16.5856732954074	55.0226509913248	50.1181799057036	88.1874031702313	69.2221714169588	11.7119218580574	50.5751544496251	67.5099076063624	61.040856158005	90.2728159740629	47.3114260014252	19.3821926105391	22.1429210410007	73.5820439790366	10.6549242943413	59.3086605610156	78.5393022568388	63.5517180681192	66.2092308586691	17.8537651177962	85.9267504942174	13.9681271986962	41.2419197217067
Arih1	14.9483683357683	23.8860817638953	17.8994409407946	14.8137090621726	13.4130365773507	15.7884271815536	15.1858457198471	10.0955078940288	8.0801998105831	12.7367247665104	17.3248029303667	19.04847908477	10.1610526850582	10.2479316258002	24.3680289620921	13.1855288293677	21.3903854912667	13.9250620385523	16.3545670128383	7.8740157480315	12.4000357829604	17.519534280723	15.982386441512	24.3886080811653	13.3278815950999	9.60133870093888	15.0720200328678	11.098286424576	16.6309839666227	16.0222635514456	20.9198143515904
Arih2	20.9277156700756	28.173327208697	19.5266628445032	20.5112894707005	22.7615166161104	19.735533976942	20.0989134527387	21.0688860397122	22.1142310605432	25.4734495330207	25.3684614337512	19.04847908477	20.3221053701163	19.5198697634289	30.8048668011353	30.0630057309582	18.7818018947708	24.9690767587834	19.275025407988	21.8049666868565	15.0571863078805	19.5217667699485	16.4667011821638	22.1714618919684	20.943813935157	21.0315038211042	22.6080300493017	13.5109573864404	22.7290114210511	22.184672609694	22.7129412960124
Arl1	12.9552525576658	17.7614454141785	16.8146263383222	18.2322573072893	8.9420243849005	4.9338834942355	11.1660630292993	10.9733781456834	7.65492613634189	12.7367247665104	11.7561162741774	11.9934868311515	12.7013158563227	5.85596092902868	11.0345791526455	11.6032653698435	15.1297848596765	14.8854111446593	16.3545670128383	7.8740157480315	8.85716841640029	7.0078137122892	6.78040636912629	10.531444398685	12.3758900525928	11.4301651201653	13.9954471733772	10.6157522322032	10.5329565121944	13.1464726575964	12.5518886109542
Arl11	0	0	0	1.13951608170558	5.28392350016848	4.44049514481195	0.893285042343944	0	5.10328409089459	0.509468990660414	0.618742961798809	0	0	0.975993488171447	0	0.527421153174706	0.521716719299188	0	0	2.42277407631738	4.87144262902016	1.00111624461274	1.45294422195563	0.554286547299211	0	0	0	2.41267096186436	1.10873226444151	2.46496362329933	0.59770898147401
Arl13b	11.9586946686146	6.73709998468841	8.13610951854301	11.3951608170558	17.4775931159419	11.8413203861652	12.0593480716432	11.4123132715108	16.5856732954074	10.1893798132083	8.66240146518333	4.93849457753295	9.52598689224204	15.1278990666574	9.19548262720456	12.6581076761929	9.39090094738539	8.64314195496347	9.92955854350899	12.1138703815869	13.7286110454204	7.0078137122892	15.0137569602082	12.7485905878819	3.80796617002855	6.8580990720992	5.92115072719805	11.098286424576	7.7611258510906	11.092336304847	11.3564706480062
Arl14ep	14.9483683357683	6.73709998468841	12.4753679284326	7.40685453108628	17.884048769801	14.8016504827065	11.1660630292993	9.2176376423741	18.2867679923723	13.2461937571708	9.89988738878095	6.34949302825665	12.0662500635066	20.9838599956861	9.65525675856479	10.0210019103194	9.39090094738539	8.16296740190994	7.59319182738923	13.930950938825	21.7000626201807	13.0145111799657	14.0451274789045	5.54286547299211	9.51991542507136	7.77251228171242	11.3040150246508	16.8886967330505	10.5329565121944	17.6655726336452	12.5518886109542
Arl2	28.9001787824853	33.0730362884704	34.1716599778806	26.7786279200812	31.7035410010109	23.6826407723304	30.3716914396941	35.5537451920144	39.1251780301919	36.6817673275498	37.7433206697274	31.7474651412833	30.4831580551745	39.5277362709436	29.8853185384148	31.6452691904824	27.650986122857	30.2509968423721	31.5409506676168	33.9188370684434	36.3143905072412	25.0279061153186	34.8706613269352	36.5829121217479	29.5117378177212	32.9188755460761	24.7611757682828	33.2948592737281	31.0445034043624	31.2228725617915	41.8396287031807
Arl2bp	28.9001787824853	27.5608635737253	34.7140672791168	23.9298377158172	19.9163270390966	22.6958640734833	25.9052662279744	19.3131455364029	24.2405994317493	22.4166355890582	21.0372607011595	25.3979721130266	24.7675659198293	24.3998372042862	31.7244150638557	22.6791095865124	19.30351861407	20.6475057813016	20.4432087660479	25.4391278013325	23.9143547242808	13.0145111799657	15.0137569602082	16.0743098716771	19.9918223926499	18.7454707970711	26.3760350575186	27.9869831576265	19.4028146277265	31.6336998323414	22.1152323145384
Arl3	31.8898524496389	33.685499923442	28.2051796642824	25.6391118383756	37.3939201550384	28.6165242665659	35.2847591725858	27.6529129271223	44.2284621210865	39.7385812715123	23.5122325483548	35.9804604934544	24.7675659198293	38.5517427827722	31.2646409324955	32.1726903436571	43.3024877018326	28.330298630158	34.4614090627665	43.0042398546336	38.9715410321613	31.034603582995	31.4804581423721	32.7029062906535	22.8477970201713	42.0630076422084	34.4503315036978	40.0503379669483	31.0445034043624	30.8120452912416	32.2762849995965
Arl4a	25.9105051153316	23.8860817638953	17.8994409407946	22.2205635932589	23.9808835776877	29.603300965413	30.8183339608661	16.2405996556115	14.4593049242013	19.8692906357562	21.0372607011595	15.5209829579607	17.1467764060357	20.9838599956861	22.0691583052909	15.8226345952412	24.5206858070619	19.6871566751946	19.859117087018	19.9878861296184	12.8428942037804	18.0200924030294	12.5921832569488	24.3886080811653	10.9479027388321	13.2589915393918	19.37831147083	14.4760257711861	24.9464759499341	17.6655726336452	23.3106502774864
Arl4c	2.98967366715365	6.73709998468841	9.22092412101541	6.2673384493807	7.72265742332316	4.44049514481195	7.59292285992353	6.58402688741007	3.82746306817094	6.62309687858539	6.8061725797869	2.8219969014474	5.71559213534522	4.39197069677151	5.51728957632274	5.80163268492177	1.56515015789757	3.36122187137468	2.9204583951497	1.21138703815869	3.54286736656011	4.00446497845097	3.87451792521502	5.54286547299211	3.33197039877498	2.28603302403307	2.69143214872639	3.3777393466101	2.21746452888303	4.51909997604877	1.79312694442203
Arl4d	0	0	1.0848146024724	0	2.03227826929557	0	0	0	2.5516420454473	0	0	0	0	1.46399023225717	0.919548262720456	0	0.521716719299188	0.480174553053526	1.75227503708982	1.81708055723804	0.885716841640029	1.50167436691911	1.93725896260751	0.554286547299211	0.951991542507136	0	0.538286429745278	2.41267096186436	0.554366132220757	0	0
Arl5a	0.498278944525609	1.83739090491502	0	0.569758040852791	1.21936696157734	0	0.893285042343944	0	0.850547348482432	1.01893798132083	0	0	0	1.46399023225717	1.37932239408068	0.527421153174706	0.521716719299188	2.88104731832116	0	1.21138703815869	0.885716841640029	3.00334873383823	0.968629481303756	1.10857309459842	2.37997885626784	1.82882641922645	2.69143214872639	0.482534192372871	0	0.821654541099776	1.79312694442203
Arl5b	2.98967366715365	2.44985453988669	2.712036506181	1.13951608170558	0.406455653859114	0.986776698847099	2.67985512703183	2.19467562913669	1.27582102272365	1.01893798132083	2.47497184719524	2.11649767608555	1.90519737844841	1.95198697634289	4.13796718224205	3.69194807222294	3.13030031579513	4.32157097748173	0.584091679029941	1.21138703815869	1.32857526246004	2.00223248922549	0.968629481303756	2.77143273649606	3.33197039877498	0.914413209613226	4.30629143796222	1.44760257711861	1.66309839666227	1.23248181164966	2.39083592589604
Arl5c	15.9449262248195	16.5365181442352	20.0690701457394	21.6508055524061	1.21936696157734	0	18.3123433680509	22.3856914171942	0.425273674241216	24.9639805423603	18.5622888539643	7.05499225361851	8.8909210994259	0	12.4139015467262	20.0420038206388	9.39090094738539	16.8061093568734	18.6909337289581	1.81708055723804	1.32857526246004	14.0156274245784	1.45294422195563	13.8571636824803	19.9918223926499	20.117090611491	14.5337336031225	2.41267096186436	12.1960549088567	1.23248181164966	18.5289784256943
Arl6	1.49483683357683	0.612463634971674	1.0848146024724	0.569758040852791	2.03227826929557	0	2.23321260585986	2.19467562913669	2.12636837120608	2.03787596264166	0	0	1.27013158563227	2.43998372042862	0.459774131360228	0.527421153174706	0.521716719299188	0	1.75227503708982	1.81708055723804	2.65715052492009	1.00111624461274	0.968629481303756	0.554286547299211	0.475995771253568	0.914413209613226	1.61485928923583	1.44760257711861	0.554366132220757	1.64330908219955	1.19541796294802
Arl6ip1	76.7349574569437	66.7585362119124	77.0218367755405	67.2314488206293	98.7687238877646	74.501640762956	58.0635277523564	73.3021660131654	105.04259753758	70.8161897017976	61.2555532180821	71.2554217615469	76.2078951379363	109.311270675202	62.0695077336308	73.3115402912842	76.1706410176815	72.9865320641359	70.0910014835929	79.9515445184737	103.186012051063	68.0759046336665	81.3648764295155	75.3829704326927	64.2594291192317	78.6395360267374	65.1326579991786	92.1640307432185	58.2084438831795	97.7768903908734	66.3456969436151
Arl6ip4	42.8519892292023	35.5228908283571	34.1716599778806	36.4645146145786	50.8069567323892	37.4975145561898	32.604904045554	43.4545774569064	46.7801041665338	32.0965464116061	46.4057221349107	44.4464511977966	34.9286186048875	44.4077037118008	35.4026081147376	43.2485345603259	31.8247198772505	36.9734405851215	42.6386925691857	43.0042398546336	42.0715499779014	47.0524634967989	41.1667529554096	35.4743390271495	39.5076490140462	33.3760821508828	31.2206129252261	47.7708850449143	40.4687276521153	45.1909997604877	45.4258825920248
Arl6ip5	6.47762627883291	4.28724544480171	8.13610951854301	4.55806432682233	12.1936696157734	6.41404854250615	9.82613546578339	5.26722150992805	4.67801041665338	3.05681394396249	2.47497184719524	4.93849457753295	5.08052634252909	6.83195441720013	5.97706370768296	10.5484230634941	3.65201703509432	6.72244374274936	5.25682511126946	3.63416111447608	3.98572578738013	6.00669746767646	4.84314740651878	2.77143273649606	3.80796617002855	7.31530567690581	1.61485928923583	7.72054707796594	4.43492905776606	8.62737268154765	1.19541796294802
Arl6ip6	8.47074205693534	13.4741999693768	15.1874044346136	14.8137090621726	10.1613913464778	15.29503883213	8.48620790226747	8.33976739071942	14.0340312499601	8.66097284122704	8.04365850338452	7.76049147898035	13.971447441955	12.1999186021431	12.4139015467262	10.5484230634941	11.4777678245821	11.0440147202311	14.6022919757485	17.565112053301	18.1571952536206	7.0078137122892	12.1078685162969	9.9771578513858	8.56792388256423	10.9729585153587	10.7657285949055	6.27294450084733	11.0873226444151	15.2006090103459	11.3564706480062
Arl8a	3.98623155620487	1.83739090491502	9.22092412101541	0.569758040852791	3.65810088473202	4.44049514481195	3.1264976482038	1.75574050330935	2.12636837120608	2.54734495330207	5.56868665618929	6.34949302825665	1.27013158563227	4.39197069677151	4.13796718224205	4.74679037857235	1.56515015789757	3.36122187137468	2.33636671611976	4.84554815263477	3.54286736656011	4.00446497845097	2.90588844391127	3.88000583109448	3.33197039877498	2.28603302403307	4.30629143796222	3.86027353898297	3.32619679332454	5.34075451714855	5.9770898147401
Arl8b	50.3261733970865	61.2463634971674	60.7496177384545	51.2782236767512	61.3748037327261	42.4313980504253	45.1108946383692	61.01198249	48.9064725377399	56.0415889726456	60.0180672944845	59.9674341557573	48.2650002540263	46.3596906881437	54.7131216318671	61.7082749214406	52.1716719299188	41.7751861156568	66.5864514094132	52.0896426408237	49.6001431318416	52.0580447198627	42.6196971773653	70.948678054299	44.2676067265818	50.749933133534	44.677773668858	42.9455431211856	64.3064713376079	54.6400269831351	52.5983903697129
Armc1	26.9070630043829	22.6611544939519	30.3748088692272	25.6391118383756	32.5164523087291	28.6165242665659	29.9250489185221	27.6529129271223	29.7691571968851	26.4923875143416	30.3184051281417	25.3979721130266	22.8623685413809	28.303811156972	29.4255444070546	29.0081634246088	28.1727028421562	31.2113459484792	26.2841255563473	21.1992731677771	26.1286468283808	23.0256736260931	32.9334023643277	19.4000291554724	33.3197039877498	21.9459170307174	24.7611757682828	33.2948592737281	22.1746452888303	37.7961088905897	27.4946131478045
Armc10	3.48795261167926	7.34956361966008	8.67851681977921	5.12782236767512	6.0968348078867	4.9338834942355	4.91306773289169	9.65657276820143	5.10328409089459	5.60415889726456	1.23748592359762	4.93849457753295	3.81039475689681	5.36796418494296	5.97706370768296	6.32905383809647	5.21716719299188	5.28192008358879	4.08864175320958	6.6626287098728	4.87144262902016	8.00892995690195	6.29609162847441	7.20572511488974	4.75995771253568	1.37161981441984	2.69143214872639	8.20308127033882	3.32619679332454	7.80571814044788	7.17250777768812
Armc12	0.498278944525609	0	0.5424073012362	0	0	0	0.446642521171972	0.438935125827338	0	0	0.618742961798809	0	0	0	0	0	0	0	0	0	0	0.500558122306372	0	0	0	0.457206604806613	0	0.482534192372871	0	0	0
Armc3	0.498278944525609	1.22492726994335	1.6272219037086	0.569758040852791	0.812911307718227	1.48016504827065	0.446642521171972	0.877870251654676	0	0.509468990660414	0.618742961798809	0.705499225361851	1.27013158563227	0.975993488171447	0.919548262720456	0	1.56515015789757	0	1.75227503708982	1.81708055723804	1.32857526246004	1.00111624461274	0.484314740651878	1.10857309459842	0	0	0.538286429745278	0.965068384745743	0.554366132220757	0	0.59770898147401
Armc5	2.49139472262804	2.44985453988669	3.7968511086534	2.27903216341116	2.84518957701379	0.49338834942355	1.33992756351592	0.438935125827338	2.97691571968851	2.03787596264166	1.85622888539643	0.705499225361851	0.635065792816136	1.46399023225717	2.75864478816137	0	1.04343343859838	2.40087276526763	1.16818335805988	1.81708055723804	2.65715052492009	0.500558122306372	0.484314740651878	1.10857309459842	1.4279873137607	0.914413209613226	2.15314571898111	2.41267096186436	2.21746452888303	1.64330908219955	1.19541796294802
Armc6	0	0.612463634971674	0	0	0.406455653859114	0.986776698847099	0	0	0.425273674241216	0.509468990660414	0	0	0	0.975993488171447	0	0	0	0	0	0	0	0	0.484314740651878	0	0.475995771253568	0.914413209613226	0	0	0	0	0.59770898147401
Armc7	0.498278944525609	1.22492726994335	1.0848146024724	1.70927412255837	0.406455653859114	1.48016504827065	1.78657008468789	1.31680537748201	0.850547348482432	0.509468990660414	0.618742961798809	1.4109984507237	0	0.487996744085723	0.919548262720456	0.527421153174706	1.56515015789757	0.480174553053526	1.16818335805988	1.81708055723804	0.885716841640029	1.00111624461274	0.968629481303756	1.10857309459842	0.951991542507136	0.457206604806613	0.538286429745278	1.44760257711861	2.21746452888303	2.05413635274944	1.19541796294802
Armc8	20.42943672555	22.0486908589802	17.8994409407946	29.6274181243451	19.5098713852374	25.6561941700246	12.9526331139872	22.3856914171942	26.3669678029554	22.4166355890582	26.6059473573488	18.3429798594081	15.2415790275873	23.4238437161147	22.0691583052909	17.93231920794	15.6515015789756	24.4889022057298	16.3545670128383	19.9878861296184	23.0286378826407	22.5251155037867	21.3098485886826	17.1828829662755	15.2318646801142	21.4887104259108	25.299462198028	16.4061625406776	16.076617834402	18.8980544452949	25.1037772219084
Armc9	4.48451050073048	4.89970907977339	3.2544438074172	3.41854824511675	4.06455653859114	3.9471067953884	1.33992756351592	3.5114810066187	5.52855776513581	6.11362788792497	3.71245777079286	5.6439938028948	1.90519737844841	6.83195441720013	4.59774131360228	3.16452691904824	3.13030031579513	3.84139642442821	4.08864175320958	5.45124167171411	3.98572578738013	3.5039068561446	3.87451792521502	2.77143273649606	1.90398308501427	2.74323962883968	3.76800500821694	3.3777393466101	3.32619679332454	2.87579089384922	5.37938083326609
Armcx1	6.47762627883291	7.96202725463176	8.67851681977921	10.825402776203	29.2648070778562	21.2156990252126	9.37949294461141	5.26722150992805	23.8153257575081	7.1325658692458	8.04365850338452	2.8219969014474	7.62078951379363	22.935846972029	5.51728957632274	10.0210019103194	7.82575078948782	8.64314195496347	5.25682511126946	26.0448213204119	17.2714784119806	7.50837183459557	21.7941633293345	4.9885789256929	6.18794502629639	10.0585453057455	6.45943715694333	24.6092438110164	4.98929518998682	21.7738453391441	10.1610526850582
Armcx2	0.996557889051217	3.06231817485837	1.6272219037086	2.27903216341116	1.21936696157734	2.9603300965413	1.33992756351592	1.31680537748201	2.12636837120608	2.03787596264166	0.618742961798809	1.4109984507237	1.27013158563227	1.46399023225717	1.83909652544091	1.05484230634941	2.08686687719675	0.480174553053526	1.16818335805988	2.42277407631738	1.32857526246004	1.50167436691911	0	0	1.4279873137607	0.914413209613226	1.61485928923583	2.89520515423723	1.10873226444151	2.05413635274944	0
Armcx3	31.3915735051133	39.1976726381871	29.832401567991	27.9181440017868	41.4584766936296	26.6429708688717	30.3716914396941	26.7750426754676	28.4933361741615	35.662829346229	38.980806593325	23.2814744369411	27.94289488391	41.9677199913722	36.322156377458	37.4469018754041	29.7378530000537	31.6915205015327	23.9477588402276	45.4270139309509	31.000089457401	25.0279061153186	44.5569561399728	37.1371986690471	25.2277758764391	25.1463632643637	30.1440400657355	41.4979405440669	33.8163340654662	46.8343088426873	34.0694119440186
Armcx6	0.996557889051217	0	1.6272219037086	0.569758040852791	1.62582261543645	1.48016504827065	0.446642521171972	0	4.25273674241216	1.52840697198124	0.618742961798809	1.4109984507237	0	4.39197069677151	2.29887065680114	0.527421153174706	0	0.480174553053526	1.16818335805988	2.42277407631738	3.1000089457401	0	1.93725896260751	0.554286547299211	0	0.457206604806613	1.07657285949056	2.41267096186436	0	3.28661816439911	0.59770898147401
Armh1	0	0.612463634971674	0.5424073012362	0	0	0	0	0	0	0	0	0	0	0	0	0	0	0.480174553053526	0	1.21138703815869	0.442858420820014	0.500558122306372	0.484314740651878	0	0	0	0	0	0	0	0
Armh4	0	1.22492726994335	1.0848146024724	0	1.21936696157734	0	1.33992756351592	0	0.425273674241216	2.03787596264166	0.618742961798809	1.4109984507237	0.635065792816136	0.975993488171447	0	0	1.04343343859838	0.480174553053526	1.75227503708982	1.21138703815869	0	0	1.45294422195563	1.10857309459842	0.475995771253568	0	1.07657285949056	1.44760257711861	0	0	0
Armt1	20.42943672555	17.7614454141785	21.696292049448	17.6624992664365	24.3873392315468	23.1892524229068	21.8854835374266	22.3856914171942	29.7691571968851	19.8692906357562	26.6059473573488	23.9869736623029	18.4169079916679	23.9118404602005	25.7473513561728	25.8436365055606	19.30351861407	22.5682039935157	19.859117087018	24.8334342822532	29.2286557741209	21.0234411368676	24.2157370325939	19.9543157027716	22.8477970201713	18.7454707970711	19.37831147083	21.2315044644063	21.6202791566095	32.8661816439911	19.7243963886423
Arnt	0.498278944525609	1.22492726994335	0.5424073012362	1.70927412255837	2.03227826929557	0.986776698847099	2.67985512703183	0.877870251654676	1.70109469696486	2.54734495330207	0	1.4109984507237	1.90519737844841	1.46399023225717	1.83909652544091	1.05484230634941	2.08686687719675	0	1.75227503708982	1.21138703815869	1.32857526246004	1.00111624461274	2.42157370325939	2.77143273649606	0.951991542507136	1.82882641922645	0.538286429745278	0.482534192372871	0.554366132220757	2.05413635274944	0
Arnt2	0	0	0	0.569758040852791	0	0.49338834942355	0	0.877870251654676	0	0	0	1.4109984507237	0	0	0	1.05484230634941	0	0.480174553053526	0	0.605693519079346	0.442858420820014	0.500558122306372	0.484314740651878	0.554286547299211	0.475995771253568	0	0.538286429745278	0.965068384745743	0	0	0
Arntl	7.97246311240974	12.2492726994335	10.848146024724	6.83709649023349	6.50329046174582	2.9603300965413	6.25299529640761	10.9733781456834	7.65492613634189	9.67991082254787	8.04365850338452	8.46599070434221	5.71559213534522	12.1999186021431	8.2759343644841	8.4387384507953	7.82575078948782	9.60349106107052	4.67273343223952	14.5366444579043	6.64287631230022	6.00669746767646	2.90588844391127	6.65143856759053	5.71194925504282	9.14413209613226	6.99772358668861	4.34280773135584	6.09802745442833	6.57323632879821	7.77021675916213
Arntl2	0	0.612463634971674	0	0	0	0	0	0	0.425273674241216	0	0	0	0	0.487996744085723	0	0	0	0	0	0	0	0	0	0.554286547299211	0	0	0	0	0	0	0
Arpc1a	106.133415183955	101.056499770326	112.278311355893	110.533059925441	112.994671772834	109.532213572028	89.7751467555664	90.8595710462589	116.524986742093	92.7233563001954	95.2864161170167	107.235882255001	100.340395264949	105.407296722516	100.23076063653	98.1003344904953	94.4307261931531	107.55909988399	98.12740207703	115.687462144155	126.657508354524	94.6054851159042	111.392390349932	98.1087188719604	101.863095048264	110.6439983632	92.0469794864425	110.98286424576	113.090690973035	107.225917613521	111.173870554166
Arpc1b	245.153240706599	198.438217730822	275.000501726754	225.054426136852	253.628328008087	187.487572780949	229.127613361222	271.261907761295	224.544499999362	234.865204694451	226.459924018364	222.937755214345	271.17309353249	221.062525070833	243.680289620921	277.95094772307	261.380076368893	230.003610912639	184.572970573461	275.590551181102	228.514945143127	262.793014210845	249.906406176369	233.354636412968	212.770109750345	287.125747818553	252.99462198028	264.428737420334	227.844480342731	217.327626120891	211.5889794418
Arpc2	57.302078620445	72.8831725616292	71.5977637631785	64.9524166572182	84.9492316565547	61.1801553285202	83.0755089379868	62.7677229933093	74.848166666454	70.3067207111372	68.0617257978691	80.426911691251	65.411776660062	83.9354399827444	72.644312754916	69.0921710658865	62.6060063159026	76.8279284885642	57.2409845449342	68.4433676559661	79.7145157476026	74.5831602236494	64.8981752473516	75.3829704326927	63.7834333479781	71.3242303498316	71.5920951561219	83.4784152805068	65.9695697342701	79.2896632161284	62.7594430547711
Arpc3	84.7074205693535	66.7585362119124	106.854238343531	93.4403186998577	76.0072072716542	70.0611456181441	87.9885766708785	89.1038305429496	72.2965246210067	80.4961005243455	94.6676731552179	90.3039008463169	95.8949347152365	86.8634204472588	90.1157297466047	102.847124869068	94.4307261931531	101.316830694294	94.0387603238204	72.0775287704422	86.8002504807228	87.0971132813087	64.4138605066998	100.325865061157	91.3911880806851	91.8985275661292	94.7384116351688	81.0657443186424	93.1335102130872	85.0412450038269	75.3113316657253
Arpc4	105.635136239429	92.4820088807227	111.735904054657	107.684269721178	110.555937849679	125.814029103005	97.8147121366619	93.9321169270503	109.295334279993	106.988488038687	105.186303505798	94.536896198488	105.420921607479	117.119218580574	97.4721158483683	91.7712806523989	106.951927456334	87.8719432087953	100.46376879315	116.293155663234	122.671782567144	109.622228785095	92.9884302051606	91.4572803043698	90.439196538178	97.3850068238086	107.657285949055	129.801697748302	94.2422424775288	99.0093722025231	111.173870554166
Arpc5	59.2951943985474	63.0837544020824	56.952766629801	56.4060460444263	52.4327793478256	29.603300965413	52.2571749771207	55.7447609800719	31.47025189385	49.9279610847206	56.3056095236917	46.5629488738821	43.1844739114972	40.0157330150293	56.552218157308	56.9614845428683	51.6499552106196	51.8588517297808	71.2591848416527	49.6668685645064	47.3858510277415	45.0502310075734	32.4490876236758	54.8743681826219	47.1235813541032	54.407585971987	53.2903565447825	47.7708850449143	49.3385857676474	41.0827270549888	61.564025091823
Arpc5l	43.3502681737279	44.0973817179605	53.6983228223839	49.5689495541928	71.1297394253449	43.4181747492724	60.7433828793882	49.5996692184892	51.8833882574284	52.4753060380227	50.7369228675024	57.1454372543099	22.8623685413809	67.3435506838298	52.8740251064262	40.6114287944524	46.4327880176278	50.8985026236738	38.5500508159761	66.626287098728	66.8716215438222	45.0502310075734	59.570713100181	44.8972103312361	49.9795559816247	58.0652388104399	42.5246279498769	62.7294450084733	42.6861921809983	50.5317542776362	43.6327556476027
Arpin	6.47762627883291	6.12463634971674	4.8816657111258	11.9649188579086	6.0968348078867	8.8809902896239	4.01978269054775	8.77870251654676	7.22965246210067	6.11362788792497	4.33120073259167	4.93849457753295	5.71559213534522	6.83195441720013	5.51728957632274	7.38389614444589	9.39090094738539	4.80174553053526	5.25682511126946	9.08540278619019	9.74288525804032	5.00558122306372	7.74903585043005	9.9771578513858	10.4719069675785	5.02927265287274	7.53601001643388	7.72054707796594	8.31549198331136	7.39489086989799	8.36792574063614
Arpp19	56.8037996759194	85.1324452610626	63.4616542446355	60.3943523303958	49.994045424671	58.7132135814024	54.4903875829806	62.328787867482	60.8141354164939	63.1741548418914	81.6740709574429	55.7344388035862	60.3312503175329	67.8315474279156	48.7360579241842	52.7421153174706	56.8671224036115	60.0218191316908	72.4273681997126	72.0775287704422	57.5715947066019	66.073672144441	57.6334541375735	64.2972394867085	53.3115263803996	56.2364123912134	67.824090147905	56.456500507626	62.6433729409456	66.5540178290819	78.2998765730953
Arpp21	0.498278944525609	0.612463634971674	0	3.41854824511675	0.406455653859114	0.986776698847099	0	0.438935125827338	1.27582102272365	0.509468990660414	0	0	0.635065792816136	0.487996744085723	1.83909652544091	1.58226345952412	0	0	0.584091679029941	0	0.885716841640029	2.00223248922549	0.968629481303756	0.554286547299211	0	0	0.538286429745278	2.41267096186436	1.66309839666227	1.23248181164966	0
Arr3	0	0	0	0	0	0.49338834942355	0	0	0	0.509468990660414	1.23748592359762	0	0	0	0.459774131360228	0	0	0.480174553053526	0	0	0	0	0	0	0	0	0	0	0	0	0
Arrb1	0.498278944525609	0	0.5424073012362	1.13951608170558	0	0	0	0	0	0	0	0	0	0	0	0	0	0	0	0	0	0	0	0	0	0	0	0	0.554366132220757	0.410827270549888	0
Arrb2	0	0.612463634971674	1.0848146024724	0	0.406455653859114	1.48016504827065	0	0	0.425273674241216	0	0	0.705499225361851	0.635065792816136	1.46399023225717	0	1.05484230634941	0	0	0.584091679029941	0	0.442858420820014	0.500558122306372	0	1.66285964189763	0.475995771253568	0	1.07657285949056	0.965068384745743	0.554366132220757	0	0
Arrdc1	1.49483683357683	0	0	3.98830628596954	3.25164523087291	4.9338834942355	1.78657008468789	3.07254588079137	5.10328409089459	1.01893798132083	1.23748592359762	0.705499225361851	3.81039475689681	3.41597720860006	1.83909652544091	2.10968461269882	2.60858359649594	4.32157097748173	1.75227503708982	6.05693519079346	4.87144262902016	0.500558122306372	4.3588326658669	6.09715202029132	0.475995771253568	2.74323962883968	2.69143214872639	3.86027353898297	3.8805629255453	4.51909997604877	0.59770898147401
Arrdc2	0.996557889051217	0.612463634971674	1.0848146024724	1.13951608170558	2.03227826929557	2.9603300965413	0	0.877870251654676	1.27582102272365	0.509468990660414	0.618742961798809	0.705499225361851	1.90519737844841	0.487996744085723	1.37932239408068	1.58226345952412	0.521716719299188	1.9206982122141	0.584091679029941	0	1.77143368328006	1.00111624461274	1.45294422195563	1.10857309459842	1.4279873137607	0	1.61485928923583	2.41267096186436	1.10873226444151	0.821654541099776	0.59770898147401
Arrdc3	6.47762627883291	3.67478180983004	9.76333142225161	7.97661257193907	1.21936696157734	0.986776698847099	7.59292285992353	3.07254588079137	0.850547348482432	7.1325658692458	5.56868665618929	9.17148992970406	10.7961184778743	1.46399023225717	8.73570849584433	6.85647499127118	8.34746750878701	9.60349106107052	2.9204583951497	1.21138703815869	0.442858420820014	14.0156274245784	0	9.42287130408659	11.4238985100856	8.68692549132565	10.7657285949055	0.965068384745743	13.3047871732982	1.23248181164966	8.36792574063614
Arrdc4	0.498278944525609	1.22492726994335	0.5424073012362	0	0.406455653859114	0.49338834942355	1.33992756351592	0	0	0.509468990660414	0	0	0	0	0.919548262720456	1.58226345952412	0	1.44052365916058	0	0	0	0	0	0	0	0	0	0	0.554366132220757	0	0
Arsa	0.498278944525609	0	0	0.569758040852791	0	0	1.33992756351592	1.31680537748201	0.850547348482432	2.03787596264166	1.85622888539643	0.705499225361851	0	0.487996744085723	1.37932239408068	1.05484230634941	0.521716719299188	0.960349106107052	0.584091679029941	0.605693519079346	1.32857526246004	1.50167436691911	0	1.10857309459842	0.475995771253568	0.914413209613226	1.07657285949056	0	1.66309839666227	1.64330908219955	0
Arsb	0.498278944525609	0	1.0848146024724	0.569758040852791	0.812911307718227	1.9735533976942	0	1.31680537748201	2.12636837120608	2.54734495330207	1.23748592359762	1.4109984507237	1.90519737844841	1.46399023225717	2.75864478816137	0.527421153174706	1.04343343859838	2.40087276526763	0.584091679029941	0	1.77143368328006	1.00111624461274	1.93725896260751	1.10857309459842	1.90398308501427	1.82882641922645	2.69143214872639	3.86027353898297	0	1.23248181164966	2.98854490737005
Arse	1.99311577810243	1.22492726994335	1.6272219037086	1.70927412255837	1.62582261543645	2.9603300965413	3.1264976482038	3.07254588079137	0.425273674241216	0.509468990660414	1.85622888539643	2.11649767608555	2.54026317126454	2.92798046451434	2.29887065680114	0.527421153174706	0.521716719299188	1.44052365916058	0	0.605693519079346	2.21429210410007	2.50279061153186	0.484314740651878	0.554286547299211	0	1.37161981441984	1.07657285949056	1.44760257711861	0.554366132220757	2.05413635274944	0.59770898147401
Arsg	0	0	0	0.569758040852791	0	0.49338834942355	0	0	0	0	0	0	0	0	0	0	0	0	0	0	0	0.500558122306372	0	0	0	0	0	0	0.554366132220757	0	0
Arsi	0	0	0.5424073012362	0	1.21936696157734	0.49338834942355	0.446642521171972	0	0	0	0	0	0	0	0.459774131360228	0	0	0	0	0	0	0	0.968629481303756	1.10857309459842	0	0	0.538286429745278	0.482534192372871	0	0	0
Arsj	0	0.612463634971674	0.5424073012362	0	0	0	0	0	0.425273674241216	0.509468990660414	0	0	0	0	0.459774131360228	2.10968461269882	0.521716719299188	0.480174553053526	0	0.605693519079346	0.442858420820014	0.500558122306372	0	0.554286547299211	0.475995771253568	0.457206604806613	0.538286429745278	0	0.554366132220757	0.821654541099776	0
Arsk	0.996557889051217	0.612463634971674	1.0848146024724	0.569758040852791	0	1.9735533976942	0.446642521171972	0.877870251654676	0	1.01893798132083	0.618742961798809	0.705499225361851	0.635065792816136	0	0.459774131360228	0.527421153174706	0	0	1.75227503708982	1.21138703815869	0.442858420820014	1.50167436691911	1.45294422195563	0.554286547299211	0.951991542507136	0	0	0.482534192372871	0	0.410827270549888	0
Art1	1.49483683357683	1.83739090491502	0.5424073012362	0	2.84518957701379	1.9735533976942	1.78657008468789	1.31680537748201	1.27582102272365	4.58522091594373	0.618742961798809	2.11649767608555	0.635065792816136	0.975993488171447	0.919548262720456	1.05484230634941	1.04343343859838	1.44052365916058	1.16818335805988	1.21138703815869	0	0	0.484314740651878	1.66285964189763	0.475995771253568	0.457206604806613	0	0.965068384745743	1.10873226444151	1.23248181164966	0.59770898147401
Art2b	0	0.612463634971674	0	0	1.21936696157734	0	0	0	0.425273674241216	0	0	0	0	0	0	0	0	0	0	0	0	0	0	0.554286547299211	0	0	0	0	0	0	0
Art3	342.317634889093	369.928035522891	287.475869655186	338.436276266558	334.91945877991	352.772669837838	392.152133588992	369.144440820791	332.989286930872	301.096173480305	381.764407429866	365.448598737439	283.239343595997	423.093177122322	507.130866890332	319.617218823872	354.767369123448	379.337896912286	340.525448874455	354.936402180497	359.601037705852	279.811990369262	270.7319400244	329.800495643031	287.977441608409	323.245069598275	391.872520854562	276.492092229655	369.207844059024	361.527998083902	316.188051199751
Art4	18.4363209474475	14.6991272393202	8.67851681977921	17.6624992664365	2.84518957701379	1.9735533976942	13.8459181563311	12.7291186489928	5.52855776513581	10.6988488038687	14.2310881213726	9.87698915506591	15.2415790275873	3.41597720860006	16.5518687289682	14.7677922888918	15.1297848596765	22.5682039935157	15.7704753338084	1.81708055723804	4.87144262902016	10.5117205684338	0.968629481303756	8.86858475678738	11.4238985100856	9.60133870093888	20.9931707600658	2.89520515423723	21.6202791566095	4.10827270549888	12.5518886109542
Art5	0.996557889051217	0.612463634971674	0.5424073012362	0	0	0	0	0	0.425273674241216	0.509468990660414	0.618742961798809	0.705499225361851	0	0.487996744085723	0	0	1.56515015789757	0	0.584091679029941	0	0.442858420820014	0	0.968629481303756	0.554286547299211	0	0	0	0	0	0.410827270549888	0.59770898147401
Artn	0	0	0	0.569758040852791	0	0.49338834942355	0	0	0	0	0	0	0	0	0	0	0	0	0	0	0	0	0	0	0	0	0.538286429745278	0.482534192372871	0	0	0
Arv1	3.98623155620487	7.34956361966008	5.96648031359821	5.69758040852791	4.87746784630936	4.44049514481195	9.82613546578339	3.95041613244604	2.12636837120608	7.64203485990622	8.66240146518333	6.34949302825665	7.62078951379363	5.85596092902868	5.97706370768296	4.74679037857235	6.78231735088945	8.16296740190994	9.34546686447905	4.23985463355542	4.87144262902016	7.50837183459557	2.90588844391127	5.54286547299211	3.33197039877498	7.77251228171242	5.92115072719805	6.7554786932202	6.65239358664909	4.51909997604877	5.37938083326609
Arvcf	2.49139472262804	2.44985453988669	2.1696292049448	1.70927412255837	2.03227826929557	5.42727184365905	2.67985512703183	1.75574050330935	2.5516420454473	3.05681394396249	0	1.4109984507237	3.81039475689681	3.90397395268579	3.2184189195216	2.10968461269882	1.04343343859838	0	0	4.23985463355542	3.98572578738013	0.500558122306372	2.42157370325939	3.32571928379527	1.90398308501427	0	0.538286429745278	2.41267096186436	3.8805629255453	4.92992724659866	0.59770898147401
As3mt	32.8864103386902	33.685499923442	28.2051796642824	34.7552404920203	30.4841740394335	29.1099126159894	27.2451937914903	33.798004688705	28.9186098484027	31.5870774209457	27.2246903191476	31.7474651412833	24.1325001270132	35.6237623182578	32.184189195216	41.1388499476271	25.042402526361	25.9294258648904	26.2841255563473	28.4675953967293	41.6286915570814	28.0312548491568	30.5118286610683	31.594333196055	26.6557631901998	23.7747434499439	31.2206129252261	36.1900644279654	33.8163340654662	30.4012180206917	29.8854490737005
Asah1	73.2470048452645	74.7205634665442	50.4438790149666	75.7778194334212	83.7298646949774	78.9421359077679	77.7157986839232	74.1800362648201	84.629461174002	70.3067207111372	84.1490428046381	67.7279256347377	69.2221714169588	85.8874269590873	71.2649903608353	73.8389614444589	62.6060063159026	69.6253101927613	87.0296601754611	93.8824954572986	100.528861526143	63.0703234106028	77.0060437636486	70.948678054299	68.5433910605138	78.6395360267374	66.2092308586691	88.3037572042355	53.7735148254135	80.932972298328	66.9434059250891
Asah2	2.49139472262804	4.28724544480171	2.712036506181	3.41854824511675	2.84518957701379	4.44049514481195	2.23321260585986	0.877870251654676	2.5516420454473	2.03787596264166	1.23748592359762	1.4109984507237	0.635065792816136	2.92798046451434	3.2184189195216	1.58226345952412	2.08686687719675	1.9206982122141	1.16818335805988	3.63416111447608	3.98572578738013	0.500558122306372	1.45294422195563	1.10857309459842	1.90398308501427	4.11485944325952	2.15314571898111	0.965068384745743	1.66309839666227	1.64330908219955	2.39083592589604
Asap1	0.996557889051217	1.22492726994335	5.96648031359821	2.84879020426396	4.47101219245025	5.42727184365905	2.23321260585986	0.877870251654676	2.5516420454473	1.01893798132083	4.33120073259167	3.52749612680925	0.635065792816136	7.31995116128585	0.919548262720456	3.69194807222294	1.04343343859838	1.9206982122141	1.16818335805988	5.45124167171411	3.1000089457401	2.00223248922549	4.3588326658669	4.43429237839369	3.80796617002855	3.6576528384529	1.07657285949056	0.965068384745743	1.66309839666227	3.28661816439911	1.19541796294802
Asb1	1.49483683357683	1.83739090491502	0.5424073012362	1.13951608170558	0.812911307718227	1.48016504827065	0.893285042343944	1.31680537748201	1.27582102272365	1.01893798132083	1.85622888539643	0	0.635065792816136	0.487996744085723	1.37932239408068	1.05484230634941	0.521716719299188	0.960349106107052	1.16818335805988	1.81708055723804	0.885716841640029	0	3.87451792521502	1.10857309459842	1.90398308501427	1.82882641922645	1.61485928923583	0	0	1.64330908219955	1.79312694442203
Asb10	2.98967366715365	3.06231817485837	3.2544438074172	6.2673384493807	6.90974611560493	7.40082524135325	3.1264976482038	3.07254588079137	7.65492613634189	3.05681394396249	3.09371480899405	4.2329953521711	1.27013158563227	7.80794790537157	3.67819305088182	5.80163268492177	3.65201703509432	1.9206982122141	4.08864175320958	8.47970926711084	13.7286110454204	2.00223248922549	3.87451792521502	1.66285964189763	1.90398308501427	2.28603302403307	1.61485928923583	6.7554786932202	4.43492905776606	7.80571814044788	3.58625388884406
Asb11	120.583504575197	101.056499770326	105.227016439823	107.684269721178	124.375430080889	82.3958543537328	115.680412983541	132.119472874029	137.363396779913	110.55477097331	139.217166404732	165.792317960035	116.852105878169	110.775260907459	144.369077247112	130.273024834152	129.385746386199	115.7220672859	100.46376879315	124.167171411266	118.686056779764	117.130600619691	108.002187165369	141.897356108598	133.754811722253	130.303882369885	129.188743138867	97.47190685932	143.026462112955	130.232244764315	126.71430407249
Asb12	42.3537102846767	41.0350635431021	28.2051796642824	37.6040306962842	46.7424001937981	54.766106786014	34.3914741302419	38.1873559469784	60.8141354164939	41.2669882434936	37.7433206697274	55.0289395782243	40.6442107402327	50.2636646408295	45.9774131360228	49.0501672452477	32.8681533158489	42.2553606687103	37.3818674579162	50.2725620835857	51.3715768151217	37.0413010506715	41.6510676960615	47.1143565204329	39.0316532427926	34.7477019653026	39.8331958011505	39.0852695822026	51.0016841643097	48.0667906543369	46.6213005549728
Asb13	0.996557889051217	1.22492726994335	1.6272219037086	1.13951608170558	2.03227826929557	0.986776698847099	0.893285042343944	1.31680537748201	0.425273674241216	1.01893798132083	0	1.4109984507237	2.54026317126454	0.487996744085723	3.2184189195216	1.58226345952412	0	2.40087276526763	0.584091679029941	1.21138703815869	0.442858420820014	1.50167436691911	1.45294422195563	1.10857309459842	0.475995771253568	1.82882641922645	1.07657285949056	0.965068384745743	0.554366132220757	1.23248181164966	2.39083592589604
Asb14	6.47762627883291	11.6368090644618	9.22092412101541	5.12782236767512	6.90974611560493	9.37437863904745	11.1660630292993	7.90083226489208	16.5856732954074	9.67991082254787	9.89988738878095	2.8219969014474	8.8909210994259	12.1999186021431	9.19548262720456	10.5484230634941	5.21716719299188	8.16296740190994	15.7704753338084	18.7764990914597	8.41430999558027	5.00558122306372	17.9196454041195	9.9771578513858	9.0439196538178	7.77251228171242	9.15086930566972	8.68561546271169	9.42422424775288	13.5572999281463	10.1610526850582
Asb18	0.498278944525609	0.612463634971674	1.0848146024724	1.13951608170558	2.03227826929557	2.46694174711775	0.446642521171972	1.31680537748201	2.97691571968851	2.54734495330207	1.85622888539643	1.4109984507237	0.635065792816136	2.92798046451434	2.75864478816137	1.05484230634941	0	0	0.584091679029941	1.21138703815869	2.65715052492009	1.00111624461274	2.42157370325939	1.66285964189763	0.951991542507136	1.37161981441984	2.15314571898111	1.44760257711861	0	1.23248181164966	0.59770898147401
Asb2	57.8003575649706	45.9347726228755	59.1223958347459	52.9874977993096	130.065809234916	106.078495126063	74.1426585145474	68.0349445032374	153.098522726838	74.8919416270809	58.1618384090881	67.0224264093758	33.6584870192552	156.646954851517	76.3225058057978	79.6405941293806	59.4757060001075	49.4579789645132	64.2500846932935	145.366444579043	124.000357829604	41.0457660291225	108.486501906021	53.2115085407243	52.8355306091461	69.4954039306052	51.6754972555466	128.354095171184	59.8715422798418	130.643072034864	72.9204957398292
Asb3	5.48106838978169	2.44985453988669	3.2544438074172	7.97661257193907	9.34848003875961	6.9074368919297	4.01978269054775	5.70615663575539	4.67801041665338	3.05681394396249	3.71245777079286	3.52749612680925	5.71559213534522	5.85596092902868	6.43683783904319	4.74679037857235	3.65201703509432	5.76209463664231	5.84091679029941	7.8740157480315	7.52859315394024	3.5039068561446	4.3588326658669	7.20572511488974	4.28396194128211	8.22971888651903	6.99772358668861	3.86027353898297	6.09802745442833	12.7356453870465	2.39083592589604
Asb4	0.498278944525609	0	0	0	0	0	0	0	0	0	0	0	0	0	0	0	0	0	0	0	0	0	0	0	0	0	0	0	1.66309839666227	0	0
Asb5	1.49483683357683	0.612463634971674	3.7968511086534	1.13951608170558	3.25164523087291	1.9735533976942	1.33992756351592	0.877870251654676	5.10328409089459	1.52840697198124	0.618742961798809	2.8219969014474	0.635065792816136	2.43998372042862	1.83909652544091	1.05484230634941	0.521716719299188	1.44052365916058	0.584091679029941	4.23985463355542	2.21429210410007	1.00111624461274	0.968629481303756	2.77143273649606	1.4279873137607	0.457206604806613	1.61485928923583	2.89520515423723	2.21746452888303	5.34075451714855	0
Asb6	5.48106838978169	3.06231817485837	7.05129491607061	3.98830628596954	4.87746784630936	5.42727184365905	4.01978269054775	2.19467562913669	3.40218939392973	5.60415889726456	2.47497184719524	4.2329953521711	6.35065792816136	6.34395767311441	8.2759343644841	5.80163268492177	4.6954504736927	4.80174553053526	1.75227503708982	7.26832222895215	10.1857436788603	4.50502310075734	3.87451792521502	2.77143273649606	4.75995771253568	4.57206604806613	3.76800500821694	5.79041030847446	2.21746452888303	5.34075451714855	4.78167185179208
Asb7	0	0	0	0	0	0	0	0	0.425273674241216	0	0	0	0	0	0	0	0	0	0	0	0.442858420820014	0	0	0	0	0	0	0	0	0	0
Asb8	51.8210102306633	49.6095544327056	61.2920250396906	40.4528209005482	74.3813846562178	49.8322232917785	51.3638899347768	50.0386043443165	68.0437878785946	40.7575192528332	43.3120073259167	46.5629488738821	57.1559213534522	58.0716125462011	53.3337992377864	67.5099076063624	55.301972245714	44.6562334339779	44.9750592853054	64.2035130224106	59.7858868107019	62.0692071659901	61.9922868034404	39.9086314055432	49.5035602103711	52.5787595527605	47.9074922473297	75.7578682025408	45.4580228421021	59.5699542297338	43.0350466661287
Asb9	0	1.22492726994335	0	0	0	0	0	0	0	0	0.618742961798809	0	1.90519737844841	0	0	0.527421153174706	0	0	0	0.605693519079346	0.442858420820014	0	0.484314740651878	0.554286547299211	0.951991542507136	0	0	0	0	0.410827270549888	0
Ascc1	33.8829682277414	26.9483999387536	28.2051796642824	28.4879020426396	52.8392350016848	36.5107378573427	26.3519087491464	29.847588556259	45.5042831438101	26.4923875143416	30.9371480899405	39.5079566202636	22.2273027485648	46.3596906881437	41.8394459537807	33.2275326500065	34.4333034737464	32.1716950545862	28.6204922724671	29.6789824348879	42.9572668195414	30.0334873383823	40.6824382147578	39.9086314055432	34.7476913015105	26.5179830787836	31.2206129252261	59.3517056618632	30.4901372721417	35.3311452672904	33.4717029625446
Ascc2	6.47762627883291	9.1869545245751	7.59370221730681	9.68588669449745	3.65810088473202	3.9471067953884	6.69963781757958	6.58402688741007	2.97691571968851	6.11362788792497	8.04365850338452	7.76049147898035	7.62078951379363	3.90397395268579	6.43683783904319	7.38389614444589	5.73888391229107	6.24226918969584	9.92955854350899	5.45124167171411	4.42858420820014	7.50837183459557	5.81177688782254	11.0857309459842	9.0439196538178	5.94368586248597	7.53601001643388	3.86027353898297	8.31549198331136	5.34075451714855	5.9770898147401
Ascc3	20.9277156700756	30.010718113612	37.968511086534	18.2322573072893	10.567847000337	4.44049514481195	27.2451937914903	12.7291186489928	7.65492613634189	21.9071665983978	16.7060599685679	35.9804604934544	22.2273027485648	9.75993488171447	25.7473513561728	27.9533211182594	19.8252353333692	30.2509968423721	21.0273004450779	10.2967898243489	7.08573473312023	28.5318129714632	6.78040636912629	19.9543157027716	29.5117378177212	26.0607764739769	18.3017386113394	7.72054707796594	41.5774599165568	11.5031635753969	21.5175233330644
Ascl2	0.996557889051217	0	0.5424073012362	0.569758040852791	0.812911307718227	0	1.33992756351592	0.438935125827338	0.850547348482432	0	0	0.705499225361851	0.635065792816136	0.975993488171447	0.919548262720456	0.527421153174706	1.04343343859838	0.480174553053526	0.584091679029941	1.21138703815869	0	1.00111624461274	0.484314740651878	0	0.951991542507136	0.914413209613226	0.538286429745278	0	0	0	0
Ascl3	3.98623155620487	1.22492726994335	0.5424073012362	1.13951608170558	2.84518957701379	0	0	0.877870251654676	0.425273674241216	1.01893798132083	0.618742961798809	1.4109984507237	0.635065792816136	0.975993488171447	0	3.16452691904824	0.521716719299188	0	1.75227503708982	0	0.442858420820014	2.00223248922549	3.39020318456315	0.554286547299211	0.951991542507136	0.914413209613226	0.538286429745278	0.965068384745743	1.10873226444151	0.821654541099776	1.79312694442203
Asf1a	11.9586946686146	13.4741999693768	15.7298117358498	13.674192980467	13.0065809234916	14.3082621332829	12.9526331139872	16.6795347814388	16.1603996211662	11.2083177945291	14.2310881213726	14.109984507237	8.8909210994259	17.0798860430003	23.4484806993716	12.1306865230182	8.8691842280862	13.9250620385523	12.8500169386587	13.930950938825	13.7286110454204	16.0178599138039	16.9510159228157	16.6285964189763	12.8518858238463	13.2589915393918	12.9188743138867	14.4760257711861	13.3047871732982	16.4330908219955	11.9541796294802
Asf1b	2.49139472262804	3.67478180983004	2.1696292049448	2.27903216341116	6.90974611560493	2.9603300965413	3.1264976482038	2.63361075496403	5.95383143937703	4.58522091594373	1.23748592359762	1.4109984507237	2.54026317126454	5.36796418494296	1.37932239408068	1.58226345952412	2.60858359649594	1.9206982122141	1.75227503708982	5.45124167171411	5.75715947066019	4.00446497845097	5.81177688782254	2.77143273649606	2.37997885626784	0.914413209613226	1.61485928923583	6.27294450084733	3.8805629255453	6.16240905824832	1.79312694442203
Asgr1	0.996557889051217	0	0	0	0.812911307718227	2.46694174711775	0	0	0.425273674241216	0	0	0	0.635065792816136	0	0	0.527421153174706	0	0	0	0.605693519079346	0.442858420820014	0.500558122306372	0	0.554286547299211	0	0	0.538286429745278	0.965068384745743	0	0	0
Asgr2	0.996557889051217	0.612463634971674	2.1696292049448	2.27903216341116	2.43873392315468	3.45371844596485	0.446642521171972	2.19467562913669	2.12636837120608	2.54734495330207	0.618742961798809	1.4109984507237	1.27013158563227	2.43998372042862	1.37932239408068	0	1.56515015789757	1.9206982122141	0.584091679029941	0.605693519079346	0.885716841640029	0.500558122306372	3.39020318456315	1.66285964189763	1.4279873137607	2.74323962883968	0.538286429745278	2.89520515423723	1.10873226444151	1.23248181164966	1.19541796294802
Ash1l	32.3881313941646	32.4605726534987	42.3077694964236	35.324998532873	29.6712627317153	19.2421456275184	43.3243245536813	25.0193021721583	27.2175151514378	31.0776084302853	34.0308628989345	33.8639628173688	26.0376975054616	26.3518241806291	40.0003494283398	32.7001114968318	26.6075526842586	38.8941387973356	26.8682172353773	29.6789824348879	21.2572041993607	37.5418591729779	21.7941633293345	34.3657659325511	24.275784333932	37.9481481989489	32.8354722144619	24.6092438110164	30.4901372721417	27.5254271268425	30.4831580551745
[truncated: 12,847 more rows]
