# Supplementary material for: Beneficial Effects of O-GlcNAc Stimulation in a Young Rat Model of Sepsis: Beyond Modulation of Gene Expression
Source: Int J Mol Sci. 2022 Jun 9;23(12):6430. doi: 10.3390/ijms23126430 (PMC9224386; doi:10.3390/ijms23126430)
Supplement: Supplementary file 1 [file ijms-23-06430-s001.zip › Suppl/Table S4.xlsx]

## Sheet: exprNormalized
Name	83_Rat_J28_LPS_R	85_Rat_J28_LPS_R	78_Rat_J28_LPS	75_Rat_J28_LPS	66_Rat_J28_Ctrl	72_Rat_J28_LPS	93_Rat_J28_NButGT	68_Rat_J28_Ctrl	84_Rat_J28_LPS_R	91_Rat_J28_NButGT	74_Rat_J28_LPS	87_Rat_J28_LPS_R	65_Rat_J28_Ctrl	88_Rat_J28_NButGT	73_Rat_J28_LPS	95_Rat_J28_NButGT	76_Rat_J28_LPS	86_Rat_J28_LPS_R	69_Rat_J28_Ctrl	90_Rat_J28_NButGT	71_Rat_J28_Ctrl	94_Rat_J28_NButGT	79_Rat_J28_LPS	64_Rat_J28_Ctrl	81_Rat_J28_LPS_R	92_Rat_J28_NButGT	77_Rat_J28_LPS	82_Rat_J28_LPS_R	67_Rat_J28_Ctrl	89_Rat_J28_NButGT	70_Rat_J28_Ctrl	80_Rat_J28_LPS_R
A2m	1.9949648021216	4.72714204466101	2.94623621759333	1.15593536056977	0	1.74161428162608	0.895488417585856	0	2.0128696683155	1.25717097270245	0	6.59196092108285	0	2.51990040065992	2.05104912670438	2.17881011569391	0	0	0	1.04117551816492	0	2.14394501686151	1.0076135150548	3.04390239081426	0	0	1.90998978543113	2.2782844908293	0	1.1873768455692	1.4773548870466	1.19043307876383
A3galt2	31.9194368339456	10.6360696004873	18.6594960447577	18.4949657691163	6.5978608021869	16.5453356754478	23.2826988572323	8.90660166512725	17.1093921806817	22.6290775086441	16.7214804313549	19.7758827632486	9.70144754482316	16.7993360043995	23.5870649571003	19.6092910412452	19.9176724000061	17.337306808185	11.1343818428836	19.7823348451334	13.1577129062749	15.0076151180306	18.1370432709865	12.175609563257	13.1004947341615	10.2928905375216	21.0098876397424	21.6437026628783	9.78685955766816	14.2485221468304	13.2961939834194	17.8564961814574
A4galt	0.9974824010608	0	5.89247243518665	1.15593536056977	3.66547822343716	0.870807140813041	1.79097683517171	2.42907318139834	1.00643483415775	2.5143419454049	0	1.31839218421657	0.881949776802106	2.51990040065992	1.02552456335219	1.08940505784696	3.79384236190593	1.155820453879	2.22687636857672	3.12352655449475	4.11178528321092	2.14394501686151	1.0076135150548	4.05853652108568	1.09170789451346	0	0.954994892715565	3.41742673624395	0.88971450524256	2.37475369113839	4.43206466113979	1.19043307876383
AA926063	0.9974824010608	3.54535653349576	0	1.15593536056977	0	0	0	0	1.00643483415775	0	0	0	0.881949776802106	0	3.07657369005656	0	1.89692118095296	0	1.11343818428836	0	0	0	2.01522703010961	0	0	2.05857810750432	0.954994892715565	0	0.88971450524256	1.1873768455692	1.4773548870466	0
Aaas	20.9471304222768	7.09071306699152	9.82078739197775	20.8068364902559	21.992869340623	9.57887854894345	12.536837846202	21.8616586325851	25.1608708539437	15.0860516724294	18.1149371339678	14.5023140263823	22.0487444200526	12.5995020032996	13.3318193235784	21.7881011569391	14.2269088571472	13.869845446548	16.7015727643254	15.6176327724737	22.2036405293389	12.8636701011691	10.076135150548	18.2634143448856	17.4673263122154	8.23431243001727	17.1899080688802	21.6437026628783	20.4634336205789	8.31163791898438	26.5923879668388	4.76173231505531
Aacs	2.9924472031824	4.72714204466101	1.96415747839555	3.46780608170931	1.46619128937487	2.61242142243912	6.26841892310099	1.61938212093223	2.0128696683155	6.28585486351225	1.3934567026129	2.63678436843314	1.76389955360421	5.03980080131984	0	4.35762023138783	0	2.311640907758	1.11343818428836	1.04117551816492	2.46707116992655	3.21591752529226	1.0076135150548	2.02926826054284	1.09170789451346	4.11715621500863	0	1.13914224541465	1.77942901048512	5.93688422784598	2.2160323305699	3.57129923629148
Aadac	0	0	0	0	0.733095644687433	0.870807140813041	0	0	0	0	0	1.31839218421657	0	0	0	0	0	0	0	0	0	1.07197250843075	0	0	0	0	0	0	0	1.1873768455692	0	0
Aadat	0.9974824010608	3.54535653349576	1.96415747839555	3.46780608170931	2.93238257874973	1.74161428162608	3.58195367034342	2.42907318139834	1.00643483415775	2.5143419454049	2.78691340522581	3.95517655264971	2.64584933040632	0	2.05104912670438	2.17881011569391	5.69076354285889	0	1.11343818428836	0	0	1.07197250843075	1.0076135150548	1.01463413027142	0	3.08786716125648	0.954994892715565	3.41742673624395	1.77942901048512	2.37475369113839	1.4773548870466	2.38086615752765
Aagab	0.9974824010608	0	0	1.15593536056977	1.46619128937487	0	0.895488417585856	3.23876424186445	5.03217417078874	0	1.3934567026129	1.31839218421657	0	0	0	0	0	0	0	1.04117551816492	2.46707116992655	2.14394501686151	0	1.01463413027142	2.18341578902692	0	0.954994892715565	1.13914224541465	0	2.37475369113839	0	3.57129923629148
Aak1	2.9924472031824	1.18178551116525	2.94623621759333	5.77967680284886	0	0.870807140813041	5.37293050551514	0.809691060466113	1.00643483415775	1.25717097270245	6.96728351306452	3.95517655264971	1.76389955360421	3.35986720087989	2.05104912670438	4.35762023138783	1.89692118095296	2.311640907758	3.34031455286508	3.12352655449475	1.64471411328437	1.07197250843075	3.02284054516441	3.04390239081426	2.18341578902692	4.11715621500863	4.77497446357782	5.69571122707325	0.88971450524256	3.56213053670759	2.2160323305699	3.57129923629148
Aamdc	75.8086624806208	80.3614147592372	81.5125353534154	73.9798630764654	78.4412339815553	76.6310283915476	97.6082375168583	113.356748465256	82.5276564009353	86.744797116469	65.4924650228065	75.1483545003445	97.0144754482316	79.7968460208974	86.1440633215838	83.8841894542157	69.2376231047832	78.5957908637719	112.457256613124	87.458743525853	92.1039903439245	73.9661030817221	93.7080569000967	79.1414621611708	70.9610131433749	100.870327267712	71.6246169536674	83.1573839152694	77.4051619561027	98.5522781822433	87.1639383357493	63.0929531744828
Aamp	219.446128233376	204.448893431589	205.254456492335	243.902361080222	186.939389395295	214.218556640008	257.900664264727	191.896781330469	231.480011856282	220.004920222929	220.166159012839	251.812907185365	202.848448664484	230.990870060493	213.309109177255	242.937327899871	225.733620533403	195.333656705551	203.75918772477	230.099789514447	183.385623631207	249.769594464366	222.682586827111	225.248776920255	216.158163113665	199.682076427919	233.018753822598	256.307005218296	191.28861862715	243.412253341685	219.38720072642	228.563151122655
Aar2	10.9723064116688	5.90892755582627	8.83870865277998	9.24748288455817	5.86476515749946	5.22484284487825	2.68646525275757	7.28721954419502	2.0128696683155	10.0573677816196	4.18037010783871	5.27356873686628	3.52779910720842	6.71973440175978	7.17867194346531	5.44702528923479	5.69076354285889	3.467461361637	6.68062910573016	6.2470531089895	4.9341423398531	4.28789003372302	2.01522703010961	3.04390239081426	3.27512368354038	7.20502337626511	6.68496424900895	3.41742673624395	4.4485725262128	5.93688422784598	5.90941954818639	3.57129923629148
Aard	0	0	0	1.15593536056977	0	0.870807140813041	0	0	0	0	0	0	0.881949776802106	0.839966800219973	1.02552456335219	1.08940505784696	0	0	0	0	2.46707116992655	1.07197250843075	3.02284054516441	1.01463413027142	0	1.02928905375216	0	0	1.77942901048512	0	4.43206466113979	1.19043307876383
Aars	62.8413912668304	133.541762761674	109.010740050953	58.9527033890583	54.9821733515575	77.5018355323607	67.1616313189392	53.4396099907635	83.5340912350931	90.5163100345764	90.5746856698388	90.9690607109433	59.9725848225432	101.635982826617	86.1440633215838	95.8676450905322	88.2068349143128	97.0889181258359	60.1256619515715	88.4999190440179	46.8743522286044	83.6138556575989	87.6623758097679	64.9365843373709	96.0702947171845	80.2845461926684	73.5346067390985	109.357655559806	57.8314428407664	80.7416254987054	71.65171202176	92.8537801435785
Aars2	0.9974824010608	0	0	0	0	0	0	0.809691060466113	0	0	1.3934567026129	2.63678436843314	0.881949776802106	1.67993360043995	0	1.08940505784696	0.948460590476482	1.155820453879	0	0	0	0	0	1.01463413027142	1.09170789451346	0	0	0	0.88971450524256	0	0	0
Aarsd1	109.723064116688	98.088197426716	109.992818790151	98.2545056484306	117.295303149989	104.496856897565	137.905216308222	109.308293162925	124.797919435561	109.373874625113	129.591473343	119.973688763708	131.410516743514	92.396348024197	108.705603715332	122.013366478859	98.6399014095541	99.4005590335939	134.726020298892	107.241078370986	126.642986722896	97.5494982671987	139.050665077563	108.565851939042	112.445913134886	119.39753023525	105.049438198712	112.77508229605	124.560030733958	111.613423483504	144.042101487043	122.614607112674
Aasdhppt	141.642500950634	137.087119295169	119.813606182129	150.27159687407	170.078189567484	134.975106826021	139.696193143394	195.135545572333	139.894441947927	162.175055478616	182.542828042291	167.435807395504	179.035804690827	131.034820834316	148.701061686067	154.695518214268	130.887561485754	162.970683996939	184.830738591868	142.641045988594	185.852694801133	132.924591045414	143.081119137782	175.531704536956	116.81274471294	154.393358062824	145.159223692766	124.166504750197	150.361751385993	163.858004688549	156.599618026939	132.138071742785
Aass	0	0	0.982078739197775	1.15593536056977	1.46619128937487	1.74161428162608	0	0.809691060466113	0	0	1.3934567026129	0	0.881949776802106	0	0	1.08940505784696	0	1.155820453879	0	0	0.822357056642183	1.07197250843075	0	3.04390239081426	0	1.02928905375216	0	1.13914224541465	1.77942901048512	1.1873768455692	0.738677443523299	0
Aatf	28.9269896307632	34.2717798237924	33.3906771327244	31.2102547353838	16.861199827811	15.6745285346347	29.5511177803333	16.1938212093223	28.1801753564169	22.6290775086441	37.6233309705484	26.3678436843314	14.1111964288337	14.2794356037395	28.7146877738613	38.1291770246435	35.0930418476298	31.207152254733	16.7015727643254	27.0705634722878	13.9800699629171	23.5833951854766	30.2284054516441	11.1609754329856	34.9346526244307	21.6150701287953	26.7398569960358	29.6176983807809	15.1251465891235	37.9960590582143	21.4216458621757	27.379960811568
Aatk	0	0	0	0	0.733095644687433	0	0	0.809691060466113	0	1.25717097270245	0	0	0	0	1.02552456335219	0	0	1.155820453879	1.11343818428836	0	0	1.07197250843075	0	1.01463413027142	0	0	0.954994892715565	0	0	0	0.738677443523299	1.19043307876383
Abat	0.9974824010608	0	1.96415747839555	0	0	0.870807140813041	0.895488417585856	0.809691060466113	2.0128696683155	0	0	0	0	0	1.02552456335219	1.08940505784696	0.948460590476482	0	0	0	0.822357056642183	0	0	0	1.09170789451346	0	0	1.13914224541465	1.77942901048512	0	1.4773548870466	0
Abca1	8.9773416095472	5.90892755582627	9.82078739197775	9.24748288455817	0	6.09564998569129	12.536837846202	1.61938212093223	9.05791350741973	1.25717097270245	16.7214804313549	5.27356873686628	1.76389955360421	8.39966800219973	7.17867194346531	6.53643034708174	8.53614531428834	5.77910226939499	0	10.4117551816492	2.46707116992655	4.28789003372302	13.0989756957124	2.02926826054284	10.9170789451346	7.20502337626511	4.77497446357782	6.8348534724879	1.77942901048512	9.49901476455357	2.2160323305699	14.2851969451659
Abca13	2.9924472031824	1.18178551116525	0	0	3.66547822343716	0.870807140813041	1.79097683517171	0	1.00643483415775	0	0	2.63678436843314	0	0	2.05104912670438	1.08940505784696	0	1.155820453879	0	2.08235103632983	0	1.07197250843075	0	0	0	0	0	0	1.77942901048512	0	0.738677443523299	0
Abca15	0	0	0	0	0	0	0.895488417585856	0	1.00643483415775	0	0	1.31839218421657	0	0	3.07657369005656	1.08940505784696	0.948460590476482	0	0	0	0	1.07197250843075	0	0	0	0	0	0	0.88971450524256	1.1873768455692	0	0
Abca17	0.9974824010608	1.18178551116525	0	0	2.1992869340623	0.870807140813041	0	0.809691060466113	0	1.25717097270245	1.3934567026129	0	0	0	0	0	0	1.155820453879	2.22687636857672	0	0	2.14394501686151	0	0	1.09170789451346	0	0	0	1.77942901048512	0	0	1.19043307876383
Abca2	0.9974824010608	12.9996406228178	8.83870865277998	3.46780608170931	6.5978608021869	5.22484284487825	8.0593957582727	6.47752848372891	6.03860900494649	3.77151291810735	1.3934567026129	1.31839218421657	1.76389955360421	5.87976760153981	4.10209825340875	6.53643034708174	5.69076354285889	5.77910226939499	4.45375273715344	5.20587759082458	4.9341423398531	5.35986254215377	4.03045406021921	2.02926826054284	2.18341578902692	8.23431243001727	3.81997957086226	5.69571122707325	6.22800153669792	3.56213053670759	5.90941954818639	4.76173231505531
Abca4	0	1.18178551116525	1.96415747839555	6.93561216341863	2.1992869340623	2.61242142243912	0	2.42907318139834	1.00643483415775	0	1.3934567026129	5.27356873686628	0	0.839966800219973	4.10209825340875	0	4.74230295238241	1.155820453879	1.11343818428836	3.12352655449475	1.64471411328437	1.07197250843075	2.01522703010961	1.01463413027142	3.27512368354038	2.05857810750432	2.86498467814669	1.13914224541465	1.77942901048512	2.37475369113839	2.2160323305699	2.38086615752765
Abca5	0.9974824010608	0	2.94623621759333	2.31187072113954	0	0	0	0	3.01930450247324	2.5143419454049	0	1.31839218421657	0.881949776802106	1.67993360043995	3.07657369005656	1.08940505784696	0	2.311640907758	0	1.04117551816492	0	2.14394501686151	2.01522703010961	2.02926826054284	2.18341578902692	1.02928905375216	0	1.13914224541465	0	0	1.4773548870466	0
Abca7	53.8640496572832	28.3628522679661	33.3906771327244	46.2374144227908	60.8469385090569	55.7316570120346	46.5653977144645	51.0105368093651	34.2187843613634	46.5153259899906	37.6233309705484	35.5965889738474	41.451639509699	50.3980080131984	39.9954579707353	61.0066832394296	56.9076354285889	47.3886386090389	40.083774634381	40.6058452084318	32.8942822656873	39.6629828119379	47.3578352075757	46.6731699924853	49.1268552531057	54.5523198488644	38.1997957086226	62.6528234978057	47.1548687778557	37.9960590582143	42.104614280828	42.8555908354978
Abca8a	25.9345424275808	28.3628522679661	16.6953385663622	26.5865132931047	24.1921562746853	26.1242142243912	27.7601409451615	43.7233172651701	28.1801753564169	21.3719065359416	29.262590754871	23.7310593158983	39.6877399560947	28.5588712074791	29.7402123372134	25.05631633048	23.711514761912	30.051331800854	42.3106510029577	27.0705634722878	23.8483546426233	28.9432577276304	18.1370432709865	25.3658532567855	27.2926973628365	18.5272029675389	23.8748723178891	26.2002716445369	30.250293178247	29.6844211392299	42.104614280828	29.7608269690957
Abcb10	10.9723064116688	2.36357102233051	8.83870865277998	9.24748288455817	5.86476515749946	8.70807140813041	7.16390734068685	8.09691060466113	6.03860900494649	7.5430258362147	4.18037010783871	6.59196092108285	3.52779910720842	12.5995020032996	3.07657369005656	5.44702528923479	6.63922413333537	4.62328181551599	8.90750547430689	7.28822862715442	4.9341423398531	5.35986254215377	5.03806757527401	5.0731706513571	8.73366315610768	8.23431243001727	2.86498467814669	7.97399571790255	7.11771604194048	3.56213053670759	5.17074210466309	4.76173231505531
Abcb11	0	0	0	0	0	0	0	0	1.00643483415775	0	0	2.63678436843314	0	0	0	0	0	0	0	0	0.822357056642183	2.14394501686151	0	0	0	1.02928905375216	0	0	0	1.1873768455692	0	0
Abcb1a	1.9949648021216	1.18178551116525	1.96415747839555	1.15593536056977	0	0.870807140813041	0	1.61938212093223	0	0	2.78691340522581	0	0.881949776802106	0.839966800219973	4.10209825340875	4.35762023138783	3.79384236190593	2.311640907758	0	2.08235103632983	0	2.14394501686151	3.02284054516441	1.01463413027142	2.18341578902692	1.02928905375216	4.77497446357782	1.13914224541465	0.88971450524256	0	0.738677443523299	1.19043307876383
Abcb1b	2.9924472031824	2.36357102233051	4.91039369598888	0	0.733095644687433	0.870807140813041	0	0	2.0128696683155	2.5143419454049	1.3934567026129	1.31839218421657	0	1.67993360043995	4.10209825340875	3.26821517354087	0.948460590476482	0	0	0	0	1.07197250843075	3.02284054516441	0	2.18341578902692	1.02928905375216	0.954994892715565	0	0	2.37475369113839	0.738677443523299	0
Abcb4	10.9723064116688	10.6360696004873	11.7849448703733	5.77967680284886	5.13166951281203	6.09564998569129	8.0593957582727	4.04845530233057	4.02573933663099	5.0286838908098	5.57382681045162	3.95517655264971	4.40974888401053	5.87976760153981	6.15314738011313	5.44702528923479	6.63922413333537	6.93492272327399	4.45375273715344	6.2470531089895	4.11178528321092	10.7197250843075	6.04568109032882	3.04390239081426	9.82537105062114	3.08786716125648	5.72996935629339	3.41742673624395	0.88971450524256	16.6232758379688	8.12545187875629	8.33303155134679
Abcb6	35.9093664381888	37.8171363572881	25.5340472191422	30.0543193748141	21.992869340623	20.899371379513	17.9097683517171	21.8616586325851	13.0836528440507	30.1721033448588	19.5083938365807	30.3230202369811	19.4028950896463	31.078771608139	23.5870649571003	25.05631633048	22.7630541714356	27.739690893096	27.835954607209	35.3999676176072	32.8942822656873	25.7273402023381	21.1598838161509	28.4097556475998	24.0175736792961	32.9372497200691	34.3798161377603	20.5045604174637	24.0222916415491	35.6213053670759	23.6376781927456	32.1416931266233
Abcb7	6.9823768074256	11.8178551116525	11.7849448703733	5.77967680284886	9.53024338093663	7.83726426731737	8.0593957582727	13.7647480279239	9.05791350741973	8.80019680891715	12.5411103235161	6.59196092108285	8.81949776802105	5.87976760153981	7.17867194346531	8.71524046277566	8.53614531428834	8.09074317715299	3.34031455286508	14.5764572543088	13.9800699629171	10.7197250843075	11.0837486656028	13.1902436935285	9.82537105062114	16.4686248600345	11.4599387125868	9.1131379633172	1.77942901048512	8.31163791898438	15.5122263139893	8.33303155134679
Abcb8	2.9924472031824	2.36357102233051	0	3.46780608170931	3.66547822343716	1.74161428162608	2.68646525275757	3.23876424186445	0	0	1.3934567026129	2.63678436843314	2.64584933040632	1.67993360043995	2.05104912670438	2.17881011569391	3.79384236190593	1.155820453879	0	2.08235103632983	0.822357056642183	0	4.03045406021921	1.01463413027142	1.09170789451346	5.14644526876079	1.90998978543113	2.2782844908293	3.55885802097024	2.37475369113839	1.4773548870466	0
Abcb9	0.9974824010608	0	4.91039369598888	4.62374144227909	5.86476515749946	4.35403570406521	1.79097683517171	6.47752848372891	5.03217417078874	3.77151291810735	1.3934567026129	5.27356873686628	2.64584933040632	3.35986720087989	3.07657369005656	1.08940505784696	3.79384236190593	2.311640907758	1.11343818428836	2.08235103632983	2.46707116992655	3.21591752529226	1.0076135150548	3.04390239081426	2.18341578902692	0	1.90998978543113	3.41742673624395	6.22800153669792	2.37475369113839	4.43206466113979	2.38086615752765
Abcc1	19.949648021216	25.9992812456356	13.7491023487689	10.4034182451279	10.9964346703115	12.1912999713826	18.805256769303	8.90660166512725	11.0707831757352	7.5430258362147	20.9018505391936	11.8655296579491	14.1111964288337	11.7595352030796	13.3318193235784	9.80464552062261	13.2784482666707	9.24656363103199	16.7015727643254	17.6999838088036	9.04592762306401	12.8636701011691	24.1827243613153	15.2195119540713	13.1004947341615	11.3221795912737	13.3699284980179	23.9219871537076	16.9045755996086	17.8106526835379	14.0348714269427	9.52346463011062
Abcc10	0	2.36357102233051	0	0	0	0	0.895488417585856	0	1.00643483415775	0	2.78691340522581	1.31839218421657	0	0	0	0	0	0	1.11343818428836	0	0.822357056642183	1.07197250843075	0	0	0	0	0	1.13914224541465	0	0	1.4773548870466	0
Abcc12	0	0	0	0	0	0	0.895488417585856	0.809691060466113	2.0128696683155	0	0	0	0	0	0	1.08940505784696	0.948460590476482	0	0	0	0	1.07197250843075	0	1.01463413027142	0	0	0	0	0	0	0	0
Abcc2	0.9974824010608	0	0	1.15593536056977	1.46619128937487	0	0	2.42907318139834	0	1.25717097270245	0	0	1.76389955360421	0	0	0	0	0	0	1.04117551816492	3.28942822656873	0	1.0076135150548	1.01463413027142	0	1.02928905375216	0.954994892715565	0	0.88971450524256	0	0.738677443523299	0
Abcc3	43.8892256466752	48.4532059577754	27.4982046975377	46.2374144227908	62.3131297984318	71.4061855466694	61.7887008134241	41.2942440837718	47.3024372054142	45.2581550172882	72.459748535871	51.4172951844462	31.7501919648758	36.1185724094588	37.9444088440309	39.2185820824905	58.8045566095419	40.4537158857649	33.4031455286508	48.9352493537511	27.137782869192	63.2463779974145	41.3121541172469	38.556096950314	33.8429447299173	51.4644526876079	28.6498467814669	45.565689816586	39.1474382306726	67.6804801974442	44.3206466113979	48.8077562293169
Abcc4	3.9899296042432	8.27249857815677	8.83870865277998	3.46780608170931	9.53024338093663	2.61242142243912	2.68646525275757	7.28721954419502	7.04504383910424	1.25717097270245	5.57382681045162	1.31839218421657	1.76389955360421	4.19983400109987	3.07657369005656	1.08940505784696	5.69076354285889	4.62328181551599	5.5671909214418	3.12352655449475	5.75649939649528	9.6477525758768	6.04568109032882	1.01463413027142	4.36683157805384	6.17573432251295	0.954994892715565	2.2782844908293	2.66914351572768	4.74950738227679	6.64809699170969	4.76173231505531
Abcc5	8.9773416095472	16.5449971563135	7.8566299135822	16.1830950479768	10.9964346703115	9.57887854894345	12.536837846202	10.5259837860595	5.03217417078874	12.5717097270245	9.75419691829033	7.91035310529942	7.05559821441684	15.1194024039595	12.3062947602263	3.26821517354087	6.63922413333537	5.77910226939499	11.1343818428836	15.6176327724737	7.40121350977965	7.50380755901528	10.076135150548	12.175609563257	5.4585394725673	13.3807576987781	10.5049438198712	7.97399571790255	9.78685955766816	9.49901476455357	11.0801616528495	16.6660631026936
Abcc8	20.9471304222768	20.0903536898093	20.6236535231533	27.7424486536745	16.1281041831235	25.2534070835782	20.5962336044747	17.0035122697884	16.102957346524	22.6290775086441	13.934567026129	17.1390983948154	11.4653470984274	12.5995020032996	16.408393013635	23.9669112726331	15.1753694476237	13.869845446548	18.9284491329021	14.5764572543088	18.9142123027702	21.4394501686151	23.1751108462605	14.2048778237999	21.8341578902692	15.4393358062824	18.1449029615957	18.2262759266344	13.3457175786384	15.4358989923996	20.6829684186524	9.52346463011062
Abcc9	28.9269896307632	25.9992812456356	26.5161259583399	20.8068364902559	32.256208366247	21.770178520326	28.6556293627474	23.4810407535173	23.1480011856282	23.8862484813465	25.0822206470323	19.7758827632486	31.7501919648758	20.1592032052794	34.8678351539744	15.2516708098574	28.4538177142945	23.11640907758	20.0418873171905	32.2764410631124	31.249568152403	16.0795876264613	15.114202725822	23.3365849962427	19.6507421012423	18.5272029675389	22.9198774251736	27.3394138899516	32.0297221887322	28.4970442936607	27.3310654103621	24.9990946540404
Abcd1	1.9949648021216	1.18178551116525	1.96415747839555	1.15593536056977	7.33095644687433	4.35403570406521	2.68646525275757	3.23876424186445	3.01930450247324	0	8.36074021567743	2.63678436843314	5.29169866081263	1.67993360043995	4.10209825340875	1.08940505784696	0	3.467461361637	5.5671909214418	2.08235103632983	6.57885645313746	1.07197250843075	1.0076135150548	0	2.18341578902692	0	3.81997957086226	1.13914224541465	1.77942901048512	1.1873768455692	4.43206466113979	1.19043307876383
Abcd2	2.9924472031824	3.54535653349576	0.982078739197775	5.77967680284886	6.5978608021869	3.48322856325216	1.79097683517171	7.28721954419502	4.02573933663099	0	1.3934567026129	2.63678436843314	7.05559821441684	2.51990040065992	4.10209825340875	3.26821517354087	4.74230295238241	2.311640907758	3.34031455286508	3.12352655449475	4.9341423398531	5.35986254215377	3.02284054516441	8.11707304217136	2.18341578902692	1.02928905375216	3.81997957086226	1.13914224541465	8.8971450524256	3.56213053670759	3.69338721761649	1.19043307876383
Abcd3	44.886708047736	47.2714204466101	57.9426456126687	57.7967680284886	47.6512169046831	39.1863213365869	41.1924672089494	73.6818865024163	56.3603507128339	54.0583518262053	62.7055516175807	77.7851388687776	61.7364843761474	55.4378088145182	45.1230807874963	39.2185820824905	32.2476600762004	26.583870439217	40.083774634381	33.3176165812773	41.1178528321092	28.9432577276304	42.3197676323017	40.5853652108568	52.4019789366461	32.9372497200691	27.6948518887514	29.6176983807809	41.8165817464003	43.9329432860603	34.717839845595	30.9512600478595
Abcd4	3.9899296042432	2.36357102233051	0	2.31187072113954	2.93238257874973	2.61242142243912	1.79097683517171	4.04845530233057	1.00643483415775	3.77151291810735	2.78691340522581	3.95517655264971	3.52779910720842	0	0	1.08940505784696	0.948460590476482	0	4.45375273715344	2.08235103632983	2.46707116992655	2.14394501686151	2.01522703010961	2.02926826054284	0	2.05857810750432	0.954994892715565	3.41742673624395	3.55885802097024	1.1873768455692	1.4773548870466	0
Abce1	154.609772164424	184.35853974178	145.347653401271	143.335984710652	87.971477362492	139.329142530087	173.724753011656	96.3532361954675	145.933050952873	176.003936178343	129.591473343	160.843846474422	95.2505758946274	157.073791641135	156.905258192885	171.036594081972	179.259051600055	182.619631712882	99.0959984016641	166.588082906387	112.662916759979	142.57234362129	165.248616468988	121.75609563257	165.939599966046	150.276201847815	151.844187941775	166.314767830539	96.978881071439	197.104556364487	93.0733578839356	177.37452873581
Abcf1	161.59214897185	118.178551116525	174.810015577204	173.390304085466	120.960781373426	138.458335389274	153.128519407181	119.834276948985	159.016703796924	150.860516724294	147.706410476968	137.112787158523	127.882717636305	156.233824840915	137.420291489193	163.410758677044	128.990640304802	128.296070380569	143.633525773199	141.599870470429	147.201913138951	135.068536062275	152.149640773275	123.785363893113	131.004947341615	171.891271976611	148.979203263628	128.723073731855	116.552600186775	137.735714086027	130.007230060101	170.231930263227
Abcf2	100.745722507141	102.815339471377	87.405007788602	84.3832813215933	61.5800341537444	73.1477998282954	77.9074923299695	63.965593776823	97.6241789133016	93.0306519799813	91.9681423724517	96.2426294478096	74.0837812513769	70.5572112184777	65.63357205454	87.1524046277566	97.6914408190776	97.0889181258359	82.3944256373387	69.7587597170494	99.5052038537041	92.1896357250449	92.7004433850419	89.287803463885	80.786384193996	60.7280541713774	77.3545863099608	94.5488063694159	58.721157346009	75.9921181164286	70.9130345782367	88.0920478285232
Abcf3	68.8262856731952	72.0889161810805	65.799275526251	64.7323801919072	71.110277534681	81.8558712364259	78.8029807475553	64.7752848372891	74.4761777276734	86.744797116469	71.0662918332581	68.5563935792617	72.3198816977727	73.9170784193576	62.5569983644834	70.8113287600522	71.1345442857361	84.3748931331669	87.9616165587805	69.7587597170494	63.3214933614481	65.390323014276	92.7004433850419	73.0536573795423	70.9610131433749	57.6401870101209	76.3995914172452	69.4876769702936	71.1771604194048	80.7416254987054	76.8224541264231	77.3781501196488
Abcg1	0	1.18178551116525	3.9283149567911	5.77967680284886	2.1992869340623	2.61242142243912	1.79097683517171	0.809691060466113	0	2.5143419454049	1.3934567026129	1.31839218421657	5.29169866081263	0.839966800219973	2.05104912670438	5.44702528923479	0.948460590476482	0	1.11343818428836	1.04117551816492	1.64471411328437	5.35986254215377	1.0076135150548	4.05853652108568	4.36683157805384	3.08786716125648	2.86498467814669	1.13914224541465	0	3.56213053670759	3.69338721761649	2.38086615752765
Abcg2	0	0	0.982078739197775	3.46780608170931	0	0.870807140813041	3.58195367034342	1.61938212093223	5.03217417078874	5.0286838908098	0	2.63678436843314	0.881949776802106	0	1.02552456335219	3.26821517354087	0.948460590476482	2.311640907758	1.11343818428836	1.04117551816492	2.46707116992655	2.14394501686151	2.01522703010961	1.01463413027142	4.36683157805384	3.08786716125648	2.86498467814669	1.13914224541465	1.77942901048512	1.1873768455692	2.2160323305699	1.19043307876383
Abcg3	0.9974824010608	0	0.982078739197775	1.15593536056977	0.733095644687433	0.870807140813041	0.895488417585856	0	0	0	0	0	0.881949776802106	0	0	0	2.84538177142945	0	0	1.04117551816492	2.46707116992655	3.21591752529226	3.02284054516441	0	0	1.02928905375216	2.86498467814669	3.41742673624395	0	0	0.738677443523299	0
Abcg3l1	3.9899296042432	2.36357102233051	4.91039369598888	2.31187072113954	1.46619128937487	0.870807140813041	0.895488417585856	3.23876424186445	2.0128696683155	3.77151291810735	1.3934567026129	5.27356873686628	3.52779910720842	0.839966800219973	1.02552456335219	1.08940505784696	0.948460590476482	2.311640907758	3.34031455286508	0	3.28942822656873	2.14394501686151	2.01522703010961	0	1.09170789451346	4.11715621500863	5.72996935629339	3.41742673624395	2.66914351572768	1.1873768455692	3.69338721761649	4.76173231505531
Abcg3l2	10.9723064116688	11.8178551116525	18.6594960447577	9.24748288455817	3.66547822343716	4.35403570406521	10.7458610110303	3.23876424186445	9.05791350741973	10.0573677816196	18.1149371339678	10.5471374737326	0.881949776802106	0.839966800219973	9.22972107016969	8.71524046277566	7.58768472381185	5.77910226939499	3.34031455286508	13.5352817361439	2.46707116992655	1.07197250843075	3.02284054516441	4.05853652108568	2.18341578902692	13.3807576987781	8.59495403444008	2.2782844908293	0.88971450524256	5.93688422784598	2.2160323305699	8.33303155134679
Abcg3l3	0	1.18178551116525	0	1.15593536056977	2.93238257874973	1.74161428162608	0	1.61938212093223	0	0	0	0	0.881949776802106	0.839966800219973	1.02552456335219	0	0.948460590476482	0	1.11343818428836	0	0.822357056642183	0	0	1.01463413027142	0	0	1.90998978543113	2.2782844908293	1.77942901048512	0	1.4773548870466	1.19043307876383
Abcg3l4	2.9924472031824	3.54535653349576	6.87455117438443	4.62374144227909	1.46619128937487	1.74161428162608	1.79097683517171	4.85814636279668	4.02573933663099	3.77151291810735	2.78691340522581	5.27356873686628	3.52779910720842	6.71973440175978	4.10209825340875	0	3.79384236190593	3.467461361637	3.34031455286508	2.08235103632983	4.11178528321092	1.07197250843075	4.03045406021921	2.02926826054284	1.09170789451346	7.20502337626511	4.77497446357782	4.5565689816586	2.66914351572768	3.56213053670759	5.90941954818639	2.38086615752765
Abcg4	0.9974824010608	0	0	1.15593536056977	0.733095644687433	0	0	1.61938212093223	0	0	0	0	0.881949776802106	0	0	1.08940505784696	0	0	0	0	1.64471411328437	3.21591752529226	1.0076135150548	1.01463413027142	2.18341578902692	0	0.954994892715565	1.13914224541465	3.55885802097024	0	0.738677443523299	0
Abcg5	0.9974824010608	1.18178551116525	0.982078739197775	0	2.1992869340623	1.74161428162608	1.79097683517171	1.61938212093223	0	0	2.78691340522581	0	0.881949776802106	0	0	0	0.948460590476482	0	0	0	0.822357056642183	0	0	1.01463413027142	2.18341578902692	0	1.90998978543113	1.13914224541465	0.88971450524256	1.1873768455692	0.738677443523299	1.19043307876383
Abcg8	0.9974824010608	1.18178551116525	0	1.15593536056977	0	0	0	1.61938212093223	1.00643483415775	0	1.3934567026129	1.31839218421657	0	0.839966800219973	1.02552456335219	1.08940505784696	0	0	0	1.04117551816492	0	0	0	0	0	0	2.86498467814669	1.13914224541465	0	0	0	0
Abhd1	13.9647536148512	9.45428408932203	5.89247243518665	9.24748288455817	16.861199827811	6.96645712650433	8.95488417585856	17.0035122697884	8.05147867326198	6.28585486351225	8.36074021567743	11.8655296579491	16.75704575924	16.7993360043995	17.4339175769872	9.80464552062261	12.3299876761943	12.714024992669	17.8150109486138	9.37057966348425	12.3353558496327	9.6477525758768	11.0837486656028	14.2048778237999	14.192202628675	6.17573432251295	2.86498467814669	7.97399571790255	11.5662885681533	8.31163791898438	18.4669360880825	9.52346463011062
Abhd10	37.9043312403104	31.9082088014618	32.4085983935266	34.6780608170931	47.6512169046831	43.5403570406521	34.9240482858484	31.5779513581784	50.3217417078874	37.7151291810735	39.0167876731613	43.5069420791468	45.8613883937095	36.1185724094588	37.9444088440309	38.1291770246435	38.8868842095358	52.0119204245549	40.083774634381	40.6058452084318	53.4532086817419	38.5910103035072	51.3882892677949	44.6439017319425	40.393192096998	33.9665387738212	39.1547906013382	45.565689816586	39.1474382306726	39.1834359037835	31.0244526279785	45.2364569930254
Abhd11	121.692852929418	100.451768449047	90.3512440061953	92.4748288455817	88.7045730071794	93.1763640669954	122.681913209262	101.211382558264	125.804354269719	113.14538754322	93.3615990750646	134.47600279009	121.709069198691	98.2761156257368	108.705603715332	112.208720958237	109.072967904795	112.114584026263	89.0750547430688	108.282253889151	115.952344986548	141.50037111286	133.004983987234	90.3024375941564	96.0702947171845	139.983311310294	108.869417769574	131.001358222685	86.3023070085283	108.051292946797	88.6412932227959	120.233740955147
Abhd12	14.962236015912	5.90892755582627	17.67741730556	13.8712243268373	38.8540691684339	28.7366356468304	20.5962336044747	42.913626204704	19.1222618489972	20.1147355632392	22.2953072418065	13.1839218421657	35.2779910720842	32.758705208579	29.7402123372134	16.3410758677044	25.608435942865	16.181486354306	22.2687636857672	16.6588082906387	28.7824969824764	32.1591752529227	21.1598838161509	29.4243897778712	21.8341578902692	16.4686248600345	24.8298672106047	14.8088491903904	44.485725262128	11.873768455692	36.9338721761649	19.0469292602212
Abhd13	11.9697888127296	7.09071306699152	16.6953385663622	10.4034182451279	12.4626259596864	9.57887854894345	6.26841892310099	11.3356748465256	4.02573933663099	11.314538754322	8.36074021567743	17.1390983948154	8.81949776802105	9.2396348024197	9.22972107016969	10.8940505784696	5.69076354285889	11.55820453879	8.90750547430689	7.28822862715442	9.8682846797062	10.7197250843075	11.0837486656028	11.1609754329856	15.2839105231884	7.20502337626511	7.63995914172452	5.69571122707325	13.3457175786384	18.9980295291071	16.9895812010359	11.9043307876383
Abhd14a	9.974824010608	12.9996406228178	6.87455117438443	13.8712243268373	21.2597736959356	13.9329142530087	14.3278146813737	21.8616586325851	5.03217417078874	15.0860516724294	6.96728351306452	19.7758827632486	13.2292466520316	16.7993360043995	9.22972107016969	13.0728606941635	4.74230295238241	15.025665900427	18.9284491329021	17.6999838088036	15.6247840762015	12.8636701011691	13.0989756957124	17.2487802146142	14.192202628675	10.2928905375216	12.4149336053023	4.5565689816586	18.6840046100938	15.4358989923996	23.6376781927456	11.9043307876383
Abhd14b	19.949648021216	11.8178551116525	21.6057322623511	23.1187072113954	27.8576344981225	18.2869499570739	20.5962336044747	31.5779513581784	21.1351315173127	15.0860516724294	29.262590754871	21.0942749474651	29.1043426344695	30.238804807919	17.4339175769872	17.4304809255513	18.0207512190532	21.960588623701	24.4956400543439	18.7411593269685	38.6507816621826	25.7273402023381	23.1751108462605	35.5121945594997	19.6507421012423	26.7615153975561	21.964882532458	35.3134096078541	26.6914351572768	24.9349137569531	31.7631300715018	5.95216539381914
Abhd15	0	0	0	0	2.1992869340623	0	0.895488417585856	0.809691060466113	0	1.25717097270245	1.3934567026129	0	1.76389955360421	0	0	0	0	0	1.11343818428836	0	1.64471411328437	0	1.0076135150548	0	1.09170789451346	2.05857810750432	0	1.13914224541465	0	0	1.4773548870466	1.19043307876383
Abhd16a	235.405846650349	277.719595123835	164.007149446028	190.729334494012	222.86107598498	175.032235303421	220.290150726121	330.353952670174	187.196879153341	154.632029642401	227.133442525903	247.857730632715	249.591786834996	215.031500856313	294.325549682078	272.351264461739	199.176724000061	196.48947715943	226.027951410537	324.846761667454	200.655121820693	234.761979346335	177.339978649645	236.409752353241	204.149376274017	204.82852169668	168.079101117939	151.505918640148	277.590925635679	187.605541599933	291.777590191703	238.086615752765
Abhd17a	12.9672712137904	11.8178551116525	9.82078739197775	11.5593536056977	15.3950085384361	9.57887854894345	11.6413494286161	24.2907318139834	16.102957346524	13.8288806997269	9.75419691829033	11.8655296579491	21.1667946432505	10.0796016026397	13.3318193235784	7.6258354049287	14.2269088571472	5.77910226939499	15.588134580037	16.6588082906387	21.3812834726968	18.2235326433228	11.0837486656028	19.278048475157	7.64195526159422	11.3221795912737	16.2349131761646	12.5305646995611	14.235432083881	9.49901476455357	22.8990007492223	10.7138977088744
Abhd17b	8.9773416095472	12.9996406228178	14.7311810879666	10.4034182451279	10.2633390256241	9.57887854894345	9.85037259344442	4.04845530233057	11.0707831757352	12.5717097270245	13.934567026129	7.91035310529942	7.05559821441684	11.7595352030796	3.07657369005656	7.6258354049287	11.3815270857178	10.402384084911	6.68062910573016	11.4529306998141	10.6906417363484	13.9356426095998	6.04568109032882	7.10243891189994	12.0087868396481	7.20502337626511	9.54994892715565	13.6697069449758	4.4485725262128	8.31163791898438	3.69338721761649	9.52346463011062
Abhd17c	14.962236015912	22.4539247121398	18.6594960447577	11.5593536056977	7.33095644687433	9.57887854894345	12.536837846202	16.1938212093223	17.1093921806817	5.0286838908098	4.18037010783871	13.1839218421657	7.05559821441684	16.7993360043995	5.12762281676094	20.6986960990922	18.0207512190532	12.714024992669	7.79406729001852	22.9058613996282	9.8682846797062	11.7916975927383	8.06090812043842	8.11707304217136	17.4673263122154	8.23431243001727	9.54994892715565	10.2522802087318	8.00743054718304	11.873768455692	11.8188390963728	15.4756300239298
Abhd18	52.8665672562224	49.6349914689406	24.5519684799444	33.5221254565234	49.117408194058	40.9279356182129	51.0428398023938	63.1559027163568	42.2702630346254	36.457958208371	50.1644412940646	46.14372644758	46.7433381705116	49.5580412129784	60.5059492377791	49.0232276031131	37.9384236190593	42.7653567935229	50.1047182929762	56.2234779809055	47.6967092852466	36.4470652866457	46.3502216925209	39.5707310805854	48.0351473585922	44.2594293113428	51.5697242066405	43.2874053257567	53.3828703145536	47.4950738227679	60.5715503689105	40.4747246779701
Abhd2	4.987412005304	9.45428408932203	1.96415747839555	2.31187072113954	2.93238257874973	4.35403570406521	8.0593957582727	0.809691060466113	3.01930450247324	6.28585486351225	2.78691340522581	5.27356873686628	1.76389955360421	4.19983400109987	3.07657369005656	2.17881011569391	3.79384236190593	1.155820453879	3.34031455286508	7.28822862715442	0.822357056642183	5.35986254215377	9.06852163549323	2.02926826054284	2.18341578902692	4.11715621500863	5.72996935629339	3.41742673624395	4.4485725262128	1.1873768455692	2.9547097740932	3.57129923629148
Abhd3	0	2.36357102233051	0	0	1.46619128937487	0.870807140813041	0	2.42907318139834	0	0	2.78691340522581	1.31839218421657	1.76389955360421	0	0	0	0	1.155820453879	3.34031455286508	2.08235103632983	1.64471411328437	0	3.02284054516441	4.05853652108568	5.4585394725673	2.05857810750432	0	0	0.88971450524256	1.1873768455692	2.9547097740932	0
Abhd4	57.8539792615264	88.633913337394	60.8888818302621	85.5392166821631	90.9038599412417	55.7316570120346	69.8480965716968	96.3532361954675	72.4633080593579	64.1157196078249	50.1644412940646	93.6058450793765	67.02818303696	50.3980080131984	79.9909159414706	57.7384680658887	72.0830048762126	65.8817658711029	84.6213020059154	73.9234617897091	97.8604897404198	61.102432980553	71.540559568891	92.3317058546993	79.6946762994826	68.9623666013946	63.9846578119428	92.2705218785866	75.6257329456176	85.4911328809822	59.8328729253872	83.3303155134679
Abhd5	0	5.90892755582627	1.96415747839555	0	1.46619128937487	1.74161428162608	2.68646525275757	0	0	5.0286838908098	1.3934567026129	0	0.881949776802106	0.839966800219973	3.07657369005656	3.26821517354087	0.948460590476482	2.311640907758	1.11343818428836	1.04117551816492	2.46707116992655	2.14394501686151	1.0076135150548	2.02926826054284	3.27512368354038	2.05857810750432	1.90998978543113	1.13914224541465	2.66914351572768	2.37475369113839	2.2160323305699	1.19043307876383
Abhd6	6.9823768074256	2.36357102233051	9.82078739197775	6.93561216341863	13.1957216043738	5.22484284487825	6.26841892310099	14.57443908839	5.03217417078874	2.5143419454049	4.18037010783871	9.22874528951599	16.75704575924	8.39966800219973	5.12762281676094	3.26821517354087	3.79384236190593	8.09074317715299	21.1553255014789	5.20587759082458	16.4471411328437	3.21591752529226	9.06852163549323	12.175609563257	6.55024736708076	7.20502337626511	3.81997957086226	9.1131379633172	14.235432083881	5.93688422784598	10.3414842093262	8.33303155134679
Abhd8	3.9899296042432	3.54535653349576	6.87455117438443	4.62374144227909	8.06405209156176	4.35403570406521	4.47744208792928	8.90660166512725	1.00643483415775	0	0	1.31839218421657	4.40974888401053	1.67993360043995	1.02552456335219	4.35762023138783	1.89692118095296	1.155820453879	5.5671909214418	2.08235103632983	7.40121350977965	2.14394501686151	1.0076135150548	5.0731706513571	4.36683157805384	0	7.63995914172452	2.2782844908293	10.6765740629107	3.56213053670759	2.2160323305699	4.76173231505531
Abi1	40.8967784434928	55.5439190247669	51.0680944382843	58.9527033890583	27.8576344981225	46.1527784630912	38.5060019561918	30.7682602977123	49.3153068737297	44.0009840445857	48.7709845914517	38.2333733422805	44.0974888401053	35.2786056092389	51.2762281676094	46.8444174874192	43.6291871619182	36.9862545241279	31.1762691600741	42.6881962447616	36.1837104922561	56.81454294683	41.3121541172469	27.3951215173284	38.2097763079711	52.4937417413601	44.8847599576316	33.0351251170248	28.4708641677619	49.8698275139063	36.1951947326416	54.7599216231361
Abi2	10.9723064116688	9.45428408932203	12.7670236095711	8.0915475239884	13.9288172490612	9.57887854894345	9.85037259344442	6.47752848372891	11.0707831757352	3.77151291810735	11.1476536209032	13.1839218421657	8.81949776802105	10.0796016026397	13.3318193235784	11.9834556363165	9.48460590476482	8.09074317715299	11.1343818428836	7.28822862715442	12.3353558496327	11.7916975927383	9.06852163549323	9.13170717244279	13.1004947341615	16.4686248600345	10.5049438198712	7.97399571790255	9.78685955766816	7.12426107341518	14.773548870466	9.52346463011062
Abi3	6.9823768074256	1.18178551116525	3.9283149567911	8.0915475239884	16.861199827811	6.96645712650433	4.47744208792928	10.5259837860595	11.0707831757352	5.0286838908098	4.18037010783871	14.5023140263823	13.2292466520316	5.87976760153981	4.10209825340875	16.3410758677044	6.63922413333537	10.402384084911	7.79406729001852	5.20587759082458	9.04592762306401	5.35986254215377	8.06090812043842	12.175609563257	4.36683157805384	8.23431243001727	1.90998978543113	3.41742673624395	14.235432083881	2.37475369113839	11.0801616528495	2.38086615752765
Abl1	14.962236015912	8.27249857815677	21.6057322623511	17.3390304085466	15.3950085384361	15.6745285346347	20.5962336044747	12.1453659069917	13.0836528440507	10.0573677816196	9.75419691829033	15.8207062105988	12.3472968752295	23.5190704061592	18.4594421403394	17.4304809255513	15.1753694476237	17.337306808185	13.3612582114603	13.5352817361439	9.04592762306401	20.3674776601843	19.1446567860413	17.2487802146142	16.3756184177019	8.23431243001727	11.4599387125868	15.9479914358051	15.1251465891235	26.1222906025223	14.0348714269427	16.6660631026936
Abl2	0	2.36357102233051	0.982078739197775	1.15593536056977	0	2.61242142243912	2.68646525275757	0	0	1.25717097270245	0	1.31839218421657	0	0	2.05104912670438	2.17881011569391	1.89692118095296	0	0	2.08235103632983	0	1.07197250843075	2.01522703010961	0	2.18341578902692	1.02928905375216	2.86498467814669	0	0	3.56213053670759	0	0
Ablim1	188.524173800491	213.903177520911	168.917543142017	142.180049350082	170.078189567484	154.132863923908	165.665357253383	153.031610428095	163.042443133555	167.203739369426	154.673693990032	176.66455268502	173.744106030015	204.111932453453	186.645470530098	148.159087867186	155.547536838143	166.438145358576	155.88134580037	171.793960497211	165.293768385079	140.428398604429	176.332365134591	205.970728445098	140.830318392236	194.535631159158	160.439141976215	202.767319683808	157.479467427933	173.357019453103	187.624070654918	158.327599475589
Ablim2	2.9924472031824	0	2.94623621759333	2.31187072113954	0.733095644687433	3.48322856325216	1.79097683517171	4.85814636279668	1.00643483415775	0	0	1.31839218421657	0.881949776802106	2.51990040065992	1.02552456335219	4.35762023138783	1.89692118095296	4.62328181551599	2.22687636857672	0	3.28942822656873	3.21591752529226	3.02284054516441	0	4.36683157805384	2.05857810750432	5.72996935629339	2.2782844908293	5.33828703145536	2.37475369113839	1.4773548870466	0
Ablim3	5.9848944063648	7.09071306699152	6.87455117438443	8.0915475239884	10.2633390256241	6.09564998569129	8.95488417585856	2.42907318139834	6.03860900494649	5.0286838908098	5.57382681045162	10.5471374737326	1.76389955360421	5.03980080131984	5.12762281676094	2.17881011569391	1.89692118095296	3.467461361637	8.90750547430689	6.2470531089895	10.6906417363484	6.43183505058453	8.06090812043842	5.0731706513571	6.55024736708076	6.17573432251295	0.954994892715565	10.2522802087318	14.235432083881	2.37475369113839	6.64809699170969	8.33303155134679
Abo	5.9848944063648	7.09071306699152	6.87455117438443	3.46780608170931	12.4626259596864	6.09564998569129	7.16390734068685	17.0035122697884	4.02573933663099	5.0286838908098	6.96728351306452	5.27356873686628	9.70144754482316	7.55970120197976	4.10209825340875	6.53643034708174	3.79384236190593	6.93492272327399	13.3612582114603	4.16470207265967	9.8682846797062	6.43183505058453	7.05329460538362	13.1902436935285	6.55024736708076	7.20502337626511	6.68496424900895	1.13914224541465	9.78685955766816	5.93688422784598	5.90941954818639	2.38086615752765
Abr	12.9672712137904	25.9992812456356	16.6953385663622	5.77967680284886	18.3273911171858	13.9329142530087	10.7458610110303	11.3356748465256	14.0900876782085	18.8575645905367	12.5411103235161	9.22874528951599	17.6389955360421	21.8391368057193	11.2807701968741	11.9834556363165	15.1753694476237	13.869845446548	13.3612582114603	6.2470531089895	16.4471411328437	5.35986254215377	12.0913621806576	15.2195119540713	13.1004947341615	8.23431243001727	12.4149336053023	20.5045604174637	8.00743054718304	11.873768455692	12.5575165398961	10.7138977088744
Abra	57.8539792615264	68.5435596475847	27.4982046975377	26.5865132931047	85.7721904284297	43.5403570406521	45.6699092968787	72.0625043814841	29.1866101905747	20.1147355632392	47.3775278888388	35.5965889738474	78.4935301353874	43.6782736114386	39.9954579707353	32.6821517354087	18.9692118095296	23.11640907758	70.1466056101667	51.0176003900809	61.6767792481637	31.0872027444919	52.3959027828498	154.224387801256	37.1180684134576	56.6108979563687	34.3798161377603	17.0871336812198	139.685177323082	39.1834359037835	87.9026157792726	29.7608269690957
Abracl	73.8136976784992	63.8164176029237	55.9784881342732	100.56637636957	127.558642175613	107.980085460817	85.9668880882422	110.117984223391	88.5662654058818	69.1444034986347	73.853205238484	59.3276482897457	149.049512279556	71.3971780186977	77.9398668147663	92.5994299169914	72.0830048762126	84.3748931331669	120.251323903143	68.7175841988845	143.09012785574	96.477525758768	72.5481730839458	112.624388460128	90.6117552446172	67.9330775476425	90.7245148079787	95.6879486148306	145.91317885978	65.3057265063058	107.846906754402	105.948544009981
Abraxas1	4.987412005304	7.09071306699152	4.91039369598888	8.0915475239884	10.2633390256241	12.1912999713826	5.37293050551514	6.47752848372891	9.05791350741973	11.314538754322	5.57382681045162	2.63678436843314	9.70144754482316	6.71973440175978	3.07657369005656	7.6258354049287	2.84538177142945	8.09074317715299	11.1343818428836	6.2470531089895	10.6906417363484	12.8636701011691	9.06852163549323	6.08780478162852	5.4585394725673	8.23431243001727	2.86498467814669	5.69571122707325	9.78685955766816	7.12426107341518	2.9547097740932	5.95216539381914
Abraxas2	28.9269896307632	29.5446377791313	36.3369133503177	49.7052205045002	41.7864517471837	35.7030927733347	45.6699092968787	47.7717725675007	38.2445236979944	36.457958208371	36.2298742679355	31.6414124211977	40.5696897328969	39.4784396103387	41.0209825340875	38.1291770246435	43.6291871619182	33.518793162491	45.6509655558228	40.6058452084318	39.4731387188248	38.5910103035072	36.2740865419729	39.5707310805854	37.1180684134576	32.9372497200691	44.8847599576316	34.1742673624395	44.485725262128	39.1834359037835	52.4460984901542	42.8555908354978
Abt1	22.9420952243984	12.9996406228178	25.5340472191422	17.3390304085466	15.3950085384361	20.0285642386999	21.4917220220605	17.0035122697884	22.1415663514705	21.3719065359416	6.96728351306452	10.5471374737326	21.1667946432505	11.7595352030796	20.5104912670438	23.9669112726331	18.0207512190532	16.181486354306	13.3612582114603	16.6588082906387	18.091855246128	25.7273402023381	23.1751108462605	12.175609563257	19.6507421012423	16.4686248600345	16.2349131761646	19.365418172049	18.6840046100938	16.6232758379688	17.7282586445592	15.4756300239298
Abtb1	42.8917432456144	35.4535653349576	32.4085983935266	46.2374144227908	39.5871648131214	37.4447070549608	40.2969787913635	46.1523904465685	55.3539158786761	41.4866420991808	16.7214804313549	39.5517655264971	44.9794386169074	28.5588712074791	24.6125895204525	37.0397719667965	33.1961206666769	27.739690893096	35.6300218972275	26.0293879541229	52.6308516250997	36.4470652866457	43.3273811473565	79.1414621611708	52.4019789366461	32.9372497200691	55.3897037775028	29.6176983807809	38.2577237254301	32.0591748303683	39.8885819502581	45.2364569930254
Abtb2	12.9672712137904	18.9085681786441	16.6953385663622	9.24748288455817	8.79714773624919	19.1577570978869	17.0142799341313	9.71629272559336	17.1093921806817	13.8288806997269	8.36074021567743	11.8655296579491	7.93754799121895	17.6393028046194	18.4594421403394	16.3410758677044	12.3299876761943	17.337306808185	10.0209436585952	18.7411593269685	9.04592762306401	8.57578006744604	7.05329460538362	8.11707304217136	12.0087868396481	9.26360148376943	13.3699284980179	17.0871336812198	7.11771604194048	8.31163791898438	6.64809699170969	14.2851969451659
Ac1576	0	1.18178551116525	0	0	0	1.74161428162608	0	0	0	0	1.3934567026129	1.31839218421657	1.76389955360421	0.839966800219973	0	0	0	0	0	0	0.822357056642183	1.07197250843075	2.01522703010961	1.01463413027142	0	0	0.954994892715565	0	1.77942901048512	0	1.4773548870466	1.19043307876383
Acaa1a	8.9773416095472	5.90892755582627	11.7849448703733	4.62374144227909	8.79714773624919	13.0621071121956	5.37293050551514	17.0035122697884	7.04504383910424	12.5717097270245	12.5411103235161	13.1839218421657	5.29169866081263	14.2794356037395	8.2041965068175	6.53643034708174	6.63922413333537	8.09074317715299	4.45375273715344	11.4529306998141	11.5129987929906	13.9356426095998	10.076135150548	8.11707304217136	5.4585394725673	11.3221795912737	4.77497446357782	9.1131379633172	16.0148610943661	5.93688422784598	9.60280676580288	9.52346463011062
Acaa2	931.648562590787	1296.41870574828	1007.61278641692	1358.22404866948	931.764564397727	944.82574778215	1213.38680582883	1198.34276948985	949.068048610756	1279.80005021109	1346.07917472407	1168.09547521588	1285.00082480067	1243.99083112578	1258.31863923313	1025.13015943399	1011.05898944793	937.370388095868	1445.24276320629	1259.82237697955	1226.95672851014	921.896357250449	1305.86711551102	1138.41949416453	1024.02200505363	1008.70327267712	1340.81282937265	1388.61439716046	1039.18654212331	1147.00603281984	1043.75122769842	1154.72008640091
Acaca	0.9974824010608	1.18178551116525	0	0	1.46619128937487	0.870807140813041	0.895488417585856	1.61938212093223	1.00643483415775	0	0	1.31839218421657	0	4.19983400109987	1.02552456335219	0	0.948460590476482	0	0	0	0.822357056642183	0	0	1.01463413027142	0	2.05857810750432	0	1.13914224541465	2.66914351572768	1.1873768455692	0.738677443523299	3.57129923629148
Acacb	0	2.36357102233051	3.9283149567911	0	0	0.870807140813041	1.79097683517171	2.42907318139834	1.00643483415775	3.77151291810735	1.3934567026129	1.31839218421657	2.64584933040632	2.51990040065992	1.02552456335219	0	1.89692118095296	2.311640907758	2.22687636857672	4.16470207265967	0.822357056642183	1.07197250843075	2.01522703010961	0	2.18341578902692	5.14644526876079	0.954994892715565	4.5565689816586	1.77942901048512	0	1.4773548870466	2.38086615752765
Acad11	5.9848944063648	15.3632116451483	5.89247243518665	3.46780608170931	9.53024338093663	7.83726426731737	3.58195367034342	9.71629272559336	7.04504383910424	7.5430258362147	8.36074021567743	2.63678436843314	9.70144754482316	14.2794356037395	5.12762281676094	8.71524046277566	8.53614531428834	6.93492272327399	14.4746963957487	14.5764572543088	4.9341423398531	2.14394501686151	4.03045406021921	8.11707304217136	10.9170789451346	6.17573432251295	5.72996935629339	10.2522802087318	9.78685955766816	8.31163791898438	10.3414842093262	10.7138977088744
Acad9	88.7759336944112	66.1799886252542	72.6738267006354	64.7323801919072	77.7081383368679	81.8558712364259	82.3849344178988	95.5435451350014	79.5083518984621	82.9732841983617	68.2793784280323	84.3770997898605	81.1393794657937	78.9568792206775	78.9653913781185	84.9735945120626	84.4129925524069	71.6608681404979	84.6213020059154	80.1705148986986	74.8344921544386	84.6858281660297	69.5253325387814	81.1707304217136	66.5941815653211	58.669476063873	81.174565880823	72.9051037065376	67.6183023984346	85.4911328809822	79.7771639005163	79.7590162771764
Acadl	1403.45773829255	1197.1487228104	1564.45143154206	1407.92926917398	1308.57572576707	1558.74478205534	1496.36114578597	1818.56612180689	1370.76424412285	1441.97510568971	1602.47520800484	1562.29473829664	1558.40525560932	1615.25615682301	1500.34243618425	1439.10408141583	1491.92850881951	1114.21091753935	1465.28465052348	1478.46923579418	1707.21324958917	1469.67430905857	1681.70695662647	1583.84387735369	1405.02806023882	1638.62817357344	1517.48688452503	1630.11255318836	1317.66718226423	1536.46563816654	1277.91197729531	1265.43036272595
Acadm	1360.56599504693	1496.14045713521	1200.10021929968	1395.21398020771	1387.01695974862	1391.54981101924	1335.17323062051	1711.68690182536	1471.40772753863	1726.09574552046	1545.34348319771	1334.21289042717	1379.36945091849	1334.70724554954	1398.81550441238	1338.87881609391	1486.23774527665	1392.76364692419	1559.92689618799	1557.59857517472	1413.63178036791	1192.033429375	1416.70460216705	1474.26339128437	1367.90999182537	1449.23898768304	1408.61746675546	1409.11895757792	1299.87289215938	1371.42025663242	1150.8594570093	1388.04496983862
Acads	89.773416095472	63.8164176029237	77.5842203966242	83.2273459610235	82.1067122049925	90.5639426445563	100.294702769616	103.640455739663	57.3667855469916	77.9446003075519	91.9681423724517	87.0138841582936	95.2505758946274	87.3565472228772	89.2206370116403	89.3312147434505	67.3407019238302	73.9725090482559	108.003503875971	102.035200780162	81.4133486075761	65.390323014276	90.6852163549323	97.4048765060564	67.6858894598345	122.485397396507	72.5796118463829	74.0442459519522	88.0817360190134	77.1794949619978	81.2545187875629	70.2355516470658
Acadsb	2.9924472031824	1.18178551116525	7.8566299135822	4.62374144227909	1.46619128937487	4.35403570406521	0.895488417585856	1.61938212093223	3.01930450247324	1.25717097270245	1.3934567026129	0	6.17364843761474	3.35986720087989	4.10209825340875	1.08940505784696	6.63922413333537	2.311640907758	3.34031455286508	1.04117551816492	1.64471411328437	1.07197250843075	1.0076135150548	0	4.36683157805384	3.08786716125648	2.86498467814669	3.41742673624395	6.22800153669792	7.12426107341518	3.69338721761649	1.19043307876383
Acadvl	467.819246097515	519.985624912712	422.293857855043	463.530079588478	470.647403889332	496.360070263433	531.920120045998	481.766180977338	474.030806888299	510.411414917195	486.316389211904	468.029225396882	455.968034606689	514.059681734623	442.001086804793	476.07001027912	438.188792800135	513.184281522275	521.089070246953	495.5995466465	467.09880817276	390.197993068795	489.700168316634	465.717065794582	506.552463054245	446.711449328437	459.352543396187	488.692023282885	426.173248011186	533.132203660569	504.516693926413	505.934058474627
Acap1	0.9974824010608	1.18178551116525	7.8566299135822	2.31187072113954	3.66547822343716	3.48322856325216	2.68646525275757	3.23876424186445	4.02573933663099	1.25717097270245	4.18037010783871	3.95517655264971	3.52779910720842	0.839966800219973	2.05104912670438	0	2.84538177142945	2.311640907758	3.34031455286508	2.08235103632983	3.28942822656873	1.07197250843075	1.0076135150548	3.04390239081426	6.55024736708076	0	1.90998978543113	1.13914224541465	2.66914351572768	2.37475369113839	1.4773548870466	3.57129923629148
Acap2	5.9848944063648	1.18178551116525	4.91039369598888	4.62374144227909	5.86476515749946	1.74161428162608	3.58195367034342	8.90660166512725	5.03217417078874	5.0286838908098	5.57382681045162	3.95517655264971	5.29169866081263	5.03980080131984	6.15314738011313	3.26821517354087	3.79384236190593	5.77910226939499	5.5671909214418	5.20587759082458	4.11178528321092	0	4.03045406021921	6.08780478162852	6.55024736708076	1.02928905375216	2.86498467814669	3.41742673624395	9.78685955766816	3.56213053670759	7.38677443523299	3.57129923629148
Acap3	0	0	0	3.46780608170931	2.1992869340623	0.870807140813041	0	6.47752848372891	1.00643483415775	1.25717097270245	1.3934567026129	1.31839218421657	2.64584933040632	1.67993360043995	1.02552456335219	1.08940505784696	0.948460590476482	2.311640907758	4.45375273715344	1.04117551816492	4.11178528321092	3.21591752529226	1.0076135150548	3.04390239081426	1.09170789451346	1.02928905375216	1.90998978543113	1.13914224541465	2.66914351572768	0	7.38677443523299	3.57129923629148
Acat1	1295.72963897798	1426.41511197646	1099.92818790151	1345.50875970321	1197.87828341927	1295.76102552981	1396.96193143394	1569.18127518333	1371.77067895701	1416.83168623566	1504.93323882194	1531.97171805965	1440.22398551784	1272.54970233326	1430.6067658763	1256.08403169754	1306.97869367659	1570.75999682156	1512.04905426359	1495.12804408482	1551.7877658838	1291.72687265906	1460.03198331441	1343.37558847936	1168.1274471294	1516.14277617693	1229.07842692493	1338.49213836221	1212.68087064561	1484.2210569615	1094.71997130153	1384.47367060233
Acat2	17.9546832190944	11.8178551116525	24.5519684799444	15.027159687407	16.1281041831235	18.2869499570739	25.073675692404	21.8616586325851	27.1737405222592	18.8575645905367	16.7214804313549	10.5471374737326	11.4653470984274	27.7189044072591	11.2807701968741	15.2516708098574	13.2784482666707	27.739690893096	12.247820027172	17.6999838088036	8.22357056642183	13.9356426095998	21.1598838161509	23.3365849962427	28.38440525735	20.5857810750432	17.1899080688802	13.6697069449758	16.9045755996086	20.1854063746763	11.8188390963728	36.9034254416786
Acbd3	21.9446128233376	34.2717798237924	21.6057322623511	32.3661900959536	35.9216865896842	27.8658285060173	37.610513538606	26.7198049953817	34.2187843613634	18.8575645905367	29.262590754871	29.0046280527645	32.6321417416779	36.1185724094588	28.7146877738613	26.145721388327	45.5261083428711	24.272229531459	46.7644037401111	40.6058452084318	27.9601399258342	39.6629828119379	39.2969270871373	42.6146334713997	27.2926973628365	52.4937417413601	34.3798161377603	36.4525518532688	48.0445832830982	36.8086822126451	28.0697428538854	47.6173231505531
Acbd4	2.9924472031824	8.27249857815677	5.89247243518665	11.5593536056977	24.9252519193727	6.09564998569129	16.1187915165454	13.7647480279239	8.05147867326198	15.0860516724294	9.75419691829033	5.27356873686628	11.4653470984274	15.1194024039595	15.3828684502828	14.1622657520104	5.69076354285889	16.181486354306	32.2897073443625	3.12352655449475	10.6906417363484	11.7916975927383	6.04568109032882	19.278048475157	2.18341578902692	14.4100467525302	8.59495403444008	13.6697069449758	10.6765740629107	20.1854063746763	10.3414842093262	5.95216539381914
Acbd5	7.9798592084864	3.54535653349576	3.9283149567911	4.62374144227909	5.86476515749946	8.70807140813041	4.47744208792928	1.61938212093223	3.01930450247324	5.0286838908098	4.18037010783871	6.59196092108285	6.17364843761474	1.67993360043995	8.2041965068175	2.17881011569391	6.63922413333537	1.155820453879	5.5671909214418	2.08235103632983	0.822357056642183	2.14394501686151	5.03806757527401	2.02926826054284	3.27512368354038	12.3514686450259	8.59495403444008	3.41742673624395	1.77942901048512	7.12426107341518	2.2160323305699	3.57129923629148
Acbd6	15.9597184169728	15.3632116451483	24.5519684799444	8.0915475239884	17.5942954724984	19.1577570978869	17.0142799341313	10.5259837860595	15.0965225123662	10.0573677816196	18.1149371339678	15.8207062105988	26.4584933040632	26.8789376070391	19.4849667036916	22.8775062147861	18.9692118095296	10.402384084911	17.8150109486138	17.6999838088036	21.3812834726968	16.0795876264613	21.1598838161509	16.2341460843427	26.200989468323	11.3221795912737	16.2349131761646	21.6437026628783	12.4560030733958	11.873768455692	25.8537105233155	10.7138977088744
Acbd7	0	1.18178551116525	0	0	0	0	0.895488417585856	0	0	0	1.3934567026129	0	0	0.839966800219973	1.02552456335219	0	0.948460590476482	0	1.11343818428836	0	0	0	1.0076135150548	0	0	0	0	0	0	0	1.4773548870466	0
Accs	3.9899296042432	0	0	0	2.1992869340623	3.48322856325216	3.58195367034342	2.42907318139834	5.03217417078874	1.25717097270245	0	2.63678436843314	5.29169866081263	3.35986720087989	3.07657369005656	2.17881011569391	1.89692118095296	3.467461361637	5.5671909214418	4.16470207265967	4.11178528321092	2.14394501686151	3.02284054516441	2.02926826054284	1.09170789451346	1.02928905375216	0	2.2782844908293	3.55885802097024	1.1873768455692	2.2160323305699	1.19043307876383
Accsl	0.9974824010608	1.18178551116525	0	0	0	0.870807140813041	0.895488417585856	0	0	0	1.3934567026129	0	0	0	1.02552456335219	0	0.948460590476482	0	1.11343818428836	0	0	1.07197250843075	2.01522703010961	0	0	0	0	0	0	1.1873768455692	0	1.19043307876383
Acd	12.9672712137904	11.8178551116525	5.89247243518665	18.4949657691163	19.0604867618733	6.96645712650433	9.85037259344442	17.0035122697884	6.03860900494649	10.0573677816196	6.96728351306452	5.27356873686628	17.6389955360421	7.55970120197976	7.17867194346531	15.2516708098574	11.3815270857178	12.714024992669	16.7015727643254	10.4117551816492	18.9142123027702	21.4394501686151	7.05329460538362	23.3365849962427	12.0087868396481	12.3514686450259	10.5049438198712	11.3914224541465	16.0148610943661	10.6863916101228	19.2056135316058	14.2851969451659
Ace	1.9949648021216	1.18178551116525	5.89247243518665	1.15593536056977	1.46619128937487	2.61242142243912	0.895488417585856	4.04845530233057	1.00643483415775	1.25717097270245	0	3.95517655264971	2.64584933040632	0.839966800219973	5.12762281676094	8.71524046277566	2.84538177142945	1.155820453879	6.68062910573016	2.08235103632983	1.64471411328437	7.50380755901528	2.01522703010961	0	6.55024736708076	4.11715621500863	0.954994892715565	2.2782844908293	3.55885802097024	3.56213053670759	1.4773548870466	3.57129923629148
Ace2	0.9974824010608	1.18178551116525	1.96415747839555	0	3.66547822343716	0.870807140813041	0.895488417585856	1.61938212093223	1.00643483415775	1.25717097270245	1.3934567026129	0	0	0	1.02552456335219	0	0	1.155820453879	0	1.04117551816492	0.822357056642183	0	1.0076135150548	1.01463413027142	2.18341578902692	0	0	3.41742673624395	1.77942901048512	0	0	0
Ace3	0	0	0	0	0	0	0	0.809691060466113	0	0	0	0	0.881949776802106	0.839966800219973	0	0	0	0	0	1.04117551816492	0	0	0	0	0	0	0	0	0	2.37475369113839	0.738677443523299	0
Acer1	0	1.18178551116525	0	1.15593536056977	0.733095644687433	0	0	0.809691060466113	0	0	0	0	0.881949776802106	0	1.02552456335219	0	0	0	0	0	0	0	1.0076135150548	0	1.09170789451346	0	0.954994892715565	1.13914224541465	0.88971450524256	1.1873768455692	0.738677443523299	0
Acer2	2.9924472031824	9.45428408932203	7.8566299135822	3.46780608170931	13.1957216043738	0.870807140813041	2.68646525275757	8.90660166512725	8.05147867326198	1.25717097270245	1.3934567026129	14.5023140263823	4.40974888401053	4.19983400109987	2.05104912670438	3.26821517354087	6.63922413333537	2.311640907758	8.90750547430689	2.08235103632983	8.22357056642183	5.35986254215377	1.0076135150548	10.1463413027142	8.73366315610768	6.17573432251295	3.81997957086226	3.41742673624395	5.33828703145536	3.56213053670759	5.17074210466309	3.57129923629148
Ache	2.9924472031824	0	0.982078739197775	2.31187072113954	1.46619128937487	0	1.79097683517171	1.61938212093223	3.01930450247324	0	4.18037010783871	0	0.881949776802106	0.839966800219973	0	2.17881011569391	0.948460590476482	1.155820453879	0	0	2.46707116992655	0	1.0076135150548	2.02926826054284	3.27512368354038	0	0	2.2782844908293	0.88971450524256	1.1873768455692	1.4773548870466	8.33303155134679
Acin1	40.8967784434928	70.9071306699152	68.7455117438443	58.9527033890583	64.5124167324941	60.0856927160998	46.5653977144645	39.6748619628396	41.2638282004677	74.1730873894445	62.7055516175807	60.6460404739622	62.6184341529495	56.2777756147382	58.4549001110747	47.9338225452661	63.5468595619243	36.9862545241279	45.6509655558228	59.3470045354003	44.4072810586779	35.3750927782149	36.2740865419729	50.731706513571	58.9522263037268	67.9330775476425	58.2546884556495	41.0091208349274	78.2948764613453	64.1183496607366	49.491388716061	58.3312208594275
Ackr2	2.9924472031824	1.18178551116525	0.982078739197775	0	0	2.61242142243912	1.79097683517171	1.61938212093223	2.0128696683155	3.77151291810735	1.3934567026129	0	1.76389955360421	1.67993360043995	3.07657369005656	2.17881011569391	2.84538177142945	1.155820453879	0	1.04117551816492	0.822357056642183	1.07197250843075	1.0076135150548	0	0	0	0.954994892715565	2.2782844908293	0	3.56213053670759	0.738677443523299	1.19043307876383
Ackr3	167.577043378214	172.540684630127	179.720409273193	130.620695744384	88.7045730071794	196.802413823747	155.814984659939	111.737366344324	162.036008299397	189.83281687807	207.625048689323	196.440435448269	108.479822546659	191.512430450154	198.951765290324	161.23194856135	207.71286931435	129.451890834448	132.499143930315	138.476343915934	124.998272609612	207.962666635566	202.530316526015	94.3609741152421	176.85667891118	190.418474944149	159.484147083499	168.593052321368	129.898317765414	279.033558708761	93.0733578839356	152.37543408177
Acly	11.9697888127296	20.0903536898093	17.67741730556	15.027159687407	17.5942954724984	11.3204928305695	11.6413494286161	27.5294960558479	26.1673056881015	22.6290775086441	18.1149371339678	9.22874528951599	13.2292466520316	25.1990040065992	16.408393013635	25.05631633048	28.4538177142945	12.714024992669	20.0418873171905	13.5352817361439	21.3812834726968	21.4394501686151	18.1370432709865	20.2926826054284	16.3756184177019	19.556492021291	18.1449029615957	11.3914224541465	24.0222916415491	24.9349137569531	25.1150330797922	11.9043307876383
Aco1	20.9471304222768	29.5446377791313	20.6236535231533	23.1187072113954	34.4554953003093	23.5117928019521	23.2826988572323	27.5294960558479	26.1673056881015	31.4292743175612	16.7214804313549	21.0942749474651	34.3960412952821	20.1592032052794	20.5104912670438	17.4304809255513	23.711514761912	27.739690893096	22.2687636857672	31.2352655449475	26.3154258125499	21.4394501686151	15.114202725822	31.453658038414	12.0087868396481	22.6443591825475	13.3699284980179	14.8088491903904	24.9120061467917	21.3727832202455	33.9791624020717	24.9990946540404
Aco2	3816.36766645862	4177.61178196917	3113.18960325695	3981.04138180229	3347.31471364282	3328.22489218744	4085.21816102668	4046.83592020964	4027.75220629931	4337.23985582345	3912.82642093704	4083.06059451872	3453.71532595705	3663.0952157593	3713.42444389827	3812.91770246435	3861.18306382976	4241.86106573592	3924.86959961647	4084.53155776097	3502.41870423906	3620.05116097066	3709.02534891673	3567.45360203431	3264.20660459524	4064.66247326727	3421.74670059987	3728.41256924215	3246.5682296301	4050.14242023653	3592.92708529732	3868.90750598244
Acod1	0.9974824010608	8.27249857815677	7.8566299135822	6.93561216341863	0.733095644687433	1.74161428162608	1.79097683517171	0.809691060466113	3.01930450247324	3.77151291810735	5.57382681045162	10.5471374737326	0.881949776802106	2.51990040065992	3.07657369005656	2.17881011569391	5.69076354285889	4.62328181551599	0	2.08235103632983	0	2.14394501686151	6.04568109032882	0	8.73366315610768	6.17573432251295	8.59495403444008	2.2782844908293	0	5.93688422784598	0.738677443523299	1.19043307876383
Acot1	0.9974824010608	2.36357102233051	0.982078739197775	0	0	2.61242142243912	0.895488417585856	0	2.0128696683155	2.5143419454049	1.3934567026129	2.63678436843314	0.881949776802106	4.19983400109987	4.10209825340875	1.08940505784696	0.948460590476482	2.311640907758	1.11343818428836	0	2.46707116992655	0	2.01522703010961	0	1.09170789451346	0	0	0	0.88971450524256	2.37475369113839	0.738677443523299	4.76173231505531
Acot11	0	0	0.982078739197775	1.15593536056977	0.733095644687433	0.870807140813041	0.895488417585856	0	2.0128696683155	3.77151291810735	1.3934567026129	1.31839218421657	0.881949776802106	1.67993360043995	1.02552456335219	1.08940505784696	0	1.155820453879	4.45375273715344	1.04117551816492	0.822357056642183	1.07197250843075	1.0076135150548	2.02926826054284	0	0	1.90998978543113	1.13914224541465	0	0	0	1.19043307876383
Acot13	844.867593698498	906.429487063749	786.645070097418	909.72112876841	939.828616489289	754.118983944094	978.768840421341	953.816069229082	976.241789133016	907.677442291169	961.485124802904	945.287196083281	851.081534614032	797.128493408754	904.51266487663	932.530729516995	839.387622571686	965.110078988964	907.452120195014	998.487321920155	902.948048193117	858.649979253035	1004.59067450964	961.873155497307	799.130178783853	1056.05056914971	848.990459624137	880.556955705524	894.163077768773	907.155910014866	876.071448018632	911.871738333092
Acot2	90.7708984965328	102.815339471377	115.885291225337	99.4104410090003	83.5729034943674	121.912999713826	79.6984691651412	85.827252409408	104.669222752406	104.345190734303	118.443819722097	109.426551289975	81.1393794657937	97.4361488255169	82.041965068175	83.8841894542157	63.5468595619243	65.8817658711029	69.0331674258784	61.4293555717301	44.4072810586779	57.8865154552608	76.578627144165	47.6878041227568	82.9697999830229	83.3724133539249	71.6246169536674	71.7659614611229	40.9268672411578	66.493103351875	76.0837766828998	77.3781501196488
Acot3	8.9773416095472	3.54535653349576	4.91039369598888	1.15593536056977	9.53024338093663	5.22484284487825	3.58195367034342	8.90660166512725	5.03217417078874	6.28585486351225	6.96728351306452	3.95517655264971	9.70144754482316	2.51990040065992	2.05104912670438	7.6258354049287	2.84538177142945	5.77910226939499	8.90750547430689	4.16470207265967	8.22357056642183	7.50380755901528	7.05329460538362	7.10243891189994	5.4585394725673	4.11715621500863	1.90998978543113	4.5565689816586	4.4485725262128	1.1873768455692	4.43206466113979	4.76173231505531
Acot4	0	0	0	0	0	0	0	0	0	2.5143419454049	1.3934567026129	0	0	0.839966800219973	0	1.08940505784696	0	1.155820453879	0	1.04117551816492	0	2.14394501686151	0	2.02926826054284	0	0	0	0	0	1.1873768455692	0	3.57129923629148
Acot5	0.9974824010608	0	0	0	0.733095644687433	0	0	0	0	0	0	0	0.881949776802106	0	0	0	0	0	1.11343818428836	0	0	0	0	0	0	0	0	0	0	0	0	0
Acot7	27.9295072297024	43.7260639131144	42.2293857855043	39.3018022593722	47.6512169046831	31.3490570692695	27.7601409451615	63.965593776823	42.2702630346254	44.0009840445857	30.6560474574839	38.2333733422805	56.4447857153348	47.8781076125385	35.8933597173266	35.9503669089496	36.0415024381063	38.1420749780069	47.8778419243995	53.0999514264107	65.7885645313746	36.4470652866457	39.2969270871373	43.6292676016711	45.8517315695653	33.9665387738212	42.9747701722004	23.9219871537076	55.1622993250387	24.9349137569531	40.6272593937814	57.1407877806637
Acot8	22.9420952243984	15.3632116451483	9.82078739197775	23.1187072113954	27.8576344981225	24.3825999427652	22.3872104396464	12.9550569674578	18.1158270148395	25.143419454049	19.5083938365807	14.5023140263823	22.9306941968547	17.6393028046194	20.5104912670438	17.4304809255513	16.1238300381002	15.025665900427	20.0418873171905	16.6588082906387	23.0259975859811	23.5833951854766	5.03806757527401	20.2926826054284	20.7424499957557	22.6443591825475	13.3699284980179	18.2262759266344	32.9194366939747	36.8086822126451	19.2056135316058	14.2851969451659
Acot9	143.637465752755	146.541403384491	137.491023487689	141.024113989512	120.227685728739	137.587528248461	148.651077319252	144.934699823434	137.881572279611	170.975252287533	168.608261016161	174.027768316587	118.181270091482	181.432828847514	159.981831882941	171.036594081972	168.825985104814	174.528888535729	128.045391193161	154.093976688408	145.557199025666	144.716288638152	166.256229984042	129.873168674742	148.472273653831	158.510514277832	120.329356482161	154.923345376392	150.361751385993	207.790947974609	124.836487955437	123.805040191438
Acox1	3.9899296042432	9.45428408932203	7.8566299135822	13.8712243268373	7.33095644687433	6.09564998569129	8.95488417585856	10.5259837860595	9.05791350741973	6.28585486351225	12.5411103235161	14.5023140263823	0.881949776802106	10.0796016026397	7.17867194346531	9.80464552062261	5.69076354285889	6.93492272327399	7.79406729001852	9.37057966348425	6.57885645313746	10.7197250843075	5.03806757527401	6.08780478162852	9.82537105062114	12.3514686450259	11.4599387125868	3.41742673624395	11.5662885681533	11.873768455692	10.3414842093262	7.14259847258296
Acox3	0	0	0	0	0	0	0	0.809691060466113	0	0	1.3934567026129	0	1.76389955360421	0	0	0	1.89692118095296	1.155820453879	0	1.04117551816492	0.822357056642183	0	0	1.01463413027142	0	1.02928905375216	0.954994892715565	1.13914224541465	0	0	0.738677443523299	0
Acoxl	0.9974824010608	2.36357102233051	2.94623621759333	0	0.733095644687433	0.870807140813041	0	0	1.00643483415775	1.25717097270245	0	1.31839218421657	0	0.839966800219973	2.05104912670438	0	0	0	0	0	0	0	1.0076135150548	0	3.27512368354038	1.02928905375216	0	1.13914224541465	0.88971450524256	1.1873768455692	0	0
Acp1	305.229614724605	365.171722950063	283.820755628157	337.533125286373	331.35923139872	285.624742186678	321.480341913322	336.021790093437	323.065581764637	354.522214302091	345.577262248	337.508399159442	289.279526791091	296.50828047765	331.244433962757	351.877833684567	331.012746076292	337.499572532668	299.514871573569	355.040851694237	338.811107336579	308.728082428057	344.603822148743	368.312189288526	287.11917625704	358.192590705751	334.248212450448	333.768677906492	317.628078371594	318.216994612545	295.47097740932	334.511695132635
Acp2	16.9572008180336	10.6360696004873	21.6057322623511	13.8712243268373	24.1921562746853	17.4161428162608	15.2233030989596	28.339187116314	8.05147867326198	11.314538754322	18.1149371339678	10.5471374737326	26.4584933040632	10.9195684028596	15.3828684502828	11.9834556363165	12.3299876761943	11.55820453879	26.7225164229207	10.4117551816492	25.4930687559077	13.9356426095998	16.1218162408768	23.3365849962427	19.6507421012423	14.4100467525302	22.9198774251736	9.1131379633172	19.5737191153363	14.2485221468304	22.160323305699	14.2851969451659
Acp3	0	0	0	0	0	0	0.895488417585856	0	0	0	0	0	0.881949776802106	0	0	0	0	0	1.11343818428836	0	0	0	0	0	1.09170789451346	0	0	0	0	0	0	0
Acp5	0	4.72714204466101	11.7849448703733	3.46780608170931	5.13166951281203	4.35403570406521	2.68646525275757	8.90660166512725	3.01930450247324	1.25717097270245	4.18037010783871	3.95517655264971	1.76389955360421	5.03980080131984	5.12762281676094	9.80464552062261	4.74230295238241	5.77910226939499	11.1343818428836	3.12352655449475	4.9341423398531	6.43183505058453	1.0076135150548	0	2.18341578902692	2.05857810750432	3.81997957086226	1.13914224541465	8.8971450524256	1.1873768455692	2.2160323305699	3.57129923629148
Acp6	12.9672712137904	12.9996406228178	10.8028661311755	8.0915475239884	20.5266780512481	8.70807140813041	9.85037259344442	17.0035122697884	14.0900876782085	10.0573677816196	16.7214804313549	14.5023140263823	16.75704575924	14.2794356037395	19.4849667036916	9.80464552062261	14.2269088571472	5.77910226939499	15.588134580037	5.20587759082458	18.091855246128	7.50380755901528	19.1446567860413	27.3951215173284	14.192202628675	5.14644526876079	17.1899080688802	17.0871336812198	16.9045755996086	18.9980295291071	17.7282586445592	13.0947638664021
Acr	0	0	0	0	0	0	0	0	0	0	0	0	0	0	1.02552456335219	0	0	0	0	0	0	1.07197250843075	0	0	0	0	0	0	0.88971450524256	0	0	1.19043307876383
Acrbp	0.9974824010608	0	3.9283149567911	0	0.733095644687433	0.870807140813041	0.895488417585856	0	0	3.77151291810735	1.3934567026129	0	1.76389955360421	1.67993360043995	2.05104912670438	1.08940505784696	0	0	2.22687636857672	1.04117551816492	0.822357056642183	0	1.0076135150548	4.05853652108568	1.09170789451346	0	1.90998978543113	1.13914224541465	1.77942901048512	1.1873768455692	2.2160323305699	0
Acsbg1	0	0	0	1.15593536056977	1.46619128937487	0	0	0	0	0	0	0	0.881949776802106	0	0	2.17881011569391	0	0	0	0	0	2.14394501686151	0	0	0	0	0	0	0	0	0.738677443523299	0
Acsf2	51.8690848551616	142.996046850996	121.777763660524	56.6408326679188	68.9109906006187	74.8894141099215	63.5796776485958	63.965593776823	80.5147867326198	76.6874293348494	82.2139454541614	51.4172951844462	81.1393794657937	94.076281624637	51.2762281676094	68.6325186443583	84.4129925524069	73.9725090482559	69.0331674258784	88.4999190440179	59.2097080782372	81.4699106407374	85.6471487796583	76.0975597703565	106.987373662319	61.7573432251295	66.8496424900895	78.6008149336108	79.1845909665878	53.4319580506139	110.062939084972	63.0929531744828
Acsl1	422.932538049779	453.805636287457	449.792062552581	430.007954131955	519.031716438702	548.608498712216	478.190814990847	553.018994298356	472.017937219984	516.697269780707	504.431326345872	433.751028607252	496.537724339585	626.6152329641	470.715774578654	455.371314180028	447.673398704899	448.458336105051	521.089070246953	463.323105583388	498.348376325163	397.70180062781	407.07586008214	462.673163403768	594.980802509836	463.180074188471	421.152747687564	498.944303491617	494.681264914863	398.95862011125	568.042954069417	467.840199954184
Acsl3	1.9949648021216	5.90892755582627	2.94623621759333	5.77967680284886	8.79714773624919	6.09564998569129	1.79097683517171	7.28721954419502	4.02573933663099	10.0573677816196	8.36074021567743	2.63678436843314	9.70144754482316	0.839966800219973	5.12762281676094	2.17881011569391	8.53614531428834	2.311640907758	13.3612582114603	8.32940414531933	5.75649939649528	3.21591752529226	1.0076135150548	8.11707304217136	7.64195526159422	4.11715621500863	7.63995914172452	2.2782844908293	7.11771604194048	4.74950738227679	9.60280676580288	16.6660631026936
Acsl4	21.9446128233376	33.0899943126271	37.3189920895155	35.8339961776629	10.2633390256241	41.798742759026	23.2826988572323	7.28721954419502	31.1994798588902	26.4005904267514	8.36074021567743	19.7758827632486	3.52779910720842	44.5182404116586	37.9444088440309	30.5033416197148	45.5261083428711	31.207152254733	2.22687636857672	27.0705634722878	8.22357056642183	30.0152302360611	24.1827243613153	10.1463413027142	29.4761131518634	18.5272029675389	26.7398569960358	21.6437026628783	12.4560030733958	47.4950738227679	7.38677443523299	27.379960811568
Acsl5	30.9219544328848	22.4539247121398	23.5698897407466	16.1830950479768	10.2633390256241	20.899371379513	22.3872104396464	8.09691060466113	22.1415663514705	36.457958208371	33.4429608627097	18.457490579032	7.93754799121895	25.1990040065992	24.6125895204525	17.4304809255513	23.711514761912	21.960588623701	15.588134580037	26.0293879541229	13.1577129062749	33.2311477613534	26.1979513914249	10.1463413027142	13.1004947341615	18.5272029675389	17.1899080688802	36.4525518532688	14.235432083881	22.5601600658147	19.9442909751291	28.5703938903319
Acsl6	18.9521656201552	17.7267826674788	18.6594960447577	40.457737619942	19.7935824065607	11.3204928305695	24.1781872748181	18.6228943907206	10.0643483415775	21.3719065359416	22.2953072418065	13.1839218421657	13.2292466520316	23.5190704061592	12.3062947602263	20.6986960990922	27.505357123818	18.493127262064	23.3822018700556	22.9058613996282	15.6247840762015	20.3674776601843	18.1370432709865	23.3365849962427	18.5590342067288	25.732226343804	21.964882532458	17.0871336812198	21.3531481258214	22.5601600658147	16.9895812010359	23.8086615752765
Acsm1	0	0	0	0	0	0	0	0	0	1.25717097270245	1.3934567026129	0	0	0	0	0	0	0	0	0	0	0	0	0	0	0	0	1.13914224541465	0	0	0	0
Acsm2	0	0	0	0	0	0	0.895488417585856	0	0	0	0	0	0	0	0	0	0	0	0	0	0	0	0	0	1.09170789451346	0	0	0	0	1.1873768455692	0	0
Acsm3	0	0	0	0	0	0	0	0	0	1.25717097270245	0	0	0	0.839966800219973	0	0	0	0	0	0	0	0	0	0	0	0	0.954994892715565	0	0.88971450524256	1.1873768455692	1.4773548870466	1.19043307876383
Acsm5	0	0	0	0	0	0	0	0	0	0	0	0	0	0	1.02552456335219	0	0	0	0	0	0	0	1.0076135150548	0	1.09170789451346	0	0	0	0	0	0	1.19043307876383
Acss1	164.584596175032	173.722470141292	158.114677010842	106.346053172419	180.341528593108	165.453356754478	145.964612066495	187.038634967672	165.055312801871	169.718081314831	186.723198150129	131.839218421657	160.514859377983	204.111932453453	146.650012559363	110.029910842543	105.279125542889	172.217247627971	197.07855861904	194.699821896839	155.425483705373	162.939821281475	136.027824532398	148.136583019627	163.756184177019	125.573264557763	124.149336053023	134.418784958929	142.35432083881	150.796859387288	175.805231558545	163.089331790644
Acss2	30.9219544328848	35.4535653349576	58.9247243518665	25.430577932535	28.5907301428099	29.6074427876434	25.9691641099898	31.5779513581784	26.1673056881015	28.9149323721563	37.6233309705484	29.0046280527645	22.9306941968547	56.2777756147382	47.1741299142006	26.145721388327	42.6807265714417	25.428049985338	21.1553255014789	27.0705634722878	19.7365693594124	34.3031202697842	39.2969270871373	31.453658038414	32.7512368354038	28.8200935050604	34.3798161377603	31.8959828716102	37.3680092201875	49.8698275139063	35.4565172891183	33.3321262053872
Acss3	1.9949648021216	0	0.982078739197775	0	0	0.870807140813041	1.79097683517171	0	0	1.25717097270245	0	0	0.881949776802106	0	1.02552456335219	0	0.948460590476482	0	2.22687636857672	1.04117551816492	0	0	0	0	1.09170789451346	0	0.954994892715565	0	0	0	0	0
Acta1	10322.9453685782	8518.30996447915	4558.80950735607	6872.03571858729	4759.25692531081	6587.65602025066	8343.26558664742	4748.02837857329	5753.78794687985	12371.8195423648	4642.9977331062	9986.82079544052	7142.02929254345	7839.41014645301	7587.85624424284	8819.82334832896	5769.48577186844	8668.65340409249	6248.61509022628	11003.1428759668	6342.83997788116	8123.40766888826	7637.71044411541	7290.14622600016	10025.1535953171	6605.97714698135	5653.56976487614	8273.5901284466	4038.41413929598	7016.20978046838	6630.36873306513	6104.54082790091
Acta2	2.9924472031824	4.72714204466101	6.87455117438443	4.62374144227909	5.86476515749946	9.57887854894345	0.895488417585856	7.28721954419502	5.03217417078874	2.5143419454049	5.57382681045162	3.95517655264971	6.17364843761474	0.839966800219973	4.10209825340875	5.44702528923479	6.63922413333537	6.93492272327399	7.79406729001852	4.16470207265967	4.9341423398531	5.35986254215377	3.02284054516441	8.11707304217136	7.64195526159422	1.02928905375216	2.86498467814669	5.69571122707325	8.00743054718304	7.12426107341518	1.4773548870466	7.14259847258296
Actb	228.423469842923	138.268904806335	265.161259583399	197.664946657431	203.067493578419	255.146492258221	198.79842870406	150.602537246697	203.299836499865	129.488610188352	190.903568257968	168.754199579721	244.300088174183	225.111102458953	216.385682867312	186.28826489183	200.125184590538	175.684708989608	175.923233117561	224.893911923622	217.924620010179	269.065099616119	195.477021920632	201.912191924013	288.210884151553	193.506342105406	188.133993864966	251.750436236638	267.804066078011	184.043411063225	240.808846588595	255.943111934223
Actbl2	0	0	0.982078739197775	1.15593536056977	0.733095644687433	0.870807140813041	0	0.809691060466113	0	1.25717097270245	0	0	0	0.839966800219973	2.05104912670438	0	0	0	0	0	1.64471411328437	0	2.01522703010961	0	0	0	0	0	0.88971450524256	0	0.738677443523299	0
Actc1	26522.0595618056	19610.5487722762	23016.9794105783	22621.6550063504	27558.53147509	26179.9458814033	24193.4105779171	27206.4293227219	22546.1531548019	21258.7611483984	26195.59255242	25612.4049627753	30235.8841981066	26393.436796512	24330.5702655307	24085.6564239384	25372.2692558364	21994.1074168635	27537.5531738197	25618.1236244478	27141.0722974186	24850.4666904418	24451.7571698349	29782.555625857	26714.0921787444	30300.211164356	23432.7096825618	25537.2908577056	29656.8536032502	15907.2876000905	30277.6497325765	21126.6158488216
Actg1	988.505059451253	720.889161810805	976.186266762589	1018.37905266197	966.220059698037	1536.1037963942	970.709444663068	885.802020149928	945.042309274125	788.246199884436	741.318965790065	1069.21606139964	1145.65276006594	1094.47674068662	1071.67316870304	1161.30579166486	1120.13195735273	825.255804069605	899.658052904995	846.475696268077	1136.4974522795	1319.59815787826	822.212628284719	983.180472233007	1212.88747080445	824.460532055479	1026.61950966923	1180.15136624958	1355.92490598966	953.463606992065	1175.97449008909	1078.53236936003
Actg2	27.9295072297024	35.4535653349576	20.6236535231533	25.430577932535	37.3878778790591	26.1242142243912	14.3278146813737	15.3841301488562	49.3153068737297	23.8862484813465	26.4756773496452	27.686235868548	21.1667946432505	17.6393028046194	31.7912614639178	30.5033416197148	28.4538177142945	18.493127262064	23.3822018700556	14.5764572543088	36.1837104922561	27.8712852191996	13.0989756957124	22.3219508659713	27.2926973628365	25.732226343804	14.3249233907335	50.1222587982446	23.1325771363066	17.8106526835379	22.160323305699	23.8086615752765
Actl6a	12.9672712137904	7.09071306699152	13.7491023487689	18.4949657691163	16.861199827811	11.3204928305695	5.37293050551514	12.1453659069917	6.03860900494649	15.0860516724294	12.5411103235161	6.59196092108285	10.5833973216253	13.4394688035196	16.408393013635	16.3410758677044	8.53614531428834	11.55820453879	16.7015727643254	15.6176327724737	7.40121350977965	8.57578006744604	7.05329460538362	13.1902436935285	16.3756184177019	16.4686248600345	15.279918283449	6.8348534724879	12.4560030733958	9.49901476455357	12.5575165398961	8.33303155134679
Actl7a	0	2.36357102233051	0.982078739197775	0	0	0	0.895488417585856	0	0	0	0	1.31839218421657	0	0	1.02552456335219	0	0	0	0	0	0	0	0	0	1.09170789451346	0	0	0	0	1.1873768455692	0	0
Actn1	0.9974824010608	1.18178551116525	3.9283149567911	2.31187072113954	0	2.61242142243912	2.68646525275757	0	4.02573933663099	2.5143419454049	2.78691340522581	0	0.881949776802106	2.51990040065992	0	4.35762023138783	0.948460590476482	1.155820453879	1.11343818428836	2.08235103632983	3.28942822656873	5.35986254215377	2.01522703010961	1.01463413027142	0	2.05857810750432	2.86498467814669	2.2782844908293	2.66914351572768	2.37475369113839	4.43206466113979	0
Actn2	2522.63299228276	2237.11997263582	2486.62336764877	2152.35164138091	2351.77082815728	2269.32340895878	2322.89695521771	2308.42921338889	2465.76534368648	2392.39636105276	2460.84453681439	2556.36244519593	2416.54238843777	2496.38133025376	2224.3627779109	2614.5721388327	2369.25455501025	2309.32926685024	2384.98459074567	2658.12109787503	2490.91952456917	2524.49525735443	2397.11255231538	2624.85849501216	2401.75736792961	2722.46954717446	2367.43233904189	2917.34329050692	2274.11027539998	2417.49925757888	2423.60069219994	2488.0051346164
Actn4	27.9295072297024	25.9992812456356	32.4085983935266	30.0543193748141	54.24907770687	40.0571284773999	26.8646525275757	32.3876424186445	30.1930450247324	37.7151291810735	27.8691340522581	36.914981158064	39.6877399560947	31.078771608139	25.6381140838047	28.3245315040209	21.8145935809591	34.67461361637	55.671909214418	35.3999676176072	46.8743522286044	43.950872845661	34.2588595118633	47.6878041227568	38.2097763079711	38.0836949888299	31.5148314596136	26.2002716445369	60.5005863564941	21.3727832202455	51.7074210466309	49.9981893080807
Actr10	184.534244196248	157.177472984979	219.985637580302	203.44462346028	189.138676329358	214.218556640008	210.439778132676	175.702960121147	157.003834128609	221.262091195631	238.281096146807	201.714004185135	206.376247771693	202.431998853014	219.462256557368	221.149226742932	225.733620533403	168.749786266334	178.150109486138	224.893911923622	208.056335330472	196.170969042828	235.781562522824	184.663411709399	163.756184177019	185.272029675389	191.953973435829	192.515039475076	199.296049174333	243.412253341685	188.362748098441	188.088426444685
Actr1a	172.564455383518	168.995328096631	167.93546440282	171.078433364326	189.871771974045	155.874478205534	197.007451868888	201.613074056062	167.068182470186	174.746765205641	157.460607395258	195.122043264052	217.84159487012	173.873127645534	186.645470530098	171.036594081972	159.341379200049	169.905606720213	211.553255014789	183.246891197025	201.477478877335	182.235326433228	181.370432709865	207.999996705641	176.85667891118	183.213451567884	218.693830431864	195.93246621132	219.759482794912	199.479310055625	184.669360880825	213.087521098725
Actr1b	101.743204908202	121.723907650021	89.3691652669976	79.7595398793142	80.6405209156176	93.1763640669954	73.4300502420402	96.3532361954675	94.6048744108283	101.830848788898	85.0008588593872	79.1035310529942	72.3198816977727	104.995850027497	94.3482598284013	107.851100726849	92.0006772762187	95.9330976719569	83.5078638216271	76.0058128260389	78.1239203810074	88.9737181997527	62.4720379333978	83.1999986822565	93.8868789281575	99.8410382139594	89.7695199152631	96.8270908602452	75.6257329456176	102.114408718951	98.2440999885987	63.0929531744828
Actr2	108.725581715627	63.8164176029237	83.4766928318109	82.0714106004538	80.6405209156176	75.7602212507346	80.593957582727	76.1109596838147	63.4053945519381	79.2017712802543	45.9840711862259	67.2380013950451	84.6671785730021	80.6368128211174	96.3993089551056	87.1524046277566	73.0314654666891	68.1934067788609	48.9912801086879	71.8411107533793	78.1239203810074	85.7578006744604	94.7156704151515	65.9512184676423	81.8780920885095	83.3724133539249	79.2645760953919	80.8790994244401	80.0743054718304	70.0552338885826	63.5262601430037	65.4738193320105
Actr3	66.8313208710736	74.452487203411	74.6379841790309	52.0170912256397	57.1814602856198	84.468292658865	75.2210270772119	41.2942440837718	69.4440035568846	70.4015744713372	50.1644412940646	51.4172951844462	40.5696897328969	78.1169124204575	49.225179040905	69.7219237022052	70.1860836952597	88.9981749486829	44.5375273715344	80.1705148986986	59.2097080782372	86.8297731828912	54.4111298129594	39.5707310805854	88.4283394555902	60.7280541713774	60.1646782410806	62.6528234978057	40.0371527359152	59.3688422784598	62.0489052559571	114.281575561327
Actr3b	0.9974824010608	0	0	0	2.93238257874973	1.74161428162608	2.68646525275757	1.61938212093223	2.0128696683155	1.25717097270245	2.78691340522581	0	2.64584933040632	3.35986720087989	2.05104912670438	2.17881011569391	0.948460590476482	2.311640907758	2.22687636857672	0	3.28942822656873	3.21591752529226	0	5.0731706513571	3.27512368354038	1.02928905375216	0	3.41742673624395	2.66914351572768	1.1873768455692	3.69338721761649	4.76173231505531
Actr5	0	2.36357102233051	2.94623621759333	1.15593536056977	0.733095644687433	3.48322856325216	0.895488417585856	0.809691060466113	1.00643483415775	7.5430258362147	1.3934567026129	2.63678436843314	0.881949776802106	3.35986720087989	2.05104912670438	2.17881011569391	0	1.155820453879	5.5671909214418	2.08235103632983	1.64471411328437	1.07197250843075	4.03045406021921	3.04390239081426	0	2.05857810750432	0.954994892715565	2.2782844908293	2.66914351572768	4.74950738227679	3.69338721761649	2.38086615752765
Actr6	51.8690848551616	76.8160582257415	48.121858220691	43.9255437016513	52.0497907728077	38.3155141957738	59.1022355606665	50.200845748899	50.3217417078874	51.5440098808004	85.0008588593872	34.2781967896308	33.51409151848	41.9983400109987	49.225179040905	38.1291770246435	45.5261083428711	61.2584840555869	44.5375273715344	57.2646534990704	50.1637804551732	56.81454294683	62.4720379333978	34.4975604292283	32.7512368354038	63.8159213326338	47.7497446357782	58.0962545161471	52.493155809311	70.0552338885826	53.9234533772008	57.1407877806637
Actr8	8.9773416095472	11.8178551116525	9.82078739197775	8.0915475239884	9.53024338093663	6.09564998569129	7.16390734068685	10.5259837860595	4.02573933663099	8.80019680891715	25.0822206470323	7.91035310529942	19.4028950896463	13.4394688035196	11.2807701968741	13.0728606941635	15.1753694476237	11.55820453879	17.8150109486138	9.37057966348425	13.1577129062749	6.43183505058453	14.1065892107672	4.05853652108568	7.64195526159422	12.3514686450259	2.86498467814669	5.69571122707325	5.33828703145536	7.12426107341518	14.773548870466	14.2851969451659
Actrt3	0	0	0	0	0	0	0	0	0	0	0	0	0	0	0	0	0	0	0	0	0	0	0	0	0	0	0	0	0	0	0	1.19043307876383
Acvr1	0	1.18178551116525	0.982078739197775	0	2.93238257874973	2.61242142243912	0	0	1.00643483415775	1.25717097270245	1.3934567026129	0	0	0	0	0	0.948460590476482	0	2.22687636857672	2.08235103632983	0.822357056642183	0	1.0076135150548	3.04390239081426	1.09170789451346	0	1.90998978543113	0	2.66914351572768	1.1873768455692	1.4773548870466	0
Acvr1b	1.9949648021216	2.36357102233051	0.982078739197775	3.46780608170931	0.733095644687433	0	0	0.809691060466113	4.02573933663099	0	0	0	0	0.839966800219973	0	2.17881011569391	0.948460590476482	0	0	3.12352655449475	0	1.07197250843075	0	1.01463413027142	4.36683157805384	0	1.90998978543113	0	0.88971450524256	1.1873768455692	0	0
Acvr2a	0.9974824010608	2.36357102233051	2.94623621759333	2.31187072113954	0.733095644687433	0	0.895488417585856	4.85814636279668	4.02573933663099	3.77151291810735	2.78691340522581	6.59196092108285	1.76389955360421	1.67993360043995	1.02552456335219	5.44702528923479	1.89692118095296	1.155820453879	1.11343818428836	4.16470207265967	2.46707116992655	4.28789003372302	3.02284054516441	0	1.09170789451346	1.02928905375216	3.81997957086226	2.2782844908293	2.66914351572768	4.74950738227679	2.9547097740932	0
Acvr2b	1.9949648021216	0	0.982078739197775	3.46780608170931	1.46619128937487	0	0	0	0	0	2.78691340522581	0	0	0	0	0	0	0	0	0	1.64471411328437	0	1.0076135150548	1.01463413027142	0	0	0	1.13914224541465	0	0	0	0
Acvrl1	12.9672712137904	11.8178551116525	1.96415747839555	6.93561216341863	12.4626259596864	5.22484284487825	0	12.1453659069917	11.0707831757352	3.77151291810735	1.3934567026129	3.95517655264971	15.8750959824379	6.71973440175978	10.2552456335219	3.26821517354087	3.79384236190593	10.402384084911	20.0418873171905	4.16470207265967	9.04592762306401	10.7197250843075	6.04568109032882	9.13170717244279	6.55024736708076	6.17573432251295	5.72996935629339	6.8348534724879	10.6765740629107	7.12426107341518	7.38677443523299	11.9043307876383
Acy1	60.8464264647088	72.0889161810805	60.8888818302621	53.1730265862095	57.1814602856198	60.9564998569129	70.7435849892826	57.4880652930941	70.4504383910424	89.2591390618739	66.8859217254194	63.2828248423954	94.3686261178253	53.7578752140783	66.6590966178922	77.347759107134	53.113793066683	63.5701249633449	54.5584710301297	70.7999352352143	77.3015633243652	77.1820206070144	74.5634001140554	72.0390232492709	64.4107657762941	55.5816089026166	63.9846578119428	55.8179700253178	51.6034413040685	73.6173644252902	71.65171202176	59.5216539381914
Acy3	0.9974824010608	4.72714204466101	1.96415747839555	1.15593536056977	5.86476515749946	0.870807140813041	1.79097683517171	4.04845530233057	5.03217417078874	12.5717097270245	1.3934567026129	1.31839218421657	8.81949776802105	0	2.05104912670438	2.17881011569391	4.74230295238241	2.311640907758	1.11343818428836	1.04117551816492	10.6906417363484	3.21591752529226	1.0076135150548	4.05853652108568	0	1.02928905375216	1.90998978543113	2.2782844908293	5.33828703145536	3.56213053670759	5.17074210466309	0
Acyp1	93.7633456997152	96.9064119155508	100.172031398173	104.034182451279	114.36292057124	87.0807140813041	94.9217722641007	137.647480279239	102.65635308409	81.7161132256592	80.8204887515485	71.1931779476948	107.597872769857	85.6766136224373	86.1440633215838	88.2418096856035	76.825307828595	82.0632522254089	113.570694797413	85.3763924895232	130.754772006107	78.2539931154451	109.829873140974	102.478047157413	88.4283394555902	108.075350643977	113.644392233152	86.5748106515134	102.317168102894	118.73768455692	103.414842093262	90.4729139860509
Acyp2	410.96274923705	335.627085170932	384.974865765528	346.780608170931	302.76850125591	289.978777890743	409.238206836736	423.468424623777	375.40019314084	316.807085121017	459.840711862259	382.333733422805	348.370161836832	296.50828047765	395.852481453944	357.324858973802	374.64193323821	323.62972708612	300.628309757857	383.152590684689	379.106603112046	351.606982765288	424.205289838072	358.165847985811	348.254818349794	451.857894597198	353.348110304759	321.238113206931	343.429799023628	381.147967427712	257.798427789631	317.845632029942
Ada	7.9798592084864	23.6357102233051	15.7132598271644	12.7152889662675	20.5266780512481	7.83726426731737	13.4323262637878	29.1488781767801	28.1801753564169	17.6003936178343	13.934567026129	27.686235868548	29.9862924112716	8.39966800219973	13.3318193235784	14.1622657520104	13.2784482666707	12.714024992669	24.4956400543439	9.37057966348425	21.3812834726968	16.0795876264613	22.1674973312057	26.3804873870569	8.73366315610768	20.5857810750432	20.0548927470269	21.6437026628783	30.250293178247	10.6863916101228	16.2509037575126	20.2373623389851
Adad1	0	0	0	0	0	0	0	0	1.00643483415775	0	0	0	0	0.839966800219973	0	0	0	0	0	0	0.822357056642183	0	0	1.01463413027142	0	0	0	0	0	0	0	0
Adal	0.9974824010608	1.18178551116525	2.94623621759333	1.15593536056977	2.1992869340623	0.870807140813041	0	0.809691060466113	0	0	5.57382681045162	0	1.76389955360421	2.51990040065992	5.12762281676094	1.08940505784696	2.84538177142945	2.311640907758	1.11343818428836	1.04117551816492	3.28942822656873	0	1.0076135150548	1.01463413027142	1.09170789451346	1.02928905375216	0	1.13914224541465	0.88971450524256	1.1873768455692	2.2160323305699	0
Adam10	10.9723064116688	14.181426133983	15.7132598271644	6.93561216341863	21.992869340623	11.3204928305695	15.2233030989596	17.0035122697884	17.1093921806817	6.28585486351225	8.36074021567743	11.8655296579491	15.8750959824379	12.5995020032996	18.4594421403394	20.6986960990922	9.48460590476482	6.93492272327399	26.7225164229207	10.4117551816492	18.091855246128	16.0795876264613	15.114202725822	23.3365849962427	12.0087868396481	20.5857810750432	18.1449029615957	11.3914224541465	23.1325771363066	17.8106526835379	19.2056135316058	11.9043307876383
Adam15	2.9924472031824	2.36357102233051	0.982078739197775	1.15593536056977	9.53024338093663	5.22484284487825	5.37293050551514	5.66783742326279	0	2.5143419454049	1.3934567026129	2.63678436843314	10.5833973216253	2.51990040065992	2.05104912670438	0	3.79384236190593	5.77910226939499	8.90750547430689	4.16470207265967	4.9341423398531	6.43183505058453	2.01522703010961	9.13170717244279	1.09170789451346	9.26360148376943	1.90998978543113	5.69571122707325	9.78685955766816	1.1873768455692	8.86412932227958	2.38086615752765
Adam17	93.7633456997152	131.178191739343	100.172031398173	120.217277499256	47.6512169046831	102.755242615939	92.2353070113432	32.3876424186445	93.5984395766706	109.373874625113	90.5746856698388	72.5115701319114	30.8682421880737	90.7164144237571	89.2206370116403	106.761695669002	122.351416171466	123.672788565053	47.8778419243995	99.952849743832	37.8284246055404	85.7578006744604	103.784192050645	35.5121945594997	75.3278447214287	93.6653038914464	101.22945862785	103.661944332733	36.478294714945	71.2426107341518	47.2753563854911	67.8546854895382
Adam19	24.93706002652	17.7267826674788	19.6415747839555	20.8068364902559	73.3095644687433	38.3155141957738	24.1781872748181	71.252813321018	50.3217417078874	21.3719065359416	19.5083938365807	19.7758827632486	70.5559821441684	34.4386388090189	26.6636386471569	23.9669112726331	17.0722906285767	23.11640907758	102.436312954529	15.6176327724737	62.4991363048059	33.2311477613534	15.114202725822	59.8634136860138	29.4761131518634	23.6736482362996	20.0548927470269	18.2262759266344	78.2948764613453	21.3727832202455	60.5715503689105	33.3321262053872
Adam1a	0	2.36357102233051	0	1.15593536056977	0.733095644687433	1.74161428162608	0	1.61938212093223	0	5.0286838908098	1.3934567026129	0	2.64584933040632	0	1.02552456335219	1.08940505784696	0	1.155820453879	0	0	0	1.07197250843075	2.01522703010961	3.04390239081426	2.18341578902692	0	1.90998978543113	2.2782844908293	2.66914351572768	0	2.2160323305699	0
Adam23	0.9974824010608	0	0	1.15593536056977	0	0	1.79097683517171	0.809691060466113	1.00643483415775	0	0	0	0	0	0	2.17881011569391	0	0	0	0	0.822357056642183	1.07197250843075	0	0	0	0	0.954994892715565	0	0.88971450524256	0	0.738677443523299	0
Adam30	0	0	0	1.15593536056977	0	1.74161428162608	0	0.809691060466113	1.00643483415775	1.25717097270245	1.3934567026129	1.31839218421657	2.64584933040632	0.839966800219973	0	0	1.89692118095296	0	1.11343818428836	2.08235103632983	0	1.07197250843075	2.01522703010961	2.02926826054284	0	0	0	1.13914224541465	0.88971450524256	1.1873768455692	0.738677443523299	1.19043307876383
Adam32	0	1.18178551116525	0	0	0	0.870807140813041	0.895488417585856	0	1.00643483415775	1.25717097270245	0	0	0	0	0	0	0.948460590476482	0	0	0	0	1.07197250843075	2.01522703010961	1.01463413027142	0	0	0.954994892715565	0	0	0	0	0
Adam33	0	2.36357102233051	0.982078739197775	0	1.46619128937487	1.74161428162608	1.79097683517171	1.61938212093223	2.0128696683155	0	0	0	1.76389955360421	3.35986720087989	1.02552456335219	1.08940505784696	1.89692118095296	2.311640907758	2.22687636857672	0	1.64471411328437	0	3.02284054516441	2.02926826054284	1.09170789451346	2.05857810750432	4.77497446357782	1.13914224541465	3.55885802097024	2.37475369113839	4.43206466113979	1.19043307876383
Adam4	0	2.36357102233051	6.87455117438443	1.15593536056977	2.93238257874973	0.870807140813041	2.68646525275757	1.61938212093223	4.02573933663099	0	4.18037010783871	1.31839218421657	4.40974888401053	5.87976760153981	1.02552456335219	1.08940505784696	2.84538177142945	3.467461361637	3.34031455286508	4.16470207265967	0	3.21591752529226	0	0	1.09170789451346	2.05857810750432	1.90998978543113	3.41742673624395	0.88971450524256	1.1873768455692	2.9547097740932	1.19043307876383
Adam4l1	0.9974824010608	0	0	1.15593536056977	0	0	0	0.809691060466113	1.00643483415775	1.25717097270245	1.3934567026129	1.31839218421657	0.881949776802106	0.839966800219973	0	2.17881011569391	0	1.155820453879	0	0	0	1.07197250843075	0	0	0	1.02928905375216	0	0	0.88971450524256	0	1.4773548870466	1.19043307876383
Adam5	0	0	0	0	0	0	0	0	0	0	0	0	0	0	0	0	0.948460590476482	1.155820453879	0	0	0	0	0	0	0	0	0.954994892715565	0	0	0	0.738677443523299	1.19043307876383
Adam7	0	1.18178551116525	0	0	0	0.870807140813041	1.79097683517171	0	2.0128696683155	0	0	0	0.881949776802106	0	0	1.08940505784696	0	0	2.22687636857672	0	0	0	0	2.02926826054284	0	1.02928905375216	0	1.13914224541465	0	0	0	0
Adam9	6.9823768074256	4.72714204466101	7.8566299135822	9.24748288455817	4.3985738681246	9.57887854894345	2.68646525275757	3.23876424186445	5.03217417078874	3.77151291810735	2.78691340522581	3.95517655264971	5.29169866081263	3.35986720087989	12.3062947602263	1.08940505784696	6.63922413333537	3.467461361637	4.45375273715344	4.16470207265967	1.64471411328437	1.07197250843075	6.04568109032882	1.01463413027142	9.82537105062114	8.23431243001727	6.68496424900895	6.8348534724879	1.77942901048512	11.873768455692	2.2160323305699	9.52346463011062
Adamdec1	0	0	0	1.15593536056977	0	0.870807140813041	0	0	0	1.25717097270245	1.3934567026129	0	0	0	0	0	0	0	0	0	0.822357056642183	0	0	0	0	0	0	0	0	0	0	0
Adamts1	42.8917432456144	62.6346320917584	39.283149567911	40.457737619942	8.79714773624919	50.5068141671564	33.1330714506767	10.5259837860595	49.3153068737297	50.286838908098	47.3775278888388	55.3724717370959	7.05559821441684	50.3980080131984	49.225179040905	43.5762023138783	59.7530172000183	32.362972708612	8.90750547430689	34.3587920994422	7.40121350977965	63.2463779974145	21.1598838161509	14.2048778237999	34.9346526244307	39.112984042582	39.1547906013382	61.5136812523911	14.235432083881	47.4950738227679	12.5575165398961	54.7599216231361
Adamts10	7.9798592084864	2.36357102233051	7.8566299135822	3.46780608170931	15.3950085384361	3.48322856325216	5.37293050551514	19.4325854511867	4.02573933663099	6.28585486351225	2.78691340522581	10.5471374737326	7.93754799121895	7.55970120197976	2.05104912670438	5.44702528923479	4.74230295238241	2.311640907758	13.3612582114603	7.28822862715442	7.40121350977965	2.14394501686151	8.06090812043842	10.1463413027142	3.27512368354038	8.23431243001727	7.63995914172452	5.69571122707325	18.6840046100938	7.12426107341518	11.0801616528495	2.38086615752765
Adamts12	21.9446128233376	29.5446377791313	34.3727558719221	26.5865132931047	32.256208366247	45.2819713222781	25.073675692404	20.2422765116528	22.1415663514705	32.6864452902637	27.8691340522581	32.9598046054143	32.6321417416779	54.5978420142983	34.8678351539744	22.8775062147861	36.9899630285828	33.518793162491	21.1553255014789	27.0705634722878	22.2036405293389	30.0152302360611	25.1903378763701	29.4243897778712	33.8429447299173	26.7615153975561	23.8748723178891	33.0351251170248	20.4634336205789	56.9940885873214	29.5470977409319	32.1416931266233
Adamts14	0	0	0	0	0	1.74161428162608	0	0	0	0	0	1.31839218421657	0	0	0	0	0	0	0	0	0	0	0	1.01463413027142	0	0	0	1.13914224541465	0	1.1873768455692	0	0
Adamts15	16.9572008180336	10.6360696004873	10.8028661311755	18.4949657691163	7.33095644687433	33.9614784917086	11.6413494286161	4.85814636279668	22.1415663514705	18.8575645905367	13.934567026129	11.8655296579491	4.40974888401053	15.9593692041795	14.3573438869306	14.1622657520104	12.3299876761943	15.025665900427	5.5671909214418	8.32940414531933	3.28942822656873	16.0795876264613	11.0837486656028	4.05853652108568	13.1004947341615	9.26360148376943	14.3249233907335	14.8088491903904	7.11771604194048	15.4358989923996	4.43206466113979	23.8086615752765
Adamts16	0	0	0.982078739197775	0	0	0	0	0.809691060466113	0	0	0	0	0	0	0	0	0	1.155820453879	0	0	0	1.07197250843075	0	0	2.18341578902692	0	0	0	0	0	0	0
Adamts18	0	0	0.982078739197775	0	0	0	0	0	0	0	0	0	0	0	0	0	0	0	0	0	0.822357056642183	0	0	0	0	0	0	0	0	1.1873768455692	0	0
Adamts19	3.9899296042432	3.54535653349576	2.94623621759333	5.77967680284886	4.3985738681246	3.48322856325216	4.47744208792928	6.47752848372891	6.03860900494649	7.5430258362147	5.57382681045162	2.63678436843314	6.17364843761474	1.67993360043995	4.10209825340875	3.26821517354087	4.74230295238241	0	2.22687636857672	5.20587759082458	7.40121350977965	1.07197250843075	2.01522703010961	1.01463413027142	5.4585394725673	4.11715621500863	5.72996935629339	5.69571122707325	8.00743054718304	7.12426107341518	5.90941954818639	4.76173231505531
Adamts2	17.9546832190944	7.09071306699152	17.67741730556	6.93561216341863	7.33095644687433	5.22484284487825	7.16390734068685	17.8132033302545	9.05791350741973	12.5717097270245	15.328023728742	9.22874528951599	9.70144754482316	9.2396348024197	9.22972107016969	13.0728606941635	14.2269088571472	9.24656363103199	12.247820027172	10.4117551816492	9.04592762306401	13.9356426095998	11.0837486656028	9.13170717244279	5.4585394725673	6.17573432251295	4.77497446357782	9.1131379633172	15.1251465891235	2.37475369113839	14.773548870466	14.2851969451659
Adamts3	0	0	0	1.15593536056977	0	0	0.895488417585856	0	3.01930450247324	0	0	0	0.881949776802106	0	0	1.08940505784696	0.948460590476482	0	1.11343818428836	1.04117551816492	0	0	0	1.01463413027142	0	1.02928905375216	0.954994892715565	0	0	0	0.738677443523299	1.19043307876383
Adamts4	33.9144016360672	62.6346320917584	35.3548346111199	28.8983840142443	4.3985738681246	50.5068141671564	39.4014903737777	2.42907318139834	60.3860900494649	52.8011808535029	43.197157781	19.7758827632486	2.64584933040632	65.5174104171579	60.5059492377791	58.8278731237357	57.8560960190654	57.7910226939499	2.22687636857672	48.9352493537511	3.28942822656873	45.0228453540917	27.2055649064797	3.04390239081426	37.1180684134576	40.1422730963342	37.244800815907	63.7919657432204	3.55885802097024	62.9309728151674	7.38677443523299	69.045118568302
Adamts5	0	0	0.982078739197775	0	1.46619128937487	0.870807140813041	1.79097683517171	0.809691060466113	2.0128696683155	0	0	1.31839218421657	2.64584933040632	0.839966800219973	0	0	1.89692118095296	1.155820453879	2.22687636857672	2.08235103632983	1.64471411328437	2.14394501686151	0	2.02926826054284	0	1.02928905375216	0.954994892715565	2.2782844908293	1.77942901048512	1.1873768455692	2.9547097740932	0
Adamts6	3.9899296042432	2.36357102233051	4.91039369598888	2.31187072113954	2.1992869340623	1.74161428162608	2.68646525275757	3.23876424186445	1.00643483415775	1.25717097270245	2.78691340522581	1.31839218421657	0.881949776802106	4.19983400109987	0	3.26821517354087	1.89692118095296	2.311640907758	1.11343818428836	2.08235103632983	0.822357056642183	3.21591752529226	3.02284054516441	2.02926826054284	7.64195526159422	6.17573432251295	1.90998978543113	2.2782844908293	1.77942901048512	2.37475369113839	2.9547097740932	3.57129923629148
Adamts7	11.9697888127296	5.90892755582627	8.83870865277998	6.93561216341863	8.79714773624919	8.70807140813041	9.85037259344442	6.47752848372891	11.0707831757352	11.314538754322	9.75419691829033	13.1839218421657	11.4653470984274	5.03980080131984	9.22972107016969	7.6258354049287	6.63922413333537	9.24656363103199	16.7015727643254	7.28822862715442	15.6247840762015	9.6477525758768	10.076135150548	12.175609563257	9.82537105062114	5.14644526876079	5.72996935629339	6.8348534724879	10.6765740629107	10.6863916101228	10.3414842093262	4.76173231505531
Adamts9	36.9068488392496	56.7257045359322	26.5161259583399	28.8983840142443	10.2633390256241	59.2148855752868	40.2969787913635	12.9550569674578	37.2380888638367	47.7724969626931	30.6560474574839	27.686235868548	10.5833973216253	58.7976760153981	45.1230807874963	37.0397719667965	62.5983989714478	53.1677408784339	11.1343818428836	38.5234941721019	4.9341423398531	46.0948178625225	46.3502216925209	7.10243891189994	51.3102710421326	32.9372497200691	30.5598365668981	35.3134096078541	12.4560030733958	46.3076969771987	12.5575165398961	48.8077562293169
Adamtsl3	2.9924472031824	2.36357102233051	6.87455117438443	2.31187072113954	3.66547822343716	6.09564998569129	2.68646525275757	2.42907318139834	6.03860900494649	2.5143419454049	0	6.59196092108285	4.40974888401053	3.35986720087989	5.12762281676094	5.44702528923479	3.79384236190593	2.311640907758	4.45375273715344	1.04117551816492	4.9341423398531	1.07197250843075	2.01522703010961	2.02926826054284	2.18341578902692	5.14644526876079	5.72996935629339	5.69571122707325	4.4485725262128	2.37475369113839	4.43206466113979	3.57129923629148
Adamtsl4	26.9320248286416	41.3624928907839	21.6057322623511	13.8712243268373	28.5907301428099	25.2534070835782	26.8646525275757	21.8616586325851	23.1480011856282	37.7151291810735	19.5083938365807	22.4126671316817	20.2848448664484	34.4386388090189	19.4849667036916	9.80464552062261	16.1238300381002	21.960588623701	26.7225164229207	19.7823348451334	27.137782869192	23.5833951854766	19.1446567860413	29.4243897778712	24.0175736792961	11.3221795912737	18.1449029615957	17.0871336812198	27.5811496625194	18.9980295291071	22.160323305699	22.6182284965127
Adamtsl5	1.9949648021216	0	1.96415747839555	0	1.46619128937487	3.48322856325216	1.79097683517171	0	1.00643483415775	0	1.3934567026129	3.95517655264971	0.881949776802106	2.51990040065992	1.02552456335219	2.17881011569391	0.948460590476482	1.155820453879	2.22687636857672	1.04117551816492	0.822357056642183	0	3.02284054516441	0	1.09170789451346	0	2.86498467814669	2.2782844908293	0.88971450524256	3.56213053670759	0	1.19043307876383
Adap1	0.9974824010608	1.18178551116525	0	0	0	0.870807140813041	0	0	0	0	0	0	0.881949776802106	0	1.02552456335219	0	0	0	0	0	0.822357056642183	0	1.0076135150548	1.01463413027142	0	0	0	1.13914224541465	0.88971450524256	1.1873768455692	0	0
Adap2	6.9823768074256	9.45428408932203	5.89247243518665	5.77967680284886	3.66547822343716	0.870807140813041	5.37293050551514	4.04845530233057	3.01930450247324	5.0286838908098	2.78691340522581	6.59196092108285	5.29169866081263	5.87976760153981	1.02552456335219	2.17881011569391	1.89692118095296	0	8.90750547430689	4.16470207265967	7.40121350977965	2.14394501686151	6.04568109032882	6.08780478162852	1.09170789451346	5.14644526876079	2.86498467814669	3.41742673624395	3.55885802097024	2.37475369113839	4.43206466113979	4.76173231505531
Adar	18.9521656201552	22.4539247121398	21.6057322623511	12.7152889662675	2.93238257874973	15.6745285346347	17.0142799341313	4.85814636279668	15.0965225123662	7.5430258362147	12.5411103235161	13.1839218421657	2.64584933040632	9.2396348024197	13.3318193235784	11.9834556363165	19.9176724000061	12.714024992669	5.5671909214418	10.4117551816492	2.46707116992655	16.0795876264613	12.0913621806576	2.02926826054284	7.64195526159422	21.6150701287953	17.1899080688802	14.8088491903904	7.11771604194048	14.2485221468304	1.4773548870466	14.2851969451659
Adarb1	9.974824010608	8.27249857815677	15.7132598271644	9.24748288455817	9.53024338093663	13.9329142530087	20.5962336044747	8.90660166512725	20.128696683155	5.0286838908098	5.57382681045162	3.95517655264971	7.93754799121895	12.5995020032996	11.2807701968741	16.3410758677044	18.9692118095296	12.714024992669	10.0209436585952	18.7411593269685	9.04592762306401	18.2235326433228	17.1294297559316	9.13170717244279	15.2839105231884	6.17573432251295	12.4149336053023	26.2002716445369	13.3457175786384	18.9980295291071	11.8188390963728	16.6660631026936
Adarb2	0.9974824010608	0	1.96415747839555	0	0	0.870807140813041	0	0	1.00643483415775	0	0	0	0	0	0	0	0	0	0	0	0	1.07197250843075	0	0	0	0	0	0	0	0	0	1.19043307876383
Adat1	0	0	0	1.15593536056977	0	0	0	0	0	0	0	0	0	0.839966800219973	0	0	0	0	0	0	0	0	0	1.01463413027142	2.18341578902692	0	0	1.13914224541465	0	0	0	0
Adat2	0.9974824010608	7.09071306699152	3.9283149567911	1.15593536056977	5.86476515749946	0.870807140813041	0.895488417585856	8.90660166512725	3.01930450247324	5.0286838908098	1.3934567026129	1.31839218421657	5.29169866081263	1.67993360043995	2.05104912670438	4.35762023138783	1.89692118095296	3.467461361637	7.79406729001852	3.12352655449475	4.9341423398531	2.14394501686151	2.01522703010961	6.08780478162852	2.18341578902692	2.05857810750432	3.81997957086226	2.2782844908293	6.22800153669792	2.37475369113839	5.17074210466309	8.33303155134679
Adat3	1.9949648021216	3.54535653349576	3.9283149567911	3.46780608170931	2.93238257874973	0.870807140813041	0	0.809691060466113	2.0128696683155	1.25717097270245	2.78691340522581	1.31839218421657	0.881949776802106	2.51990040065992	2.05104912670438	0	1.89692118095296	1.155820453879	0	2.08235103632983	0	1.07197250843075	0	1.01463413027142	6.55024736708076	3.08786716125648	1.90998978543113	2.2782844908293	1.77942901048512	3.56213053670759	1.4773548870466	1.19043307876383
Adck1	9.974824010608	1.18178551116525	3.9283149567911	4.62374144227909	7.33095644687433	5.22484284487825	7.16390734068685	8.90660166512725	8.05147867326198	5.0286838908098	4.18037010783871	3.95517655264971	4.40974888401053	6.71973440175978	3.07657369005656	6.53643034708174	2.84538177142945	4.62328181551599	5.5671909214418	8.32940414531933	4.9341423398531	5.35986254215377	8.06090812043842	8.11707304217136	4.36683157805384	1.02928905375216	0.954994892715565	4.5565689816586	7.11771604194048	3.56213053670759	5.17074210466309	8.33303155134679
Adck2	2.9924472031824	3.54535653349576	10.8028661311755	8.0915475239884	7.33095644687433	4.35403570406521	4.47744208792928	3.23876424186445	4.02573933663099	6.28585486351225	4.18037010783871	5.27356873686628	3.52779910720842	5.87976760153981	2.05104912670438	1.08940505784696	1.89692118095296	4.62328181551599	4.45375273715344	2.08235103632983	1.64471411328437	2.14394501686151	6.04568109032882	7.10243891189994	3.27512368354038	3.08786716125648	3.81997957086226	2.2782844908293	4.4485725262128	2.37475369113839	4.43206466113979	2.38086615752765
Adck5	13.9647536148512	9.45428408932203	7.8566299135822	4.62374144227909	5.13166951281203	7.83726426731737	7.16390734068685	13.7647480279239	9.05791350741973	3.77151291810735	8.36074021567743	7.91035310529942	10.5833973216253	10.0796016026397	9.22972107016969	9.80464552062261	4.74230295238241	17.337306808185	13.3612582114603	10.4117551816492	9.8682846797062	13.9356426095998	8.06090812043842	10.1463413027142	8.73366315610768	8.23431243001727	5.72996935629339	6.8348534724879	6.22800153669792	9.49901476455357	8.86412932227958	5.95216539381914
Adcy10	1.9949648021216	0	0	1.15593536056977	1.46619128937487	1.74161428162608	2.68646525275757	0	0	0	0	1.31839218421657	1.76389955360421	0.839966800219973	0	0	3.79384236190593	0	1.11343818428836	1.04117551816492	1.64471411328437	0	0	1.01463413027142	0	0	1.90998978543113	0	0.88971450524256	3.56213053670759	2.2160323305699	0
Adcy2	0	2.36357102233051	1.96415747839555	1.15593536056977	0	0	0	0.809691060466113	0	0	1.3934567026129	0	0.881949776802106	0	1.02552456335219	0	0	0	2.22687636857672	0	0.822357056642183	0	1.0076135150548	0	1.09170789451346	0	0	0	1.77942901048512	1.1873768455692	0.738677443523299	1.19043307876383
Adcy3	0	0	0	0	0	1.74161428162608	0	0.809691060466113	0	0	0	0	0	0.839966800219973	1.02552456335219	2.17881011569391	0.948460590476482	0	0	1.04117551816492	0	0	1.0076135150548	0	0	0	0	1.13914224541465	0.88971450524256	0	0.738677443523299	0
Adcy4	4.987412005304	10.6360696004873	9.82078739197775	10.4034182451279	10.2633390256241	10.4496856897565	3.58195367034342	9.71629272559336	13.0836528440507	12.5717097270245	6.96728351306452	7.91035310529942	4.40974888401053	4.19983400109987	7.17867194346531	7.6258354049287	4.74230295238241	3.467461361637	12.247820027172	6.2470531089895	12.3353558496327	6.43183505058453	6.04568109032882	11.1609754329856	4.36683157805384	5.14644526876079	8.59495403444008	7.97399571790255	8.8971450524256	2.37475369113839	10.3414842093262	10.7138977088744
Adcy5	29.924472031824	28.3628522679661	29.4623621759333	17.3390304085466	16.861199827811	18.2869499570739	17.9097683517171	17.0035122697884	24.154436019786	28.9149323721563	29.262590754871	17.1390983948154	21.1667946432505	25.1990040065992	17.4339175769872	32.6821517354087	28.4538177142945	17.337306808185	23.3822018700556	20.8235103632983	23.8483546426233	23.5833951854766	17.1294297559316	22.3219508659713	22.9258657847827	14.4100467525302	30.5598365668981	20.5045604174637	17.7942901048512	21.3727832202455	29.5470977409319	23.8086615752765
Adcy6	23.9395776254592	29.5446377791313	17.67741730556	27.7424486536745	27.124538853435	28.7366356468304	27.7601409451615	24.2907318139834	21.1351315173127	21.3719065359416	29.262590754871	32.9598046054143	25.5765435272611	38.6384728101188	20.5104912670438	28.3245315040209	14.2269088571472	25.428049985338	26.7225164229207	28.1117389904527	27.137782869192	16.0795876264613	21.1598838161509	34.4975604292283	30.5678210463769	28.8200935050604	19.0998978543113	26.2002716445369	25.8017206520342	32.0591748303683	40.6272593937814	27.379960811568
Adcy7	0.9974824010608	0	0	1.15593536056977	0	0	0.895488417585856	0	1.00643483415775	0	0	0	0	0	2.05104912670438	1.08940505784696	1.89692118095296	0	1.11343818428836	0	0	1.07197250843075	1.0076135150548	0	1.09170789451346	0	0	0	0	0	1.4773548870466	0
Adcy9	3.9899296042432	1.18178551116525	10.8028661311755	2.31187072113954	10.9964346703115	1.74161428162608	6.26841892310099	2.42907318139834	1.00643483415775	3.77151291810735	9.75419691829033	2.63678436843314	10.5833973216253	5.03980080131984	6.15314738011313	3.26821517354087	2.84538177142945	4.62328181551599	11.1343818428836	4.16470207265967	6.57885645313746	5.35986254215377	5.03806757527401	8.11707304217136	5.4585394725673	7.20502337626511	2.86498467814669	7.97399571790255	8.8971450524256	2.37475369113839	5.90941954818639	3.57129923629148
Adcyap1	0	0	0	0	0	0	0	0.809691060466113	0	0	2.78691340522581	1.31839218421657	0	0	0	0	0	1.155820453879	1.11343818428836	0	0	0	0	1.01463413027142	2.18341578902692	0	0.954994892715565	0	0	1.1873768455692	1.4773548870466	0
Adcyap1r1	0	1.18178551116525	0	0	0.733095644687433	0	0.895488417585856	0.809691060466113	3.01930450247324	0	0	2.63678436843314	1.76389955360421	0.839966800219973	2.05104912670438	0	0	1.155820453879	0	0	0.822357056642183	0	1.0076135150548	2.02926826054284	0	0	0.954994892715565	1.13914224541465	2.66914351572768	0	1.4773548870466	1.19043307876383
Add1	33.9144016360672	54.3621335136017	53.0322519166799	34.6780608170931	66.7117036665564	60.0856927160998	49.2518629672221	57.4880652930941	38.2445236979944	42.7438130718833	34.8364175653226	40.8701577107137	65.2642834833558	38.6384728101188	41.0209825340875	32.6821517354087	36.9899630285828	45.0769977012809	64.5794146887249	54.1411269445757	62.4991363048059	45.0228453540917	36.2740865419729	68.9951208584566	43.6683157805384	36.0251168813256	46.7947497430627	41.0091208349274	72.9565894298899	36.8086822126451	56.1394857077707	52.3790554656084
Add2	7.9798592084864	8.27249857815677	1.96415747839555	10.4034182451279	7.33095644687433	7.83726426731737	8.0593957582727	7.28721954419502	8.05147867326198	8.80019680891715	0	2.63678436843314	1.76389955360421	2.51990040065992	2.05104912670438	9.80464552062261	4.74230295238241	0	13.3612582114603	2.08235103632983	2.46707116992655	2.14394501686151	1.0076135150548	8.11707304217136	4.36683157805384	2.05857810750432	11.4599387125868	4.5565689816586	6.22800153669792	4.74950738227679	4.43206466113979	8.33303155134679
Add3	33.9144016360672	30.7264232902966	36.3369133503177	18.4949657691163	66.7117036665564	31.3490570692695	27.7601409451615	45.3426993861024	39.2509585321522	32.6864452902637	37.6233309705484	29.0046280527645	42.3335892865011	28.5588712074791	39.9954579707353	23.9669112726331	32.2476600762004	24.272229531459	74.6003583473202	31.2352655449475	54.2755657383841	33.2311477613534	18.1370432709865	54.7902430346567	27.2926973628365	18.5272029675389	34.3798161377603	15.9479914358051	53.3828703145536	23.7475369113839	47.2753563854911	21.4277954177489
Adgrb2	0.9974824010608	0	0	0	0.733095644687433	0	0	0.809691060466113	0	0	0	0	0	0	0	0	0	0	0	0	0	0	0	0	0	0	0	0	0	1.1873768455692	0.738677443523299	0
Adgrb3	0	1.18178551116525	0.982078739197775	0	1.46619128937487	0	0	0	0	0	0	0	0	0.839966800219973	0	1.08940505784696	0	0	0	1.04117551816492	0.822357056642183	0	0	1.01463413027142	1.09170789451346	0	0	0	1.77942901048512	0	0	0
Adgre1	27.9295072297024	43.7260639131144	23.5698897407466	32.3661900959536	8.79714773624919	22.6409856611391	30.4466061979191	5.66783742326279	52.3346113762029	37.7151291810735	32.0495041600968	30.3230202369811	8.81949776802105	30.238804807919	22.5615403937481	20.6986960990922	20.8661329904826	40.4537158857649	4.45375273715344	33.3176165812773	11.5129987929906	16.0795876264613	32.2436324817537	4.05853652108568	27.2926973628365	78.2259680851641	24.8298672106047	48.9831165528299	8.8971450524256	17.8106526835379	12.5575165398961	30.9512600478595
Adgre4	0	1.18178551116525	0	0	0	0	0.895488417585856	0	0	0	1.3934567026129	0	0	0	0	0	0.948460590476482	0	1.11343818428836	0	0	0	0	1.01463413027142	0	1.02928905375216	0	0	0	0	0	0
Adgre5	54.861532058344	74.452487203411	67.7634330046465	47.3933497833606	32.9893040109345	31.3490570692695	47.4608861320504	29.1488781767801	60.3860900494649	60.3442066897176	64.0990083201936	63.2828248423954	42.3335892865011	59.6376428156181	46.1486053508484	43.5762023138783	52.1653324762065	63.5701249633449	41.1972128186693	48.9352493537511	36.1837104922561	51.4546804046762	57.4339703581238	21.3073167356998	33.8429447299173	61.7573432251295	53.4797139920716	62.6528234978057	45.3754397673706	41.5581895949219	40.6272593937814	60.7120870169552
Adgrf5	68.8262856731952	54.3621335136017	50.0860156990865	52.0170912256397	60.8469385090569	66.1813427017911	62.6841892310099	84.2078702884758	50.3217417078874	44.0009840445857	50.1644412940646	56.6908639213125	52.9169866081263	62.157543216278	71.7867194346531	41.3973921981844	63.5468595619243	42.7653567935229	55.671909214418	57.2646534990704	62.4991363048059	75.0380755901529	45.3426081774661	53.7756089043853	57.8605184092134	57.6401870101209	54.4347088847872	78.6008149336108	66.728587893192	37.9960590582143	67.2196473606202	44.0460239142616
Adgrg1	32.9169192350064	33.0899943126271	33.3906771327244	43.9255437016513	34.4554953003093	39.1863213365869	42.9834440441211	36.4360977209751	44.2831327029409	40.2294711264784	27.8691340522581	40.8701577107137	19.4028950896463	40.3184064105587	42.0465070974397	45.7550124295722	33.1961206666769	36.9862545241279	37.8568982658043	41.6470207265967	30.4272110957608	47.1667903709532	33.2512459968085	30.4390239081426	52.4019789366461	23.6736482362996	43.929765064916	55.8179700253178	19.5737191153363	32.0591748303683	31.0244526279785	44.0460239142616
Adgrg2	0	2.36357102233051	0.982078739197775	1.15593536056977	5.86476515749946	2.61242142243912	0.895488417585856	2.42907318139834	1.00643483415775	1.25717097270245	1.3934567026129	0	1.76389955360421	2.51990040065992	1.02552456335219	3.26821517354087	0.948460590476482	1.155820453879	5.5671909214418	0	5.75649939649528	1.07197250843075	0	0	1.09170789451346	1.02928905375216	1.90998978543113	2.2782844908293	2.66914351572768	0	1.4773548870466	2.38086615752765
Adgrg5	0	0	0	0	0.733095644687433	0.870807140813041	0	0	2.0128696683155	0	0	0	0	0.839966800219973	0	0	0	1.155820453879	0	0	0	1.07197250843075	0	0	0	1.02928905375216	0	0	0	0	0	1.19043307876383
Adgrg7	0	0	0.982078739197775	0	0	0.870807140813041	0.895488417585856	1.61938212093223	0	1.25717097270245	0	0	0	0	0	0	0	1.155820453879	0	0	0	0	0	0	0	0	0	0	0	0	0	0
Adgrl1	1.9949648021216	2.36357102233051	0	2.31187072113954	5.13166951281203	2.61242142243912	1.79097683517171	3.23876424186445	3.01930450247324	3.77151291810735	0	1.31839218421657	6.17364843761474	2.51990040065992	1.02552456335219	3.26821517354087	0.948460590476482	3.467461361637	2.22687636857672	2.08235103632983	3.28942822656873	2.14394501686151	2.01522703010961	4.05853652108568	0	2.05857810750432	3.81997957086226	2.2782844908293	3.55885802097024	2.37475369113839	2.9547097740932	1.19043307876383
Adgrl2	41.8942608445536	50.8167769801059	40.2652283071088	27.7424486536745	32.9893040109345	54.8608498712216	28.6556293627474	33.1973334791107	41.2638282004677	45.2581550172882	39.0167876731613	42.1885498949302	29.9862924112716	33.5986720087989	41.0209825340875	37.0397719667965	28.4538177142945	49.7002795167969	30.0628309757857	24.988212435958	35.3613534356139	43.950872845661	57.4339703581238	32.4682921686855	53.4936868311595	38.0836949888299	29.6048416741825	31.8959828716102	37.3680092201875	30.8717979847991	37.6725496196882	38.0938585204425
Adgrl3	2.9924472031824	1.18178551116525	0	1.15593536056977	0	1.74161428162608	1.79097683517171	2.42907318139834	2.0128696683155	1.25717097270245	1.3934567026129	1.31839218421657	0.881949776802106	0	0	1.08940505784696	0.948460590476482	1.155820453879	1.11343818428836	0	0.822357056642183	3.21591752529226	2.01522703010961	0	2.18341578902692	0	0.954994892715565	0	1.77942901048512	1.1873768455692	1.4773548870466	1.19043307876383
Adgrl4	20.9471304222768	11.8178551116525	21.6057322623511	28.8983840142443	32.9893040109345	26.1242142243912	17.9097683517171	32.3876424186445	22.1415663514705	18.8575645905367	20.9018505391936	22.4126671316817	25.5765435272611	23.5190704061592	24.6125895204525	17.4304809255513	23.711514761912	27.739690893096	26.7225164229207	32.2764410631124	29.6048540391186	15.0076151180306	30.2284054516441	20.2926826054284	24.0175736792961	20.5857810750432	28.6498467814669	21.6437026628783	19.5737191153363	49.8698275139063	28.0697428538854	26.1895277328042
Adh1	0.9974824010608	0	0.982078739197775	0	11.7295303149989	0	0	9.71629272559336	2.0128696683155	0	2.78691340522581	1.31839218421657	7.93754799121895	0	1.02552456335219	0	0	0	8.90750547430689	0	4.11178528321092	2.14394501686151	0	11.1609754329856	4.36683157805384	0	0	1.13914224541465	8.00743054718304	1.1873768455692	1.4773548870466	2.38086615752765
Adh4	0	1.18178551116525	0	0	0	0	0	0	0	0	0	0	0	0	0	0	0	0	0	0	0	0	0	1.01463413027142	0	1.02928905375216	0	0	0	0	0.738677443523299	0
Adh5	96.7557929028976	102.815339471377	86.4229290494042	91.3188934850119	142.220555069362	124.525421136265	120.890936374091	134.408716037375	105.675657586564	109.373874625113	129.591473343	102.834590368892	136.702215404326	119.275285631236	115.884275658797	106.761695669002	100.536822590507	101.712199941352	153.654469431794	120.77636010713	126.642986722896	103.981333317783	105.799419080754	144.078046498542	118.996160501967	112.192506858985	126.059325838455	119.609935768538	118.33202919726	111.613423483504	115.233681189635	92.8537801435785
Adh6	0	0	0	0	0	0	0	0	1.00643483415775	0	0	0	0	0	0	0	0	0	0	0	0	0	0	1.01463413027142	0	0	0	0	0.88971450524256	0	0	0
Adh6a	0	0	0.982078739197775	0	0	0	0.895488417585856	0	1.00643483415775	0	0	0	0	0	0	0	0.948460590476482	0	0	1.04117551816492	1.64471411328437	0	0	1.01463413027142	0	0	0.954994892715565	0	0	1.1873768455692	0	0
Adh7	0	0	0	0	2.1992869340623	0	0.895488417585856	0.809691060466113	1.00643483415775	0	0	0	0.881949776802106	0.839966800219973	0	0	0	0	0	0	0	0	1.0076135150548	0	0	1.02928905375216	0	0	0	0	0.738677443523299	1.19043307876383
Adhfe1	37.9043312403104	47.2714204466101	28.4802834367355	40.457737619942	41.7864517471837	47.0235856039042	34.0285598682625	49.3911546884329	65.4182642202536	42.7438130718833	43.197157781	47.4621186317965	67.02818303696	37.7985060098988	33.8423105906222	34.8609618511026	38.8868842095358	35.8304340702489	38.9703364500926	38.5234941721019	50.1637804551732	45.0228453540917	43.3273811473565	53.7756089043853	40.393192096998	38.0836949888299	50.6147293139249	42.148263080342	40.0371527359152	43.9329432860603	49.491388716061	36.9034254416786
Adi1	36.9068488392496	25.9992812456356	24.5519684799444	41.6136729805118	34.4554953003093	40.0571284773999	32.2375830330908	50.200845748899	22.1415663514705	26.4005904267514	34.8364175653226	17.1390983948154	41.451639509699	33.5986720087989	35.8933597173266	40.3079871403374	28.4538177142945	26.583870439217	33.4031455286508	37.482318653937	41.1178528321092	21.4394501686151	28.2131784215345	46.6731699924853	37.1180684134576	31.9079606663169	38.1997957086226	21.6437026628783	42.7062962516429	33.2465516759375	38.4112270632115	29.7608269690957
Adipoq	1.9949648021216	4.72714204466101	1.96415747839555	11.5593536056977	8.79714773624919	5.22484284487825	0	8.09691060466113	10.0643483415775	2.5143419454049	8.36074021567743	5.27356873686628	36.1599408488863	26.8789376070391	4.10209825340875	10.8940505784696	19.9176724000061	13.869845446548	5.5671909214418	0	5.75649939649528	0	1.0076135150548	3.04390239081426	1.09170789451346	5.14644526876079	2.86498467814669	2.2782844908293	2.66914351572768	1.1873768455692	2.2160323305699	2.38086615752765
Adipor1	84.786004090168	105.178910493708	128.652314834909	87.8510874033026	80.6405209156176	102.755242615939	89.5488417585856	85.0175613489419	100.643483415775	98.0593358707911	104.509252695968	84.3770997898605	56.4447857153348	98.2761156257368	106.654554588628	86.0629995699096	94.8460590476482	62.4143045094659	81.2809874530503	71.8411107533793	83.0580627208605	77.1820206070144	77.5862406592198	93.3463399849707	80.786384193996	75.1381009239076	81.174565880823	76.3225304427815	79.1845909665878	77.1794949619978	98.982777432122	96.42507937987
Adipor2	2.9924472031824	4.72714204466101	2.94623621759333	0	6.5978608021869	3.48322856325216	1.79097683517171	2.42907318139834	5.03217417078874	3.77151291810735	5.57382681045162	7.91035310529942	2.64584933040632	2.51990040065992	4.10209825340875	3.26821517354087	7.58768472381185	0	1.11343818428836	4.16470207265967	4.11178528321092	3.21591752529226	3.02284054516441	2.02926826054284	1.09170789451346	2.05857810750432	3.81997957086226	1.13914224541465	1.77942901048512	3.56213053670759	6.64809699170969	1.19043307876383
Adk	163.587113773971	181.994968719449	208.200692709928	193.041205215152	180.341528593108	189.835956697243	188.05256769303	219.426277386317	170.087486972659	189.83281687807	183.936284744903	218.853102579951	186.973352682046	169.673293644435	168.186028389759	203.718745817381	183.052893961961	239.254833952953	210.4398168305	198.864523969499	184.207980687849	190.811106500674	194.469408405577	206.98536257537	201.96596048499	165.715537654098	220.603820217295	202.767319683808	223.318340815883	161.483250997411	175.805231558545	165.470197948172
Adm	22.9420952243984	23.6357102233051	24.5519684799444	27.7424486536745	15.3950085384361	18.2869499570739	19.7007451868888	15.3841301488562	27.1737405222592	35.2007872356686	23.6887639444194	23.7310593158983	1.76389955360421	33.5986720087989	27.6891632105091	32.6821517354087	27.505357123818	34.67461361637	14.4746963957487	22.9058613996282	15.6247840762015	28.9432577276304	18.1370432709865	10.1463413027142	16.3756184177019	26.7615153975561	31.5148314596136	46.7048320620006	11.5662885681533	26.1222906025223	9.60280676580288	30.9512600478595
Adnp	24.93706002652	20.0903536898093	34.3727558719221	38.1458668988025	32.9893040109345	33.0906713508956	23.2826988572323	39.6748619628396	24.154436019786	37.7151291810735	34.8364175653226	36.914981158064	26.4584933040632	40.3184064105587	36.9188842806788	28.3245315040209	27.505357123818	24.272229531459	27.835954607209	17.6999838088036	30.4272110957608	28.9432577276304	29.2207919365893	30.4390239081426	27.2926973628365	24.7029372900518	23.8748723178891	15.9479914358051	23.1325771363066	16.6232758379688	31.0244526279785	26.1895277328042
Adnp2	0	3.54535653349576	4.91039369598888	1.15593536056977	0.733095644687433	3.48322856325216	2.68646525275757	0.809691060466113	3.01930450247324	1.25717097270245	2.78691340522581	2.63678436843314	3.52779910720842	0.839966800219973	4.10209825340875	1.08940505784696	2.84538177142945	2.311640907758	2.22687636857672	3.12352655449475	3.28942822656873	4.28789003372302	2.01522703010961	0	1.09170789451346	0	0.954994892715565	3.41742673624395	5.33828703145536	2.37475369113839	4.43206466113979	7.14259847258296
Ado	0.9974824010608	0	0	0	2.1992869340623	0.870807140813041	0	0	1.00643483415775	1.25717097270245	0	0	0	0	1.02552456335219	0	1.89692118095296	0	0	1.04117551816492	0.822357056642183	0	3.02284054516441	0	0	2.05857810750432	0	0	0.88971450524256	0	0	0
Adora1	0	0	0	2.31187072113954	0	0	0	0	0	0	0	1.31839218421657	0	0	0	0	0.948460590476482	0	0	0	0	0	0	1.01463413027142	0	0	0	0	0	0	1.4773548870466	0
Adora2a	23.9395776254592	31.9082088014618	32.4085983935266	31.2102547353838	12.4626259596864	31.3490570692695	30.4466061979191	10.5259837860595	28.1801753564169	17.6003936178343	36.2298742679355	22.4126671316817	13.2292466520316	19.3192364050594	27.6891632105091	18.5198859833983	36.0415024381063	41.6095363396439	13.3612582114603	26.0293879541229	15.6247840762015	24.6553676939074	17.1294297559316	9.13170717244279	20.7424499957557	27.7908044513083	29.6048416741825	30.7568406261955	9.78685955766816	37.9960590582143	11.8188390963728	36.9034254416786
Adora2b	2.9924472031824	3.54535653349576	2.94623621759333	2.31187072113954	0.733095644687433	0	0.895488417585856	0.809691060466113	0	1.25717097270245	1.3934567026129	0	0.881949776802106	0	0	0	1.89692118095296	1.155820453879	1.11343818428836	0	1.64471411328437	0	1.0076135150548	0	1.09170789451346	2.05857810750432	0	0	1.77942901048512	0	0.738677443523299	2.38086615752765
Adpgk	8.9773416095472	9.45428408932203	17.67741730556	13.8712243268373	7.33095644687433	8.70807140813041	16.1187915165454	5.66783742326279	7.04504383910424	7.5430258362147	11.1476536209032	14.5023140263823	4.40974888401053	9.2396348024197	13.3318193235784	6.53643034708174	14.2269088571472	11.55820453879	5.5671909214418	9.37057966348425	5.75649939649528	8.57578006744604	9.06852163549323	7.10243891189994	7.64195526159422	17.4979139137867	14.3249233907335	11.3914224541465	5.33828703145536	5.93688422784598	11.0801616528495	13.0947638664021
Adprh	37.9043312403104	49.6349914689406	38.3010708287132	48.5492851439304	49.117408194058	44.4111641814651	35.8195367034342	55.0589921116957	42.2702630346254	35.2007872356686	32.0495041600968	30.3230202369811	51.1530870545221	33.5986720087989	34.8678351539744	32.6821517354087	44.5776477523946	33.518793162491	41.1972128186693	24.988212435958	65.7885645313746	46.0948178625225	48.3654487226305	59.8634136860138	36.0263605189442	49.4058745801036	39.1547906013382	37.5916940986834	48.0445832830982	42.7455664404911	44.3206466113979	34.522559284151
Adprhl1	700.232645544682	726.798089366631	567.641511256314	626.516965428816	631.928445720567	526.83832019189	616.991519716655	677.711417610137	657.20194670501	771.902977239304	585.25181509742	689.519112345266	627.948241083099	536.738785340563	644.029425785174	582.831705948122	639.262437981149	651.882735987755	690.331674258784	736.111091342596	614.300721311711	593.872769670638	634.796514484526	679.804867281852	546.945655151243	708.150868981485	590.186843698219	676.650493776302	525.821272598353	654.244641908627	652.990860074596	707.117248785713
Adprm	45.8841904487968	27.1810667568008	34.3727558719221	35.8339961776629	20.5266780512481	35.7030927733347	54.6247934727372	35.626406660509	48.3088720395719	51.5440098808004	48.7709845914517	44.8253342633634	21.1667946432505	48.7180744127584	46.1486053508484	43.5762023138783	45.5261083428711	52.0119204245549	32.2897073443625	40.6058452084318	26.3154258125499	33.2311477613534	41.3121541172469	29.4243897778712	33.8429447299173	36.0251168813256	53.4797139920716	27.3394138899516	23.1325771363066	32.0591748303683	24.3763556362689	35.7129923629148
Adprs	21.9446128233376	25.9992812456356	21.6057322623511	35.8339961776629	21.2597736959356	21.770178520326	30.4466061979191	21.8616586325851	27.1737405222592	16.3432226451318	19.5083938365807	36.914981158064	28.2223928576674	22.6791036059393	24.6125895204525	21.7881011569391	15.1753694476237	20.804768169822	21.1553255014789	17.6999838088036	33.7166393223295	24.6553676939074	21.1598838161509	19.278048475157	19.6507421012423	22.6443591825475	18.1449029615957	22.782844908293	21.3531481258214	24.9349137569531	26.5923879668388	27.379960811568
Adra1a	0.9974824010608	0	0	0	1.46619128937487	1.74161428162608	3.58195367034342	0.809691060466113	0	0	1.3934567026129	1.31839218421657	0	0.839966800219973	1.02552456335219	2.17881011569391	0	0	2.22687636857672	1.04117551816492	0.822357056642183	0	0	1.01463413027142	1.09170789451346	0	1.90998978543113	2.2782844908293	0.88971450524256	1.1873768455692	0.738677443523299	2.38086615752765
Adra1b	14.962236015912	9.45428408932203	17.67741730556	8.0915475239884	13.1957216043738	13.0621071121956	19.7007451868888	20.2422765116528	12.077218009893	10.0573677816196	12.5411103235161	11.8655296579491	28.2223928576674	14.2794356037395	12.3062947602263	14.1622657520104	19.9176724000061	15.025665900427	15.588134580037	7.28822862715442	23.0259975859811	12.8636701011691	12.0913621806576	16.2341460843427	8.73366315610768	15.4393358062824	16.2349131761646	12.5305646995611	20.4634336205789	14.2485221468304	11.0801616528495	13.0947638664021
Adra1d	2.9924472031824	5.90892755582627	14.7311810879666	4.62374144227909	11.7295303149989	4.35403570406521	8.0593957582727	7.28721954419502	8.05147867326198	3.77151291810735	4.18037010783871	6.59196092108285	15.8750959824379	12.5995020032996	5.12762281676094	6.53643034708174	16.1238300381002	8.09074317715299	3.34031455286508	5.20587759082458	3.28942822656873	2.14394501686151	8.06090812043842	10.1463413027142	7.64195526159422	5.14644526876079	11.4599387125868	6.8348534724879	11.5662885681533	5.93688422784598	8.12545187875629	2.38086615752765
Adra2b	0	0	0	2.31187072113954	0.733095644687433	0	0	1.61938212093223	0	1.25717097270245	0	0	2.64584933040632	0	0	0	0	0	0	0	0.822357056642183	0	1.0076135150548	1.01463413027142	0	0	0.954994892715565	0	0	0	1.4773548870466	1.19043307876383
Adrb2	0.9974824010608	0	1.96415747839555	3.46780608170931	2.1992869340623	0.870807140813041	1.79097683517171	1.61938212093223	0	0	0	0	3.52779910720842	0.839966800219973	0	2.17881011569391	2.84538177142945	1.155820453879	3.34031455286508	1.04117551816492	2.46707116992655	0	2.01522703010961	1.01463413027142	2.18341578902692	3.08786716125648	1.90998978543113	1.13914224541465	0.88971450524256	2.37475369113839	1.4773548870466	2.38086615752765
Adrb3	0	0	0	0	0	0	0	0	0	0	0	1.31839218421657	0	0.839966800219973	0	1.08940505784696	0	0	0	0	0	0	0	0	0	0	0	0	0	0	0	0
Adrm1	25.9345424275808	37.8171363572881	39.283149567911	32.3661900959536	25.6583475640602	28.7366356468304	26.8646525275757	31.5779513581784	20.128696683155	25.143419454049	27.8691340522581	38.2333733422805	23.8126439736568	31.918738408359	26.6636386471569	38.1291770246435	27.505357123818	20.804768169822	18.9284491329021	39.5646696902668	33.7166393223295	27.8712852191996	29.2207919365893	27.3951215173284	27.2926973628365	25.732226343804	32.4698263523292	31.8959828716102	32.0297221887322	37.9960590582143	29.5470977409319	17.8564961814574
Adsl	217.451163431254	174.904255652457	179.720409273193	238.122684277373	173.010572146234	203.768870950252	204.171359209575	183.799870725808	203.299836499865	172.232423260236	202.051221878871	226.76345568525	174.626055806817	188.992530049494	213.309109177255	165.589568792737	202.022105771491	242.72229531459	190.39792951331	185.329242233355	212.990477670325	191.883079009105	198.499862465796	186.692679969941	215.066455219152	185.272029675389	159.484147083499	223.271880101271	161.928039954146	173.357019453103	180.237296219685	205.944922626142
Adss	28.9269896307632	28.3628522679661	23.5698897407466	25.430577932535	19.0604867618733	26.9950213652043	17.9097683517171	12.1453659069917	22.1415663514705	23.8862484813465	18.1149371339678	26.3678436843314	14.9931462056358	31.078771608139	31.7912614639178	19.6092910412452	29.4022783047709	20.804768169822	14.4746963957487	21.8646858814632	12.3353558496327	24.6553676939074	23.1751108462605	14.2048778237999	24.0175736792961	11.3221795912737	23.8748723178891	26.2002716445369	16.0148610943661	15.4358989923996	24.3763556362689	38.0938585204425
Adtrp	0	2.36357102233051	0.982078739197775	0	0.733095644687433	0.870807140813041	3.58195367034342	1.61938212093223	2.0128696683155	1.25717097270245	0	2.63678436843314	0	1.67993360043995	2.05104912670438	2.17881011569391	0.948460590476482	1.155820453879	1.11343818428836	1.04117551816492	0	0	1.0076135150548	2.02926826054284	4.36683157805384	1.02928905375216	4.77497446357782	0	0.88971450524256	4.74950738227679	0.738677443523299	2.38086615752765
Aebp1	41.8942608445536	69.7253451587499	56.960566873471	43.9255437016513	30.0569214321847	46.1527784630912	39.4014903737777	24.2907318139834	60.3860900494649	38.9723001537759	62.7055516175807	48.7805108160131	27.3404430808653	28.5588712074791	38.9699334073831	31.5927466775618	55.0107142476359	33.518793162491	51.2181564772646	43.7293717629265	25.4930687559077	47.1667903709532	30.2284054516441	26.3804873870569	43.6683157805384	28.8200935050604	42.0197752794849	33.0351251170248	35.5885802097024	29.6844211392299	39.8885819502581	45.2364569930254
Aebp2	0	1.18178551116525	3.9283149567911	1.15593536056977	0.733095644687433	0	0	1.61938212093223	1.00643483415775	0	1.3934567026129	1.31839218421657	1.76389955360421	0.839966800219973	4.10209825340875	1.08940505784696	3.79384236190593	0	0	0	1.64471411328437	2.14394501686151	0	0	1.09170789451346	1.02928905375216	0.954994892715565	3.41742673624395	0.88971450524256	1.1873768455692	1.4773548870466	1.19043307876383
Aen	7.9798592084864	7.09071306699152	13.7491023487689	16.1830950479768	5.86476515749946	15.6745285346347	7.16390734068685	4.85814636279668	5.03217417078874	12.5717097270245	4.18037010783871	3.95517655264971	3.52779910720842	14.2794356037395	6.15314738011313	6.53643034708174	4.74230295238241	11.55820453879	4.45375273715344	5.20587759082458	3.28942822656873	10.7197250843075	6.04568109032882	3.04390239081426	4.36683157805384	9.26360148376943	7.63995914172452	5.69571122707325	10.6765740629107	4.74950738227679	4.43206466113979	13.0947638664021
Afap1	6.9823768074256	12.9996406228178	5.89247243518665	8.0915475239884	13.1957216043738	9.57887854894345	4.47744208792928	8.09691060466113	10.0643483415775	3.77151291810735	4.18037010783871	13.1839218421657	15.8750959824379	3.35986720087989	9.22972107016969	6.53643034708174	3.79384236190593	3.467461361637	12.247820027172	5.20587759082458	14.8024270195593	2.14394501686151	5.03806757527401	14.2048778237999	3.27512368354038	6.17573432251295	6.68496424900895	11.3914224541465	13.3457175786384	7.12426107341518	14.0348714269427	2.38086615752765
Afap1l1	14.962236015912	10.6360696004873	19.6415747839555	12.7152889662675	32.256208366247	17.4161428162608	12.536837846202	38.0554798419073	12.077218009893	6.28585486351225	8.36074021567743	11.8655296579491	29.1043426344695	12.5995020032996	13.3318193235784	7.6258354049287	7.58768472381185	18.493127262064	23.3822018700556	17.6999838088036	39.4731387188248	24.6553676939074	12.0913621806576	37.5414628200426	19.6507421012423	9.26360148376943	13.3699284980179	19.365418172049	36.478294714945	5.93688422784598	39.1499045067348	17.8564961814574
Afap1l2	0	0	1.96415747839555	0	8.79714773624919	2.61242142243912	0.895488417585856	4.85814636279668	0	1.25717097270245	0	2.63678436843314	7.05559821441684	0.839966800219973	0	1.08940505784696	0	0	6.68062910573016	0	3.28942822656873	1.07197250843075	0	5.0731706513571	2.18341578902692	1.02928905375216	0.954994892715565	1.13914224541465	4.4485725262128	0	4.43206466113979	2.38086615752765
Afdn	24.93706002652	34.2717798237924	34.3727558719221	30.0543193748141	39.5871648131214	33.9614784917086	30.4466061979191	34.0070245395768	44.2831327029409	36.457958208371	50.1644412940646	36.914981158064	33.51409151848	36.9585392096788	29.7402123372134	30.5033416197148	47.4230295238241	40.4537158857649	31.1762691600741	49.976424871916	35.3613534356139	38.5910103035072	57.4339703581238	32.4682921686855	43.6683157805384	36.0251168813256	25.7848621033203	45.565689816586	40.9268672411578	52.2445812050447	31.7631300715018	32.1416931266233
Aff1	25.9345424275808	14.181426133983	24.5519684799444	33.5221254565234	13.1957216043738	23.5117928019521	39.4014903737777	15.3841301488562	27.1737405222592	22.6290775086441	44.590614483613	25.0494515001148	14.1111964288337	31.078771608139	31.7912614639178	30.5033416197148	34.1445812571533	30.051331800854	14.4746963957487	19.7823348451334	10.6906417363484	38.5910103035072	26.1979513914249	13.1902436935285	26.200989468323	49.4058745801036	25.7848621033203	29.6176983807809	14.235432083881	40.3708127493527	18.4669360880825	20.2373623389851
Aff1-as1	0.9974824010608	0	0	1.15593536056977	0	0.870807140813041	0.895488417585856	0	0	0	0	0	0	0	0	0	0	0	0	0	0.822357056642183	0	1.0076135150548	0	0	0	0.954994892715565	0	0.88971450524256	0	0	0
Aff3	0	0	0	1.15593536056977	1.46619128937487	0	0.895488417585856	1.61938212093223	0	0	0	0	2.64584933040632	0	0	0	0	0	1.11343818428836	0	0	1.07197250843075	0	2.02926826054284	0	0	0	0	0.88971450524256	0	0.738677443523299	0
Aff4	44.886708047736	69.7253451587499	65.799275526251	58.9527033890583	43.985738681246	90.5639426445563	56.4157703079089	29.1488781767801	45.2895675370987	54.0583518262053	45.9840711862259	50.0989030002297	22.9306941968547	81.4767796213374	54.352801857666	54.4702528923479	77.7737684190715	61.2584840555869	27.835954607209	62.470531089895	39.4731387188248	63.2463779974145	67.5101055086718	27.3951215173284	79.6946762994826	45.288718365095	44.8847599576316	86.5748106515134	31.1400076834896	86.6785097265514	39.1499045067348	77.3781501196488
Afg1l	44.886708047736	23.6357102233051	43.2114645247021	40.457737619942	49.8505038387454	50.5068141671564	47.4608861320504	55.0589921116957	32.2059146930479	33.9436162629661	37.6233309705484	29.0046280527645	49.3891875009179	51.2379748134184	48.1996544775528	42.4867972560313	45.5261083428711	41.6095363396439	64.5794146887249	40.6058452084318	50.1637804551732	62.1744054889838	49.3730622376853	43.6292676016711	42.5766078860249	39.112984042582	54.4347088847872	41.0091208349274	60.5005863564941	43.9329432860603	29.5470977409319	41.665157756734
Afg3l1	111.71802891881	76.8160582257415	106.06450383336	101.72231173014	95.3024338093663	126.267035417891	91.3398185937573	95.5435451350014	99.6370485816171	93.0306519799813	107.296166101194	89.6506685267268	99.6603247786379	103.315916427057	87.169587884936	123.102771536706	106.227586133366	68.1934067788609	87.9616165587805	96.8293231893372	114.307630873263	108.269223351506	100.76135150548	106.536583678499	98.2537105062114	86.4602805151813	96.454484164272	111.635940050636	82.7434489875581	68.8678570430134	104.892196980308	99.9963786161615
Afg3l2	187.52669139943	93.361055382055	222.931873797895	128.308825023245	218.462502116855	173.290621021795	182.679637187515	244.526700260766	108.694962089037	96.8021648980886	158.854064097871	181.938121421887	240.772289066975	250.310106465552	196.90071616362	138.354442346564	200.125184590538	101.712199941352	156.994783984659	137.435168397769	178.451481291354	158.651931247752	185.400886770084	195.824387142384	140.830318392236	252.175818169279	182.404024508673	162.897341094295	219.759482794912	203.041440592333	206.091006743	120.233740955147
Afmid	10.9723064116688	12.9996406228178	7.8566299135822	9.24748288455817	8.79714773624919	7.83726426731737	12.536837846202	12.1453659069917	7.04504383910424	10.0573677816196	13.934567026129	15.8207062105988	15.8750959824379	10.9195684028596	7.17867194346531	11.9834556363165	5.69076354285889	15.025665900427	6.68062910573016	13.5352817361439	7.40121350977965	11.7916975927383	9.06852163549323	10.1463413027142	8.73366315610768	17.4979139137867	5.72996935629339	6.8348534724879	12.4560030733958	7.12426107341518	20.6829684186524	5.95216539381914
Aftph	8.9773416095472	10.6360696004873	11.7849448703733	12.7152889662675	14.6619128937487	6.09564998569129	13.4323262637878	9.71629272559336	13.0836528440507	8.80019680891715	6.96728351306452	9.22874528951599	8.81949776802105	13.4394688035196	9.22972107016969	10.8940505784696	8.53614531428834	11.55820453879	15.588134580037	7.28822862715442	8.22357056642183	8.57578006744604	7.05329460538362	6.08780478162852	12.0087868396481	12.3514686450259	5.72996935629339	14.8088491903904	9.78685955766816	8.31163791898438	7.38677443523299	9.52346463011062
Aga	53.8640496572832	82.7249857815677	54.0143306558776	77.4476691581747	79.9074252709302	59.2148855752868	64.4751660661816	78.540032865213	93.5984395766706	60.3442066897176	69.6728351306452	76.4667466845611	74.965731028179	47.8781076125385	53.3272772943138	68.6325186443583	61.6499383809713	67.0375863249819	92.4153692959339	71.8411107533793	71.5450639278699	65.390323014276	57.4339703581238	88.2731693336136	56.7688105146999	66.9037884938903	63.0296629192273	60.3745390069764	84.5228779980432	46.3076969771987	70.9130345782367	64.2833862532467
Agap1	106.730616913506	61.4528465805932	91.3333227453931	108.657923893559	156.149372318423	126.267035417891	114.62251745099	140.886244521104	95.6113092449861	75.430258362147	130.984930045613	139.749571526956	163.16070870839	130.194854034096	119.986373912206	133.996822115176	103.382204361937	68.1934067788609	150.314154878929	118.694009070801	176.806767178069	133.996563553844	117.890781261412	150.16585128017	111.354205240373	114.25108496649	119.374361589446	116.192509032294	148.582322375507	106.863916101228	119.665745850774	96.42507937987
Agap2	0.9974824010608	1.18178551116525	0	2.31187072113954	0.733095644687433	0.870807140813041	0	1.61938212093223	0	0	1.3934567026129	1.31839218421657	0.881949776802106	0	0	0	0	0	1.11343818428836	0	0.822357056642183	0	0	3.04390239081426	2.18341578902692	0	0.954994892715565	0	0	0	0.738677443523299	0
Agap3	7.9798592084864	9.45428408932203	9.82078739197775	2.31187072113954	10.2633390256241	5.22484284487825	2.68646525275757	5.66783742326279	9.05791350741973	12.5717097270245	11.1476536209032	2.63678436843314	10.5833973216253	2.51990040065992	2.05104912670438	14.1622657520104	4.74230295238241	11.55820453879	16.7015727643254	6.2470531089895	5.75649939649528	1.07197250843075	4.03045406021921	5.0731706513571	1.09170789451346	5.14644526876079	5.72996935629339	7.97399571790255	10.6765740629107	7.12426107341518	8.86412932227958	5.95216539381914
Agbl4	0	0	0	0	0	0	0.895488417585856	0	0	0	0	0	0	0	2.05104912670438	0	0	0	0	0	0	1.07197250843075	0	0	0	0	1.90998978543113	0	0	0	1.4773548870466	1.19043307876383
Agbl5	0.9974824010608	1.18178551116525	0.982078739197775	0	0.733095644687433	0	0	0	2.0128696683155	0	0	0	0.881949776802106	0	0	0	0	0	1.11343818428836	0	0.822357056642183	0	1.0076135150548	0	0	1.02928905375216	0	0	0	1.1873768455692	0.738677443523299	0
Ager	9.974824010608	11.8178551116525	11.7849448703733	19.6509011296861	10.2633390256241	6.96645712650433	11.6413494286161	12.9550569674578	17.1093921806817	10.0573677816196	13.934567026129	19.7758827632486	12.3472968752295	8.39966800219973	12.3062947602263	21.7881011569391	8.53614531428834	10.402384084911	13.3612582114603	10.4117551816492	27.9601399258342	56.81454294683	20.1522703010961	14.2048778237999	306.769918358282	10.2928905375216	15.279918283449	7.97399571790255	108.545169639592	13.0611453012612	11.8188390963728	7.14259847258296
Agfg1	30.9219544328848	38.9989218684534	41.2473070463066	26.5865132931047	16.861199827811	20.0285642386999	17.0142799341313	17.8132033302545	23.1480011856282	18.8575645905367	9.75419691829033	23.7310593158983	13.2292466520316	29.3988380076991	27.6891632105091	22.8775062147861	27.505357123818	19.648947715943	20.0418873171905	17.6999838088036	17.2694981894858	24.6553676939074	31.2360189666989	20.2926826054284	19.6507421012423	22.6443591825475	12.4149336053023	15.9479914358051	18.6840046100938	34.4339285215067	25.1150330797922	34.522559284151
Agfg2	16.9572008180336	11.8178551116525	18.6594960447577	6.93561216341863	15.3950085384361	10.4496856897565	8.95488417585856	7.28721954419502	12.077218009893	11.314538754322	19.5083938365807	7.91035310529942	14.9931462056358	10.9195684028596	11.2807701968741	13.0728606941635	7.58768472381185	8.09074317715299	17.8150109486138	10.4117551816492	6.57885645313746	10.7197250843075	11.0837486656028	14.2048778237999	18.5590342067288	13.3807576987781	11.4599387125868	7.97399571790255	10.6765740629107	17.8106526835379	14.0348714269427	9.52346463011062
Agk	31.9194368339456	56.7257045359322	32.4085983935266	34.6780608170931	43.985738681246	49.6360070263433	43.8789324617069	34.8167156000429	40.2573933663099	41.4866420991808	58.525181509742	56.6908639213125	22.9306941968547	36.9585392096788	36.9188842806788	50.11263266096	47.4230295238241	38.1420749780069	47.8778419243995	49.976424871916	41.9402098887513	34.3031202697842	49.3730622376853	38.556096950314	41.4848999915115	39.112984042582	49.6597344212094	43.2874053257567	30.250293178247	28.4970442936607	39.1499045067348	29.7608269690957
Agl	106.730616913506	146.541403384491	120.795684921326	135.244437186663	136.355789911863	121.042192573013	118.204471121333	109.308293162925	105.675657586564	109.373874625113	130.984930045613	122.610473132141	131.410516743514	129.354887233876	118.960849348854	105.672290611155	112.866810266701	116.737865841779	141.406649404622	107.241078370986	120.064130269759	115.773030910522	128.974529927015	126.829266283928	146.288857864804	106.016772536472	106.959427984143	104.801086578148	103.206882608137	85.4911328809822	121.881778181344	90.4729139860509
Agmat	0.9974824010608	0	0.982078739197775	0	0	0.870807140813041	0	0	1.00643483415775	0	0	1.31839218421657	0	0	0	0	0.948460590476482	0	0	0	0.822357056642183	1.07197250843075	0	0	0	0	0	0	2.66914351572768	0	0	1.19043307876383
Agmo	0	0	2.94623621759333	1.15593536056977	0.733095644687433	0	0.895488417585856	0.809691060466113	1.00643483415775	2.5143419454049	1.3934567026129	0	0.881949776802106	0.839966800219973	2.05104912670438	1.08940505784696	0.948460590476482	0	0	2.08235103632983	0.822357056642183	0	3.02284054516441	0	1.09170789451346	2.05857810750432	2.86498467814669	4.5565689816586	0.88971450524256	2.37475369113839	0	0
Ago1	6.9823768074256	2.36357102233051	6.87455117438443	2.31187072113954	8.79714773624919	0.870807140813041	0.895488417585856	3.23876424186445	6.03860900494649	2.5143419454049	5.57382681045162	2.63678436843314	4.40974888401053	2.51990040065992	3.07657369005656	1.08940505784696	2.84538177142945	4.62328181551599	4.45375273715344	3.12352655449475	4.11178528321092	3.21591752529226	2.01522703010961	5.0731706513571	0	0	2.86498467814669	2.2782844908293	6.22800153669792	2.37475369113839	4.43206466113979	3.57129923629148
Ago2	1.9949648021216	2.36357102233051	1.96415747839555	0	0	0	1.79097683517171	0.809691060466113	0	0	1.3934567026129	0	0.881949776802106	0.839966800219973	1.02552456335219	1.08940505784696	0.948460590476482	1.155820453879	1.11343818428836	3.12352655449475	1.64471411328437	1.07197250843075	1.0076135150548	3.04390239081426	1.09170789451346	0	0	1.13914224541465	1.77942901048512	0	0	0
Ago3	0.9974824010608	0	0.982078739197775	0	1.46619128937487	0.870807140813041	0.895488417585856	1.61938212093223	2.0128696683155	0	2.78691340522581	1.31839218421657	0.881949776802106	0	0	1.08940505784696	0	1.155820453879	1.11343818428836	1.04117551816492	0	3.21591752529226	1.0076135150548	1.01463413027142	3.27512368354038	1.02928905375216	0	0	2.66914351572768	1.1873768455692	2.2160323305699	1.19043307876383
Ago4	0.9974824010608	1.18178551116525	0.982078739197775	1.15593536056977	2.1992869340623	0	0	0	0	1.25717097270245	0	0	0.881949776802106	0.839966800219973	0	0	0.948460590476482	0	0	1.04117551816492	0	0	0	0	0	0	0	0	0	0	0	0
Agpat1	22.9420952243984	23.6357102233051	39.283149567911	17.3390304085466	29.3238257874973	26.1242142243912	29.5511177803333	25.9101139349156	27.1737405222592	27.6577613994539	23.6887639444194	10.5471374737326	21.1667946432505	28.5588712074791	23.5870649571003	28.3245315040209	21.8145935809591	19.648947715943	30.0628309757857	18.7411593269685	23.0259975859811	24.6553676939074	21.1598838161509	28.4097556475998	24.0175736792961	19.556492021291	14.3249233907335	34.1742673624395	23.1325771363066	21.3727832202455	30.2857751844553	17.8564961814574
Agpat2	0	1.18178551116525	0.982078739197775	0	1.46619128937487	0	0.895488417585856	0.809691060466113	0	0	0	0	0.881949776802106	2.51990040065992	0	0	0	0	2.22687636857672	0	0.822357056642183	0	1.0076135150548	0	0	2.05857810750432	0	0	0	0	0.738677443523299	0
Agpat3	169.572008180336	157.177472984979	148.293889618864	167.610627282617	172.277476501547	177.64465672586	162.08340358304	157.889756790892	160.023138631082	155.889200615104	151.886780584807	216.216318211518	191.383101566057	183.952729248174	123.062947602263	204.808150875228	170.722906285767	174.528888535729	156.994783984659	160.341029797397	178.451481291354	158.651931247752	182.378046224919	178.57560692777	192.140589434369	153.364069009072	145.159223692766	144.671065167661	165.486897975116	125.861945630335	199.442909751291	158.327599475589
Agpat4	36.9068488392496	33.0899943126271	25.5340472191422	34.6780608170931	36.6547822343716	57.4732712936607	38.5060019561918	25.1004228744495	36.2316540296789	40.2294711264784	23.6887639444194	27.686235868548	29.9862924112716	33.5986720087989	27.6891632105091	39.2185820824905	33.1961206666769	25.428049985338	27.835954607209	32.2764410631124	23.8483546426233	42.8789003372302	16.1218162408768	25.3658532567855	38.2097763079711	29.8493825588126	37.244800815907	28.4785561353662	35.5885802097024	26.1222906025223	29.5470977409319	47.6173231505531
Agpat5	39.899296042432	47.2714204466101	58.9247243518665	26.5865132931047	36.6547822343716	33.9614784917086	31.342094615505	42.913626204704	43.2766978687832	55.3155227989078	39.0167876731613	56.6908639213125	25.5765435272611	35.2786056092389	27.6891632105091	31.5927466775618	34.1445812571533	32.362972708612	21.1553255014789	33.3176165812773	17.2694981894858	25.7273402023381	29.2207919365893	16.2341460843427	28.38440525735	23.6736482362996	25.7848621033203	30.7568406261955	18.6840046100938	45.1203201316295	33.9791624020717	20.2373623389851
Agps	3.9899296042432	2.36357102233051	5.89247243518665	1.15593536056977	2.93238257874973	3.48322856325216	0	0.809691060466113	1.00643483415775	1.25717097270245	2.78691340522581	5.27356873686628	2.64584933040632	4.19983400109987	2.05104912670438	0	0.948460590476482	1.155820453879	2.22687636857672	7.28822862715442	2.46707116992655	3.21591752529226	2.01522703010961	0	4.36683157805384	6.17573432251295	5.72996935629339	2.2782844908293	1.77942901048512	3.56213053670759	2.2160323305699	1.19043307876383
Agr2	11.9697888127296	5.90892755582627	8.83870865277998	6.93561216341863	32.9893040109345	12.1912999713826	9.85037259344442	20.2422765116528	10.0643483415775	5.0286838908098	12.5411103235161	17.1390983948154	33.51409151848	4.19983400109987	8.2041965068175	14.1622657520104	5.69076354285889	15.025665900427	25.6090782386323	14.5764572543088	19.7365693594124	12.8636701011691	3.02284054516441	19.278048475157	18.5590342067288	8.23431243001727	5.72996935629339	5.69571122707325	40.0371527359152	7.12426107341518	7.38677443523299	8.33303155134679
Agrn	43.8892256466752	62.6346320917584	41.2473070463066	48.5492851439304	29.3238257874973	27.8658285060173	37.610513538606	23.4810407535173	44.2831327029409	32.6864452902637	30.6560474574839	25.0494515001148	27.3404430808653	31.918738408359	41.0209825340875	30.5033416197148	32.2476600762004	41.6095363396439	36.7434600815159	30.1940900267826	28.7824969824764	35.3750927782149	23.1751108462605	25.3658532567855	33.8429447299173	29.8493825588126	25.7848621033203	31.8959828716102	19.5737191153363	23.7475369113839	35.4565172891183	32.1416931266233
Agrp	0	0	0	0	1.46619128937487	1.74161428162608	0	0.809691060466113	1.00643483415775	0	0	0	0.881949776802106	0	2.05104912670438	0	0.948460590476482	0	0	0	0	0	1.0076135150548	3.04390239081426	0	0	0.954994892715565	0	0.88971450524256	2.37475369113839	1.4773548870466	2.38086615752765
Agt	5.9848944063648	1.18178551116525	0.982078739197775	1.15593536056977	2.93238257874973	7.83726426731737	1.79097683517171	1.61938212093223	6.03860900494649	3.77151291810735	5.57382681045162	2.63678436843314	6.17364843761474	2.51990040065992	1.02552456335219	4.35762023138783	3.79384236190593	3.467461361637	0	3.12352655449475	0.822357056642183	5.35986254215377	1.0076135150548	4.05853652108568	2.18341578902692	1.02928905375216	0	1.13914224541465	0.88971450524256	0	0	1.19043307876383
Agtpbp1	58.8514616625872	67.3617741364194	70.7096692222398	53.1730265862095	42.5195473918711	66.1813427017911	59.9977239782524	43.7233172651701	65.4182642202536	51.5440098808004	48.7709845914517	40.8701577107137	37.9238404024905	59.6376428156181	68.7101457445966	52.2914427766539	54.0622536571595	69.3492272327399	50.1047182929762	73.9234617897091	46.8743522286044	71.8221580648606	62.4720379333978	38.556096950314	46.9434394640788	65.8744994401382	45.8397548503471	53.5396855344885	40.0371527359152	54.619334896183	49.491388716061	47.6173231505531
Agtr1a	14.962236015912	27.1810667568008	9.82078739197775	26.5865132931047	5.86476515749946	13.0621071121956	21.4917220220605	6.47752848372891	24.154436019786	12.5717097270245	16.7214804313549	9.22874528951599	7.93754799121895	15.1194024039595	8.2041965068175	26.145721388327	17.0722906285767	16.181486354306	4.45375273715344	33.3176165812773	4.11178528321092	16.0795876264613	21.1598838161509	4.05853652108568	14.192202628675	8.23431243001727	21.0098876397424	25.0611293991223	5.33828703145536	16.6232758379688	2.9547097740932	9.52346463011062
Agtr1b	0	1.18178551116525	0	1.15593536056977	0	0	0	0	0	1.25717097270245	1.3934567026129	0	0.881949776802106	0.839966800219973	0	0	0	0	1.11343818428836	0	0	0	0	1.01463413027142	0	1.02928905375216	0	1.13914224541465	0	0	0	0
Agtrap	13.9647536148512	12.9996406228178	18.6594960447577	15.027159687407	10.2633390256241	13.0621071121956	8.0593957582727	13.7647480279239	10.0643483415775	8.80019680891715	12.5411103235161	14.5023140263823	11.4653470984274	8.39966800219973	12.3062947602263	9.80464552062261	15.1753694476237	15.025665900427	12.247820027172	11.4529306998141	20.5589264160546	11.7916975927383	13.0989756957124	19.278048475157	6.55024736708076	12.3514686450259	9.54994892715565	13.6697069449758	14.235432083881	14.2485221468304	16.2509037575126	7.14259847258296
Ahctf1	18.9521656201552	14.181426133983	25.5340472191422	16.1830950479768	10.2633390256241	15.6745285346347	20.5962336044747	13.7647480279239	15.0965225123662	18.8575645905367	11.1476536209032	17.1390983948154	7.93754799121895	21.8391368057193	25.6381140838047	15.2516708098574	18.9692118095296	16.181486354306	10.0209436585952	11.4529306998141	12.3353558496327	15.0076151180306	25.1903378763701	9.13170717244279	14.192202628675	13.3807576987781	17.1899080688802	19.365418172049	11.5662885681533	9.49901476455357	14.773548870466	20.2373623389851
Ahcy	38.9018136413712	36.6353508461229	54.9964093950754	27.7424486536745	20.5266780512481	29.6074427876434	34.0285598682625	28.339187116314	26.1673056881015	40.2294711264784	41.8037010783871	31.6414124211977	32.6321417416779	45.3582072118785	41.0209825340875	34.8609618511026	39.8353448000122	26.583870439217	35.6300218972275	36.4411431357721	23.0259975859811	43.950872845661	32.2436324817537	31.453658038414	41.4848999915115	44.2594293113428	33.4248212450448	41.0091208349274	24.0222916415491	36.8086822126451	40.6272593937814	36.9034254416786
Ahcyl1	35.9093664381888	30.7264232902966	28.4802834367355	33.5221254565234	25.6583475640602	40.0571284773999	36.7150251210201	29.9585692372462	36.2316540296789	33.9436162629661	25.0822206470323	26.3678436843314	37.0418906256884	44.5182404116586	26.6636386471569	38.1291770246435	32.2476600762004	33.518793162491	26.7225164229207	24.988212435958	36.1837104922561	32.1591752529227	30.2284054516441	40.5853652108568	37.1180684134576	29.8493825588126	29.6048416741825	38.7308363440981	31.1400076834896	20.1854063746763	31.0244526279785	34.522559284151
Ahcyl2	0.9974824010608	4.72714204466101	0.982078739197775	1.15593536056977	1.46619128937487	1.74161428162608	2.68646525275757	4.85814636279668	3.01930450247324	0	1.3934567026129	1.31839218421657	1.76389955360421	4.19983400109987	0	1.08940505784696	0.948460590476482	1.155820453879	0	2.08235103632983	3.28942822656873	0	3.02284054516441	2.02926826054284	1.09170789451346	3.08786716125648	1.90998978543113	2.2782844908293	4.4485725262128	2.37475369113839	2.2160323305699	0
Ahdc1	5.9848944063648	8.27249857815677	10.8028661311755	3.46780608170931	7.33095644687433	4.35403570406521	6.26841892310099	8.09691060466113	6.03860900494649	7.5430258362147	11.1476536209032	5.27356873686628	3.52779910720842	4.19983400109987	12.3062947602263	11.9834556363165	3.79384236190593	6.93492272327399	5.5671909214418	13.5352817361439	9.04592762306401	10.7197250843075	11.0837486656028	14.2048778237999	8.73366315610768	6.17573432251295	6.68496424900895	12.5305646995611	7.11771604194048	3.56213053670759	11.8188390963728	7.14259847258296
Ahi1	15.9597184169728	12.9996406228178	15.7132598271644	8.0915475239884	8.79714773624919	8.70807140813041	6.26841892310099	1.61938212093223	8.05147867326198	15.0860516724294	11.1476536209032	13.1839218421657	6.17364843761474	11.7595352030796	13.3318193235784	9.80464552062261	20.8661329904826	10.402384084911	10.0209436585952	16.6588082906387	6.57885645313746	10.7197250843075	13.0989756957124	3.04390239081426	10.9170789451346	13.3807576987781	23.8748723178891	11.3914224541465	9.78685955766816	16.6232758379688	15.5122263139893	9.52346463011062
Ahnak	188.524173800491	141.81426133983	158.114677010842	136.400372547233	276.377058047162	138.458335389274	149.546565736838	272.056196316614	179.145400480079	167.203739369426	143.526040369129	106.789766921542	291.925376121497	173.873127645534	143.573438869306	132.907417057329	127.093719123849	122.516968111174	310.649253416453	164.505731870057	268.088400465352	161.867848773044	115.875554231302	255.687800828398	195.415713117909	125.573264557763	129.879305409317	141.253638431417	221.538911805397	144.859975159442	284.39081575647	185.707560287157
Ahr	8.9773416095472	22.4539247121398	23.5698897407466	11.5593536056977	9.53024338093663	13.0621071121956	10.7458610110303	7.28721954419502	7.04504383910424	17.6003936178343	11.1476536209032	10.5471374737326	5.29169866081263	8.39966800219973	2.05104912670438	10.8940505784696	7.58768472381185	12.714024992669	8.90750547430689	7.28822862715442	4.11178528321092	7.50380755901528	12.0913621806576	6.08780478162852	8.73366315610768	7.20502337626511	5.72996935629339	5.69571122707325	6.22800153669792	8.31163791898438	7.38677443523299	13.0947638664021
Ahrr	0	1.18178551116525	0	1.15593536056977	0.733095644687433	0	0.895488417585856	0.809691060466113	1.00643483415775	1.25717097270245	0	0	1.76389955360421	0	0	0	0	1.155820453879	0	0	0.822357056642183	0	0	0	1.09170789451346	0	0.954994892715565	1.13914224541465	0	0	0.738677443523299	1.19043307876383
Ahsa1	213.461233827011	415.988499930169	294.623621759333	294.763516945292	219.92869340623	177.64465672586	267.751036858171	190.277399209537	244.563664700333	272.806101076432	377.626766408097	278.180750869696	195.792850450067	215.031500856313	206.13043723379	281.066504924515	245.651292933409	299.357497554661	234.935456884844	347.752623067082	226.1481905766	181.163353924798	333.52007348314	202.926826054284	280.568928889959	435.389269737163	258.803615925918	194.793323965905	252.678919488887	200.666686901194	220.864555613466	249.990946540404
Ahsa2	12.9672712137904	36.6353508461229	35.3548346111199	26.5865132931047	21.992869340623	19.1577570978869	27.7601409451615	14.57443908839	20.128696683155	30.1721033448588	41.8037010783871	22.4126671316817	19.4028950896463	20.1592032052794	24.6125895204525	33.7715567932557	28.4538177142945	39.2978954318859	28.9493927914974	23.9470369177931	16.4471411328437	12.8636701011691	22.1674973312057	18.2634143448856	20.7424499957557	38.0836949888299	34.3798161377603	20.5045604174637	24.9120061467917	17.8106526835379	10.3414842093262	23.8086615752765
Ahsg	0	1.18178551116525	0	0	0.733095644687433	0	0	0.809691060466113	0	0	0	0	0	1.67993360043995	0	0	0	0	0	0	0	1.07197250843075	0	113.639022590399	2.18341578902692	1.02928905375216	0	1.13914224541465	0	3.56213053670759	0	3.57129923629148
Ahsp	253.360529869443	333.263514148601	168.917543142017	210.380235623698	135.622694267175	157.61609248716	313.42094615505	271.246505256148	357.284366126001	213.719065359416	69.6728351306452	261.041652474881	115.535420761076	88.1965140230972	140.49686517925	279.977099866668	136.578325028613	189.554554436156	116.911009350278	146.805748061253	268.088400465352	234.761979346335	288.177465305674	597.619502729867	424.674370965736	271.73231019057	271.21854953122	338.325246888151	237.553772899763	149.609482541719	260.753137563724	417.842010646103
Aida	65.8338384700128	56.7257045359322	80.5304566142176	36.9899315382327	13.1957216043738	56.6024641528477	45.6699092968787	15.3841301488562	40.2573933663099	57.8298647443127	33.4429608627097	65.9196092108285	16.75704575924	62.157543216278	84.0930141948794	58.8278731237357	70.1860836952597	45.0769977012809	21.1553255014789	44.7705472810914	18.091855246128	42.8789003372302	56.426356843069	25.3658532567855	54.585394725673	62.7866322788817	68.7596322755207	50.1222587982446	17.7942901048512	55.8067117417522	20.6829684186524	61.902520095719
Aif1	53.8640496572832	70.9071306699152	52.0501731774821	57.7967680284886	54.9821733515575	40.9279356182129	58.2067471430806	46.1523904465685	77.4954822301466	57.8298647443127	76.6401186437098	58.0092561055291	55.5628359385327	32.758705208579	57.4293755477225	65.3643034708174	56.9076354285889	60.1026636017079	44.5375273715344	58.3058290172353	46.8743522286044	48.238762879384	54.4111298129594	61.8926819465567	63.3190578817807	59.6987651176252	65.894647597374	50.1222587982446	70.2874459141622	53.4319580506139	42.8432917243513	65.4738193320105
Aif1l	9.974824010608	2.36357102233051	4.91039369598888	6.93561216341863	25.6583475640602	14.8037213938217	10.7458610110303	16.1938212093223	9.05791350741973	3.77151291810735	1.3934567026129	7.91035310529942	14.9931462056358	4.19983400109987	10.2552456335219	10.8940505784696	6.63922413333537	8.09074317715299	17.8150109486138	4.16470207265967	14.8024270195593	2.14394501686151	6.04568109032882	14.2048778237999	10.9170789451346	7.20502337626511	9.54994892715565	11.3914224541465	16.9045755996086	7.12426107341518	15.5122263139893	7.14259847258296
Aifm1	274.30766029172	302.537090858305	213.111086405917	300.543193748141	275.643962402475	270.821020792856	263.273594770242	280.962797981741	286.833927734958	360.808069165603	273.117513712129	283.454319606563	251.3556863886	283.068811674131	253.30456714799	242.937327899871	291.17740127628	309.759881639572	266.111726044918	288.405618531682	265.621329295425	261.561292057104	317.398257242263	268.878044521926	287.11917625704	303.640270856887	229.198774251736	268.837569917857	275.811496625194	288.532573473315	247.456943580305	278.561340430736
Aifm2	13.9647536148512	16.5449971563135	7.8566299135822	20.8068364902559	12.4626259596864	14.8037213938217	14.3278146813737	17.0035122697884	10.0643483415775	12.5717097270245	4.18037010783871	14.5023140263823	16.75704575924	15.1194024039595	13.3318193235784	13.0728606941635	18.9692118095296	13.869845446548	12.247820027172	6.2470531089895	12.3353558496327	8.57578006744604	10.076135150548	17.2487802146142	10.9170789451346	16.4686248600345	9.54994892715565	11.3914224541465	19.5737191153363	13.0611453012612	11.0801616528495	11.9043307876383
Aifm3	0	0	0.982078739197775	0	1.46619128937487	0	0.895488417585856	0.809691060466113	1.00643483415775	0	0	1.31839218421657	0	0	1.02552456335219	1.08940505784696	1.89692118095296	0	0	0	0	1.07197250843075	0	0	0	0	0	1.13914224541465	0	0	0	0
Aig1	15.9597184169728	12.9996406228178	22.5878110015488	12.7152889662675	11.7295303149989	14.8037213938217	10.7458610110303	8.09691060466113	21.1351315173127	15.0860516724294	9.75419691829033	15.8207062105988	10.5833973216253	16.7993360043995	14.3573438869306	14.1622657520104	15.1753694476237	21.960588623701	15.588134580037	17.6999838088036	17.2694981894858	10.7197250843075	11.0837486656028	11.1609754329856	16.3756184177019	20.5857810750432	15.279918283449	11.3914224541465	15.1251465891235	23.7475369113839	14.0348714269427	10.7138977088744
Aimp1	224.43354023868	168.995328096631	164.989228185226	179.169980888315	168.61199827811	163.711742472852	201.484893956818	138.457171339705	170.087486972659	155.889200615104	210.411962094549	213.579533843084	165.806558038796	185.632662848614	215.360158303959	200.45053064384	221.939778171497	202.268579428825	163.675413090389	195.740997415004	166.116125441721	196.170969042828	187.416113800193	159.297558452613	211.791331535611	216.150701287953	174.764065366948	207.323888665466	189.509189616665	188.792918445502	169.157134566835	221.420552650072
Aimp2	159.597184169728	144.177832362161	145.347653401271	187.261528412303	140.754363779987	180.2570781483	154.919496242353	161.128521032757	170.087486972659	178.518278123748	146.312953774355	209.624357290435	154.341210940368	175.553061245974	135.369242362489	191.735290181064	175.465209238149	177.996349897366	124.705076640296	147.846923579418	163.649054271794	161.867848773044	186.408500285139	141.034144107727	115.721036818427	183.213451567884	156.619162405353	184.541043757173	153.920609406963	151.984236232857	146.258133817613	184.517127208393
Aip	90.7708984965328	89.8156988485593	94.2795589629864	101.72231173014	81.3736165603051	82.7266783772389	93.130795428929	108.498602102459	111.71426659151	91.7734810072788	107.296166101194	112.063335658408	96.1325256714295	106.675783627937	94.3482598284013	89.3312147434505	98.6399014095541	110.958763572384	114.684132981701	107.241078370986	113.485273816621	83.6138556575989	91.6928298699871	125.814632153656	96.0702947171845	102.928905375216	104.094443305997	108.218513314392	105.876026123865	97.3649013366741	91.596002996889	122.614607112674
Ajap1	0	0	0	0	0	0	0	0	3.01930450247324	0	0	0	0	0	2.05104912670438	1.08940505784696	0	0	0	0	0	0	1.0076135150548	0	0	0	0	0	0.88971450524256	1.1873768455692	0.738677443523299	1.19043307876383
Ajuba	3.9899296042432	4.72714204466101	9.82078739197775	1.15593536056977	12.4626259596864	8.70807140813041	1.79097683517171	9.71629272559336	5.03217417078874	6.28585486351225	4.18037010783871	6.59196092108285	13.2292466520316	4.19983400109987	1.02552456335219	7.6258354049287	2.84538177142945	3.467461361637	5.5671909214418	6.2470531089895	17.2694981894858	2.14394501686151	5.03806757527401	17.2487802146142	3.27512368354038	2.05857810750432	0.954994892715565	4.5565689816586	12.4560030733958	4.74950738227679	11.8188390963728	5.95216539381914
Ak1	389.018136413712	408.897786863178	390.867338200715	412.668923723408	415.665230537774	423.212270435138	427.147975188453	462.333595526151	424.71550001457	411.094908073701	426.397750999549	439.024597344118	392.467650676937	374.625192898108	410.209825340875	434.672618080936	345.239654933439	440.367592927898	405.291499080963	449.787823847244	487.657734588815	418.069278287994	398.007338446647	415.999993411282	354.805065716874	414.80348866212	421.152747687564	414.647777330933	401.261241864394	322.966501994821	386.328302962685	482.12539689935
Ak2	262.33787147899	231.62996018839	205.254456492335	238.122684277373	205.999876157169	215.089363780821	262.378106352656	237.239480716571	227.454272519651	247.662681622383	189.510111555355	225.445063501034	202.848448664484	188.152563249274	239.972747824412	263.636023998964	236.166687028644	241.566474860711	221.574198673384	221.770385369127	197.365693594124	224.042254262028	210.591224646454	190.751216491027	239.084028898448	270.703021136818	233.018753822598	232.385018064589	185.060617090452	250.5365144151	209.045716517094	234.515316516474
Ak3	63.8388736678912	57.9074900470974	62.8530393086576	49.7052205045002	52.7828864174952	69.6645712650433	75.2210270772119	63.965593776823	57.3667855469916	54.0583518262053	87.787772264613	71.1931779476948	61.7364843761474	77.2769456202375	71.7867194346531	54.4702528923479	76.825307828595	41.6095363396439	45.6509655558228	44.7705472810914	43.5849240020357	43.950872845661	66.502491993617	56.8195112951996	51.3102710421326	82.3431243001727	70.6696220609518	86.5748106515134	53.3828703145536	73.6173644252902	51.7074210466309	54.7599216231361
Ak4	0.9974824010608	0	1.96415747839555	0	0.733095644687433	0	0	0.809691060466113	1.00643483415775	1.25717097270245	2.78691340522581	1.31839218421657	2.64584933040632	0.839966800219973	0	0	0.948460590476482	0	0	0	0	0	1.0076135150548	0	1.09170789451346	0	0	2.2782844908293	0.88971450524256	0	2.2160323305699	0
Ak6	114.710476121992	127.632835205847	115.885291225337	115.593536056977	68.9109906006187	96.6595926302476	98.5037259344442	62.3462116558907	130.836528440507	129.488610188352	90.5746856698388	122.610473132141	66.1462332601579	103.315916427057	110.756652842036	142.712062577951	122.351416171466	122.516968111174	54.5584710301297	125.982237697955	62.4991363048059	101.837388300922	118.898394776467	85.2292669427993	113.5376210294	126.602553611516	107.914422876859	125.305646995611	66.728587893192	143.672598313873	49.491388716061	92.8537801435785
Ak7	0	0	0	0	1.46619128937487	0	0	0	0	0	0	0	0	0	0	0	0	0	0	0	0	0	0	0	0	0	0.954994892715565	0	0	1.1873768455692	0	0
Ak8	0	0	0	0	0	0.870807140813041	0	0	0	0	1.3934567026129	0	0	0.839966800219973	0	0	0	0	0	0	0	0	0	1.01463413027142	0	0	0.954994892715565	0	0	0	0	0
Akap1	1.9949648021216	1.18178551116525	0.982078739197775	2.31187072113954	1.46619128937487	1.74161428162608	0.895488417585856	0.809691060466113	0	0	2.78691340522581	1.31839218421657	1.76389955360421	1.67993360043995	0	2.17881011569391	0	0	0	0	0	3.21591752529226	0	1.01463413027142	1.09170789451346	3.08786716125648	0.954994892715565	0	1.77942901048512	2.37475369113839	2.9547097740932	4.76173231505531
Akap10	3.9899296042432	4.72714204466101	5.89247243518665	6.93561216341863	4.3985738681246	4.35403570406521	2.68646525275757	4.04845530233057	6.03860900494649	5.0286838908098	2.78691340522581	2.63678436843314	3.52779910720842	2.51990040065992	2.05104912670438	5.44702528923479	0.948460590476482	1.155820453879	2.22687636857672	4.16470207265967	1.64471411328437	4.28789003372302	3.02284054516441	5.0731706513571	3.27512368354038	2.05857810750432	3.81997957086226	7.97399571790255	4.4485725262128	1.1873768455692	6.64809699170969	3.57129923629148
Akap11	21.9446128233376	17.7267826674788	16.6953385663622	8.0915475239884	30.7900170768722	19.1577570978869	12.536837846202	15.3841301488562	16.102957346524	16.3432226451318	15.328023728742	14.5023140263823	18.5209453128442	29.3988380076991	20.5104912670438	9.80464552062261	15.1753694476237	10.402384084911	30.0628309757857	17.6999838088036	19.7365693594124	19.2955051517536	14.1065892107672	20.2926826054284	9.82537105062114	16.4686248600345	21.964882532458	15.9479914358051	24.9120061467917	17.8106526835379	17.7282586445592	10.7138977088744
Akap12	135.657606544269	79.179629248072	54.9964093950754	107.501988532989	49.117408194058	380.542720535299	109.249586945474	67.2043580186874	119.765745264772	67.8872325259323	86.3943155620001	134.47600279009	79.3754799121895	191.512430450154	147.675537122715	133.996822115176	118.55757380956	107.491302210747	73.4869201630318	114.529306998141	84.7027768341449	221.898309245166	71.540559568891	61.8926819465567	248.909399949069	72.0502337626511	76.3995914172452	149.227634149319	89.8611650294986	230.351108040424	70.1743571347134	89.282480907287
Akap13	132.665159341086	115.814980094195	150.25804709726	125.996954302105	93.103146875304	125.396228277078	112.831540615818	72.8721954419502	113.727136259826	123.20275532484	115.656906316871	101.516198184676	70.5559821441684	144.474289637835	150.752110812772	123.102771536706	131.836022076231	113.270404480142	89.0750547430688	139.517519434099	57.5649939649528	125.420783486398	119.906008291522	61.8926819465567	127.729823658075	146.159045632807	106.959427984143	124.166504750197	69.3977314089197	146.047352005011	87.1639383357493	110.710276325036
Akap14	1.9949648021216	0	0.982078739197775	0	0.733095644687433	0	0	1.61938212093223	0	0	1.3934567026129	0	0	0	0	1.08940505784696	0.948460590476482	0	0	0	0	2.14394501686151	0	0	3.27512368354038	2.05857810750432	0.954994892715565	0	0	1.1873768455692	0	0
Akap17a	21.9446128233376	10.6360696004873	14.7311810879666	30.0543193748141	30.0569214321847	15.6745285346347	19.7007451868888	21.8616586325851	9.05791350741973	20.1147355632392	16.7214804313549	19.7758827632486	28.2223928576674	14.2794356037395	20.5104912670438	8.71524046277566	18.9692118095296	18.493127262064	16.7015727643254	10.4117551816492	13.9800699629171	10.7197250843075	18.1370432709865	15.2195119540713	19.6507421012423	18.5272029675389	13.3699284980179	23.9219871537076	24.9120061467917	17.8106526835379	19.2056135316058	14.2851969451659
Akap2	400.987925226442	411.261357885508	365.333290981572	264.709197570478	101.900294611553	494.618455981807	267.751036858171	107.688911041993	359.297235794316	348.236359438579	239.67455284942	278.180750869696	105.833973216253	303.22801487941	347.652826976392	359.503669089496	388.868842095358	295.890036193024	142.52008758891	355.040851694237	114.307630873263	452.372398557779	262.987127429304	97.4048765060564	286.027468362526	298.493825588126	228.24377935902	372.499514250591	155.700038417448	339.58977783279	124.836487955437	333.321262053872
Akap3	3.9899296042432	1.18178551116525	6.87455117438443	3.46780608170931	1.46619128937487	1.74161428162608	5.37293050551514	4.04845530233057	1.00643483415775	1.25717097270245	1.3934567026129	5.27356873686628	1.76389955360421	0	4.10209825340875	3.26821517354087	2.84538177142945	3.467461361637	3.34031455286508	4.16470207265967	4.9341423398531	1.07197250843075	4.03045406021921	1.01463413027142	3.27512368354038	2.05857810750432	8.59495403444008	4.5565689816586	2.66914351572768	4.74950738227679	0.738677443523299	0
Akap4	0	0	0	0	0	0	0	0.809691060466113	0	0	0	0	0	0	1.02552456335219	0	0	0	0	0	0.822357056642183	0	0	0	0	0	0	0	0	0	0	0
Akap5	0.9974824010608	0	0.982078739197775	0	0	0	0	0	0	1.25717097270245	0	0	0	0.839966800219973	0	1.08940505784696	0	0	0	0	0	2.14394501686151	0	1.01463413027142	5.4585394725673	0	0	0	7.11771604194048	0	0	0
Akap6	24.93706002652	24.8174957344703	22.5878110015488	19.6509011296861	32.256208366247	33.0906713508956	27.7601409451615	29.9585692372462	37.2380888638367	22.6290775086441	29.262590754871	31.6414124211977	31.7501919648758	28.5588712074791	36.9188842806788	32.6821517354087	21.8145935809591	21.960588623701	45.6509655558228	28.1117389904527	20.5589264160546	30.0152302360611	28.2131784215345	39.5707310805854	40.393192096998	34.9958278275734	18.1449029615957	39.8699785895127	53.3828703145536	28.4970442936607	59.0941954818639	16.6660631026936
Akap7	0.9974824010608	2.36357102233051	0	1.15593536056977	3.66547822343716	2.61242142243912	0	0	1.00643483415775	0	0	1.31839218421657	1.76389955360421	1.67993360043995	3.07657369005656	1.08940505784696	2.84538177142945	1.155820453879	1.11343818428836	0	3.28942822656873	1.07197250843075	1.0076135150548	4.05853652108568	0	1.02928905375216	2.86498467814669	1.13914224541465	1.77942901048512	2.37475369113839	0.738677443523299	0
Akap8	20.9471304222768	17.7267826674788	18.6594960447577	24.2746425719652	25.6583475640602	19.1577570978869	22.3872104396464	22.6713496930512	30.1930450247324	21.3719065359416	15.328023728742	19.7758827632486	28.2223928576674	18.4792696048394	17.4339175769872	20.6986960990922	18.0207512190532	30.051331800854	27.835954607209	27.0705634722878	23.8483546426233	20.3674776601843	23.1751108462605	23.3365849962427	19.6507421012423	28.8200935050604	18.1449029615957	14.8088491903904	24.0222916415491	28.4970442936607	27.3310654103621	33.3321262053872
Akap8l	20.9471304222768	10.6360696004873	19.6415747839555	21.9627718508257	19.0604867618733	17.4161428162608	19.7007451868888	17.8132033302545	12.077218009893	20.1147355632392	19.5083938365807	25.0494515001148	23.8126439736568	12.5995020032996	11.2807701968741	15.2516708098574	10.4330664952413	18.493127262064	16.7015727643254	20.8235103632983	20.5589264160546	16.0795876264613	20.1522703010961	23.3365849962427	25.1092815738096	38.0836949888299	23.8748723178891	21.6437026628783	26.6914351572768	20.1854063746763	23.6376781927456	11.9043307876383
Akap9	80.7960744859248	94.5428408932203	92.3154014845909	100.56637636957	117.295303149989	93.1763640669954	77.9074923299695	89.8757077117386	83.5340912350931	93.0306519799813	59.9186382123549	108.108159105759	108.479822546659	74.7570452195776	100.501407208514	74.0795439335931	82.5160713714539	63.5701249633449	100.209436585952	91.6234455985127	103.616989136915	94.3335807419064	54.4111298129594	108.565851939042	103.712249978779	65.8744994401382	85.9495403444008	75.1833881973669	99.6480245871667	89.0532634176897	104.153519536785	55.9503547018999
Akip1	38.9018136413712	43.7260639131144	32.4085983935266	33.5221254565234	32.256208366247	26.9950213652043	42.0879556265352	38.0554798419073	32.2059146930479	30.1721033448588	36.2298742679355	35.5965889738474	22.9306941968547	16.7993360043995	54.352801857666	31.5927466775618	28.4538177142945	48.5444590629179	40.083774634381	41.6470207265967	45.2296381153201	25.7273402023381	29.2207919365893	27.3951215173284	20.7424499957557	39.112984042582	27.6948518887514	31.8959828716102	25.8017206520342	17.8106526835379	30.2857751844553	33.3321262053872
Akirin1	12.9672712137904	15.3632116451483	29.4623621759333	28.8983840142443	16.861199827811	21.770178520326	18.805256769303	14.57443908839	16.102957346524	17.6003936178343	19.5083938365807	17.1390983948154	14.9931462056358	18.4792696048394	23.5870649571003	21.7881011569391	23.711514761912	13.869845446548	14.4746963957487	27.0705634722878	15.6247840762015	10.7197250843075	24.1827243613153	13.1902436935285	21.8341578902692	15.4393358062824	20.0548927470269	9.1131379633172	24.9120061467917	18.9980295291071	19.2056135316058	16.6660631026936
Akirin2	15.9597184169728	23.6357102233051	30.444440915131	11.5593536056977	18.3273911171858	17.4161428162608	17.0142799341313	19.4325854511867	22.1415663514705	15.0860516724294	25.0822206470323	19.7758827632486	8.81949776802105	25.1990040065992	17.4339175769872	14.1622657520104	27.505357123818	17.337306808185	12.247820027172	20.8235103632983	14.8024270195593	21.4394501686151	20.1522703010961	12.175609563257	15.2839105231884	14.4100467525302	13.3699284980179	15.9479914358051	19.5737191153363	18.9980295291071	19.9442909751291	28.5703938903319
Akna	2.9924472031824	5.90892755582627	5.89247243518665	1.15593536056977	0.733095644687433	0	2.68646525275757	6.47752848372891	3.01930450247324	3.77151291810735	6.96728351306452	0	0	2.51990040065992	1.02552456335219	2.17881011569391	1.89692118095296	2.311640907758	1.11343818428836	1.04117551816492	0	3.21591752529226	0	2.02926826054284	5.4585394725673	5.14644526876079	1.90998978543113	4.5565689816586	0	1.1873768455692	1.4773548870466	2.38086615752765
Aknad1	0.9974824010608	1.18178551116525	0	1.15593536056977	0.733095644687433	0	0.895488417585856	0	0	0	0	1.31839218421657	0	0.839966800219973	1.02552456335219	1.08940505784696	0.948460590476482	1.155820453879	0	2.08235103632983	0	1.07197250843075	1.0076135150548	0	0	0	0	0	0	0	0	1.19043307876383
Akr1a1	476.796587707062	462.078134865614	446.845826334988	445.035113819362	447.921438904021	444.982448955464	464.758488727059	424.278115684243	422.702630346254	398.523198346677	498.85749953542	453.5269113705	485.072377241158	409.903798507347	444.052135931497	472.801795105579	474.230295238241	462.328181551599	457.623093742516	475.817211801367	435.026882963715	438.436755948179	445.365173654223	502.243894484353	492.36026042557	470.385097564736	540.52710927701	467.048320620006	508.916696998744	409.645011721373	464.628111976155	417.842010646103
Akr1b1	1041.37162670748	1161.69515747544	885.835022756393	1360.53591939062	955.956720672413	1038.87291898996	1183.8356880485	1219.39473706197	1218.79258416503	1265.97116951137	1237.38955192026	1441.00265734871	1029.23538952806	911.363978238671	1193.71059174195	1243.01117100338	1042.35818893365	1325.72606059921	1096.73661152404	1128.63426169077	1202.28601681087	1183.45764930755	1071.09316650326	1055.21949548228	1143.01816555559	1185.74098992249	1239.5833707448	1331.65728488973	968.899096209148	1308.48928381725	1048.92196980308	1203.52784263023
Akr1b10	0.9974824010608	1.18178551116525	1.96415747839555	1.15593536056977	0.733095644687433	0.870807140813041	4.47744208792928	4.85814636279668	2.0128696683155	0	1.3934567026129	1.31839218421657	0.881949776802106	3.35986720087989	2.05104912670438	1.08940505784696	0.948460590476482	1.155820453879	4.45375273715344	0	0	0	0	2.02926826054284	0	3.08786716125648	1.90998978543113	2.2782844908293	2.66914351572768	0	1.4773548870466	0
Akr1b8	4.987412005304	4.72714204466101	6.87455117438443	3.46780608170931	5.13166951281203	2.61242142243912	0.895488417585856	1.61938212093223	2.0128696683155	3.77151291810735	0	1.31839218421657	1.76389955360421	2.51990040065992	3.07657369005656	7.6258354049287	3.79384236190593	4.62328181551599	1.11343818428836	6.2470531089895	3.28942822656873	2.14394501686151	4.03045406021921	3.04390239081426	3.27512368354038	9.26360148376943	0	0	4.4485725262128	4.74950738227679	1.4773548870466	2.38086615752765
Akr1c12	0	0	0	0	0	0	0	1.61938212093223	0	0	0	0	0.881949776802106	0	1.02552456335219	0	0	0	0	0	0.822357056642183	0	0	0	0	0	0	0	0.88971450524256	0	0	0
Akr1c13	0	0	0.982078739197775	1.15593536056977	0	0	0	0.809691060466113	0	0	0	0	0	0	0	1.08940505784696	0.948460590476482	0	0	2.08235103632983	0.822357056642183	0	1.0076135150548	0	0	0	0.954994892715565	0	0	0	0.738677443523299	0
Akr1c14	63.8388736678912	47.2714204466101	56.960566873471	49.7052205045002	47.6512169046831	26.9950213652043	52.8338166375655	54.2493010512296	51.3281765420451	35.2007872356686	40.4102443757742	79.1035310529942	43.2155390633032	50.3980080131984	62.5569983644834	32.6821517354087	47.4230295238241	41.6095363396439	40.083774634381	30.1940900267826	52.6308516250997	38.5910103035072	48.3654487226305	52.7609747741139	26.200989468323	61.7573432251295	33.4248212450448	35.3134096078541	46.2651542726131	56.9940885873214	55.4008082642474	41.665157756734
Akr1c15	528.665672562224	469.168847932606	394.795653157506	539.821813386083	513.90004692589	389.250791943429	564.157703079089	743.296393507892	495.165938405612	440.009840445857	639.596626499323	609.097189108055	503.593322554002	395.624362903607	653.259146855344	448.834883832946	497.941810000153	569.819483762346	675.856977863035	479.981913874027	686.668142296223	437.364783439748	484.66210074136	560.078039909824	484.718305163976	591.841205907491	568.221961165761	488.692023282885	514.2549840302	565.191378490938	443.945143557503	521.409688498556
Akr1c19	2.9924472031824	1.18178551116525	0.982078739197775	2.31187072113954	10.2633390256241	0.870807140813041	2.68646525275757	12.1453659069917	0	0	0	3.95517655264971	7.05559821441684	0.839966800219973	4.10209825340875	0	0.948460590476482	1.155820453879	6.68062910573016	0	14.8024270195593	0	1.0076135150548	7.10243891189994	6.55024736708076	1.02928905375216	1.90998978543113	2.2782844908293	3.55885802097024	2.37475369113839	8.86412932227958	1.19043307876383
Akr1c2	0.9974824010608	0	0	1.15593536056977	0.733095644687433	0	0	0	0	1.25717097270245	1.3934567026129	1.31839218421657	0	0.839966800219973	0	0	0	0	0	1.04117551816492	0	1.07197250843075	1.0076135150548	0	0	2.05857810750432	0.954994892715565	0	0	1.1873768455692	0	0
Akr1c3	1.9949648021216	2.36357102233051	2.94623621759333	4.62374144227909	3.66547822343716	3.48322856325216	7.16390734068685	4.85814636279668	4.02573933663099	8.80019680891715	6.96728351306452	7.91035310529942	6.17364843761474	5.87976760153981	7.17867194346531	2.17881011569391	9.48460590476482	8.09074317715299	7.79406729001852	8.32940414531933	4.11178528321092	4.28789003372302	3.02284054516441	5.0731706513571	5.4585394725673	7.20502337626511	5.72996935629339	9.1131379633172	9.78685955766816	7.12426107341518	11.8188390963728	3.57129923629148
Akr1d1	6.9823768074256	5.90892755582627	8.83870865277998	4.62374144227909	9.53024338093663	5.22484284487825	8.95488417585856	12.9550569674578	5.03217417078874	11.314538754322	4.18037010783871	7.91035310529942	6.17364843761474	8.39966800219973	9.22972107016969	11.9834556363165	4.74230295238241	5.77910226939499	8.90750547430689	4.16470207265967	6.57885645313746	9.6477525758768	4.03045406021921	9.13170717244279	5.4585394725673	5.14644526876079	8.59495403444008	2.2782844908293	5.33828703145536	3.56213053670759	5.17074210466309	5.95216539381914
Akr1e2	52.8665672562224	36.6353508461229	42.2293857855043	46.2374144227908	49.117408194058	47.0235856039042	55.5202818903231	66.3946669582213	41.2638282004677	60.3442066897176	54.3448114019033	40.8701577107137	50.27113727772	41.9983400109987	54.352801857666	43.5762023138783	50.2684112952535	31.207152254733	55.671909214418	38.5234941721019	50.1637804551732	37.5190377950764	56.426356843069	58.8487795557424	49.1268552531057	52.4937417413601	54.4347088847872	45.565689816586	41.8165817464003	61.7435959695982	65.7422924735736	59.5216539381914
Akr7a2	51.8690848551616	31.9082088014618	44.1935432638999	39.3018022593722	43.2526430365585	39.1863213365869	47.4608861320504	43.7233172651701	33.2123495272057	40.2294711264784	41.8037010783871	50.0989030002297	44.0974888401053	36.1185724094588	34.8678351539744	49.0232276031131	35.0930418476298	35.8304340702489	55.671909214418	38.5234941721019	47.6967092852466	37.5190377950764	45.3426081774661	42.6146334713997	54.585394725673	49.4058745801036	41.0647803867693	33.0351251170248	40.0371527359152	28.4970442936607	42.8432917243513	44.0460239142616
Akr7a3	12.9672712137904	9.45428408932203	2.94623621759333	9.24748288455817	13.9288172490612	6.09564998569129	13.4323262637878	6.47752848372891	13.0836528440507	16.3432226451318	2.78691340522581	2.63678436843314	7.93754799121895	1.67993360043995	11.2807701968741	4.35762023138783	4.74230295238241	6.93492272327399	12.247820027172	6.2470531089895	6.57885645313746	8.57578006744604	6.04568109032882	18.2634143448856	18.5590342067288	5.14644526876079	5.72996935629339	7.97399571790255	9.78685955766816	15.4358989923996	3.69338721761649	8.33303155134679
Akt1	0.9974824010608	1.18178551116525	3.9283149567911	1.15593536056977	1.46619128937487	0.870807140813041	3.58195367034342	2.42907318139834	3.01930450247324	2.5143419454049	2.78691340522581	2.63678436843314	1.76389955360421	1.67993360043995	2.05104912670438	3.26821517354087	0	1.155820453879	1.11343818428836	4.16470207265967	2.46707116992655	3.21591752529226	6.04568109032882	0	2.18341578902692	2.05857810750432	0.954994892715565	3.41742673624395	0.88971450524256	1.1873768455692	6.64809699170969	1.19043307876383
Akt1s1	16.9572008180336	21.2721392009746	29.4623621759333	23.1187072113954	27.8576344981225	23.5117928019521	18.805256769303	23.4810407535173	23.1480011856282	22.6290775086441	23.6887639444194	18.457490579032	24.694593750459	29.3988380076991	22.5615403937481	17.4304809255513	17.0722906285767	13.869845446548	21.1553255014789	18.7411593269685	23.8483546426233	24.6553676939074	28.2131784215345	15.2195119540713	20.7424499957557	18.5272029675389	16.2349131761646	29.6176983807809	21.3531481258214	26.1222906025223	36.1951947326416	30.9512600478595
Akt2	2.9924472031824	1.18178551116525	1.96415747839555	2.31187072113954	0.733095644687433	2.61242142243912	1.79097683517171	6.47752848372891	1.00643483415775	0	4.18037010783871	2.63678436843314	0.881949776802106	0.839966800219973	3.07657369005656	1.08940505784696	2.84538177142945	1.155820453879	1.11343818428836	1.04117551816492	1.64471411328437	1.07197250843075	1.0076135150548	3.04390239081426	0	0	1.90998978543113	0	2.66914351572768	1.1873768455692	2.2160323305699	1.19043307876383
Akt3	0	1.18178551116525	0.982078739197775	0	0.733095644687433	1.74161428162608	0.895488417585856	0	2.0128696683155	0	0	0	0	0.839966800219973	0	0	0	0	0	0	0	0	0	0	0	0	0.954994892715565	1.13914224541465	0.88971450524256	0	0	0
Aktip	16.9572008180336	21.2721392009746	19.6415747839555	27.7424486536745	19.7935824065607	13.9329142530087	14.3278146813737	15.3841301488562	22.1415663514705	16.3432226451318	15.328023728742	13.1839218421657	21.1667946432505	20.9991700054993	15.3828684502828	15.2516708098574	17.0722906285767	23.11640907758	23.3822018700556	20.8235103632983	18.091855246128	16.0795876264613	13.0989756957124	19.278048475157	19.6507421012423	15.4393358062824	21.964882532458	20.5045604174637	14.235432083881	20.1854063746763	14.0348714269427	21.4277954177489
Alad	104.735652111384	112.269623560699	101.154110137371	124.841018941535	129.024833464988	109.721699742443	119.099959538919	145.7443908839	120.77218009893	133.26012310646	149.099867179581	152.933493369122	151.695361609962	96.5961820252969	107.68007915198	138.354442346564	106.227586133366	151.412479458149	123.591638456008	122.85871114346	185.030337744491	132.924591045414	124.944075866796	164.37072910397	122.271284185507	134.836866041533	140.384249229188	115.05336678688	137.016033807354	102.114408718951	116.711036076681	123.805040191438
Alas1	582.529722219507	831.976999860338	737.541133137529	774.476691581747	899.50835603148	990.978526245241	736.986967673159	951.386996047683	835.340912350931	657.500418723381	695.33489460384	678.971974871534	944.568210955055	765.209755000395	773.24552076755	818.143198443065	683.840085733543	863.397879047612	889.6371092464	792.334569323502	1050.14996133207	859.721951761466	831.281149920212	969.990228539478	534.936868311595	766.820345045358	717.201164429389	862.33067977889	1056.09111772292	555.692363726384	791.862219456976	676.165988737854
Alas2	813.945639265613	931.24698279822	550.946172689952	1101.60639862299	744.092079357744	990.978526245241	933.098931124462	927.0962642337	960.138831786492	1043.45190734303	321.888498303581	821.358330766923	420.690043534604	291.468479676331	638.901802968413	874.792261451106	597.530172000183	510.872640614517	916.359625669321	692.38171957967	809.199343735908	736.445113291929	854.456260766473	1793.87314231987	1055.68153399452	789.464704227906	1382.83260465214	1175.59479726792	862.133355580041	834.725922435145	878.287480349202	1135.67315714069
Alb	0.9974824010608	7.09071306699152	0.982078739197775	2.31187072113954	1.46619128937487	1.74161428162608	0.895488417585856	0	1.00643483415775	0	0	0	0.881949776802106	6.71973440175978	2.05104912670438	0	0.948460590476482	0	0	0	0	0	2.01522703010961	446.439017319425	8.73366315610768	2.05857810750432	1.90998978543113	1.13914224541465	1.77942901048512	1.1873768455692	2.2160323305699	1.19043307876383
Alcam	8.9773416095472	2.36357102233051	6.87455117438443	5.77967680284886	3.66547822343716	11.3204928305695	4.47744208792928	2.42907318139834	3.01930450247324	5.0286838908098	4.18037010783871	6.59196092108285	3.52779910720842	7.55970120197976	5.12762281676094	2.17881011569391	4.74230295238241	3.467461361637	5.5671909214418	5.20587759082458	4.9341423398531	6.43183505058453	7.05329460538362	3.04390239081426	13.1004947341615	4.11715621500863	3.81997957086226	3.41742673624395	6.22800153669792	3.56213053670759	4.43206466113979	7.14259847258296
Aldh16a1	20.9471304222768	18.9085681786441	24.5519684799444	17.3390304085466	15.3950085384361	20.0285642386999	19.7007451868888	17.8132033302545	30.1930450247324	21.3719065359416	15.328023728742	25.0494515001148	16.75704575924	23.5190704061592	18.4594421403394	25.05631633048	14.2269088571472	12.714024992669	24.4956400543439	20.8235103632983	21.3812834726968	13.9356426095998	20.1522703010961	25.3658532567855	21.8341578902692	16.4686248600345	18.1449029615957	20.5045604174637	27.5811496625194	20.1854063746763	16.9895812010359	11.9043307876383
Aldh18a1	13.9647536148512	16.5449971563135	18.6594960447577	9.24748288455817	13.9288172490612	12.1912999713826	10.7458610110303	8.90660166512725	11.0707831757352	10.0573677816196	9.75419691829033	6.59196092108285	18.5209453128442	16.7993360043995	20.5104912670438	10.8940505784696	18.9692118095296	16.181486354306	12.247820027172	6.2470531089895	16.4471411328437	10.7197250843075	9.06852163549323	15.2195119540713	16.3756184177019	9.26360148376943	13.3699284980179	13.6697069449758	16.0148610943661	5.93688422784598	17.7282586445592	10.7138977088744
Aldh1a1	5.9848944063648	12.9996406228178	25.5340472191422	8.0915475239884	16.861199827811	21.770178520326	17.0142799341313	10.5259837860595	13.0836528440507	8.80019680891715	18.1149371339678	9.22874528951599	16.75704575924	15.9593692041795	13.3318193235784	7.6258354049287	20.8661329904826	18.493127262064	24.4956400543439	16.6588082906387	13.9800699629171	19.2955051517536	9.06852163549323	18.2634143448856	18.5590342067288	8.23431243001727	9.54994892715565	13.6697069449758	25.8017206520342	16.6232758379688	22.160323305699	21.4277954177489
Aldh1a2	14.962236015912	12.9996406228178	10.8028661311755	13.8712243268373	0.733095644687433	9.57887854894345	11.6413494286161	1.61938212093223	11.0707831757352	7.5430258362147	16.7214804313549	7.91035310529942	2.64584933040632	14.2794356037395	12.3062947602263	16.3410758677044	16.1238300381002	9.24656363103199	3.34031455286508	8.32940414531933	3.28942822656873	12.8636701011691	11.0837486656028	6.08780478162852	2.18341578902692	11.3221795912737	6.68496424900895	18.2262759266344	2.66914351572768	13.0611453012612	5.17074210466309	17.8564961814574
Aldh1a7	0	1.18178551116525	0	1.15593536056977	0	0	1.79097683517171	0	1.00643483415775	0	0	0	0	0	2.05104912670438	0	0	0	0	0	0	0	1.0076135150548	1.01463413027142	0	0	1.90998978543113	0	0	0	0.738677443523299	0
Aldh1b1	1.9949648021216	0	0	1.15593536056977	2.1992869340623	0.870807140813041	0	0.809691060466113	2.0128696683155	0	0	0	0	0	0	0	0.948460590476482	0	0	0	0.822357056642183	0	0	3.04390239081426	0	0	0	1.13914224541465	0	0	1.4773548870466	0
Aldh1l1	0	4.72714204466101	0.982078739197775	1.15593536056977	0.733095644687433	0	0	0	1.00643483415775	2.5143419454049	0	3.95517655264971	0	0.839966800219973	1.02552456335219	1.08940505784696	0	0	2.22687636857672	0	0.822357056642183	0	2.01522703010961	1.01463413027142	1.09170789451346	1.02928905375216	0.954994892715565	0	0.88971450524256	0	0	0
Aldh1l2	3.9899296042432	3.54535653349576	7.8566299135822	4.62374144227909	1.46619128937487	4.35403570406521	1.79097683517171	0	5.03217417078874	3.77151291810735	0	1.31839218421657	0.881949776802106	0.839966800219973	5.12762281676094	3.26821517354087	1.89692118095296	5.77910226939499	1.11343818428836	0	1.64471411328437	3.21591752529226	2.01522703010961	2.02926826054284	4.36683157805384	5.14644526876079	1.90998978543113	1.13914224541465	5.33828703145536	1.1873768455692	2.9547097740932	2.38086615752765
Aldh2	112.71551131987	189.085681786441	126.688157356513	125.996954302105	140.754363779987	121.042192573013	137.905216308222	129.550569674578	108.694962089037	142.060319915377	154.673693990032	143.704748079606	113.771521207472	149.514090439155	133.318193235784	131.818011999482	127.093719123849	164.126504450818	158.108222168947	146.805748061253	160.359626045226	174.731518874213	125.95168938185	165.385363234242	162.664476282506	132.778287934028	108.869417769574	125.305646995611	92.5303085452262	147.23472885058	159.554327801033	142.851969451659
Aldh3a1	1.9949648021216	1.18178551116525	0.982078739197775	1.15593536056977	2.93238257874973	0.870807140813041	1.79097683517171	2.42907318139834	1.00643483415775	3.77151291810735	1.3934567026129	0	2.64584933040632	1.67993360043995	4.10209825340875	0	0	1.155820453879	4.45375273715344	1.04117551816492	5.75649939649528	0	2.01522703010961	1.01463413027142	0	1.02928905375216	1.90998978543113	0	1.77942901048512	1.1873768455692	4.43206466113979	0
Aldh3a2	21.9446128233376	15.3632116451483	13.7491023487689	18.4949657691163	30.0569214321847	16.5453356754478	24.1781872748181	34.8167156000429	24.154436019786	13.8288806997269	16.7214804313549	19.7758827632486	37.9238404024905	19.3192364050594	19.4849667036916	16.3410758677044	26.5568965333415	19.648947715943	46.7644037401111	20.8235103632983	23.0259975859811	30.0152302360611	16.1218162408768	29.4243897778712	14.192202628675	11.3221795912737	18.1449029615957	15.9479914358051	30.250293178247	16.6232758379688	40.6272593937814	20.2373623389851
Aldh3b1	2.9924472031824	1.18178551116525	0	0	2.93238257874973	0.870807140813041	0.895488417585856	1.61938212093223	1.00643483415775	2.5143419454049	0	0	1.76389955360421	0.839966800219973	0	0	0.948460590476482	0	1.11343818428836	1.04117551816492	1.64471411328437	0	1.0076135150548	1.01463413027142	2.18341578902692	0	0.954994892715565	0	0.88971450524256	1.1873768455692	2.2160323305699	3.57129923629148
Aldh4a1	38.9018136413712	36.6353508461229	30.444440915131	35.8339961776629	24.1921562746853	20.899371379513	33.1330714506767	33.1973334791107	33.2123495272057	31.4292743175612	41.8037010783871	38.2333733422805	22.9306941968547	37.7985060098988	33.8423105906222	33.7715567932557	36.0415024381063	33.518793162491	45.6509655558228	22.9058613996282	46.0519951719622	27.8712852191996	35.2664730269181	31.453658038414	36.0263605189442	37.0544059350777	26.7398569960358	34.1742673624395	25.8017206520342	34.4339285215067	33.9791624020717	39.2842915992063
Aldh5a1	22.9420952243984	12.9996406228178	43.2114645247021	21.9627718508257	35.9216865896842	25.2534070835782	28.6556293627474	34.8167156000429	25.1608708539437	30.1721033448588	27.8691340522581	15.8207062105988	23.8126439736568	36.1185724094588	24.6125895204525	35.9503669089496	26.5568965333415	32.362972708612	40.083774634381	29.1529145086177	31.249568152403	35.3750927782149	30.2284054516441	40.5853652108568	40.393192096998	18.5272029675389	21.0098876397424	29.6176983807809	37.3680092201875	22.5601600658147	42.104614280828	24.9990946540404
Aldh6a1	254.358012270504	358.081009883072	234.716818668268	236.966748916803	210.398450025293	229.893085174643	285.660805209888	291.488781767801	285.8274929008	345.722017493174	328.855781816646	275.543966501263	276.050280139059	251.150073265772	238.94722326106	274.530074577433	194.434421047679	246.189756676227	299.514871573569	306.105602340486	222.036405293389	286.216659751012	238.804403067988	266.848776261384	266.376726261284	265.556575868057	225.378794680873	251.750436236638	192.178333132393	279.033558708761	274.788008990667	277.370907351972
Aldh7a1	121.692852929418	121.723907650021	127.670236095711	132.932566465524	96.0355294540537	124.525421136265	108.354098527889	98.7823093768658	107.688527254879	116.916900461328	111.476536209032	123.928865316358	106.715922993055	124.315086432556	112.807701968741	118.745151305318	110.021428495272	131.763531742206	136.952896667468	96.8293231893372	115.129987929906	109.341195859937	123.936462351741	132.917071065556	117.904452607454	109.104639697729	102.184453520565	153.784203130978	104.986311618622	124.674568784766	107.108229310878	121.42417403391
Aldh9a1	104.735652111384	114.63319458303	94.2795589629864	93.6307642061515	118.761494439364	86.2099069404911	99.39921435203	114.976130586188	102.65635308409	125.717097270245	107.296166101194	83.0587076056439	114.653470984274	108.355717228377	132.292668672432	94.7782400326853	92.9491378666952	124.828609018932	126.931953008873	114.529306998141	124.17591555297	114.701058402091	95.7232839302063	124.799998023385	98.2537105062114	98.8117491602072	99.3194688424187	89.9922373877573	119.221743702503	106.863916101228	138.132681938857	101.186811694925
Aldoa	7885.09838038562	9170.65556664237	7291.93463854348	8775.8612574457	5746.0036630601	7096.20739048547	7457.62754165501	7086.41616119943	9409.15926454079	9558.27090545673	8516.80736637007	9857.6183613873	6873.03461061881	7445.46571714984	7036.12402915936	8557.27672938785	7604.75701444043	9449.98803091469	8302.90854023831	8911.42125997352	8031.9613722242	8708.70465849145	8649.35441323043	7465.67793053711	6992.38906435871	8320.77271053245	7891.12279850871	9203.13020070496	6261.81068789714	8055.16452034143	6908.85012927341	8169.94221955615
Aldoart2	0.9974824010608	0	0	0	0	0	0	0	0	0	0	0	0	0	0	0	0	1.155820453879	0	1.04117551816492	0	0	0	0	1.09170789451346	0	0	1.13914224541465	0	1.1873768455692	0	1.19043307876383
Aldob	0	0	0	2.31187072113954	0.733095644687433	0	0	0	0	1.25717097270245	0	1.31839218421657	1.76389955360421	0	0	0	0	0	0	0	0.822357056642183	0	1.0076135150548	11.1609754329856	0	1.02928905375216	0	0	0	0	0	1.19043307876383
Aldoc	5.9848944063648	3.54535653349576	9.82078739197775	3.46780608170931	2.1992869340623	3.48322856325216	6.26841892310099	8.09691060466113	3.01930450247324	5.0286838908098	1.3934567026129	2.63678436843314	2.64584933040632	8.39966800219973	6.15314738011313	4.35762023138783	7.58768472381185	2.311640907758	4.45375273715344	6.2470531089895	4.9341423398531	8.57578006744604	3.02284054516441	8.11707304217136	0	3.08786716125648	9.54994892715565	3.41742673624395	0	3.56213053670759	2.9547097740932	3.57129923629148
Alg1	0	0	0.982078739197775	0	0	0	0.895488417585856	0.809691060466113	0	0	1.3934567026129	0	0	0	0	0	0	0	0	0	1.64471411328437	1.07197250843075	1.0076135150548	2.02926826054284	1.09170789451346	0	0.954994892715565	0	0	0	0	1.19043307876383
Alg10	2.9924472031824	0	0.982078739197775	1.15593536056977	0	1.74161428162608	1.79097683517171	0.809691060466113	2.0128696683155	5.0286838908098	0	2.63678436843314	0.881949776802106	1.67993360043995	2.05104912670438	1.08940505784696	0.948460590476482	0	1.11343818428836	1.04117551816492	1.64471411328437	1.07197250843075	1.0076135150548	1.01463413027142	3.27512368354038	3.08786716125648	2.86498467814669	2.2782844908293	0.88971450524256	1.1873768455692	0.738677443523299	1.19043307876383
Alg11	20.9471304222768	38.9989218684534	24.5519684799444	47.3933497833606	23.4590606299979	20.899371379513	31.342094615505	21.051967572119	31.1994798588902	31.4292743175612	26.4756773496452	32.9598046054143	22.9306941968547	31.078771608139	15.3828684502828	21.7881011569391	28.4538177142945	45.0769977012809	22.2687636857672	32.2764410631124	26.3154258125499	36.4470652866457	23.1751108462605	38.556096950314	31.6595289408903	15.4393358062824	28.6498467814669	36.4525518532688	22.242862631064	37.9960590582143	18.4669360880825	38.0938585204425
Alg12	10.9723064116688	27.1810667568008	15.7132598271644	16.1830950479768	19.0604867618733	16.5453356754478	14.3278146813737	15.3841301488562	10.0643483415775	21.3719065359416	8.36074021567743	18.457490579032	17.6389955360421	19.3192364050594	10.2552456335219	16.3410758677044	16.1238300381002	23.11640907758	17.8150109486138	18.7411593269685	15.6247840762015	7.50380755901528	14.1065892107672	19.278048475157	14.192202628675	12.3514686450259	16.2349131761646	10.2522802087318	22.242862631064	9.49901476455357	15.5122263139893	16.6660631026936
Alg13	34.911884037128	28.3628522679661	40.2652283071088	45.0814790622211	30.7900170768722	53.9900427304085	29.5511177803333	35.626406660509	49.3153068737297	47.7724969626931	41.8037010783871	26.3678436843314	48.5072377241158	46.1981740120985	57.4293755477225	44.6656073717252	42.6807265714417	48.5444590629179	25.6090782386323	40.6058452084318	29.6048540391186	49.3107353878147	38.2893135720825	37.5414628200426	46.9434394640788	37.0544059350777	42.9747701722004	62.6528234978057	46.2651542726131	40.3708127493527	44.3206466113979	46.4268900717893
Alg14	37.9043312403104	54.3621335136017	44.1935432638999	35.8339961776629	52.0497907728077	40.0571284773999	60.8932123958382	70.4431222605519	53.3410462103606	38.9723001537759	43.197157781	39.5517655264971	50.27113727772	32.758705208579	36.9188842806788	53.3808478345009	45.5261083428711	50.8560999706759	48.9912801086879	58.3058290172353	69.9003498145856	41.8069278287994	57.4339703581238	51.7463406438425	43.6683157805384	62.7866322788817	47.7497446357782	52.4005432890739	71.1771604194048	47.4950738227679	66.4809699170969	45.2364569930254
Alg2	3.9899296042432	7.09071306699152	9.82078739197775	10.4034182451279	7.33095644687433	12.1912999713826	6.26841892310099	6.47752848372891	4.02573933663099	8.80019680891715	11.1476536209032	1.31839218421657	7.05559821441684	6.71973440175978	1.02552456335219	6.53643034708174	3.79384236190593	3.467461361637	16.7015727643254	5.20587759082458	4.11178528321092	1.07197250843075	7.05329460538362	5.0731706513571	6.55024736708076	7.20502337626511	10.5049438198712	3.41742673624395	14.235432083881	1.1873768455692	8.12545187875629	8.33303155134679
Alg3	35.9093664381888	24.8174957344703	43.2114645247021	31.2102547353838	34.4554953003093	25.2534070835782	31.342094615505	24.2907318139834	37.2380888638367	31.4292743175612	26.4756773496452	54.0540795528794	32.6321417416779	32.758705208579	27.6891632105091	45.7550124295722	33.1961206666769	30.051331800854	36.7434600815159	32.2764410631124	37.0060675488982	35.3750927782149	40.3045406021921	29.4243897778712	34.9346526244307	36.0251168813256	34.3798161377603	37.5916940986834	30.250293178247	24.9349137569531	27.3310654103621	30.9512600478595
Alg5	59.848944063648	55.5439190247669	45.1756220030977	48.5492851439304	48.3843125493706	59.2148855752868	59.9977239782524	46.1523904465685	47.3024372054142	38.9723001537759	43.197157781	51.4172951844462	51.1530870545221	31.918738408359	60.5059492377791	45.7550124295722	64.4953201524008	47.3886386090389	36.7434600815159	52.0587759082458	39.4731387188248	56.81454294683	62.4720379333978	38.556096950314	44.7600236750519	52.4937417413601	48.7047395284938	59.2353967615618	40.0371527359152	34.4339285215067	45.0593240549212	63.0929531744828
Alg6	15.9597184169728	9.45428408932203	11.7849448703733	9.24748288455817	18.3273911171858	13.9329142530087	8.95488417585856	13.7647480279239	9.05791350741973	16.3432226451318	1.3934567026129	9.22874528951599	17.6389955360421	12.5995020032996	22.5615403937481	17.4304809255513	5.69076354285889	12.714024992669	28.9493927914974	16.6588082906387	15.6247840762015	15.0076151180306	4.03045406021921	14.2048778237999	6.55024736708076	2.05857810750432	17.1899080688802	15.9479914358051	19.5737191153363	13.0611453012612	14.0348714269427	11.9043307876383
Alg8	6.9823768074256	10.6360696004873	4.91039369598888	6.93561216341863	10.9964346703115	6.09564998569129	8.0593957582727	11.3356748465256	9.05791350741973	5.0286838908098	2.78691340522581	3.95517655264971	5.29169866081263	14.2794356037395	5.12762281676094	8.71524046277566	0	8.09074317715299	5.5671909214418	5.20587759082458	10.6906417363484	7.50380755901528	14.1065892107672	10.1463413027142	4.36683157805384	11.3221795912737	8.59495403444008	5.69571122707325	12.4560030733958	2.37475369113839	5.90941954818639	4.76173231505531
Alg9	1.9949648021216	4.72714204466101	2.94623621759333	0	0	0.870807140813041	2.68646525275757	2.42907318139834	3.01930450247324	2.5143419454049	2.78691340522581	2.63678436843314	4.40974888401053	2.51990040065992	1.02552456335219	2.17881011569391	1.89692118095296	4.62328181551599	3.34031455286508	2.08235103632983	8.22357056642183	4.28789003372302	2.01522703010961	5.0731706513571	2.18341578902692	3.08786716125648	0.954994892715565	2.2782844908293	3.55885802097024	1.1873768455692	3.69338721761649	2.38086615752765
Alk	0	0	0	0	0	0	0	0	0	0	1.3934567026129	0	0.881949776802106	0	0	0	0	0	0	0	0	0	2.01522703010961	0	0	0	0	0	0	0	0	0
Alkal2	5.9848944063648	1.18178551116525	0.982078739197775	6.93561216341863	2.1992869340623	2.61242142243912	1.79097683517171	5.66783742326279	3.01930450247324	0	0	2.63678436843314	3.52779910720842	2.51990040065992	3.07657369005656	4.35762023138783	2.84538177142945	1.155820453879	11.1343818428836	2.08235103632983	0.822357056642183	4.28789003372302	3.02284054516441	3.04390239081426	1.09170789451346	3.08786716125648	3.81997957086226	1.13914224541465	0.88971450524256	1.1873768455692	2.9547097740932	1.19043307876383
Alkbh1	49.87412005304	36.6353508461229	51.0680944382843	50.8611558650699	38.8540691684339	55.7316570120346	42.0879556265352	34.8167156000429	51.3281765420451	38.9723001537759	39.0167876731613	43.5069420791468	45.8613883937095	53.7578752140783	49.225179040905	46.8444174874192	44.5776477523946	41.6095363396439	27.835954607209	35.3999676176072	37.0060675488982	51.4546804046762	51.3882892677949	30.4390239081426	42.5766078860249	53.5230307951123	36.2898059231915	46.7048320620006	35.5885802097024	46.3076969771987	32.5018075150251	48.8077562293169
Alkbh2	0.9974824010608	4.72714204466101	0.982078739197775	3.46780608170931	4.3985738681246	2.61242142243912	0.895488417585856	4.85814636279668	1.00643483415775	3.77151291810735	4.18037010783871	2.63678436843314	5.29169866081263	0	3.07657369005656	2.17881011569391	0	1.155820453879	8.90750547430689	1.04117551816492	2.46707116992655	3.21591752529226	2.01522703010961	6.08780478162852	1.09170789451346	3.08786716125648	1.90998978543113	1.13914224541465	2.66914351572768	1.1873768455692	2.9547097740932	4.76173231505531
Alkbh3	313.209473933091	263.538168989851	276.946204453773	314.414418074978	277.11015369185	313.490570692695	380.582577473989	309.301985098055	304.949754749798	266.520246212919	307.953931277452	357.284281922691	328.967266747185	312.46764968183	330.218909399404	321.374492064852	267.465886514368	305.136599824056	312.876129785029	304.023251304156	319.896895033809	304.440192394334	316.390643727208	280.039019954912	269.651849944825	345.841122060725	292.228437170963	339.464389133566	310.510362329653	263.597659716362	282.1747834259	303.560435084776
Alkbh4	0	3.54535653349576	1.96415747839555	3.46780608170931	5.86476515749946	1.74161428162608	0.895488417585856	1.61938212093223	2.0128696683155	3.77151291810735	2.78691340522581	1.31839218421657	6.17364843761474	4.19983400109987	7.17867194346531	2.17881011569391	1.89692118095296	5.77910226939499	5.5671909214418	3.12352655449475	3.28942822656873	1.07197250843075	3.02284054516441	4.05853652108568	2.18341578902692	1.02928905375216	1.90998978543113	2.2782844908293	2.66914351572768	3.56213053670759	5.17074210466309	3.57129923629148
Alkbh5	1.9949648021216	5.90892755582627	1.96415747839555	1.15593536056977	1.46619128937487	1.74161428162608	0.895488417585856	0.809691060466113	1.00643483415775	0	1.3934567026129	1.31839218421657	0.881949776802106	2.51990040065992	0	1.08940505784696	1.89692118095296	4.62328181551599	1.11343818428836	1.04117551816492	0.822357056642183	1.07197250843075	3.02284054516441	0	1.09170789451346	3.08786716125648	2.86498467814669	3.41742673624395	1.77942901048512	0	0.738677443523299	2.38086615752765
Alkbh6	48.8766376519792	54.3621335136017	44.1935432638999	40.457737619942	31.5231127215596	46.1527784630912	43.8789324617069	33.1973334791107	41.2638282004677	52.8011808535029	41.8037010783871	51.4172951844462	43.2155390633032	40.3184064105587	54.352801857666	53.3808478345009	47.4230295238241	49.7002795167969	35.6300218972275	45.8117227992563	41.1178528321092	47.1667903709532	59.4491973882334	45.6585358622139	48.0351473585922	32.9372497200691	39.1547906013382	54.6788277799032	39.1474382306726	53.4319580506139	21.4216458621757	34.522559284151
Alkbh7	147.627395356998	111.087838049534	93.2974802237887	124.841018941535	118.761494439364	138.458335389274	137.905216308222	141.69593558157	131.842963274665	121.945584352138	112.869992911645	123.928865316358	146.40366294915	115.915418430356	159.981831882941	135.086227173023	91.0522166857423	129.451890834448	139.179773036045	119.735184588965	138.978342572529	140.428398604429	94.7156704151515	133.931705195828	114.629328923913	108.075350643977	114.599387125868	97.9662331056599	121.890887218231	128.236699321473	120.404423294298	110.710276325036
Alkbh8	1.9949648021216	3.54535653349576	2.94623621759333	1.15593536056977	1.46619128937487	2.61242142243912	0	0.809691060466113	2.0128696683155	2.5143419454049	0	2.63678436843314	1.76389955360421	0	1.02552456335219	3.26821517354087	0	1.155820453879	1.11343818428836	3.12352655449475	0	1.07197250843075	0	2.02926826054284	2.18341578902692	0	1.90998978543113	1.13914224541465	4.4485725262128	1.1873768455692	2.9547097740932	1.19043307876383
Allc	2.9924472031824	0	0.982078739197775	0	0.733095644687433	0.870807140813041	0	0	0	0	0	0	0	0	0	0	0	0	0	0	0.822357056642183	1.07197250843075	0	1.01463413027142	0	0	0	0	0	0	0	0
Alms1	3.9899296042432	1.18178551116525	0.982078739197775	0	4.3985738681246	0.870807140813041	0.895488417585856	3.23876424186445	6.03860900494649	0	4.18037010783871	0	6.17364843761474	2.51990040065992	1.02552456335219	1.08940505784696	2.84538177142945	2.311640907758	3.34031455286508	3.12352655449475	1.64471411328437	2.14394501686151	1.0076135150548	2.02926826054284	1.09170789451346	1.02928905375216	4.77497446357782	0	1.77942901048512	1.1873768455692	4.43206466113979	1.19043307876383
Alox12	0	1.18178551116525	0	9.24748288455817	0.733095644687433	1.74161428162608	1.79097683517171	0	2.0128696683155	2.5143419454049	5.57382681045162	0	0	0.839966800219973	0	0	0	1.155820453879	1.11343818428836	1.04117551816492	0	2.14394501686151	7.05329460538362	1.01463413027142	2.18341578902692	2.05857810750432	0.954994892715565	0	1.77942901048512	3.56213053670759	1.4773548870466	4.76173231505531
Alox12e	0	0	0.982078739197775	0	0.733095644687433	0	0	0	1.00643483415775	0	0	0	0	0	1.02552456335219	0	0	0	0	0	0	0	0	0	1.09170789451346	0	0	0	0	0	0	0
Alox15	218.448645832315	296.628163302479	169.899621881215	180.325916248884	233.124415010604	342.227206339525	175.515729846828	184.609561786274	336.149234608688	258.977220376705	54.3448114019033	288.727888343429	104.952023439451	77.2769456202375	176.390224896576	202.629340759534	194.434421047679	183.775452166761	158.108222168947	174.917487051706	287.824969824764	213.32252917772	209.583611131399	817.795108998765	557.862734096378	238.795060470501	360.033074553768	400.978070385957	246.450917952189	185.230787908795	364.167979656986	411.889845252284
Alox5	0.9974824010608	3.54535653349576	3.9283149567911	6.93561216341863	2.1992869340623	4.35403570406521	3.58195367034342	2.42907318139834	2.0128696683155	1.25717097270245	5.57382681045162	1.31839218421657	1.76389955360421	2.51990040065992	7.17867194346531	1.08940505784696	3.79384236190593	2.311640907758	5.5671909214418	4.16470207265967	4.11178528321092	7.50380755901528	3.02284054516441	3.04390239081426	7.64195526159422	2.05857810750432	2.86498467814669	0	4.4485725262128	4.74950738227679	0.738677443523299	3.57129923629148
Alox5ap	19.949648021216	8.27249857815677	5.89247243518665	24.2746425719652	17.5942954724984	14.8037213938217	18.805256769303	30.7682602977123	10.0643483415775	15.0860516724294	15.328023728742	9.22874528951599	18.5209453128442	10.0796016026397	14.3573438869306	10.8940505784696	24.6599753523885	18.493127262064	22.2687636857672	7.28822862715442	21.3812834726968	20.3674776601843	11.0837486656028	24.3512191265141	17.4673263122154	10.2928905375216	20.0548927470269	11.3914224541465	22.242862631064	13.0611453012612	22.160323305699	5.95216539381914
Aloxe3	7.9798592084864	5.90892755582627	4.91039369598888	3.46780608170931	24.1921562746853	8.70807140813041	13.4323262637878	38.0554798419073	6.03860900494649	6.28585486351225	5.57382681045162	5.27356873686628	31.7501919648758	3.35986720087989	10.2552456335219	7.6258354049287	4.74230295238241	10.402384084911	30.0628309757857	9.37057966348425	28.7824969824764	11.7916975927383	3.02284054516441	20.2926826054284	6.55024736708076	9.26360148376943	14.3249233907335	9.1131379633172	23.1325771363066	3.56213053670759	16.9895812010359	2.38086615752765
Alpi	1.9949648021216	0	0	0	0	0.870807140813041	0	1.61938212093223	1.00643483415775	0	0	0	0	0	0	0	0.948460590476482	0	1.11343818428836	0	0	0	1.0076135150548	0	0	0	0	1.13914224541465	0	0	0	0
Alpk3	0	3.54535653349576	2.94623621759333	2.31187072113954	2.93238257874973	5.22484284487825	0.895488417585856	0.809691060466113	0	0	1.3934567026129	0	2.64584933040632	0.839966800219973	2.05104912670438	0	1.89692118095296	0	2.22687636857672	3.12352655449475	4.11178528321092	2.14394501686151	0	0	1.09170789451346	10.2928905375216	2.86498467814669	1.13914224541465	1.77942901048512	2.37475369113839	2.2160323305699	2.38086615752765
Alpl	10.9723064116688	12.9996406228178	10.8028661311755	18.4949657691163	35.1885909449968	18.2869499570739	13.4323262637878	24.2907318139834	15.0965225123662	6.28585486351225	16.7214804313549	14.5023140263823	16.75704575924	19.3192364050594	21.5360158303959	14.1622657520104	18.9692118095296	16.181486354306	33.4031455286508	21.8646858814632	18.091855246128	23.5833951854766	23.1751108462605	20.2926826054284	20.7424499957557	21.6150701287953	19.0998978543113	15.9479914358051	18.6840046100938	9.49901476455357	21.4216458621757	19.0469292602212
Als2	1.9949648021216	1.18178551116525	1.96415747839555	0	0.733095644687433	0	0.895488417585856	0	0	0	0	0	0.881949776802106	0.839966800219973	1.02552456335219	0	1.89692118095296	0	1.11343818428836	0	0.822357056642183	0	0	1.01463413027142	0	1.02928905375216	0	1.13914224541465	0.88971450524256	0	1.4773548870466	2.38086615752765
Alx1	2.9924472031824	1.18178551116525	1.96415747839555	0	2.93238257874973	1.74161428162608	0.895488417585856	1.61938212093223	2.0128696683155	3.77151291810735	1.3934567026129	2.63678436843314	0	0.839966800219973	1.02552456335219	1.08940505784696	0.948460590476482	0	0	0	0	2.14394501686151	1.0076135150548	1.01463413027142	2.18341578902692	1.02928905375216	2.86498467814669	0	0.88971450524256	1.1873768455692	1.4773548870466	1.19043307876383
Alx3	0.9974824010608	0	0.982078739197775	0	1.46619128937487	0	0	1.61938212093223	0	0	1.3934567026129	1.31839218421657	2.64584933040632	0	0	1.08940505784696	0	0	0	1.04117551816492	0	0	0	2.02926826054284	1.09170789451346	2.05857810750432	2.86498467814669	0	0.88971450524256	0	0	0
Alyref	22.9420952243984	31.9082088014618	27.4982046975377	21.9627718508257	16.1281041831235	20.0285642386999	13.4323262637878	14.57443908839	25.1608708539437	21.3719065359416	27.8691340522581	29.0046280527645	14.1111964288337	30.238804807919	17.4339175769872	22.8775062147861	22.7630541714356	28.895511346975	13.3612582114603	13.5352817361439	16.4471411328437	27.8712852191996	28.2131784215345	14.2048778237999	20.7424499957557	19.556492021291	20.0548927470269	15.9479914358051	11.5662885681533	13.0611453012612	19.2056135316058	36.9034254416786
Amacr	6.9823768074256	10.6360696004873	5.89247243518665	4.62374144227909	5.86476515749946	2.61242142243912	3.58195367034342	8.90660166512725	3.01930450247324	3.77151291810735	2.78691340522581	2.63678436843314	5.29169866081263	6.71973440175978	6.15314738011313	1.08940505784696	4.74230295238241	1.155820453879	10.0209436585952	3.12352655449475	9.8682846797062	5.35986254215377	6.04568109032882	7.10243891189994	7.64195526159422	5.14644526876079	2.86498467814669	5.69571122707325	8.8971450524256	3.56213053670759	8.86412932227958	1.19043307876383
Ambra1	11.9697888127296	9.45428408932203	7.8566299135822	11.5593536056977	11.7295303149989	13.0621071121956	9.85037259344442	8.09691060466113	8.05147867326198	10.0573677816196	6.96728351306452	14.5023140263823	7.93754799121895	5.87976760153981	5.12762281676094	10.8940505784696	6.63922413333537	5.77910226939499	13.3612582114603	7.28822862715442	10.6906417363484	7.50380755901528	12.0913621806576	4.05853652108568	10.9170789451346	12.3514686450259	5.72996935629339	7.97399571790255	8.00743054718304	9.49901476455357	8.86412932227958	8.33303155134679
Amd1	56.8564968604656	63.8164176029237	96.243716441382	61.2645741101979	130.491024754363	92.3055569261824	67.1616313189392	101.211382558264	69.4440035568846	59.0870357170151	103.115795993355	60.6460404739622	92.6047265642211	92.396348024197	68.7101457445966	64.2748984129705	94.8460590476482	48.5444590629179	90.1884929273572	76.0058128260389	94.571061513851	87.9017456913219	76.578627144165	152.195119540713	58.9522263037268	61.7573432251295	88.8145250225475	75.1833881973669	111.21431315532	106.863916101228	158.076972913986	65.4738193320105
Amdhd2	5.9848944063648	3.54535653349576	2.94623621759333	5.77967680284886	6.5978608021869	3.48322856325216	3.58195367034342	7.28721954419502	6.03860900494649	2.5143419454049	4.18037010783871	3.95517655264971	4.40974888401053	4.19983400109987	2.05104912670438	4.35762023138783	5.69076354285889	3.467461361637	6.68062910573016	4.16470207265967	7.40121350977965	9.6477525758768	3.02284054516441	8.11707304217136	4.36683157805384	1.02928905375216	3.81997957086226	4.5565689816586	4.4485725262128	4.74950738227679	5.90941954818639	4.76173231505531
Amelx	5.9848944063648	9.45428408932203	7.8566299135822	20.8068364902559	10.2633390256241	6.09564998569129	4.47744208792928	6.47752848372891	10.0643483415775	12.5717097270245	11.1476536209032	9.22874528951599	7.93754799121895	6.71973440175978	7.17867194346531	10.8940505784696	9.48460590476482	6.93492272327399	11.1343818428836	7.28822862715442	7.40121350977965	6.43183505058453	1.0076135150548	9.13170717244279	2.18341578902692	8.23431243001727	4.77497446357782	5.69571122707325	5.33828703145536	11.873768455692	11.0801616528495	8.33303155134679
Amer1	0	0	0	2.31187072113954	1.46619128937487	0	0	1.61938212093223	0	1.25717097270245	0	2.63678436843314	3.52779910720842	0	1.02552456335219	0	0.948460590476482	1.155820453879	0	0	0	0	2.01522703010961	1.01463413027142	1.09170789451346	0	0	1.13914224541465	0.88971450524256	0	0.738677443523299	0
Amh	0	0	0	0	0.733095644687433	0.870807140813041	0	0	0	0	0	0	0.881949776802106	0.839966800219973	0	0	0	0	1.11343818428836	0	0	0	0	0	0	0	0	1.13914224541465	0	0	0	0
Amhr2	59.848944063648	40.1807073796186	49.1039369598888	60.1086387496281	70.3771818899936	76.6310283915476	77.0120039123836	85.0175613489419	53.3410462103606	65.3728905805274	78.0335753463227	60.6460404739622	95.2505758946274	68.0373108178178	54.352801857666	63.1854933551235	47.4230295238241	67.0375863249819	66.8062910573016	65.5940576443897	80.5909915509339	46.0948178625225	61.464424418343	80.1560962914422	64.4107657762941	75.1381009239076	45.8397548503471	60.3745390069764	80.0743054718304	72.429987579721	81.9931962310862	59.5216539381914
Amigo1	0.9974824010608	0	0.982078739197775	0	0	0.870807140813041	0	0	0	0	0	0	0	0.839966800219973	0	0	0	0	0	0	0	0	0	0	0	0	0	0	0	0	0.738677443523299	0
Amigo2	4.987412005304	1.18178551116525	5.89247243518665	1.15593536056977	3.66547822343716	1.74161428162608	1.79097683517171	1.61938212093223	6.03860900494649	0	1.3934567026129	5.27356873686628	4.40974888401053	0	3.07657369005656	3.26821517354087	2.84538177142945	2.311640907758	2.22687636857672	1.04117551816492	1.64471411328437	5.35986254215377	4.03045406021921	1.01463413027142	6.55024736708076	2.05857810750432	3.81997957086226	2.2782844908293	3.55885802097024	3.56213053670759	2.9547097740932	2.38086615752765
Amigo3	3.9899296042432	2.36357102233051	2.94623621759333	2.31187072113954	2.93238257874973	5.22484284487825	2.68646525275757	1.61938212093223	3.01930450247324	3.77151291810735	2.78691340522581	2.63678436843314	2.64584933040632	0	1.02552456335219	5.44702528923479	0.948460590476482	5.77910226939499	2.22687636857672	4.16470207265967	2.46707116992655	3.21591752529226	3.02284054516441	1.01463413027142	2.18341578902692	5.14644526876079	2.86498467814669	2.2782844908293	7.11771604194048	2.37475369113839	2.2160323305699	1.19043307876383
Ammecr1l	17.9546832190944	21.2721392009746	10.8028661311755	16.1830950479768	29.3238257874973	20.899371379513	17.9097683517171	12.1453659069917	13.0836528440507	8.80019680891715	16.7214804313549	19.7758827632486	15.8750959824379	20.9991700054993	16.408393013635	17.4304809255513	20.8661329904826	21.960588623701	11.1343818428836	13.5352817361439	26.3154258125499	11.7916975927383	18.1370432709865	18.2634143448856	9.82537105062114	17.4979139137867	18.1449029615957	15.9479914358051	17.7942901048512	18.9980295291071	16.9895812010359	20.2373623389851
Amn1	19.949648021216	35.4535653349576	29.4623621759333	34.6780608170931	25.6583475640602	22.6409856611391	29.5511177803333	29.9585692372462	35.2252191955212	36.457958208371	33.4429608627097	27.686235868548	25.5765435272611	23.5190704061592	21.5360158303959	35.9503669089496	28.4538177142945	32.362972708612	26.7225164229207	27.0705634722878	26.3154258125499	26.7993127107689	27.2055649064797	14.2048778237999	22.9258657847827	39.112984042582	36.2898059231915	41.0091208349274	24.9120061467917	29.6844211392299	26.5923879668388	34.522559284151
Amotl2	23.9395776254592	44.9078494242796	34.3727558719221	34.6780608170931	32.256208366247	22.6409856611391	20.5962336044747	25.1004228744495	36.2316540296789	38.9723001537759	25.0822206470323	15.8207062105988	30.8682421880737	26.8789376070391	31.7912614639178	31.5927466775618	19.9176724000061	30.051331800854	33.4031455286508	42.6881962447616	40.295495775467	28.9432577276304	18.1370432709865	36.5268286897711	28.38440525735	31.9079606663169	20.0548927470269	19.365418172049	29.3605786730045	21.3727832202455	32.5018075150251	40.4747246779701
Ampd1	0	0	1.96415747839555	0	0	0.870807140813041	0	0	0	1.25717097270245	1.3934567026129	0	0	0	1.02552456335219	0	0.948460590476482	1.155820453879	0	2.08235103632983	0.822357056642183	0	0	0	0	0	0.954994892715565	1.13914224541465	0	0	0	0
Ampd2	3.9899296042432	9.45428408932203	7.8566299135822	5.77967680284886	7.33095644687433	6.09564998569129	10.7458610110303	4.85814636279668	6.03860900494649	10.0573677816196	4.18037010783871	5.27356873686628	8.81949776802105	7.55970120197976	2.05104912670438	4.35762023138783	10.4330664952413	10.402384084911	10.0209436585952	2.08235103632983	9.04592762306401	4.28789003372302	3.02284054516441	9.13170717244279	10.9170789451346	5.14644526876079	13.3699284980179	2.2782844908293	11.5662885681533	9.49901476455357	8.86412932227958	7.14259847258296
Ampd3	46.8816728498576	69.7253451587499	40.2652283071088	78.6036045187444	28.5907301428099	43.5403570406521	59.9977239782524	17.8132033302545	48.3088720395719	64.1157196078249	50.1644412940646	47.4621186317965	33.51409151848	49.5580412129784	48.1996544775528	57.7384680658887	44.5776477523946	69.3492272327399	26.7225164229207	63.5117066080599	21.3812834726968	39.6629828119379	59.4491973882334	34.4975604292283	60.0439341982403	43.2301402575907	51.5697242066405	53.5396855344885	24.0222916415491	52.2445812050447	35.4565172891183	77.3781501196488
Amph	0	0	0.982078739197775	0	0	0	0	0	0	0	0	0	0.881949776802106	0	0	0	0	0	0	0	0	0	0	1.01463413027142	0	0	0.954994892715565	0	0.88971450524256	0	0	0
Amt	0.9974824010608	3.54535653349576	1.96415747839555	8.0915475239884	3.66547822343716	2.61242142243912	5.37293050551514	8.09691060466113	2.0128696683155	3.77151291810735	2.78691340522581	0	6.17364843761474	1.67993360043995	3.07657369005656	2.17881011569391	1.89692118095296	0	7.79406729001852	1.04117551816492	4.9341423398531	3.21591752529226	3.02284054516441	4.05853652108568	9.82537105062114	3.08786716125648	2.86498467814669	1.13914224541465	10.6765740629107	4.74950738227679	7.38677443523299	1.19043307876383
Amy1a	0	0	0	0	0	0	0	0	0	0	0	0	0	0	0	0	0	0	0	0	0	0	0	0	0	0	0	0	0	2.37475369113839	0	0
Amz2	138.650053747451	129.996406228178	148.293889618864	119.061342138686	175.942954724984	168.065778176917	161.187915165454	157.889756790892	122.785049767245	139.545977969972	132.378386748226	131.839218421657	177.271905137223	146.154223238275	178.441274023281	139.44384740441	199.176724000061	143.321736280996	143.633525773199	147.846923579418	193.253908310913	121.132893452675	144.088732652837	136.975607586642	133.188363130642	179.096295352876	146.114218585481	125.305646995611	190.398904121908	194.729802673348	143.30342404352	91.6633470648147
Anapc1	6.9823768074256	8.27249857815677	0.982078739197775	5.77967680284886	12.4626259596864	9.57887854894345	6.26841892310099	12.9550569674578	12.077218009893	12.5717097270245	2.78691340522581	7.91035310529942	6.17364843761474	14.2794356037395	13.3318193235784	9.80464552062261	9.48460590476482	6.93492272327399	14.4746963957487	6.2470531089895	9.8682846797062	9.6477525758768	6.04568109032882	11.1609754329856	16.3756184177019	5.14644526876079	9.54994892715565	6.8348534724879	10.6765740629107	2.37475369113839	13.2961939834194	5.95216539381914
Anapc10	3.9899296042432	4.72714204466101	1.96415747839555	9.24748288455817	1.46619128937487	9.57887854894345	2.68646525275757	4.04845530233057	5.03217417078874	2.5143419454049	2.78691340522581	5.27356873686628	3.52779910720842	4.19983400109987	8.2041965068175	2.17881011569391	5.69076354285889	5.77910226939499	6.68062910573016	4.16470207265967	1.64471411328437	4.28789003372302	6.04568109032882	1.01463413027142	3.27512368354038	5.14644526876079	2.86498467814669	6.8348534724879	3.55885802097024	2.37475369113839	4.43206466113979	1.19043307876383
Anapc11	194.509068206856	163.086400540805	197.397826578753	193.041205215152	200.868206644357	210.735328076756	182.679637187515	210.51967572119	197.261227494919	174.746765205641	215.985788905	189.848474527186	189.619202012453	188.152563249274	183.568896840042	165.589568792737	210.558251085779	196.48947715943	210.4398168305	214.482156741973	221.214048236747	197.242941551259	191.446567860413	212.058533226727	193.232297328882	207.916388857936	194.818958113975	202.767319683808	226.877198836853	204.228817437902	198.704232307767	221.420552650072
Anapc13	583.527204620568	675.981312386525	535.232912862788	625.361030068246	582.811037526509	540.771234444898	635.796776485958	662.327287461281	656.195511870852	666.300615532298	653.531193525452	692.155896713699	642.059437511933	509.019880933304	616.340262574665	613.335047567837	566.23097251446	717.764501858858	653.588214177268	674.681735770866	607.721864858573	630.319834957284	605.575722547937	616.897551205024	605.89788145497	670.067173992655	540.52710927701	594.632252106447	564.968710829026	680.36693251115	549.576017981334	624.977366351009
Anapc15	62.8413912668304	50.8167769801059	45.1756220030977	50.8611558650699	47.6512169046831	56.6024641528477	61.7887008134241	61.5365205954246	72.4633080593579	46.5153259899906	69.6728351306452	59.3276482897457	66.1462332601579	54.5978420142983	58.4549001110747	65.3643034708174	58.8045566095419	55.4793817861919	61.2391001358598	58.3058290172353	49.341423398531	61.102432980553	56.426356843069	52.7609747741139	65.5024736708076	46.3180074188471	76.3995914172452	62.6528234978057	64.9491588827069	60.556219124029	48.7527112725377	48.8077562293169
Anapc2	16.9572008180336	34.2717798237924	25.5340472191422	21.9627718508257	30.7900170768722	25.2534070835782	25.9691641099898	30.7682602977123	28.1801753564169	21.3719065359416	11.1476536209032	30.3230202369811	25.5765435272611	24.3590372063792	23.5870649571003	25.05631633048	20.8661329904826	23.11640907758	22.2687636857672	20.8235103632983	32.0719252090451	20.3674776601843	27.2055649064797	28.4097556475998	30.5678210463769	19.556492021291	19.0998978543113	23.9219871537076	32.9194366939747	26.1222906025223	25.1150330797922	29.7608269690957
Anapc4	34.911884037128	25.9992812456356	29.4623621759333	26.5865132931047	39.5871648131214	41.798742759026	24.1781872748181	48.5814636279668	34.2187843613634	30.1721033448588	39.0167876731613	35.5965889738474	63.5003839297516	21.8391368057193	48.1996544775528	30.5033416197148	28.4538177142945	33.518793162491	48.9912801086879	32.2764410631124	48.5190663418888	30.0152302360611	38.2893135720825	45.6585358622139	40.393192096998	16.4686248600345	23.8748723178891	35.3134096078541	37.3680092201875	30.8717979847991	50.2300661595843	30.9512600478595
Anapc5	178.549349789883	207.994249965085	150.25804709726	223.095524589966	147.352224582174	192.448378119682	211.335266550262	179.751415423477	204.306271334023	192.347158823475	151.886780584807	164.799023027071	164.042658485192	152.873957640035	196.90071616362	185.198859833983	177.362130419102	221.917527144768	199.305434987617	207.193928114818	182.563266574565	183.307298941659	178.3475921647	154.224387801256	184.498634172775	183.213451567884	157.574157298068	197.071608456734	178.832615553755	167.420135225257	165.463747349219	197.611891074795
Anapc7	14.962236015912	11.8178551116525	10.8028661311755	11.5593536056977	9.53024338093663	10.4496856897565	9.85037259344442	16.1938212093223	12.077218009893	18.8575645905367	11.1476536209032	14.5023140263823	14.1111964288337	16.7993360043995	11.2807701968741	8.71524046277566	12.3299876761943	9.24656363103199	8.90750547430689	10.4117551816492	12.3353558496327	20.3674776601843	15.114202725822	14.2048778237999	9.82537105062114	18.5272029675389	13.3699284980179	11.3914224541465	11.5662885681533	10.6863916101228	11.0801616528495	13.0947638664021
Ancv1r	0	0	0	0	0	0	0.895488417585856	0	0	0	0	0	0.881949776802106	0	0	0	0	0	0	0	0	0	1.0076135150548	0	0	0	0	0	0	0	0.738677443523299	0
Ang	0.9974824010608	1.18178551116525	0	0	0.733095644687433	0.870807140813041	0.895488417585856	2.42907318139834	1.00643483415775	0	4.18037010783871	1.31839218421657	1.76389955360421	0	1.02552456335219	1.08940505784696	0	1.155820453879	0	2.08235103632983	0.822357056642183	1.07197250843075	1.0076135150548	1.01463413027142	3.27512368354038	1.02928905375216	0.954994892715565	1.13914224541465	0	1.1873768455692	0.738677443523299	1.19043307876383
Ang2	0	0	0	0	0	0	0	0.809691060466113	0	0	0	1.31839218421657	0.881949776802106	0.839966800219973	1.02552456335219	2.17881011569391	0.948460590476482	0	0	0	0	1.07197250843075	0	1.01463413027142	0	1.02928905375216	1.90998978543113	0	0	0	0.738677443523299	1.19043307876383
Angel1	2.9924472031824	5.90892755582627	3.9283149567911	3.46780608170931	3.66547822343716	6.09564998569129	1.79097683517171	2.42907318139834	6.03860900494649	6.28585486351225	2.78691340522581	0	4.40974888401053	5.87976760153981	3.07657369005656	6.53643034708174	3.79384236190593	4.62328181551599	1.11343818428836	4.16470207265967	2.46707116992655	7.50380755901528	4.03045406021921	2.02926826054284	3.27512368354038	1.02928905375216	1.90998978543113	4.5565689816586	1.77942901048512	3.56213053670759	7.38677443523299	3.57129923629148
Angel2	6.9823768074256	8.27249857815677	11.7849448703733	10.4034182451279	6.5978608021869	2.61242142243912	8.95488417585856	7.28721954419502	7.04504383910424	7.5430258362147	8.36074021567743	2.63678436843314	9.70144754482316	8.39966800219973	4.10209825340875	4.35762023138783	5.69076354285889	9.24656363103199	4.45375273715344	7.28822862715442	4.11178528321092	2.14394501686151	0	5.0731706513571	8.73366315610768	9.26360148376943	3.81997957086226	4.5565689816586	5.33828703145536	8.31163791898438	6.64809699170969	13.0947638664021
Angpt1	3.9899296042432	4.72714204466101	8.83870865277998	5.77967680284886	10.2633390256241	13.9329142530087	6.26841892310099	12.9550569674578	3.01930450247324	2.5143419454049	5.57382681045162	5.27356873686628	15.8750959824379	13.4394688035196	10.2552456335219	6.53643034708174	10.4330664952413	8.09074317715299	7.79406729001852	10.4117551816492	7.40121350977965	4.28789003372302	12.0913621806576	9.13170717244279	5.4585394725673	11.3221795912737	5.72996935629339	9.1131379633172	13.3457175786384	13.0611453012612	11.0801616528495	14.2851969451659
Angpt2	26.9320248286416	23.6357102233051	15.7132598271644	24.2746425719652	14.6619128937487	26.1242142243912	18.805256769303	12.1453659069917	32.2059146930479	18.8575645905367	22.2953072418065	21.0942749474651	11.4653470984274	23.5190704061592	19.4849667036916	39.2185820824905	29.4022783047709	24.272229531459	13.3612582114603	18.7411593269685	14.8024270195593	16.0795876264613	35.2664730269181	8.11707304217136	14.192202628675	13.3807576987781	20.0548927470269	14.8088491903904	8.8971450524256	23.7475369113839	16.2509037575126	29.7608269690957
Angptl1	18.9521656201552	15.3632116451483	11.7849448703733	19.6509011296861	16.861199827811	20.899371379513	11.6413494286161	17.0035122697884	11.0707831757352	26.4005904267514	19.5083938365807	6.59196092108285	29.9862924112716	20.9991700054993	15.3828684502828	11.9834556363165	13.2784482666707	20.804768169822	22.2687636857672	16.6588082906387	26.3154258125499	19.2955051517536	19.1446567860413	23.3365849962427	17.4673263122154	13.3807576987781	13.3699284980179	11.3914224541465	18.6840046100938	13.0611453012612	12.5575165398961	11.9043307876383
Angptl2	1.9949648021216	0	3.9283149567911	3.46780608170931	1.46619128937487	2.61242142243912	0.895488417585856	0.809691060466113	1.00643483415775	5.0286838908098	0	1.31839218421657	3.52779910720842	2.51990040065992	1.02552456335219	3.26821517354087	0.948460590476482	1.155820453879	2.22687636857672	2.08235103632983	1.64471411328437	0	1.0076135150548	3.04390239081426	1.09170789451346	1.02928905375216	4.77497446357782	0	0.88971450524256	1.1873768455692	1.4773548870466	2.38086615752765
Angptl3	0	0	0	0	0	0	0	0	0	0	0	0	0	0.839966800219973	0	0	0	0	0	0	0	0	1.0076135150548	0	0	1.02928905375216	0	0	0	0	0	0
Angptl4	328.171709949003	289.537450235487	422.293857855043	317.882224156687	13.9288172490612	358.772542014973	248.050291671282	21.051967572119	331.117060437899	343.207675547769	363.692199381968	283.454319606563	20.2848448664484	435.102802513946	234.845125007651	327.910922411934	465.694149923953	325.941367993878	22.2687636857672	327.970288221949	8.22357056642183	275.496934666704	315.383030212153	12.175609563257	227.0752420588	404.510598124598	210.098876397424	444.265475711713	8.00743054718304	226.788977503717	31.0244526279785	319.036065108706
Angptl6	0.9974824010608	2.36357102233051	0.982078739197775	1.15593536056977	0	0	0	1.61938212093223	1.00643483415775	0	1.3934567026129	2.63678436843314	1.76389955360421	0	3.07657369005656	1.08940505784696	0	1.155820453879	0	1.04117551816492	0	0	2.01522703010961	0	2.18341578902692	2.05857810750432	0.954994892715565	3.41742673624395	0.88971450524256	1.1873768455692	0	1.19043307876383
Angptl8	0	0	0	0	1.46619128937487	0	0	0.809691060466113	0	0	1.3934567026129	0	0.881949776802106	0.839966800219973	0	1.08940505784696	0	0	0	0	0	0	0	2.02926826054284	2.18341578902692	0	0	2.2782844908293	0	0	0	0
Ank1	1.9949648021216	3.54535653349576	3.9283149567911	8.0915475239884	2.93238257874973	3.48322856325216	4.47744208792928	8.09691060466113	1.00643483415775	8.80019680891715	8.36074021567743	2.63678436843314	3.52779910720842	2.51990040065992	3.07657369005656	3.26821517354087	6.63922413333537	0	0	3.12352655449475	4.11178528321092	7.50380755901528	7.05329460538362	6.08780478162852	4.36683157805384	1.02928905375216	4.77497446357782	3.41742673624395	2.66914351572768	9.49901476455357	2.9547097740932	5.95216539381914
Ank3	17.9546832190944	25.9992812456356	26.5161259583399	6.93561216341863	24.9252519193727	37.4447070549608	13.4323262637878	33.1973334791107	30.1930450247324	18.8575645905367	11.1476536209032	14.5023140263823	24.694593750459	34.4386388090189	24.6125895204525	17.4304809255513	18.0207512190532	25.428049985338	22.2687636857672	46.8528983174212	21.3812834726968	22.5114226770459	33.2512459968085	45.6585358622139	22.9258657847827	38.0836949888299	12.4149336053023	36.4525518532688	33.8091511992173	17.8106526835379	28.0697428538854	19.0469292602212
Ankef1	0	0	0	0	0.733095644687433	0	0	0	1.00643483415775	0	0	1.31839218421657	0	0	1.02552456335219	0	0	0	0	0	0	0	0	0	0	0	0	0	0	1.1873768455692	0	0
Ankfy1	35.9093664381888	51.9985624912712	41.2473070463066	35.8339961776629	25.6583475640602	40.9279356182129	32.2375830330908	22.6713496930512	46.2960023712564	37.7151291810735	41.8037010783871	44.8253342633634	19.4028950896463	36.1185724094588	41.0209825340875	47.9338225452661	45.5261083428711	42.7653567935229	21.1553255014789	42.6881962447616	18.9142123027702	31.0872027444919	44.3349946624113	16.2341460843427	34.9346526244307	27.7908044513083	26.7398569960358	34.1742673624395	15.1251465891235	30.8717979847991	24.3763556362689	38.0938585204425
Ankh	1.9949648021216	0	3.9283149567911	1.15593536056977	4.3985738681246	4.35403570406521	1.79097683517171	1.61938212093223	1.00643483415775	6.28585486351225	1.3934567026129	0	2.64584933040632	1.67993360043995	2.05104912670438	0	3.79384236190593	1.155820453879	2.22687636857672	6.2470531089895	0	0	0	5.0731706513571	0	3.08786716125648	3.81997957086226	3.41742673624395	3.55885802097024	2.37475369113839	1.4773548870466	1.19043307876383
Ankhd1	25.9345424275808	28.3628522679661	31.4265196543288	17.3390304085466	27.124538853435	35.7030927733347	22.3872104396464	18.6228943907206	28.1801753564169	38.9723001537759	25.0822206470323	25.0494515001148	17.6389955360421	31.918738408359	42.0465070974397	23.9669112726331	18.9692118095296	38.1420749780069	22.2687636857672	22.9058613996282	16.4471411328437	21.4394501686151	20.1522703010961	20.2926826054284	27.2926973628365	21.6150701287953	24.8298672106047	18.2262759266344	23.1325771363066	26.1222906025223	30.2857751844553	26.1895277328042
Ankib1	15.9597184169728	16.5449971563135	15.7132598271644	17.3390304085466	4.3985738681246	18.2869499570739	16.1187915165454	13.7647480279239	18.1158270148395	18.8575645905367	19.5083938365807	14.5023140263823	18.5209453128442	20.9991700054993	20.5104912670438	17.4304809255513	30.3507388952474	17.337306808185	13.3612582114603	18.7411593269685	5.75649939649528	22.5114226770459	14.1065892107672	3.04390239081426	17.4673263122154	15.4393358062824	19.0998978543113	19.365418172049	6.22800153669792	27.3096674480915	8.12545187875629	11.9043307876383
Ankle2	1.9949648021216	2.36357102233051	2.94623621759333	0	0.733095644687433	0.870807140813041	0.895488417585856	4.04845530233057	3.01930450247324	0	2.78691340522581	1.31839218421657	0.881949776802106	1.67993360043995	3.07657369005656	1.08940505784696	0.948460590476482	2.311640907758	2.22687636857672	0	0.822357056642183	0	1.0076135150548	1.01463413027142	1.09170789451346	6.17573432251295	0.954994892715565	6.8348534724879	0	2.37475369113839	2.9547097740932	2.38086615752765
Ankmy2	27.9295072297024	48.4532059577754	27.4982046975377	33.5221254565234	71.8433731793684	37.4447070549608	53.7293050551514	90.6853987722047	33.2123495272057	31.4292743175612	51.5578979966775	27.686235868548	62.6184341529495	36.1185724094588	54.352801857666	21.7881011569391	33.1961206666769	34.67461361637	89.0750547430688	33.3176165812773	94.571061513851	40.7349553203687	37.2817000570277	78.1268280308994	29.4761131518634	31.9079606663169	63.9846578119428	27.3394138899516	60.5005863564941	62.9309728151674	48.0140338290144	44.0460239142616
Ankra2	0	4.72714204466101	2.94623621759333	6.93561216341863	9.53024338093663	5.22484284487825	5.37293050551514	7.28721954419502	7.04504383910424	3.77151291810735	5.57382681045162	1.31839218421657	9.70144754482316	8.39966800219973	5.12762281676094	1.08940505784696	2.84538177142945	2.311640907758	6.68062910573016	5.20587759082458	4.11178528321092	1.07197250843075	6.04568109032882	5.0731706513571	2.18341578902692	1.02928905375216	2.86498467814669	4.5565689816586	6.22800153669792	3.56213053670759	5.17074210466309	4.76173231505531
Ankrd1	5376.43014171771	4434.05923789203	4013.75580710131	3144.14418074978	2109.84926541043	4898.29016707336	3624.04162596996	1519.7901204949	3758.02767074503	3556.53668177523	2988.96462710468	3463.41626793693	1279.70912613986	3478.30251971091	3576.00415240908	4178.95780190093	4500.44550181091	3492.88941162233	1679.06478190685	4117.84917434225	1879.90823148403	4099.22287223921	3757.39079763936	1264.23412631819	2418.13298634731	5423.32402422012	2978.62907037985	4279.75741602284	1857.72388694646	5226.8328741956	1888.79822308908	3377.25864445298
Ankrd10	16.9572008180336	14.181426133983	14.7311810879666	13.8712243268373	23.4590606299979	11.3204928305695	17.9097683517171	33.1973334791107	19.1222618489972	21.3719065359416	13.934567026129	17.1390983948154	29.9862924112716	19.3192364050594	14.3573438869306	14.1622657520104	8.53614531428834	21.960588623701	21.1553255014789	16.6588082906387	23.8483546426233	10.7197250843075	17.1294297559316	32.4682921686855	26.200989468323	18.5272029675389	14.3249233907335	12.5305646995611	24.0222916415491	16.6232758379688	31.7631300715018	21.4277954177489
Ankrd11	107.728099314566	87.4521278262287	122.759842399722	70.5120569947561	138.555076845925	99.2720140526867	81.4894460003129	95.5435451350014	72.4633080593579	80.4589422529568	108.689622803807	106.789766921542	112.007621653867	99.1160824259568	91.2716861383447	64.2748984129705	98.6399014095541	48.5444590629179	87.9616165587805	88.4999190440179	69.0779927579434	86.8297731828912	83.6319217495486	125.814632153656	77.5112605104556	100.870327267712	77.3545863099608	94.5488063694159	96.0891665661965	93.8027707999665	113.017648859065	69.045118568302
Ankrd12	28.9269896307632	17.7267826674788	30.444440915131	38.1458668988025	30.0569214321847	18.2869499570739	16.1187915165454	34.8167156000429	21.1351315173127	16.3432226451318	29.262590754871	34.2781967896308	22.9306941968547	30.238804807919	28.7146877738613	25.05631633048	30.3507388952474	20.804768169822	24.4956400543439	18.7411593269685	34.5389963789717	20.3674776601843	43.3273811473565	33.4829262989569	30.5678210463769	27.7908044513083	19.0998978543113	25.0611293991223	33.8091511992173	17.8106526835379	39.1499045067348	24.9990946540404
Ankrd13a	10.9723064116688	20.0903536898093	18.6594960447577	15.027159687407	11.7295303149989	16.5453356754478	13.4323262637878	16.1938212093223	17.1093921806817	13.8288806997269	12.5411103235161	13.1839218421657	21.1667946432505	22.6791036059393	14.3573438869306	15.2516708098574	7.58768472381185	16.181486354306	26.7225164229207	16.6588082906387	17.2694981894858	18.2235326433228	17.1294297559316	11.1609754329856	15.2839105231884	12.3514686450259	10.5049438198712	12.5305646995611	13.3457175786384	16.6232758379688	13.2961939834194	16.6660631026936
Ankrd13c	44.886708047736	44.9078494242796	66.7813542654487	27.7424486536745	37.3878778790591	38.3155141957738	31.342094615505	20.2422765116528	42.2702630346254	37.7151291810735	39.0167876731613	21.0942749474651	23.8126439736568	40.3184064105587	39.9954579707353	32.6821517354087	37.9384236190593	48.5444590629179	21.1553255014789	44.7705472810914	37.0060675488982	32.1591752529227	33.2512459968085	27.3951215173284	34.9346526244307	20.5857810750432	30.5598365668981	35.3134096078541	31.1400076834896	27.3096674480915	24.3763556362689	38.0938585204425
Ankrd13d	0	0	0.982078739197775	0	0	0	0.895488417585856	0.809691060466113	1.00643483415775	0	0	0	0.881949776802106	0.839966800219973	0	0	0	0	0	1.04117551816492	0	0	0	1.01463413027142	0	0	0	0	0.88971450524256	0	0	0
Ankrd16	0.9974824010608	0	0	1.15593536056977	0	0	0	1.61938212093223	0	1.25717097270245	0	0	1.76389955360421	0	1.02552456335219	0	0	1.155820453879	1.11343818428836	0	0	0	0	1.01463413027142	1.09170789451346	0	2.86498467814669	1.13914224541465	1.77942901048512	5.93688422784598	2.9547097740932	1.19043307876383
Ankrd17	43.8892256466752	63.8164176029237	56.960566873471	60.1086387496281	41.7864517471837	53.1192355895955	63.5796776485958	47.7717725675007	56.3603507128339	54.0583518262053	58.525181509742	47.4621186317965	52.9169866081263	70.5572112184777	58.4549001110747	59.9172781815826	59.7530172000183	73.9725090482559	51.2181564772646	47.8940738355862	36.1837104922561	43.950872845661	47.3578352075757	50.731706513571	46.9434394640788	50.4351636338558	48.7047395284938	60.3745390069764	43.5960107568854	40.3708127493527	65.7422924735736	78.5685831984126
Ankrd2	65.8338384700128	16.5449971563135	30.444440915131	4.62374144227909	2.1992869340623	32.2198642100825	7.16390734068685	1.61938212093223	23.1480011856282	21.3719065359416	16.7214804313549	64.6012170266119	1.76389955360421	9.2396348024197	29.7402123372134	29.4139365618678	15.1753694476237	32.362972708612	4.45375273715344	33.3176165812773	1.64471411328437	21.4394501686151	28.2131784215345	2.02926826054284	7.64195526159422	16.4686248600345	21.964882532458	53.5396855344885	0.88971450524256	35.6213053670759	3.69338721761649	15.4756300239298
Ankrd23	59.848944063648	51.9985624912712	39.283149567911	15.027159687407	19.7935824065607	44.4111641814651	34.0285598682625	14.57443908839	49.3153068737297	40.2294711264784	33.4429608627097	19.7758827632486	22.0487444200526	26.0389708068192	21.5360158303959	23.9669112726331	35.0930418476298	13.869845446548	13.3612582114603	54.1411269445757	7.40121350977965	45.0228453540917	37.2817000570277	16.2341460843427	20.7424499957557	44.2594293113428	39.1547906013382	43.2874053257567	24.9120061467917	27.3096674480915	24.3763556362689	69.045118568302
Ankrd24	27.9295072297024	14.181426133983	22.5878110015488	27.7424486536745	43.985738681246	33.9614784917086	14.3278146813737	32.3876424186445	30.1930450247324	33.9436162629661	26.4756773496452	21.0942749474651	44.0974888401053	22.6791036059393	25.6381140838047	18.5198859833983	18.0207512190532	39.2978954318859	43.4240891872461	30.1940900267826	31.249568152403	24.6553676939074	27.2055649064797	40.5853652108568	24.0175736792961	24.7029372900518	31.5148314596136	19.365418172049	46.2651542726131	24.9349137569531	35.4565172891183	33.3321262053872
Ankrd27	5.9848944063648	7.09071306699152	5.89247243518665	1.15593536056977	11.7295303149989	3.48322856325216	8.95488417585856	8.09691060466113	11.0707831757352	3.77151291810735	6.96728351306452	7.91035310529942	10.5833973216253	3.35986720087989	2.05104912670438	2.17881011569391	5.69076354285889	4.62328181551599	8.90750547430689	5.20587759082458	9.04592762306401	7.50380755901528	5.03806757527401	9.13170717244279	4.36683157805384	5.14644526876079	5.72996935629339	9.1131379633172	5.33828703145536	4.74950738227679	4.43206466113979	8.33303155134679
Ankrd29	0	0	0	0	1.46619128937487	0	0	0	0	1.25717097270245	0	0	1.76389955360421	0.839966800219973	0	0	1.89692118095296	0	0	0	0	0	0	1.01463413027142	3.27512368354038	1.02928905375216	0	0	0.88971450524256	1.1873768455692	1.4773548870466	0
Ankrd33b	1.9949648021216	0	1.96415747839555	1.15593536056977	3.66547822343716	2.61242142243912	1.79097683517171	1.61938212093223	2.0128696683155	0	0	1.31839218421657	2.64584933040632	1.67993360043995	2.05104912670438	1.08940505784696	1.89692118095296	1.155820453879	0	2.08235103632983	4.11178528321092	1.07197250843075	1.0076135150548	1.01463413027142	0	2.05857810750432	2.86498467814669	3.41742673624395	5.33828703145536	2.37475369113839	3.69338721761649	1.19043307876383
Ankrd34a	0	1.18178551116525	1.96415747839555	0	4.3985738681246	0	0	0	1.00643483415775	0	0	1.31839218421657	0.881949776802106	0	1.02552456335219	0	0.948460590476482	0	1.11343818428836	0	0	0	1.0076135150548	1.01463413027142	0	0	0.954994892715565	0	2.66914351572768	0	2.9547097740932	0
Ankrd34c	0	0	0.982078739197775	2.31187072113954	0.733095644687433	0.870807140813041	0	1.61938212093223	1.00643483415775	0	1.3934567026129	1.31839218421657	0	0.839966800219973	1.02552456335219	0	0	0	0	0	0	0	0	1.01463413027142	1.09170789451346	0	0.954994892715565	1.13914224541465	0.88971450524256	0	0.738677443523299	0
Ankrd37	9.974824010608	15.3632116451483	16.6953385663622	16.1830950479768	3.66547822343716	5.22484284487825	8.95488417585856	2.42907318139834	6.03860900494649	7.5430258362147	12.5411103235161	6.59196092108285	3.52779910720842	10.0796016026397	6.15314738011313	4.35762023138783	5.69076354285889	5.77910226939499	6.68062910573016	11.4529306998141	9.8682846797062	5.35986254215377	14.1065892107672	6.08780478162852	8.73366315610768	8.23431243001727	7.63995914172452	5.69571122707325	5.33828703145536	5.93688422784598	9.60280676580288	3.57129923629148
Ankrd39	23.9395776254592	22.4539247121398	10.8028661311755	20.8068364902559	13.9288172490612	9.57887854894345	17.0142799341313	9.71629272559336	12.077218009893	17.6003936178343	9.75419691829033	10.5471374737326	18.5209453128442	8.39966800219973	14.3573438869306	13.0728606941635	15.1753694476237	17.337306808185	11.1343818428836	22.9058613996282	12.3353558496327	17.1515601348921	15.114202725822	17.2487802146142	14.192202628675	16.4686248600345	15.279918283449	20.5045604174637	18.6840046100938	11.873768455692	13.2961939834194	14.2851969451659
Ankrd40	27.9295072297024	27.1810667568008	32.4085983935266	23.1187072113954	29.3238257874973	23.5117928019521	32.2375830330908	21.051967572119	29.1866101905747	35.2007872356686	18.1149371339678	21.0942749474651	28.2223928576674	31.078771608139	24.6125895204525	27.2351264461739	32.2476600762004	25.428049985338	30.0628309757857	33.3176165812773	29.6048540391186	25.7273402023381	25.1903378763701	24.3512191265141	29.4761131518634	17.4979139137867	18.1449029615957	14.8088491903904	34.6988657044598	13.0611453012612	26.5923879668388	32.1416931266233
Ankrd42	0.9974824010608	2.36357102233051	0	0	2.93238257874973	0	0.895488417585856	1.61938212093223	1.00643483415775	3.77151291810735	0	1.31839218421657	3.52779910720842	0.839966800219973	0	0	0.948460590476482	1.155820453879	2.22687636857672	1.04117551816492	1.64471411328437	1.07197250843075	1.0076135150548	3.04390239081426	1.09170789451346	0	0	0	3.55885802097024	1.1873768455692	4.43206466113979	0
Ankrd44	2.9924472031824	3.54535653349576	2.94623621759333	1.15593536056977	3.66547822343716	1.74161428162608	0.895488417585856	1.61938212093223	1.00643483415775	2.5143419454049	1.3934567026129	0	2.64584933040632	3.35986720087989	3.07657369005656	5.44702528923479	0.948460590476482	0	4.45375273715344	3.12352655449475	2.46707116992655	3.21591752529226	1.0076135150548	5.0731706513571	3.27512368354038	1.02928905375216	0.954994892715565	4.5565689816586	5.33828703145536	0	9.60280676580288	1.19043307876383
Ankrd46	55.8590144594048	60.2710610694279	52.0501731774821	64.7323801919072	81.3736165603051	54.8608498712216	50.1473513848079	89.8757077117386	63.4053945519381	52.8011808535029	50.1644412940646	63.2828248423954	59.9725848225432	55.4378088145182	68.7101457445966	50.11263266096	35.0930418476298	78.5957908637719	71.2600437944551	60.3881800535652	78.9462774376496	54.6705979299685	68.5177190237266	82.1853645519851	60.0439341982403	74.1088118701554	68.7596322755207	67.2093924794643	52.493155809311	47.4950738227679	73.8677443523299	67.8546854895382
Ankrd49	24.93706002652	23.6357102233051	28.4802834367355	21.9627718508257	26.3914432087476	27.8658285060173	18.805256769303	28.339187116314	27.1737405222592	30.1721033448588	22.2953072418065	26.3678436843314	27.3404430808653	22.6791036059393	23.5870649571003	29.4139365618678	33.1961206666769	20.804768169822	20.0418873171905	26.0293879541229	20.5589264160546	33.2311477613534	30.2284054516441	15.2195119540713	27.2926973628365	25.732226343804	22.9198774251736	27.3394138899516	32.0297221887322	23.7475369113839	22.8990007492223	20.2373623389851
Ankrd50	2.9924472031824	1.18178551116525	5.89247243518665	3.46780608170931	4.3985738681246	0	3.58195367034342	8.09691060466113	6.03860900494649	0	0	2.63678436843314	7.93754799121895	0	1.02552456335219	0	2.84538177142945	4.62328181551599	7.79406729001852	1.04117551816492	3.28942822656873	2.14394501686151	5.03806757527401	5.0731706513571	1.09170789451346	3.08786716125648	1.90998978543113	3.41742673624395	9.78685955766816	1.1873768455692	7.38677443523299	3.57129923629148
Ankrd52	0	0	0	0	1.46619128937487	0	0	0.809691060466113	0	0	1.3934567026129	1.31839218421657	0	1.67993360043995	0	1.08940505784696	0.948460590476482	1.155820453879	0	0	0	0	0	0	0	0	0	0	0	0	0	0
Ankrd54	1.9949648021216	1.18178551116525	5.89247243518665	3.46780608170931	6.5978608021869	0.870807140813041	4.47744208792928	9.71629272559336	4.02573933663099	2.5143419454049	0	1.31839218421657	11.4653470984274	3.35986720087989	3.07657369005656	1.08940505784696	0.948460590476482	4.62328181551599	7.79406729001852	4.16470207265967	9.04592762306401	2.14394501686151	6.04568109032882	9.13170717244279	2.18341578902692	2.05857810750432	0.954994892715565	1.13914224541465	7.11771604194048	1.1873768455692	2.9547097740932	3.57129923629148
Ankrd55	0	2.36357102233051	0	1.15593536056977	2.93238257874973	0	1.79097683517171	1.61938212093223	0	0	1.3934567026129	0	0	1.67993360043995	1.02552456335219	1.08940505784696	2.84538177142945	2.311640907758	2.22687636857672	4.16470207265967	1.64471411328437	0	2.01522703010961	5.0731706513571	1.09170789451346	1.02928905375216	1.90998978543113	1.13914224541465	0	1.1873768455692	1.4773548870466	1.19043307876383
Ankrd6	6.9823768074256	3.54535653349576	3.9283149567911	6.93561216341863	5.86476515749946	5.22484284487825	5.37293050551514	2.42907318139834	1.00643483415775	7.5430258362147	2.78691340522581	3.95517655264971	2.64584933040632	8.39966800219973	9.22972107016969	3.26821517354087	3.79384236190593	4.62328181551599	2.22687636857672	6.2470531089895	4.11178528321092	8.57578006744604	9.06852163549323	4.05853652108568	8.73366315610768	7.20502337626511	4.77497446357782	3.41742673624395	2.66914351572768	5.93688422784598	4.43206466113979	7.14259847258296
Ankrd61	0	0	0	0	0	0	0	0	0	0	0	0	0	0	0	0	0	0	0	0	1.64471411328437	0	0	0	0	0	0	1.13914224541465	0	0	0.738677443523299	0
Ankrd7	0	0	0	0	0	0	0	0	0	0	0	0	0	0	0	0	0	0	0	0	0	0	0	0	0	0	0.954994892715565	0	0	0	0.738677443523299	0
Ankrd9	11.9697888127296	4.72714204466101	8.83870865277998	4.62374144227909	10.9964346703115	7.83726426731737	8.95488417585856	8.90660166512725	6.03860900494649	6.28585486351225	5.57382681045162	7.91035310529942	6.17364843761474	0.839966800219973	6.15314738011313	7.6258354049287	9.48460590476482	1.155820453879	10.0209436585952	2.08235103632983	5.75649939649528	9.6477525758768	4.03045406021921	7.10243891189994	3.27512368354038	7.20502337626511	6.68496424900895	3.41742673624395	7.11771604194048	4.74950738227679	10.3414842093262	2.38086615752765
Anks1a	21.9446128233376	30.7264232902966	16.6953385663622	17.3390304085466	29.3238257874973	27.8658285060173	23.2826988572323	27.5294960558479	17.1093921806817	22.6290775086441	16.7214804313549	14.5023140263823	21.1667946432505	22.6791036059393	21.5360158303959	25.05631633048	23.711514761912	11.55820453879	22.2687636857672	19.7823348451334	47.6967092852466	18.2235326433228	27.2055649064797	24.3512191265141	30.5678210463769	17.4979139137867	14.3249233907335	29.6176983807809	32.0297221887322	21.3727832202455	23.6376781927456	23.8086615752765
Anks1b	1.9949648021216	3.54535653349576	1.96415747839555	0	0.733095644687433	0	2.68646525275757	0	1.00643483415775	0	0	0	0	0	0	1.08940505784696	0	1.155820453879	1.11343818428836	1.04117551816492	0	1.07197250843075	0	1.01463413027142	1.09170789451346	0	0	1.13914224541465	0	0	0.738677443523299	0
Anks3	4.987412005304	8.27249857815677	5.89247243518665	3.46780608170931	6.5978608021869	3.48322856325216	3.58195367034342	9.71629272559336	4.02573933663099	2.5143419454049	11.1476536209032	3.95517655264971	6.17364843761474	4.19983400109987	5.12762281676094	5.44702528923479	6.63922413333537	4.62328181551599	12.247820027172	6.2470531089895	3.28942822656873	1.07197250843075	5.03806757527401	7.10243891189994	6.55024736708076	6.17573432251295	3.81997957086226	9.1131379633172	5.33828703145536	4.74950738227679	3.69338721761649	5.95216539381914
Anks4b	1.9949648021216	2.36357102233051	0.982078739197775	2.31187072113954	2.93238257874973	1.74161428162608	1.79097683517171	8.09691060466113	5.03217417078874	3.77151291810735	2.78691340522581	0	2.64584933040632	1.67993360043995	1.02552456335219	3.26821517354087	0.948460590476482	2.311640907758	2.22687636857672	3.12352655449475	1.64471411328437	3.21591752529226	5.03806757527401	6.08780478162852	5.4585394725673	0	3.81997957086226	2.2782844908293	1.77942901048512	1.1873768455692	2.2160323305699	1.19043307876383
Anks6	0	1.18178551116525	0	0	1.46619128937487	0.870807140813041	0.895488417585856	1.61938212093223	0	1.25717097270245	0	0	3.52779910720842	0.839966800219973	0	0	0	0	0	1.04117551816492	0	0	0	0	0	0	0	2.2782844908293	1.77942901048512	0	2.9547097740932	0
Ankzf1	17.9546832190944	16.5449971563135	15.7132598271644	11.5593536056977	17.5942954724984	13.0621071121956	17.9097683517171	10.5259837860595	10.0643483415775	20.1147355632392	19.5083938365807	14.5023140263823	20.2848448664484	16.7993360043995	8.2041965068175	11.9834556363165	15.1753694476237	17.337306808185	20.0418873171905	16.6588082906387	16.4471411328437	8.57578006744604	24.1827243613153	14.2048778237999	10.9170789451346	17.4979139137867	14.3249233907335	12.5305646995611	9.78685955766816	8.31163791898438	13.2961939834194	19.0469292602212
Ano1	3.9899296042432	4.72714204466101	1.96415747839555	1.15593536056977	2.93238257874973	2.61242142243912	2.68646525275757	4.85814636279668	4.02573933663099	1.25717097270245	1.3934567026129	3.95517655264971	0	1.67993360043995	0	1.08940505784696	1.89692118095296	3.467461361637	2.22687636857672	2.08235103632983	4.9341423398531	1.07197250843075	8.06090812043842	4.05853652108568	1.09170789451346	2.05857810750432	1.90998978543113	0	3.55885802097024	1.1873768455692	2.9547097740932	1.19043307876383
Ano4	3.9899296042432	0	1.96415747839555	0	2.1992869340623	3.48322856325216	2.68646525275757	0	3.01930450247324	0	0	3.95517655264971	2.64584933040632	2.51990040065992	2.05104912670438	0	0.948460590476482	5.77910226939499	2.22687636857672	2.08235103632983	0.822357056642183	1.07197250843075	1.0076135150548	3.04390239081426	2.18341578902692	4.11715621500863	3.81997957086226	2.2782844908293	0	3.56213053670759	2.2160323305699	2.38086615752765
Ano6	13.9647536148512	17.7267826674788	17.67741730556	16.1830950479768	8.79714773624919	20.899371379513	15.2233030989596	12.1453659069917	16.102957346524	11.314538754322	13.934567026129	11.8655296579491	12.3472968752295	10.9195684028596	18.4594421403394	20.6986960990922	18.9692118095296	11.55820453879	13.3612582114603	19.7823348451334	14.8024270195593	18.2235326433228	17.1294297559316	7.10243891189994	16.3756184177019	12.3514686450259	10.5049438198712	9.1131379633172	9.78685955766816	9.49901476455357	10.3414842093262	11.9043307876383
Anp32a	51.8690848551616	47.2714204466101	57.9426456126687	73.9798630764654	78.4412339815553	52.2484284487825	35.8195367034342	64.7752848372891	54.3474810445184	57.8298647443127	64.0990083201936	51.4172951844462	87.3130279034084	51.2379748134184	66.6590966178922	42.4867972560313	48.3714901143006	36.9862545241279	94.6422456645107	53.0999514264107	101.149917966989	53.5986254215377	41.3121541172469	87.2585352033422	53.4936868311595	57.6401870101209	51.5697242066405	47.8439743074153	98.7583100819241	52.2445812050447	69.4356796911901	61.902520095719
Anp32b	98.7507577050192	61.4528465805932	98.2078739197775	58.9527033890583	68.1778949559313	71.4061855466694	42.9834440441211	46.9620815070346	74.4761777276734	80.4589422529568	97.5419691829033	76.4667466845611	71.4379319209705	114.235484829916	73.8377685613575	80.6159742806748	89.1552955047893	75.1283295021349	57.8987855829948	71.8411107533793	64.1438504180903	76.1100480985836	79.6014676893294	72.0390232492709	84.0615078775364	90.57743673019	90.7245148079787	82.0182416698548	69.3977314089197	85.4911328809822	67.9583248041435	96.42507937987
Anp32e	74.81118007956	102.815339471377	109.010740050953	63.5764448313374	81.3736165603051	123.654613995452	75.2210270772119	41.2942440837718	85.5469609034086	99.3165068434935	125.411103235161	79.1035310529942	78.4935301353874	68.8772776180378	103.577980898571	116.566341189624	78.722229009548	90.1539954025619	61.2391001358598	123.899886661625	60.8544221915215	77.1820206070144	54.4111298129594	60.8780478162852	70.9610131433749	86.4602805151813	73.5346067390985	66.0702502340497	70.2874459141622	119.925061402489	42.104614280828	69.045118568302
Anpep	1.9949648021216	3.54535653349576	11.7849448703733	3.46780608170931	10.2633390256241	3.48322856325216	3.58195367034342	8.09691060466113	5.03217417078874	10.0573677816196	4.18037010783871	1.31839218421657	3.52779910720842	6.71973440175978	4.10209825340875	2.17881011569391	3.79384236190593	5.77910226939499	11.1343818428836	2.08235103632983	13.1577129062749	8.57578006744604	4.03045406021921	4.05853652108568	8.73366315610768	2.05857810750432	2.86498467814669	1.13914224541465	14.235432083881	5.93688422784598	6.64809699170969	9.52346463011062
Antkmt	63.8388736678912	62.6346320917584	46.1577007422954	64.7323801919072	63.7793210878067	55.7316570120346	74.325538659626	62.3462116558907	51.3281765420451	60.3442066897176	44.590614483613	51.4172951844462	62.6184341529495	63.837476816718	55.3783264210181	62.0960882972766	70.1860836952597	73.9725090482559	74.6003583473202	57.2646534990704	85.525133890787	61.102432980553	55.4187433280142	82.1853645519851	57.8605184092134	66.9037884938903	60.1646782410806	56.9571122707325	74.736018440375	58.1814654328906	65.7422924735736	65.4738193320105
Antxr1	0	0	0	1.15593536056977	0	0	0	0	0	0	0	0	0	0	1.02552456335219	0	0	0	0	0	0	0	0	0	0	0	1.90998978543113	0	0	0	0	0
Anxa1	602.479370240723	671.254170341864	496.931842034074	682.001862736165	279.309440625912	588.665627189616	604.454681870453	288.250017525936	689.407861398057	715.330283467694	560.169594450388	697.429465450566	309.564371657539	459.461839720325	606.085016941143	674.341730807266	639.262437981149	772.088063191171	319.55675889076	582.017114654188	333.054607940084	686.062405395683	605.575722547937	359.180482116083	591.705678826295	604.192674552517	659.901470866455	509.196583700349	354.106373086539	727.862006333918	288.084202974087	633.310397902356
Anxa10	38.9018136413712	30.7264232902966	29.4623621759333	40.457737619942	41.7864517471837	50.5068141671564	34.9240482858484	37.2457887814412	38.2445236979944	30.1721033448588	32.0495041600968	42.1885498949302	40.5696897328969	61.317576416058	39.9954579707353	46.8444174874192	34.1445812571533	24.272229531459	27.835954607209	47.8940738355862	36.1837104922561	38.5910103035072	40.3045406021921	50.731706513571	52.4019789366461	47.3472964725993	28.6498467814669	53.5396855344885	34.6988657044598	51.0572043594755	39.8885819502581	32.1416931266233
Anxa11	81.7935568869856	96.9064119155508	103.118267615766	70.5120569947561	76.9750426921805	83.5974855180519	86.862376505828	106.069528921061	85.5469609034086	91.7734810072788	68.2793784280323	75.1483545003445	96.1325256714295	109.195684028597	93.3227352650491	62.0960882972766	80.6191501905009	91.3098158564409	99.0959984016641	76.0058128260389	83.0580627208605	85.7578006744604	83.6319217495486	75.0829256400851	77.5112605104556	87.4895695689335	94.5444943788409	88.8530951423427	84.5228779980432	58.1814654328906	105.630874423832	77.3781501196488
Anxa13	0.9974824010608	1.18178551116525	0.982078739197775	1.15593536056977	0	0	0	0	2.0128696683155	1.25717097270245	0	0	0	0.839966800219973	0	0	0	0	0	0	1.64471411328437	0	0	0	0	2.05857810750432	0.954994892715565	0	0	0	0	0
Anxa2	677.290550320283	444.351352198135	507.73470816525	682.001862736165	657.586793284627	720.157505452385	608.036635540796	584.596945656534	596.815856655545	514.182927835302	448.693058241355	672.380013950451	668.517930815996	527.499150538143	724.020341726645	713.560312889757	667.716255695443	709.673758681705	611.27756317431	600.758273981157	650.484431803967	710.717773089591	526.981868373662	607.765844032581	519.652957788407	694.770111282707	699.056261467793	715.3813301204	750.029327919478	423.893533868203	637.478633760607	663.071224871452
Anxa3	113.712993720931	116.99676560536	102.136188876569	87.8510874033026	191.33796326342	105.367664038378	111.040563780646	238.858862837503	129.830093606349	99.3165068434935	108.689622803807	104.152982553109	220.487444200526	115.075451630136	107.68007915198	107.851100726849	110.021428495272	116.737865841779	185.944176776156	120.77636010713	194.898622424197	122.204865961106	102.77657853559	212.058533226727	94.978586822671	115.280374020242	113.644392233152	115.05336678688	199.296049174333	140.110467777165	158.076972913986	116.662441718855
Anxa4	94.760828100776	138.268904806335	123.74192113892	106.346053172419	98.234816388116	88.8223283629302	115.518005868575	76.1109596838147	123.791484601403	99.3165068434935	101.722339290742	116.018512211058	74.965731028179	70.5572112184777	112.807701968741	104.582885553308	105.279125542889	122.516968111174	102.436312954529	115.570482516306	103.616989136915	107.197250843075	106.807032595809	72.0390232492709	114.629328923913	123.514686450259	93.5894994861254	88.8530951423427	105.876026123865	103.30178556452	67.9583248041435	97.6155124586338
Anxa5	590.509581427994	567.257045359322	467.469479858141	545.601490188932	497.771942742767	608.694191428316	547.143423144958	566.783742326279	631.034641016908	575.784305497722	412.46318397342	590.639698529023	525.642066974055	397.304296504047	571.217181787169	559.954199733336	564.334051333507	584.845149662773	571.193788539929	577.852412581529	606.077150745289	541.346116757531	518.920960253223	503.258528614625	530.570036733541	566.108979563687	507.102288031965	541.092566571959	568.527568849996	483.262376146663	542.927920989625	505.934058474627
Anxa6	305.229614724605	308.446018414131	316.229354021684	346.780608170931	370.946396211841	346.58124204359	360.8818322871	353.834993423692	338.162104277003	336.921820684257	348.364175653226	338.826791343659	355.425760051249	335.986720087989	308.682893569009	336.62616287471	325.321982533433	358.304340702489	417.539319108135	320.682059594794	402.132600698027	397.70180062781	322.436324817537	390.634140154497	349.346526244307	300.55240369563	380.087967300795	427.178342030494	372.790377696633	296.844211392299	404.056561607244	369.034254416786
Anxa7	39.899296042432	47.2714204466101	40.2652283071088	52.0170912256397	42.5195473918711	53.9900427304085	34.9240482858484	46.1523904465685	47.3024372054142	36.457958208371	51.5578979966775	44.8253342633634	44.0974888401053	33.5986720087989	42.0465070974397	56.6490630080418	48.3714901143006	56.6352022400709	60.1256619515715	35.3999676176072	45.2296381153201	48.238762879384	48.3654487226305	40.5853652108568	43.6683157805384	33.9665387738212	42.9747701722004	50.1222587982446	53.3828703145536	35.6213053670759	43.5819691678746	59.5216539381914
Anxa8	1.9949648021216	1.18178551116525	0.982078739197775	0	0.733095644687433	0	0.895488417585856	1.61938212093223	1.00643483415775	5.0286838908098	0	2.63678436843314	0.881949776802106	0	0	1.08940505784696	1.89692118095296	1.155820453879	0	1.04117551816492	0.822357056642183	3.21591752529226	2.01522703010961	2.02926826054284	17.4673263122154	1.02928905375216	1.90998978543113	0	7.11771604194048	2.37475369113839	1.4773548870466	2.38086615752765
Aoah	2.9924472031824	3.54535653349576	3.9283149567911	4.62374144227909	0	3.48322856325216	6.26841892310099	0	1.00643483415775	5.0286838908098	2.78691340522581	5.27356873686628	0	2.51990040065992	3.07657369005656	3.26821517354087	7.58768472381185	2.311640907758	0	4.16470207265967	0	2.14394501686151	4.03045406021921	0	2.18341578902692	3.08786716125648	1.90998978543113	1.13914224541465	0.88971450524256	1.1873768455692	0	4.76173231505531
Aoc1	0.9974824010608	0	0	4.62374144227909	0	0	0	0	0	0	1.3934567026129	0	0	0	0	0	0	0	0	0	0	6.43183505058453	1.0076135150548	0	41.4848999915115	1.02928905375216	0	0	5.33828703145536	0	0	0
Aoc2-ps1	0.9974824010608	1.18178551116525	0.982078739197775	3.46780608170931	0.733095644687433	0	0	0	2.0128696683155	1.25717097270245	2.78691340522581	1.31839218421657	0	1.67993360043995	2.05104912670438	0	0	0	1.11343818428836	1.04117551816492	0.822357056642183	2.14394501686151	1.0076135150548	3.04390239081426	0	1.02928905375216	0.954994892715565	2.2782844908293	1.77942901048512	1.1873768455692	0	0
Aoc3	30.9219544328848	28.3628522679661	22.5878110015488	18.4949657691163	45.4519299706208	32.2198642100825	23.2826988572323	39.6748619628396	29.1866101905747	21.3719065359416	16.7214804313549	11.8655296579491	40.5696897328969	22.6791036059393	26.6636386471569	18.5198859833983	16.1238300381002	23.11640907758	47.8778419243995	21.8646858814632	32.8942822656873	18.2235326433228	20.1522703010961	29.4243897778712	16.3756184177019	12.3514686450259	14.3249233907335	18.2262759266344	32.0297221887322	13.0611453012612	40.6272593937814	28.5703938903319
Aox1	1.9949648021216	0	1.96415747839555	1.15593536056977	0.733095644687433	3.48322856325216	0	4.04845530233057	0	0	2.78691340522581	2.63678436843314	1.76389955360421	3.35986720087989	1.02552456335219	1.08940505784696	0	2.311640907758	2.22687636857672	1.04117551816492	1.64471411328437	2.14394501686151	1.0076135150548	0	5.4585394725673	2.05857810750432	0.954994892715565	2.2782844908293	3.55885802097024	3.56213053670759	0.738677443523299	4.76173231505531
Aox2	0	0	0	0	0	0	0.895488417585856	0	0	0	0	0	0	0	0	0	0	0	0	0	0	0	0	1.01463413027142	0	0	0	0	0	0	0	0
Aox3	0.9974824010608	0	0	0	1.46619128937487	1.74161428162608	0.895488417585856	4.04845530233057	0	1.25717097270245	0	0	2.64584933040632	1.67993360043995	2.05104912670438	1.08940505784696	0.948460590476482	0	1.11343818428836	0	2.46707116992655	1.07197250843075	2.01522703010961	1.01463413027142	0	0	0	2.2782844908293	3.55885802097024	1.1873768455692	0.738677443523299	1.19043307876383
Aox4	0	1.18178551116525	0	0	0	0	0.895488417585856	0	0	1.25717097270245	0	1.31839218421657	0	0	0	1.08940505784696	0	0	0	0	0	0	0	0	0	0	0	0	0	0	0	1.19043307876383
Ap1ar	28.9269896307632	30.7264232902966	28.4802834367355	25.430577932535	18.3273911171858	27.8658285060173	24.1781872748181	4.85814636279668	30.1930450247324	15.0860516724294	27.8691340522581	31.6414124211977	8.81949776802105	33.5986720087989	25.6381140838047	23.9669112726331	32.2476600762004	25.428049985338	13.3612582114603	27.0705634722878	12.3353558496327	25.7273402023381	18.1370432709865	14.2048778237999	22.9258657847827	32.9372497200691	21.964882532458	33.0351251170248	17.7942901048512	30.8717979847991	7.38677443523299	16.6660631026936
Ap1b1	33.9144016360672	25.9992812456356	20.6236535231533	25.430577932535	37.3878778790591	37.4447070549608	25.073675692404	34.0070245395768	31.1994798588902	18.8575645905367	23.6887639444194	29.0046280527645	29.1043426344695	31.918738408359	28.7146877738613	37.0397719667965	22.7630541714356	34.67461361637	42.3106510029577	27.0705634722878	39.4731387188248	28.9432577276304	40.3045406021921	24.3512191265141	36.0263605189442	14.4100467525302	34.3798161377603	39.8699785895127	36.478294714945	21.3727832202455	34.717839845595	36.9034254416786
Ap1g1	14.962236015912	15.3632116451483	15.7132598271644	23.1187072113954	14.6619128937487	19.1577570978869	16.1187915165454	14.57443908839	16.102957346524	11.314538754322	9.75419691829033	15.8207062105988	10.5833973216253	15.1194024039595	10.2552456335219	8.71524046277566	16.1238300381002	11.55820453879	10.0209436585952	11.4529306998141	13.9800699629171	15.0076151180306	15.114202725822	13.1902436935285	10.9170789451346	12.3514686450259	9.54994892715565	13.6697069449758	14.235432083881	20.1854063746763	14.0348714269427	10.7138977088744
Ap1m1	67.8288032721344	64.9982031140889	58.9247243518665	80.915475239884	60.1138428643695	57.4732712936607	73.4300502420402	76.1109596838147	82.5276564009353	75.430258362147	62.7055516175807	87.0138841582936	98.7783750018358	56.2777756147382	65.63357205454	90.4206198012974	61.6499383809713	61.2584840555869	84.6213020059154	60.3881800535652	77.3015633243652	77.1820206070144	68.5177190237266	84.2146328125279	52.4019789366461	47.3472964725993	73.5346067390985	56.9571122707325	81.8537344823155	55.8067117417522	74.6064217958532	70.2355516470658
Ap1m2	0	0	0	1.15593536056977	0	0	0	0	0	1.25717097270245	0	0	0	0	0	0	0	0	0	0	0	1.07197250843075	0	0	4.36683157805384	0	0	0	0	0	0	0
Ap1s1	32.9169192350064	35.4535653349576	38.3010708287132	34.6780608170931	31.5231127215596	25.2534070835782	36.7150251210201	36.4360977209751	28.1801753564169	37.7151291810735	32.0495041600968	30.3230202369811	30.8682421880737	29.3988380076991	33.8423105906222	29.4139365618678	29.4022783047709	26.583870439217	32.2897073443625	21.8646858814632	32.8942822656873	27.8712852191996	23.1751108462605	28.4097556475998	26.200989468323	37.0544059350777	21.964882532458	27.3394138899516	43.5960107568854	27.3096674480915	36.9338721761649	22.6182284965127
Ap1s2	38.9018136413712	34.2717798237924	48.121858220691	24.2746425719652	31.5231127215596	42.669549899839	36.7150251210201	29.1488781767801	31.1994798588902	31.4292743175612	45.9840711862259	39.5517655264971	30.8682421880737	31.918738408359	33.8423105906222	31.5927466775618	27.505357123818	27.739690893096	33.4031455286508	38.5234941721019	30.4272110957608	30.0152302360611	31.2360189666989	32.4682921686855	32.7512368354038	44.2594293113428	41.0647803867693	53.5396855344885	27.5811496625194	37.9960590582143	38.4112270632115	36.9034254416786
Ap1s3	5.9848944063648	3.54535653349576	4.91039369598888	10.4034182451279	5.13166951281203	6.96645712650433	5.37293050551514	11.3356748465256	5.03217417078874	17.6003936178343	5.57382681045162	5.27356873686628	9.70144754482316	7.55970120197976	7.17867194346531	6.53643034708174	15.1753694476237	5.77910226939499	13.3612582114603	11.4529306998141	12.3353558496327	6.43183505058453	4.03045406021921	6.08780478162852	12.0087868396481	6.17573432251295	4.77497446357782	7.97399571790255	8.00743054718304	10.6863916101228	5.17074210466309	7.14259847258296
Ap2a1	0	1.18178551116525	0.982078739197775	0	1.46619128937487	2.61242142243912	0	0.809691060466113	1.00643483415775	0	0	0	0.881949776802106	1.67993360043995	1.02552456335219	1.08940505784696	2.84538177142945	1.155820453879	0	0	1.64471411328437	0	1.0076135150548	0	0	2.05857810750432	0.954994892715565	0	7.11771604194048	1.1873768455692	0	0
Ap2a2	14.962236015912	15.3632116451483	10.8028661311755	10.4034182451279	6.5978608021869	13.0621071121956	20.5962336044747	14.57443908839	8.05147867326198	16.3432226451318	18.1149371339678	10.5471374737326	14.1111964288337	20.1592032052794	6.15314738011313	15.2516708098574	11.3815270857178	13.869845446548	13.3612582114603	12.494106217979	9.04592762306401	12.8636701011691	14.1065892107672	20.2926826054284	18.5590342067288	12.3514686450259	12.4149336053023	17.0871336812198	14.235432083881	11.873768455692	19.9442909751291	17.8564961814574
Ap2b1	105.733134512445	111.087838049534	81.5125353534154	106.346053172419	90.1707642965542	84.468292658865	81.4894460003129	98.7823093768658	105.675657586564	84.2304551710641	90.5746856698388	96.2426294478096	82.0213292425958	98.2761156257368	82.041965068175	104.582885553308	99.5883620000306	98.2447385797149	91.3019311116456	96.8293231893372	85.525133890787	78.2539931154451	104.7918055657	73.0536573795423	91.7034631391306	114.25108496649	109.82441266229	71.7659614611229	86.3023070085283	90.240640263259	79.038486456993	103.567677852453
Ap2m1	313.209473933091	372.262436017055	325.068062674464	416.136729805118	340.889474779656	330.906713508956	356.404390199171	374.886960995811	394.522454989837	417.380762937213	312.134301385291	358.602674106907	348.370161836832	322.54725128447	348.678351539744	416.152732097538	346.188115523916	387.199852049464	320.670197075048	394.605521384503	384.040745451899	370.902487917041	348.634276208962	382.517067112326	350.438234138821	357.163301651999	415.422778331271	356.551522814785	343.429799023628	353.838299979621	336.098236803101	352.368191314093
Ap2s1	35.9093664381888	35.4535653349576	43.2114645247021	36.9899315382327	32.9893040109345	42.669549899839	32.2375830330908	48.5814636279668	34.2187843613634	45.2581550172882	48.7709845914517	44.8253342633634	47.6252879473137	42.8383068112186	38.9699334073831	49.0232276031131	41.7322659809652	41.6095363396439	51.2181564772646	33.3176165812773	44.4072810586779	34.3031202697842	44.3349946624113	41.5999993411282	34.9346526244307	61.7573432251295	43.929765064916	45.565689816586	56.9417283355238	28.4970442936607	36.1951947326416	35.7129923629148
Ap3b1	32.9169192350064	38.9989218684534	45.1756220030977	32.3661900959536	29.3238257874973	32.2198642100825	25.9691641099898	26.7198049953817	21.1351315173127	36.457958208371	41.8037010783871	27.686235868548	29.9862924112716	39.4784396103387	29.7402123372134	27.2351264461739	36.0415024381063	38.1420749780069	30.0628309757857	42.6881962447616	23.0259975859811	20.3674776601843	34.2588595118633	34.4975604292283	30.5678210463769	49.4058745801036	31.5148314596136	31.8959828716102	21.3531481258214	27.3096674480915	36.1951947326416	32.1416931266233
Ap3b2	0	0	0	0	0.733095644687433	0.870807140813041	0	0.809691060466113	0	0	0	0	0	0	0	0	0	0	0	0	0.822357056642183	0	0	0	1.09170789451346	1.02928905375216	0	0	0	0	0	0
Ap3d1	21.9446128233376	30.7264232902966	32.4085983935266	23.1187072113954	22.7259649853104	23.5117928019521	36.7150251210201	33.1973334791107	25.1608708539437	28.9149323721563	34.8364175653226	23.7310593158983	24.694593750459	31.918738408359	26.6636386471569	28.3245315040209	35.0930418476298	33.518793162491	25.6090782386323	24.988212435958	20.5589264160546	26.7993127107689	33.2512459968085	26.3804873870569	40.393192096998	24.7029372900518	41.0647803867693	18.2262759266344	18.6840046100938	14.2485221468304	40.6272593937814	24.9990946540404
Ap3m1	57.8539792615264	63.8164176029237	50.0860156990865	63.5764448313374	74.7757557581182	59.2148855752868	66.2661429013533	63.965593776823	54.3474810445184	61.60137766242	62.7055516175807	67.2380013950451	59.9725848225432	66.3573772173779	56.4038509843703	77.347759107134	51.21687188573	63.5701249633449	77.9406729001852	64.5528821262248	92.1039903439245	63.2463779974145	65.4948784785622	67.9804867281852	66.5941815653211	74.1088118701554	55.3897037775028	75.1833881973669	66.728587893192	60.556219124029	66.4809699170969	70.2355516470658
Ap3m2	3.9899296042432	1.18178551116525	2.94623621759333	0	2.93238257874973	0.870807140813041	3.58195367034342	4.04845530233057	1.00643483415775	2.5143419454049	5.57382681045162	1.31839218421657	3.52779910720842	3.35986720087989	0	1.08940505784696	2.84538177142945	4.62328181551599	1.11343818428836	2.08235103632983	1.64471411328437	5.35986254215377	1.0076135150548	0	0	5.14644526876079	3.81997957086226	4.5565689816586	3.55885802097024	2.37475369113839	1.4773548870466	5.95216539381914
Ap3s1	15.9597184169728	11.8178551116525	18.6594960447577	13.8712243268373	19.7935824065607	13.0621071121956	13.4323262637878	19.4325854511867	18.1158270148395	16.3432226451318	12.5411103235161	13.1839218421657	12.3472968752295	15.9593692041795	15.3828684502828	9.80464552062261	15.1753694476237	9.24656363103199	14.4746963957487	12.494106217979	21.3812834726968	16.0795876264613	8.06090812043842	10.1463413027142	14.192202628675	22.6443591825475	8.59495403444008	14.8088491903904	8.8971450524256	16.6232758379688	11.8188390963728	11.9043307876383
Ap3s2	90.7708984965328	94.5428408932203	92.3154014845909	109.813859254128	102.633390256241	80.9850640956128	88.6533533409997	110.117984223391	97.6241789133016	86.744797116469	83.6074021567743	108.108159105759	98.7783750018358	84.8366468222173	98.45035808181	114.38753107393	83.4645319619304	99.4005590335939	115.79757116599	109.323429407316	105.261703250199	70.7501855564298	97.7385109603159	97.4048765060564	93.8868789281575	104.98748348272	89.7695199152631	92.2705218785866	106.765740629107	75.9921181164286	93.8120353274589	108.329410167508
Ap4b1	20.9471304222768	15.3632116451483	17.67741730556	24.2746425719652	24.9252519193727	15.6745285346347	21.4917220220605	27.5294960558479	18.1158270148395	23.8862484813465	9.75419691829033	18.457490579032	23.8126439736568	15.9593692041795	16.408393013635	14.1622657520104	19.9176724000061	15.025665900427	17.8150109486138	17.6999838088036	27.137782869192	15.0076151180306	21.1598838161509	21.3073167356998	15.2839105231884	13.3807576987781	18.1449029615957	20.5045604174637	19.5737191153363	20.1854063746763	19.2056135316058	20.2373623389851
Ap4e1	1.9949648021216	1.18178551116525	1.96415747839555	1.15593536056977	0.733095644687433	2.61242142243912	0	1.61938212093223	1.00643483415775	1.25717097270245	4.18037010783871	0	0.881949776802106	1.67993360043995	2.05104912670438	1.08940505784696	0.948460590476482	1.155820453879	0	1.04117551816492	0.822357056642183	1.07197250843075	1.0076135150548	2.02926826054284	2.18341578902692	0	0	1.13914224541465	0.88971450524256	0	0.738677443523299	1.19043307876383
Ap4m1	0.9974824010608	1.18178551116525	0	2.31187072113954	0	0	0	1.61938212093223	2.0128696683155	1.25717097270245	1.3934567026129	1.31839218421657	0	2.51990040065992	0	0	0	1.155820453879	0	0	0	0	1.0076135150548	0	0	0	0	0	1.77942901048512	2.37475369113839	0.738677443523299	1.19043307876383
Ap4s1	15.9597184169728	5.90892755582627	17.67741730556	9.24748288455817	31.5231127215596	33.0906713508956	33.1330714506767	25.9101139349156	29.1866101905747	13.8288806997269	19.5083938365807	21.0942749474651	24.694593750459	31.078771608139	30.7657369005656	22.8775062147861	17.0722906285767	31.207152254733	30.0628309757857	24.988212435958	23.0259975859811	21.4394501686151	19.1446567860413	21.3073167356998	22.9258657847827	23.6736482362996	31.5148314596136	17.0871336812198	23.1325771363066	24.9349137569531	39.8885819502581	17.8564961814574
Ap5b1	3.9899296042432	2.36357102233051	5.89247243518665	0	8.06405209156176	3.48322856325216	1.79097683517171	6.47752848372891	1.00643483415775	6.28585486351225	4.18037010783871	2.63678436843314	6.17364843761474	4.19983400109987	5.12762281676094	3.26821517354087	2.84538177142945	3.467461361637	6.68062910573016	0	2.46707116992655	3.21591752529226	4.03045406021921	2.02926826054284	4.36683157805384	4.11715621500863	3.81997957086226	1.13914224541465	4.4485725262128	0	4.43206466113979	8.33303155134679
Ap5m1	12.9672712137904	8.27249857815677	11.7849448703733	10.4034182451279	22.7259649853104	11.3204928305695	16.1187915165454	15.3841301488562	17.1093921806817	15.0860516724294	15.328023728742	13.1839218421657	18.5209453128442	13.4394688035196	11.2807701968741	11.9834556363165	15.1753694476237	21.960588623701	20.0418873171905	13.5352817361439	18.9142123027702	18.2235326433228	15.114202725822	14.2048778237999	12.0087868396481	10.2928905375216	18.1449029615957	10.2522802087318	14.235432083881	10.6863916101228	15.5122263139893	8.33303155134679
Ap5s1	8.9773416095472	10.6360696004873	10.8028661311755	5.77967680284886	8.06405209156176	7.83726426731737	8.95488417585856	8.09691060466113	10.0643483415775	8.80019680891715	13.934567026129	17.1390983948154	14.1111964288337	7.55970120197976	11.2807701968741	15.2516708098574	5.69076354285889	8.09074317715299	10.0209436585952	6.2470531089895	8.22357056642183	9.6477525758768	8.06090812043842	14.2048778237999	7.64195526159422	6.17573432251295	4.77497446357782	9.1131379633172	8.00743054718304	4.74950738227679	13.2961939834194	4.76173231505531
Ap5z1	7.9798592084864	10.6360696004873	10.8028661311755	6.93561216341863	12.4626259596864	6.96645712650433	10.7458610110303	10.5259837860595	8.05147867326198	10.0573677816196	9.75419691829033	13.1839218421657	8.81949776802105	6.71973440175978	2.05104912670438	9.80464552062261	6.63922413333537	8.09074317715299	6.68062910573016	7.28822862715442	8.22357056642183	9.6477525758768	4.03045406021921	8.11707304217136	8.73366315610768	13.3807576987781	6.68496424900895	7.97399571790255	7.11771604194048	13.0611453012612	9.60280676580288	7.14259847258296
Apaf1	2.9924472031824	8.27249857815677	4.91039369598888	4.62374144227909	2.93238257874973	5.22484284487825	1.79097683517171	4.04845530233057	9.05791350741973	8.80019680891715	8.36074021567743	3.95517655264971	2.64584933040632	9.2396348024197	6.15314738011313	7.6258354049287	3.79384236190593	4.62328181551599	3.34031455286508	3.12352655449475	2.46707116992655	3.21591752529226	6.04568109032882	3.04390239081426	5.4585394725673	2.05857810750432	5.72996935629339	7.97399571790255	3.55885802097024	7.12426107341518	5.17074210466309	1.19043307876383
Apba1	0	0	0	1.15593536056977	0	0	0	0	1.00643483415775	0	0	0	0	0	0	0	0	0	1.11343818428836	0	0	0	0	0	0	2.05857810750432	0	0	0	0	0.738677443523299	0
Apba2	0	0	0	0	0	0	0	0	0	0	0	0	0	0	1.02552456335219	0	0	0	0	0	0.822357056642183	0	0	0	0	0	0.954994892715565	0	0	1.1873768455692	0	0
Apba3	11.9697888127296	8.27249857815677	9.82078739197775	6.93561216341863	12.4626259596864	5.22484284487825	4.47744208792928	17.8132033302545	8.05147867326198	5.0286838908098	5.57382681045162	5.27356873686628	6.17364843761474	10.0796016026397	7.17867194346531	9.80464552062261	9.48460590476482	2.311640907758	10.0209436585952	9.37057966348425	5.75649939649528	9.6477525758768	11.0837486656028	13.1902436935285	13.1004947341615	11.3221795912737	6.68496424900895	6.8348534724879	8.8971450524256	13.0611453012612	6.64809699170969	10.7138977088744
Apbb1	40.8967784434928	31.9082088014618	48.121858220691	40.457737619942	80.6405209156176	53.1192355895955	42.9834440441211	54.2493010512296	43.2766978687832	45.2581550172882	48.7709845914517	29.0046280527645	74.965731028179	27.7189044072591	48.1996544775528	40.3079871403374	30.3507388952474	26.583870439217	60.1256619515715	51.0176003900809	78.1239203810074	47.1667903709532	39.2969270871373	58.8487795557424	41.4848999915115	48.3765855263515	56.3446986702183	44.4265475711713	56.0520138302813	37.9960590582143	59.8328729253872	44.0460239142616
Apbb1ip	6.9823768074256	3.54535653349576	6.87455117438443	6.93561216341863	9.53024338093663	11.3204928305695	6.26841892310099	8.09691060466113	8.05147867326198	5.0286838908098	9.75419691829033	10.5471374737326	8.81949776802105	5.03980080131984	5.12762281676094	7.6258354049287	8.53614531428834	5.77910226939499	1.11343818428836	4.16470207265967	4.9341423398531	6.43183505058453	5.03806757527401	8.11707304217136	6.55024736708076	7.20502337626511	10.5049438198712	5.69571122707325	4.4485725262128	8.31163791898438	5.90941954818639	7.14259847258296
Apbb3	3.9899296042432	5.90892755582627	3.9283149567911	1.15593536056977	5.13166951281203	2.61242142243912	3.58195367034342	4.85814636279668	1.00643483415775	3.77151291810735	4.18037010783871	2.63678436843314	5.29169866081263	0	3.07657369005656	1.08940505784696	0	1.155820453879	2.22687636857672	2.08235103632983	1.64471411328437	2.14394501686151	5.03806757527401	5.0731706513571	3.27512368354038	1.02928905375216	3.81997957086226	1.13914224541465	1.77942901048512	4.74950738227679	2.2160323305699	1.19043307876383
Apc	9.974824010608	10.6360696004873	7.8566299135822	10.4034182451279	13.1957216043738	13.0621071121956	11.6413494286161	13.7647480279239	10.0643483415775	6.28585486351225	4.18037010783871	11.8655296579491	12.3472968752295	9.2396348024197	11.2807701968741	3.26821517354087	16.1238300381002	12.714024992669	10.0209436585952	11.4529306998141	4.11178528321092	9.6477525758768	11.0837486656028	7.10243891189994	16.3756184177019	14.4100467525302	7.63995914172452	9.1131379633172	10.6765740629107	7.12426107341518	14.0348714269427	9.52346463011062
Apc2	0.9974824010608	1.18178551116525	4.91039369598888	0	1.46619128937487	0	0	2.42907318139834	2.0128696683155	0	2.78691340522581	0	0.881949776802106	0.839966800219973	2.05104912670438	0	0	0	3.34031455286508	0	2.46707116992655	0	0	1.01463413027142	0	0	1.90998978543113	1.13914224541465	2.66914351572768	0	1.4773548870466	1.19043307876383
Apeh	15.9597184169728	21.2721392009746	17.67741730556	12.7152889662675	22.7259649853104	16.5453356754478	25.9691641099898	33.1973334791107	24.154436019786	17.6003936178343	32.0495041600968	21.0942749474651	28.2223928576674	35.2786056092389	18.4594421403394	19.6092910412452	28.4538177142945	25.428049985338	21.1553255014789	21.8646858814632	27.137782869192	16.0795876264613	23.1751108462605	30.4390239081426	33.8429447299173	15.4393358062824	18.1449029615957	36.4525518532688	16.0148610943661	20.1854063746763	24.3763556362689	24.9990946540404
Apex1	112.71551131987	93.361055382055	93.2974802237887	135.244437186663	52.7828864174952	94.0471712078084	94.0262838465149	74.4915775628824	94.6048744108283	79.2017712802543	69.6728351306452	114.700120026842	94.3686261178253	106.675783627937	78.9653913781185	113.298126016084	127.093719123849	106.335481756868	71.2600437944551	82.2528659350284	83.8804197775027	94.3335807419064	110.837486656028	78.1268280308994	122.271284185507	93.6653038914464	105.049438198712	111.635940050636	72.9565894298899	84.303756035413	77.5611315699464	127.37633942773
Apex2	1.9949648021216	4.72714204466101	6.87455117438443	2.31187072113954	3.66547822343716	4.35403570406521	7.16390734068685	5.66783742326279	7.04504383910424	6.28585486351225	4.18037010783871	2.63678436843314	4.40974888401053	7.55970120197976	3.07657369005656	4.35762023138783	7.58768472381185	4.62328181551599	6.68062910573016	3.12352655449475	4.11178528321092	7.50380755901528	3.02284054516441	9.13170717244279	3.27512368354038	5.14644526876079	5.72996935629339	3.41742673624395	4.4485725262128	1.1873768455692	5.90941954818639	3.57129923629148
Aph1a	10.9723064116688	10.6360696004873	24.5519684799444	11.5593536056977	14.6619128937487	24.3825999427652	19.7007451868888	10.5259837860595	11.0707831757352	8.80019680891715	11.1476536209032	13.1839218421657	20.2848448664484	15.1194024039595	19.4849667036916	14.1622657520104	13.2784482666707	21.960588623701	26.7225164229207	15.6176327724737	16.4471411328437	13.9356426095998	8.06090812043842	6.08780478162852	14.192202628675	10.2928905375216	25.7848621033203	11.3914224541465	16.0148610943661	18.9980295291071	10.3414842093262	11.9043307876383
Aph1b	7.9798592084864	17.7267826674788	28.4802834367355	17.3390304085466	34.4554953003093	20.899371379513	21.4917220220605	24.2907318139834	21.1351315173127	10.0573677816196	18.1149371339678	19.7758827632486	27.3404430808653	16.7993360043995	18.4594421403394	19.6092910412452	18.9692118095296	12.714024992669	27.835954607209	21.8646858814632	26.3154258125499	12.8636701011691	24.1827243613153	23.3365849962427	24.0175736792961	19.556492021291	36.2898059231915	25.0611293991223	32.0297221887322	13.0611453012612	21.4216458621757	19.0469292602212
Api5	44.886708047736	51.9985624912712	53.0322519166799	46.2374144227908	46.1850256153083	53.9900427304085	61.7887008134241	38.0554798419073	69.4440035568846	72.9159164167421	59.9186382123549	60.6460404739622	34.3960412952821	65.5174104171579	59.4804246744269	59.9172781815826	60.7014777904948	76.2841499560139	41.1972128186693	57.2646534990704	46.0519951719622	53.5986254215377	53.4035162979046	36.5268286897711	54.585394725673	48.3765855263515	48.7047395284938	51.2614010436592	35.5885802097024	51.0572043594755	35.4565172891183	67.8546854895382
Apip	70.8212504753168	50.8167769801059	34.3727558719221	56.6408326679188	50.5835994834329	44.4111641814651	63.5796776485958	50.200845748899	60.3860900494649	54.0583518262053	51.5578979966775	63.2828248423954	62.6184341529495	45.3582072118785	62.5569983644834	70.8113287600522	62.5983989714478	61.2584840555869	51.2181564772646	52.0587759082458	65.7885645313746	51.4546804046762	73.5557865990006	53.7756089043853	50.2185631476192	54.5523198488644	50.6147293139249	60.3745390069764	48.9342977883408	46.3076969771987	48.7527112725377	66.6642524107743
Aplf	0.9974824010608	1.18178551116525	2.94623621759333	0	2.93238257874973	0	0	1.61938212093223	0	1.25717097270245	0	0	1.76389955360421	0.839966800219973	1.02552456335219	2.17881011569391	0.948460590476482	0	6.68062910573016	0	3.28942822656873	0	0	1.01463413027142	0	1.02928905375216	1.90998978543113	0	1.77942901048512	0	1.4773548870466	2.38086615752765
Apln	6.9823768074256	7.09071306699152	4.91039369598888	8.0915475239884	10.9964346703115	6.09564998569129	6.26841892310099	17.8132033302545	7.04504383910424	6.28585486351225	6.96728351306452	6.59196092108285	14.9931462056358	5.03980080131984	6.15314738011313	2.17881011569391	3.79384236190593	4.62328181551599	17.8150109486138	13.5352817361439	19.7365693594124	13.9356426095998	10.076135150548	8.11707304217136	10.9170789451346	11.3221795912737	7.63995914172452	6.8348534724879	31.1400076834896	5.93688422784598	17.7282586445592	14.2851969451659
Aplnr	5.9848944063648	4.72714204466101	7.8566299135822	9.24748288455817	100.434103322178	4.35403570406521	2.68646525275757	106.069528921061	3.01930450247324	6.28585486351225	2.78691340522581	1.31839218421657	101.424224332242	5.87976760153981	1.02552456335219	3.26821517354087	4.74230295238241	10.402384084911	114.684132981701	4.16470207265967	90.4592762306401	4.28789003372302	7.05329460538362	78.1268280308994	4.36683157805384	4.11715621500863	6.68496424900895	6.8348534724879	90.7508795347411	3.56213053670759	73.1290669088066	7.14259847258296
Aplp1	2.9924472031824	9.45428408932203	5.89247243518665	3.46780608170931	2.1992869340623	5.22484284487825	4.47744208792928	2.42907318139834	2.0128696683155	11.314538754322	0	2.63678436843314	2.64584933040632	5.87976760153981	6.15314738011313	3.26821517354087	0	4.62328181551599	4.45375273715344	4.16470207265967	2.46707116992655	6.43183505058453	5.03806757527401	3.04390239081426	3.27512368354038	5.14644526876079	2.86498467814669	7.97399571790255	1.77942901048512	4.74950738227679	0.738677443523299	2.38086615752765
Aplp2	106.730616913506	137.087119295169	152.222204575655	120.217277499256	112.163633637177	128.87945684033	90.4443301761715	111.737366344324	152.978094791978	128.23143921565	105.902709398581	104.152982553109	112.88957143067	124.315086432556	134.343717799137	100.22526532192	105.279125542889	105.179661302989	135.83945848318	120.77636010713	111.840559703337	95.4055532503372	103.784192050645	106.536583678499	108.079081556833	108.075350643977	148.979203263628	110.496797805221	145.91317885978	96.1775244911049	146.258133817613	129.757205585257
Apmap	7.9798592084864	8.27249857815677	12.7670236095711	5.77967680284886	7.33095644687433	17.4161428162608	9.85037259344442	4.85814636279668	11.0707831757352	13.8288806997269	8.36074021567743	2.63678436843314	11.4653470984274	11.7595352030796	8.2041965068175	9.80464552062261	10.4330664952413	2.311640907758	8.90750547430689	6.2470531089895	16.4471411328437	8.57578006744604	5.03806757527401	10.1463413027142	13.1004947341615	8.23431243001727	10.5049438198712	6.8348534724879	8.8971450524256	11.873768455692	4.43206466113979	11.9043307876383
Apoa1	2.9924472031824	0	0.982078739197775	2.31187072113954	0.733095644687433	0.870807140813041	0.895488417585856	2.42907318139834	4.02573933663099	1.25717097270245	1.3934567026129	0	0	2.51990040065992	0	1.08940505784696	0.948460590476482	0	0	2.08235103632983	1.64471411328437	1.07197250843075	0	65.9512184676423	0	1.02928905375216	0	1.13914224541465	0	1.1873768455692	1.4773548870466	2.38086615752765
Apoa2	0.9974824010608	0	0	0	0	0.870807140813041	0	0.809691060466113	0	0	0	0	0	0	2.05104912670438	0	0	1.155820453879	0	0	0	0	0	5.0731706513571	0	1.02928905375216	0	0	0	0	0	0
Apoa4	0	0	0	0	0	0.870807140813041	0	0	0	0	0	1.31839218421657	0	0	0	0	0.948460590476482	0	0	0	0	0	0	7.10243891189994	0	0	0	0	0	1.1873768455692	0	1.19043307876383
Apob	1.9949648021216	1.18178551116525	2.94623621759333	2.31187072113954	0.733095644687433	0	1.79097683517171	0.809691060466113	0	0	0	0	0	0	1.02552456335219	0	0	0	0	1.04117551816492	0	0	0	2.02926826054284	2.18341578902692	0	0.954994892715565	1.13914224541465	1.77942901048512	0	0.738677443523299	1.19043307876383
Apobec1	0	2.36357102233051	0	0	5.86476515749946	0	0	4.04845530233057	0	0	0	3.95517655264971	4.40974888401053	0	0	0	0	0	2.22687636857672	1.04117551816492	0.822357056642183	1.07197250843075	0	7.10243891189994	1.09170789451346	1.02928905375216	0.954994892715565	0	2.66914351572768	0	5.90941954818639	0
Apobec2	574.549863011021	350.99029681608	451.756220030977	539.821813386083	628.26296749713	546.86688443059	533.71109688117	664.756360642679	471.011502385826	402.294711264784	491.890216022355	456.163695738933	582.968802466192	483.820876926704	584.549001110747	496.768706378212	487.508743504912	433.432670204624	575.647541277082	468.528983174212	600.320651348794	486.675518827563	459.47176286499	565.151210561181	412.665584126088	574.343291993704	548.167068418734	484.135454301226	588.991002470575	559.254494263092	578.384438278743	435.698506827561
Apobec3	4.987412005304	4.72714204466101	3.9283149567911	1.15593536056977	2.93238257874973	2.61242142243912	3.58195367034342	1.61938212093223	2.0128696683155	3.77151291810735	5.57382681045162	1.31839218421657	1.76389955360421	0.839966800219973	2.05104912670438	5.44702528923479	0.948460590476482	3.467461361637	4.45375273715344	5.20587759082458	4.11178528321092	3.21591752529226	2.01522703010961	3.04390239081426	6.55024736708076	6.17573432251295	5.72996935629339	4.5565689816586	2.66914351572768	4.74950738227679	2.2160323305699	8.33303155134679
Apobr	7.9798592084864	1.18178551116525	5.89247243518665	2.31187072113954	8.79714773624919	4.35403570406521	2.68646525275757	4.85814636279668	7.04504383910424	1.25717097270245	6.96728351306452	2.63678436843314	5.29169866081263	4.19983400109987	4.10209825340875	2.17881011569391	3.79384236190593	4.62328181551599	6.68062910573016	5.20587759082458	10.6906417363484	8.57578006744604	4.03045406021921	6.08780478162852	4.36683157805384	5.14644526876079	1.90998978543113	4.5565689816586	9.78685955766816	2.37475369113839	4.43206466113979	5.95216539381914
Apoc1	0	1.18178551116525	0	1.15593536056977	2.1992869340623	1.74161428162608	1.79097683517171	0.809691060466113	0	0	1.3934567026129	1.31839218421657	0	0	2.05104912670438	1.08940505784696	0	0	0	2.08235103632983	0.822357056642183	0	1.0076135150548	89.287803463885	0	0	1.90998978543113	0	1.77942901048512	2.37475369113839	1.4773548870466	0
Apoc3	0	1.18178551116525	0	0	1.46619128937487	0	0.895488417585856	0	1.00643483415775	0	0	0	0.881949776802106	1.67993360043995	1.02552456335219	0	0	0	0	0	0	0	1.0076135150548	81.1707304217136	3.27512368354038	0	0	0	0.88971450524256	0	0	0
Apoc4	0	1.18178551116525	0	0	1.46619128937487	0	0	0	1.00643483415775	0	0	0	0.881949776802106	0	1.02552456335219	1.08940505784696	0	0	0	0	0	0	0	4.05853652108568	1.09170789451346	0	0	0	0	1.1873768455692	0.738677443523299	1.19043307876383
Apod	1.9949648021216	2.36357102233051	1.96415747839555	4.62374144227909	0.733095644687433	1.74161428162608	6.26841892310099	2.42907318139834	1.00643483415775	1.25717097270245	0	0	2.64584933040632	1.67993360043995	2.05104912670438	2.17881011569391	1.89692118095296	4.62328181551599	0	3.12352655449475	0.822357056642183	2.14394501686151	5.03806757527401	3.04390239081426	1.09170789451346	2.05857810750432	2.86498467814669	2.2782844908293	3.55885802097024	1.1873768455692	2.9547097740932	4.76173231505531
Apoe	150.619842560181	164.26818605197	142.401417183677	224.251459950536	271.24538853435	195.060799542121	223.872104396464	246.955773442165	220.409228680547	134.517294079162	200.657765176258	181.938121421887	221.369393977328	152.033990839815	174.339175769872	222.238631800779	184.001354552437	146.789197642633	232.708580516267	134.311641843274	192.431551254271	184.37927145009	175.324751619536	204.956094314827	162.664476282506	208.945677911688	199.593932577553	160.619056603466	209.972623237244	200.666686901194	173.589199227975	173.803229499519
Apof	0.9974824010608	0	0.982078739197775	0	0	0	0	0.809691060466113	0	0	0	0	0	0	1.02552456335219	0	0	0	0	0	0	0	0	0	0	0	0	0	0	0	0	1.19043307876383
Apoh	0	0	0	0	0.733095644687433	0	0	0	1.00643483415775	0	0	0	0	0.839966800219973	0	0	0.948460590476482	0	0	0	0	0	1.0076135150548	33.4829262989569	0	0	0	0	0.88971450524256	0	0	0
Apol3	122.690335330478	73.2707016922457	108.028661311755	94.7866995667213	28.5907301428099	102.755242615939	121.786424791676	45.3426993861024	92.5920047425128	77.9446003075519	89.1812289672259	93.6058450793765	59.9725848225432	111.715584429256	127.165045855671	71.9007338178992	90.1037560952658	83.2190726792879	43.4240891872461	120.77636010713	44.4072810586779	121.132893452675	89.6776028398775	40.5853652108568	97.1620026116979	108.075350643977	111.734402447721	91.131379633172	47.1548687778557	92.6153939543973	32.5018075150251	116.662441718855
Apol9a	472.806658102819	621.619178872923	570.587747473907	436.943566295374	123.893163952176	521.613477347012	492.518629672221	153.841301488562	459.940719210091	530.526150480434	507.218239751097	773.896212135127	161.396809154785	530.859017739023	509.685707986037	551.23895927056	614.60246262876	564.040381492951	151.427593063217	377.946713093865	144.734841969024	531.698364181654	623.712765818923	129.873168674742	375.54751571263	522.878839306097	426.882717043857	528.562001872398	123.670316228716	891.720011022467	163.247715018649	428.555908354978
Apold1	15.9597184169728	16.5449971563135	17.67741730556	11.5593536056977	8.79714773624919	17.4161428162608	14.3278146813737	12.9550569674578	14.0900876782085	15.0860516724294	13.934567026129	15.8207062105988	8.81949776802105	21.8391368057193	20.5104912670438	13.0728606941635	19.9176724000061	15.025665900427	7.79406729001852	18.7411593269685	11.5129987929906	23.5833951854766	11.0837486656028	7.10243891189994	18.5590342067288	16.4686248600345	10.5049438198712	14.8088491903904	6.22800153669792	26.1222906025223	9.60280676580288	14.2851969451659
Apom	0.9974824010608	1.18178551116525	0.982078739197775	0	0.733095644687433	0	0	0	1.00643483415775	1.25717097270245	1.3934567026129	0	0	2.51990040065992	1.02552456335219	0	1.89692118095296	2.311640907758	1.11343818428836	2.08235103632983	3.28942822656873	0	0	7.10243891189994	0	4.11715621500863	0	1.13914224541465	0	1.1873768455692	0.738677443523299	1.19043307876383
Apoo	563.577556599352	575.529543937478	440.953353899801	569.876132760897	495.572655808705	467.623434616603	573.112587254948	589.455092019331	568.635681299128	578.298647443127	590.825641907872	593.276482897457	498.30162389319	511.539781333964	578.395853730634	562.13300984903	542.519457752548	583.689329208894	634.659765044366	588.264167763178	608.544221915215	523.122584114208	502.799144012347	599.64877099041	501.093923581678	627.866322788817	571.086945843908	539.953424326544	470.658973273314	593.688422784598	491.220499942994	577.360043200456
Apool	169.572008180336	167.813542585466	119.813606182129	154.895338316349	150.284607160924	134.104299685208	154.919496242353	165.176976335087	164.048877967713	169.718081314831	153.28023728742	155.570277737555	157.869010047577	131.034820834316	166.134979263054	164.500163734891	161.238300381002	174.528888535729	155.88134580037	174.917487051706	154.60312664873	152.220096197167	167.263843499097	154.224387801256	126.638115763561	189.389185890397	151.844187941775	144.671065167661	113.883456671048	176.91914998981	141.826069156473	161.898898711881
App	33.9144016360672	31.9082088014618	51.0680944382843	25.430577932535	36.6547822343716	44.4111641814651	34.9240482858484	29.9585692372462	28.1801753564169	23.8862484813465	25.0822206470323	21.0942749474651	36.1599408488863	41.9983400109987	38.9699334073831	31.5927466775618	43.6291871619182	21.960588623701	30.0628309757857	39.5646696902668	33.7166393223295	26.7993127107689	23.1751108462605	19.278048475157	32.7512368354038	44.2594293113428	24.8298672106047	34.1742673624395	35.5885802097024	21.3727832202455	34.717839845595	30.9512600478595
Appbp2	24.93706002652	21.2721392009746	21.6057322623511	26.5865132931047	33.7223996556219	26.9950213652043	28.6556293627474	17.8132033302545	15.0965225123662	33.9436162629661	29.262590754871	18.457490579032	19.4028950896463	20.9991700054993	17.4339175769872	19.6092910412452	15.1753694476237	23.11640907758	13.3612582114603	34.3587920994422	13.9800699629171	22.5114226770459	23.1751108462605	13.1902436935285	28.38440525735	15.4393358062824	22.9198774251736	28.4785561353662	33.8091511992173	29.6844211392299	23.6376781927456	24.9990946540404
Appl2	29.924472031824	21.2721392009746	19.6415747839555	27.7424486536745	30.0569214321847	24.3825999427652	31.342094615505	32.3876424186445	27.1737405222592	22.6290775086441	27.8691340522581	25.0494515001148	31.7501919648758	20.9991700054993	18.4594421403394	29.4139365618678	24.6599753523885	21.960588623701	35.6300218972275	32.2764410631124	44.4072810586779	18.2235326433228	23.1751108462605	48.7024382530282	18.5590342067288	17.4979139137867	30.5598365668981	23.9219871537076	28.4708641677619	13.0611453012612	36.9338721761649	16.6660631026936
Aprt	237.40081145247	174.904255652457	229.806424972279	275.112615815606	219.195597761542	249.921649413343	240.886384330595	242.907318139834	203.299836499865	218.747749250226	243.854922957258	249.176122816932	247.827887281392	204.111932453453	225.615403937481	232.043277321402	204.86748754292	238.099013499074	226.027951410537	221.770385369127	245.884759936013	220.826336736736	230.74349494755	270.907312782469	208.516207852071	236.736482362996	237.793728286176	241.498156027906	246.450917952189	205.416194283471	219.38720072642	199.992757232323
Aptr	0.9974824010608	3.54535653349576	0.982078739197775	3.46780608170931	5.13166951281203	3.48322856325216	1.79097683517171	5.66783742326279	1.00643483415775	2.5143419454049	1.3934567026129	5.27356873686628	4.40974888401053	0	3.07657369005656	2.17881011569391	7.58768472381185	3.467461361637	1.11343818428836	2.08235103632983	1.64471411328437	5.35986254215377	2.01522703010961	3.04390239081426	1.09170789451346	4.11715621500863	3.81997957086226	3.41742673624395	4.4485725262128	2.37475369113839	3.69338721761649	2.38086615752765
Aptx	1.9949648021216	5.90892755582627	0.982078739197775	2.31187072113954	2.1992869340623	5.22484284487825	7.16390734068685	1.61938212093223	6.03860900494649	6.28585486351225	6.96728351306452	10.5471374737326	4.40974888401053	3.35986720087989	5.12762281676094	3.26821517354087	2.84538177142945	2.311640907758	3.34031455286508	5.20587759082458	3.28942822656873	5.35986254215377	4.03045406021921	2.02926826054284	6.55024736708076	7.20502337626511	2.86498467814669	4.5565689816586	7.11771604194048	8.31163791898438	5.17074210466309	8.33303155134679
Aqp1	22.9420952243984	17.7267826674788	26.5161259583399	17.3390304085466	46.9181212599957	19.1577570978869	29.5511177803333	39.6748619628396	19.1222618489972	31.4292743175612	25.0822206470323	17.1390983948154	47.6252879473137	17.6393028046194	20.5104912670438	18.5198859833983	24.6599753523885	15.025665900427	34.5165837129392	20.8235103632983	23.8483546426233	19.2955051517536	20.1522703010961	29.4243897778712	21.8341578902692	31.9079606663169	23.8748723178891	14.8088491903904	32.9194366939747	20.1854063746763	25.1150330797922	19.0469292602212
Aqp11	0	0	0	0	0	0	0	0.809691060466113	0	2.5143419454049	0	1.31839218421657	0	0	0	1.08940505784696	0	0	0	1.04117551816492	0	0	1.0076135150548	2.02926826054284	1.09170789451346	0	0	0	0	1.1873768455692	0	0
Aqp12a	0.9974824010608	0	0	0	0	0.870807140813041	0	0.809691060466113	1.00643483415775	0	0	1.31839218421657	0	0	0	0	0	0	0	0	0.822357056642183	0	0	0	0	0	0	0	0	1.1873768455692	0	0
Aqp2	0	0	0.982078739197775	0	0	0	0	0.809691060466113	0	0	0	0	0	0	0	0	0	0	0	0	0	0	0	0	0	0	0	0	0.88971450524256	0	0	0
Aqp3	0	0	0	0	0	0	0	0.809691060466113	1.00643483415775	3.77151291810735	0	0	0	0.839966800219973	1.02552456335219	0	0	1.155820453879	0	0	0.822357056642183	1.07197250843075	0	0	0	1.02928905375216	0	0	1.77942901048512	0	0	0
Aqp4	1.9949648021216	0	1.96415747839555	0	1.46619128937487	0	0	0	1.00643483415775	1.25717097270245	0	0	0	0	1.02552456335219	0	0	0	1.11343818428836	0	0	0	0	0	4.36683157805384	1.02928905375216	0	0	0.88971450524256	0	0.738677443523299	0
Aqp5	0	0	0	0	0	0	0	0	0	0	0	0	0.881949776802106	0	0	0	0	0	0	0	0	3.21591752529226	0	1.01463413027142	12.0087868396481	0	0	0	13.3457175786384	0	0	0
Aqp6	0	0	0	1.15593536056977	0	0	0	0	0	0	0	1.31839218421657	0	0	0	0	0	0	0	0	0	0	1.0076135150548	0	0	0	0	0	0.88971450524256	0	0	0
Aqp7	140.645018549573	138.268904806335	190.523275404368	142.180049350082	175.942954724984	187.223535274804	170.142799341313	232.381334353775	189.209748821657	184.80413298726	163.03443420571	205.669180737785	207.258197548495	128.514920433656	164.08393013635	212.433986280157	184.001354552437	115.5820453879	202.645749540482	127.02341321612	163.649054271794	117.916975927383	141.065892107672	151.180485410442	257.643063105177	151.305490901567	224.423799788158	198.210750702149	155.700038417448	112.800800329074	168.418457123312	174.993662578283
Aqp8	0	0	0	0	0	0	0	0	0	0	0	0	0	0	0	1.08940505784696	0	0	0	1.04117551816492	0	0	0	0	0	0	0.954994892715565	0	0	0	0	0
Aqp9	0.9974824010608	0	0.982078739197775	1.15593536056977	0.733095644687433	0	0	1.61938212093223	1.00643483415775	0	0	0	0	0	0	0	0.948460590476482	0	1.11343818428836	1.04117551816492	0.822357056642183	0	0	0	1.09170789451346	0	0.954994892715565	0	0.88971450524256	0	0	0
Aqr	20.9471304222768	18.9085681786441	20.6236535231533	26.5865132931047	19.0604867618733	20.899371379513	15.2233030989596	17.0035122697884	22.1415663514705	33.9436162629661	11.1476536209032	27.686235868548	22.0487444200526	29.3988380076991	25.6381140838047	21.7881011569391	29.4022783047709	25.428049985338	17.8150109486138	17.6999838088036	17.2694981894858	16.0795876264613	15.114202725822	13.1902436935285	17.4673263122154	18.5272029675389	16.2349131761646	29.6176983807809	19.5737191153363	20.1854063746763	25.8537105233155	24.9990946540404
Ar	0.9974824010608	0	2.94623621759333	1.15593536056977	10.2633390256241	1.74161428162608	0	12.9550569674578	6.03860900494649	2.5143419454049	0	2.63678436843314	13.2292466520316	1.67993360043995	1.02552456335219	2.17881011569391	3.79384236190593	1.155820453879	23.3822018700556	1.04117551816492	9.04592762306401	1.07197250843075	2.01522703010961	10.1463413027142	0	1.02928905375216	0.954994892715565	2.2782844908293	8.8971450524256	0	11.8188390963728	0
Araf	101.743204908202	146.541403384491	114.90321248614	112.125729975268	131.22412039905	128.87945684033	137.905216308222	134.408716037375	145.933050952873	101.830848788898	136.558756856065	119.973688763708	125.236868305899	117.595352030796	134.343717799137	106.761695669002	98.6399014095541	104.02384084911	145.860402141775	128.064588734285	155.425483705373	114.701058402091	144.088732652837	139.004875847185	112.445913134886	141.012600364046	138.474259443757	105.940228823562	137.016033807354	108.051292946797	118.188390963728	124.995473270202
Arap2	0.9974824010608	2.36357102233051	0.982078739197775	2.31187072113954	4.3985738681246	1.74161428162608	1.79097683517171	1.61938212093223	6.03860900494649	1.25717097270245	1.3934567026129	1.31839218421657	4.40974888401053	2.51990040065992	2.05104912670438	5.44702528923479	0	2.311640907758	6.68062910573016	1.04117551816492	4.11178528321092	1.07197250843075	2.01522703010961	6.08780478162852	2.18341578902692	1.02928905375216	0	1.13914224541465	0.88971450524256	1.1873768455692	5.17074210466309	3.57129923629148
Arc	0.9974824010608	1.18178551116525	0	1.15593536056977	0.733095644687433	0	0	2.42907318139834	0	1.25717097270245	1.3934567026129	1.31839218421657	0.881949776802106	0.839966800219973	0	1.08940505784696	0	0	0	0	1.64471411328437	1.07197250843075	0	0	0	1.02928905375216	0	0	0.88971450524256	1.1873768455692	1.4773548870466	0
Arcn1	54.861532058344	77.9978437369067	71.6917479614376	65.888315552477	53.5159820621826	68.7937641242303	54.6247934727372	45.3426993861024	70.4504383910424	72.9159164167421	75.2466619410969	55.3724717370959	74.965731028179	78.9568792206775	67.6846211812444	83.8841894542157	69.2376231047832	87.8423544948039	71.2600437944551	87.458743525853	50.1637804551732	72.8941305732913	86.6547622947131	64.9365843373709	85.1532157720499	52.4937417413601	62.0746680265117	70.6268192157083	68.5080169036771	54.619334896183	76.8224541264231	88.0920478285232
Areg	0	0	0	0	0	0.870807140813041	0	0	0	0	0	0	0	0	0	0	0	0	0	1.04117551816492	0.822357056642183	0	0	1.01463413027142	0	0	0	0	0	1.1873768455692	0	0
Arel1	14.962236015912	17.7267826674788	11.7849448703733	16.1830950479768	16.1281041831235	9.57887854894345	9.85037259344442	9.71629272559336	13.0836528440507	16.3432226451318	18.1149371339678	2.63678436843314	13.2292466520316	19.3192364050594	21.5360158303959	6.53643034708174	9.48460590476482	11.55820453879	8.90750547430689	14.5764572543088	10.6906417363484	21.4394501686151	8.06090812043842	13.1902436935285	12.0087868396481	16.4686248600345	9.54994892715565	13.6697069449758	9.78685955766816	15.4358989923996	14.0348714269427	13.0947638664021
Arf1	18.9521656201552	17.7267826674788	15.7132598271644	19.6509011296861	17.5942954724984	21.770178520326	24.1781872748181	12.1453659069917	17.1093921806817	16.3432226451318	26.4756773496452	14.5023140263823	18.5209453128442	18.4792696048394	13.3318193235784	21.7881011569391	22.7630541714356	10.402384084911	16.7015727643254	29.1529145086177	7.40121350977965	22.5114226770459	22.1674973312057	24.3512191265141	19.6507421012423	22.6443591825475	23.8748723178891	18.2262759266344	14.235432083881	16.6232758379688	13.2961939834194	16.6660631026936
Arf2	48.8766376519792	55.5439190247669	38.3010708287132	58.9527033890583	54.9821733515575	63.568921279352	59.9977239782524	64.7752848372891	62.3989597177804	64.1157196078249	39.0167876731613	51.4172951844462	55.5628359385327	60.4776096158381	56.4038509843703	46.8444174874192	61.6499383809713	56.6352022400709	55.671909214418	55.1823024627406	56.7426369083106	63.2463779974145	55.4187433280142	68.9951208584566	43.6683157805384	41.1715621500863	51.5697242066405	43.2874053257567	73.8463039351325	75.9921181164286	55.4008082642474	51.1886223868446
Arf3	27.9295072297024	27.1810667568008	20.6236535231533	16.1830950479768	11.7295303149989	22.6409856611391	18.805256769303	16.1938212093223	30.1930450247324	26.4005904267514	29.262590754871	22.4126671316817	14.1111964288337	18.4792696048394	26.6636386471569	25.05631633048	26.5568965333415	15.025665900427	12.247820027172	16.6588082906387	11.5129987929906	25.7273402023381	17.1294297559316	5.0731706513571	20.7424499957557	11.3221795912737	17.1899080688802	25.0611293991223	8.00743054718304	16.6232758379688	15.5122263139893	27.379960811568
Arf4	327.174227547942	316.718516992288	336.853007544837	298.231323027001	208.932258735918	310.007342129443	317.002899825393	169.225431637418	321.052712096322	289.149323721563	313.527758087904	378.378556870156	170.216306922806	294.828346877211	319.963663765883	361.68247920519	352.827339657251	372.174186149037	209.326378646212	340.464394439928	245.062402879371	335.527395138826	334.527686998195	191.765850621298	286.027468362526	324.22605193193	334.248212450448	355.412380569371	224.208055321125	305.155849311284	220.864555613466	310.703033557359
Arf5	49.87412005304	67.3617741364194	64.8171967870532	48.5492851439304	71.110277534681	60.0856927160998	44.7744208792928	55.8686831721618	48.3088720395719	56.5726937716102	50.1644412940646	43.5069420791468	59.9725848225432	59.6376428156181	50.2507036042572	49.0232276031131	47.4230295238241	38.1420749780069	61.2391001358598	38.5234941721019	47.6967092852466	43.950872845661	43.3273811473565	65.9512184676423	60.0439341982403	44.2594293113428	47.7497446357782	48.9831165528299	64.0594443774643	49.8698275139063	73.8677443523299	40.4747246779701
Arf6	16.9572008180336	15.3632116451483	20.6236535231533	15.027159687407	16.861199827811	21.770178520326	19.7007451868888	13.7647480279239	24.154436019786	22.6290775086441	15.328023728742	15.8207062105988	13.2292466520316	13.4394688035196	15.3828684502828	15.2516708098574	20.8661329904826	19.648947715943	13.3612582114603	15.6176327724737	14.8024270195593	23.5833951854766	14.1065892107672	10.1463413027142	19.6507421012423	22.6443591825475	12.4149336053023	18.2262759266344	18.6840046100938	11.873768455692	10.3414842093262	13.0947638664021
Arfgap1	7.9798592084864	11.8178551116525	15.7132598271644	6.93561216341863	6.5978608021869	13.0621071121956	7.16390734068685	6.47752848372891	13.0836528440507	12.5717097270245	9.75419691829033	9.22874528951599	7.93754799121895	13.4394688035196	7.17867194346531	3.26821517354087	13.2784482666707	15.025665900427	11.1343818428836	5.20587759082458	9.8682846797062	8.57578006744604	11.0837486656028	7.10243891189994	5.4585394725673	9.26360148376943	8.59495403444008	6.8348534724879	7.11771604194048	11.873768455692	11.0801616528495	13.0947638664021
Arfgap2	83.7885216891072	66.1799886252542	49.1039369598888	65.888315552477	70.3771818899936	69.6645712650433	69.8480965716968	83.3981792280097	65.4182642202536	85.4876261437666	64.0990083201936	81.7403154214274	70.5559821441684	89.8764476235371	79.9909159414706	77.347759107134	70.1860836952597	60.1026636017079	72.3734819787434	68.7175841988845	71.5450639278699	80.3979381323066	61.464424418343	78.1268280308994	85.1532157720499	59.6987651176252	55.3897037775028	71.7659614611229	59.6108718512515	84.303756035413	81.2545187875629	61.902520095719
Arfgap3	30.9219544328848	28.3628522679661	19.6415747839555	24.2746425719652	27.8576344981225	28.7366356468304	32.2375830330908	24.2907318139834	23.1480011856282	17.6003936178343	12.5411103235161	23.7310593158983	29.1043426344695	21.8391368057193	19.4849667036916	11.9834556363165	27.505357123818	30.051331800854	22.2687636857672	29.1529145086177	24.6707116992655	26.7993127107689	31.2360189666989	28.4097556475998	20.7424499957557	23.6736482362996	20.0548927470269	30.7568406261955	23.1325771363066	20.1854063746763	34.717839845595	16.6660631026936
Arfgef1	41.8942608445536	25.9992812456356	27.4982046975377	24.2746425719652	46.1850256153083	36.5738999141477	29.5511177803333	29.1488781767801	26.1673056881015	42.7438130718833	40.4102443757742	36.914981158064	32.6321417416779	33.5986720087989	37.9444088440309	18.5198859833983	34.1445812571533	25.428049985338	33.4031455286508	26.0293879541229	31.249568152403	25.7273402023381	25.1903378763701	36.5268286897711	33.8429447299173	36.0251168813256	31.5148314596136	35.3134096078541	31.1400076834896	32.0591748303683	42.104614280828	24.9990946540404
Arfgef2	6.9823768074256	5.90892755582627	4.91039369598888	6.93561216341863	5.13166951281203	5.22484284487825	4.47744208792928	7.28721954419502	6.03860900494649	2.5143419454049	9.75419691829033	5.27356873686628	2.64584933040632	5.87976760153981	6.15314738011313	8.71524046277566	4.74230295238241	5.77910226939499	3.34031455286508	7.28822862715442	5.75649939649528	4.28789003372302	4.03045406021921	3.04390239081426	6.55024736708076	5.14644526876079	5.72996935629339	7.97399571790255	1.77942901048512	7.12426107341518	8.12545187875629	11.9043307876383
Arfip1	3.9899296042432	1.18178551116525	1.96415747839555	2.31187072113954	4.3985738681246	2.61242142243912	4.47744208792928	6.47752848372891	5.03217417078874	3.77151291810735	4.18037010783871	1.31839218421657	0	5.87976760153981	2.05104912670438	1.08940505784696	3.79384236190593	2.311640907758	3.34031455286508	2.08235103632983	3.28942822656873	3.21591752529226	6.04568109032882	7.10243891189994	1.09170789451346	4.11715621500863	3.81997957086226	5.69571122707325	7.11771604194048	3.56213053670759	2.2160323305699	2.38086615752765
Arfip2	11.9697888127296	9.45428408932203	12.7670236095711	20.8068364902559	10.9964346703115	10.4496856897565	8.95488417585856	21.051967572119	8.05147867326198	12.5717097270245	8.36074021567743	9.22874528951599	8.81949776802105	15.1194024039595	9.22972107016969	14.1622657520104	13.2784482666707	5.77910226939499	8.90750547430689	11.4529306998141	19.7365693594124	5.35986254215377	12.0913621806576	10.1463413027142	9.82537105062114	17.4979139137867	17.1899080688802	6.8348534724879	16.9045755996086	13.0611453012612	16.2509037575126	8.33303155134679
Arfrp1	77.8036272827424	81.5432002704025	55.9784881342732	116.749471417547	80.6405209156176	94.9179783486215	85.0713996706563	86.6369434698741	61.3925248836226	94.2878229526837	69.6728351306452	90.9690607109433	94.3686261178253	82.3167464215574	85.1185387582316	90.4206198012974	74.9283866476421	110.958763572384	82.3944256373387	105.158727334657	87.9922050607136	84.6858281660297	91.6928298699871	76.0975597703565	97.1620026116979	78.2259680851641	90.7245148079787	87.713952896928	72.0668749246474	87.8658865721206	57.6168405948173	86.9016147497594
Arg1	7.9798592084864	0	8.83870865277998	3.46780608170931	3.66547822343716	4.35403570406521	5.37293050551514	0.809691060466113	3.01930450247324	3.77151291810735	4.18037010783871	6.59196092108285	0.881949776802106	5.87976760153981	8.2041965068175	5.44702528923479	4.74230295238241	10.402384084911	3.34031455286508	8.32940414531933	0.822357056642183	7.50380755901528	12.0913621806576	8.11707304217136	4.36683157805384	5.14644526876079	0.954994892715565	3.41742673624395	4.4485725262128	9.49901476455357	1.4773548870466	3.57129923629148
Arg2	0.9974824010608	0	2.94623621759333	4.62374144227909	2.93238257874973	0.870807140813041	0.895488417585856	2.42907318139834	2.0128696683155	5.0286838908098	5.57382681045162	2.63678436843314	3.52779910720842	3.35986720087989	4.10209825340875	2.17881011569391	2.84538177142945	1.155820453879	4.45375273715344	5.20587759082458	1.64471411328437	0	2.01522703010961	1.01463413027142	3.27512368354038	5.14644526876079	4.77497446357782	1.13914224541465	1.77942901048512	3.56213053670759	0.738677443523299	0
Arglu1	46.8816728498576	21.2721392009746	36.3369133503177	35.8339961776629	31.5231127215596	45.2819713222781	24.1781872748181	28.339187116314	38.2445236979944	33.9436162629661	39.0167876731613	50.0989030002297	37.0418906256884	44.5182404116586	41.0209825340875	28.3245315040209	23.711514761912	32.362972708612	44.5375273715344	37.482318653937	20.5589264160546	33.2311477613534	22.1674973312057	28.4097556475998	31.6595289408903	29.8493825588126	39.1547906013382	37.5916940986834	22.242862631064	24.9349137569531	23.6376781927456	40.4747246779701
Arhgap1	69.823768074256	72.0889161810805	50.0860156990865	80.915475239884	62.3131297984318	49.6360070263433	63.5796776485958	81.7787971070775	59.3796552153071	76.6874293348494	72.459748535871	77.7851388687776	74.965731028179	65.5174104171579	62.5569983644834	47.9338225452661	58.8045566095419	83.2190726792879	74.6003583473202	58.3058290172353	74.8344921544386	70.7501855564298	62.4720379333978	72.0390232492709	86.2449236665633	52.4937417413601	51.5697242066405	60.3745390069764	72.0668749246474	72.429987579721	86.4252608922259	55.9503547018999
Arhgap10	4.987412005304	1.18178551116525	7.8566299135822	10.4034182451279	10.9964346703115	7.83726426731737	13.4323262637878	6.47752848372891	4.02573933663099	2.5143419454049	5.57382681045162	5.27356873686628	14.1111964288337	6.71973440175978	11.2807701968741	7.6258354049287	13.2784482666707	3.467461361637	5.5671909214418	7.28822862715442	2.46707116992655	4.28789003372302	6.04568109032882	8.11707304217136	7.64195526159422	14.4100467525302	1.90998978543113	4.5565689816586	14.235432083881	7.12426107341518	9.60280676580288	4.76173231505531
Arhgap11a	6.9823768074256	2.36357102233051	1.96415747839555	4.62374144227909	13.9288172490612	0.870807140813041	5.37293050551514	2.42907318139834	8.05147867326198	0	8.36074021567743	7.91035310529942	3.52779910720842	5.87976760153981	1.02552456335219	5.44702528923479	5.69076354285889	1.155820453879	4.45375273715344	3.12352655449475	3.28942822656873	7.50380755901528	2.01522703010961	4.05853652108568	4.36683157805384	2.05857810750432	5.72996935629339	5.69571122707325	6.22800153669792	2.37475369113839	9.60280676580288	8.33303155134679
Arhgap12	1.9949648021216	12.9996406228178	5.89247243518665	11.5593536056977	11.7295303149989	8.70807140813041	7.16390734068685	11.3356748465256	8.05147867326198	6.28585486351225	9.75419691829033	6.59196092108285	9.70144754482316	10.0796016026397	8.2041965068175	3.26821517354087	6.63922413333537	5.77910226939499	8.90750547430689	11.4529306998141	7.40121350977965	4.28789003372302	6.04568109032882	14.2048778237999	13.1004947341615	6.17573432251295	5.72996935629339	6.8348534724879	7.11771604194048	14.2485221468304	11.8188390963728	8.33303155134679
Arhgap15	2.9924472031824	3.54535653349576	1.96415747839555	3.46780608170931	6.5978608021869	0.870807140813041	2.68646525275757	7.28721954419502	1.00643483415775	10.0573677816196	5.57382681045162	2.63678436843314	1.76389955360421	1.67993360043995	5.12762281676094	3.26821517354087	2.84538177142945	4.62328181551599	6.68062910573016	1.04117551816492	0.822357056642183	7.50380755901528	5.03806757527401	6.08780478162852	1.09170789451346	2.05857810750432	7.63995914172452	5.69571122707325	4.4485725262128	4.74950738227679	1.4773548870466	3.57129923629148
Arhgap17	19.949648021216	15.3632116451483	16.6953385663622	9.24748288455817	5.13166951281203	19.1577570978869	16.1187915165454	8.90660166512725	17.1093921806817	26.4005904267514	9.75419691829033	18.457490579032	7.93754799121895	17.6393028046194	23.5870649571003	18.5198859833983	19.9176724000061	11.55820453879	1.11343818428836	6.2470531089895	9.04592762306401	13.9356426095998	9.06852163549323	4.05853652108568	8.73366315610768	17.4979139137867	13.3699284980179	14.8088491903904	5.33828703145536	5.93688422784598	5.17074210466309	10.7138977088744
Arhgap18	25.9345424275808	16.5449971563135	20.6236535231533	19.6509011296861	63.0462254431192	22.6409856611391	22.3872104396464	55.0589921116957	24.154436019786	15.0860516724294	25.0822206470323	15.8207062105988	58.208685268939	20.9991700054993	19.4849667036916	23.9669112726331	17.0722906285767	28.895511346975	38.9703364500926	16.6588082906387	59.2097080782372	24.6553676939074	14.1065892107672	49.7170723832996	21.8341578902692	20.5857810750432	21.964882532458	20.5045604174637	63.1697298722218	27.3096674480915	59.8328729253872	15.4756300239298
Arhgap20	0	0	0.982078739197775	0	2.1992869340623	0.870807140813041	0	1.61938212093223	1.00643483415775	1.25717097270245	0	2.63678436843314	0.881949776802106	0	1.02552456335219	0	0	1.155820453879	0	0	1.64471411328437	1.07197250843075	0	0	0	1.02928905375216	0	0	0.88971450524256	1.1873768455692	0.738677443523299	0
Arhgap21	10.9723064116688	29.5446377791313	12.7670236095711	8.0915475239884	29.3238257874973	18.2869499570739	15.2233030989596	30.7682602977123	14.0900876782085	11.314538754322	26.4756773496452	11.8655296579491	23.8126439736568	15.1194024039595	21.5360158303959	18.5198859833983	15.1753694476237	23.11640907758	32.2897073443625	30.1940900267826	26.3154258125499	26.7993127107689	9.06852163549323	14.2048778237999	16.3756184177019	14.4100467525302	11.4599387125868	18.2262759266344	25.8017206520342	11.873768455692	28.8084202974087	20.2373623389851
Arhgap22	0	1.18178551116525	0.982078739197775	1.15593536056977	0	0	0	3.23876424186445	0	0	0	0	0	0	0	0	0	1.155820453879	0	0	0	0	0	0	1.09170789451346	0	0	0	3.55885802097024	0	0	1.19043307876383
Arhgap24	3.9899296042432	5.90892755582627	7.8566299135822	6.93561216341863	15.3950085384361	9.57887854894345	17.9097683517171	13.7647480279239	10.0643483415775	11.314538754322	9.75419691829033	11.8655296579491	14.9931462056358	5.87976760153981	6.15314738011313	5.44702528923479	6.63922413333537	9.24656363103199	30.0628309757857	7.28822862715442	13.1577129062749	11.7916975927383	10.076135150548	17.2487802146142	10.9170789451346	3.08786716125648	2.86498467814669	6.8348534724879	22.242862631064	9.49901476455357	15.5122263139893	1.19043307876383
Arhgap25	3.9899296042432	3.54535653349576	2.94623621759333	8.0915475239884	5.86476515749946	2.61242142243912	0	9.71629272559336	5.03217417078874	1.25717097270245	2.78691340522581	6.59196092108285	7.93754799121895	3.35986720087989	4.10209825340875	3.26821517354087	0	4.62328181551599	6.68062910573016	2.08235103632983	4.9341423398531	5.35986254215377	2.01522703010961	11.1609754329856	2.18341578902692	1.02928905375216	0.954994892715565	2.2782844908293	15.1251465891235	2.37475369113839	3.69338721761649	4.76173231505531
Arhgap26	0.9974824010608	3.54535653349576	0	2.31187072113954	0.733095644687433	0.870807140813041	0.895488417585856	2.42907318139834	4.02573933663099	0	1.3934567026129	1.31839218421657	4.40974888401053	2.51990040065992	3.07657369005656	2.17881011569391	1.89692118095296	0	0	0	2.46707116992655	4.28789003372302	0	7.10243891189994	0	1.02928905375216	2.86498467814669	0	8.8971450524256	2.37475369113839	2.2160323305699	0
Arhgap27	0	2.36357102233051	0	0	1.46619128937487	2.61242142243912	0.895488417585856	1.61938212093223	0	0	1.3934567026129	1.31839218421657	0	0	2.05104912670438	3.26821517354087	0.948460590476482	0	1.11343818428836	0	0	1.07197250843075	0	3.04390239081426	1.09170789451346	1.02928905375216	0.954994892715565	1.13914224541465	1.77942901048512	1.1873768455692	1.4773548870466	0
Arhgap28	1.9949648021216	1.18178551116525	3.9283149567911	2.31187072113954	4.3985738681246	5.22484284487825	0.895488417585856	1.61938212093223	0	5.0286838908098	1.3934567026129	3.95517655264971	3.52779910720842	3.35986720087989	2.05104912670438	3.26821517354087	2.84538177142945	6.93492272327399	1.11343818428836	1.04117551816492	3.28942822656873	7.50380755901528	4.03045406021921	2.02926826054284	2.18341578902692	1.02928905375216	1.90998978543113	1.13914224541465	1.77942901048512	4.74950738227679	0.738677443523299	3.57129923629148
Arhgap29	24.93706002652	17.7267826674788	19.6415747839555	25.430577932535	17.5942954724984	17.4161428162608	16.1187915165454	14.57443908839	15.0965225123662	17.6003936178343	19.5083938365807	18.457490579032	20.2848448664484	14.2794356037395	23.5870649571003	17.4304809255513	15.1753694476237	18.493127262064	22.2687636857672	28.1117389904527	21.3812834726968	28.9432577276304	24.1827243613153	23.3365849962427	8.73366315610768	14.4100467525302	16.2349131761646	36.4525518532688	32.0297221887322	14.2485221468304	16.2509037575126	15.4756300239298
Arhgap30	0	0	2.94623621759333	1.15593536056977	0.733095644687433	0	0	0.809691060466113	2.0128696683155	0	0	0	0.881949776802106	1.67993360043995	1.02552456335219	2.17881011569391	0	0	0	0	1.64471411328437	0	2.01522703010961	0	0	1.02928905375216	0	0	0	1.1873768455692	0.738677443523299	1.19043307876383
Arhgap31	0.9974824010608	1.18178551116525	3.9283149567911	1.15593536056977	0	3.48322856325216	0	0.809691060466113	0	0	0	1.31839218421657	0	0.839966800219973	0	0	0	0	1.11343818428836	0	0.822357056642183	0	1.0076135150548	2.02926826054284	1.09170789451346	1.02928905375216	0	1.13914224541465	3.55885802097024	2.37475369113839	2.2160323305699	0
Arhgap35	12.9672712137904	34.2717798237924	32.4085983935266	16.1830950479768	23.4590606299979	24.3825999427652	18.805256769303	23.4810407535173	30.1930450247324	17.6003936178343	12.5411103235161	22.4126671316817	28.2223928576674	29.3988380076991	27.6891632105091	26.145721388327	21.8145935809591	16.181486354306	30.0628309757857	17.6999838088036	27.9601399258342	12.8636701011691	26.1979513914249	32.4682921686855	19.6507421012423	21.6150701287953	17.1899080688802	28.4785561353662	24.9120061467917	15.4358989923996	27.3310654103621	36.9034254416786
Arhgap39	0.9974824010608	0	1.96415747839555	4.62374144227909	1.46619128937487	0	0	0	1.00643483415775	1.25717097270245	2.78691340522581	6.59196092108285	2.64584933040632	1.67993360043995	2.05104912670438	1.08940505784696	0	2.311640907758	1.11343818428836	2.08235103632983	1.64471411328437	2.14394501686151	5.03806757527401	1.01463413027142	1.09170789451346	1.02928905375216	1.90998978543113	0	1.77942901048512	1.1873768455692	1.4773548870466	1.19043307876383
Arhgap4	2.9924472031824	0	0.982078739197775	1.15593536056977	2.1992869340623	0	0	1.61938212093223	0	1.25717097270245	0	0	0	1.67993360043995	0	1.08940505784696	0	0	3.34031455286508	0	1.64471411328437	0	4.03045406021921	0	0	0	0	1.13914224541465	1.77942901048512	2.37475369113839	2.2160323305699	0
Arhgap45	3.9899296042432	2.36357102233051	0	0	2.1992869340623	0.870807140813041	0	2.42907318139834	0	0	1.3934567026129	2.63678436843314	2.64584933040632	0.839966800219973	1.02552456335219	2.17881011569391	1.89692118095296	1.155820453879	0	1.04117551816492	1.64471411328437	1.07197250843075	2.01522703010961	9.13170717244279	1.09170789451346	0	3.81997957086226	0	0.88971450524256	0	5.90941954818639	2.38086615752765
Arhgap5	29.924472031824	30.7264232902966	34.3727558719221	20.8068364902559	46.1850256153083	33.9614784917086	25.9691641099898	39.6748619628396	31.1994798588902	31.4292743175612	33.4429608627097	44.8253342633634	41.451639509699	29.3988380076991	23.5870649571003	14.1622657520104	31.2991994857239	18.493127262064	27.835954607209	26.0293879541229	27.137782869192	22.5114226770459	32.2436324817537	32.4682921686855	30.5678210463769	33.9665387738212	31.5148314596136	30.7568406261955	32.0297221887322	45.1203201316295	36.1951947326416	15.4756300239298
Arhgap8	18.9521656201552	20.0903536898093	18.6594960447577	19.6509011296861	1.46619128937487	17.4161428162608	19.7007451868888	1.61938212093223	25.1608708539437	7.5430258362147	19.5083938365807	17.1390983948154	4.40974888401053	10.0796016026397	9.22972107016969	16.3410758677044	18.9692118095296	8.09074317715299	6.68062910573016	14.5764572543088	4.11178528321092	19.2955051517536	12.0913621806576	1.01463413027142	24.0175736792961	22.6443591825475	15.279918283449	14.8088491903904	3.55885802097024	17.8106526835379	3.69338721761649	13.0947638664021
Arhgap9	0.9974824010608	2.36357102233051	1.96415747839555	1.15593536056977	0.733095644687433	1.74161428162608	0	2.42907318139834	2.0128696683155	2.5143419454049	1.3934567026129	2.63678436843314	3.52779910720842	1.67993360043995	1.02552456335219	0	2.84538177142945	0	1.11343818428836	1.04117551816492	1.64471411328437	0	2.01522703010961	0	2.18341578902692	4.11715621500863	1.90998978543113	2.2782844908293	2.66914351572768	2.37475369113839	1.4773548870466	1.19043307876383
Arhgdia	354.106252376584	360.444580905402	373.189920895155	372.211186103466	357.750674607467	335.260749213021	389.537461649847	339.260554335302	386.470976316575	383.437146674247	323.281955006194	429.795852054602	346.606262283227	317.50745048315	333.295483089461	439.030238312324	321.528140171527	457.704899736083	364.094286262294	395.646696902668	416.112670660945	420.213223304856	359.718024874565	395.707310805854	348.254818349794	367.456192189521	425.927722151142	388.447505686396	415.496673948275	403.708127493527	365.645334544033	390.462049834535
Arhgdib	88.7759336944112	98.088197426716	94.2795589629864	112.125729975268	137.08888555655	76.6310283915476	84.1759112530705	152.221919367629	101.649918249933	76.6874293348494	82.2139454541614	129.202434053224	144.639763395545	80.6368128211174	99.4758826451622	117.655746247471	95.7945196381247	121.361147657295	113.570694797413	114.529306998141	146.379556082309	91.1176632166142	99.7537379904255	127.843900414199	115.721036818427	97.7824601064551	102.184453520565	92.2705218785866	125.449745239201	108.051292946797	117.449713520204	108.329410167508
Arhgef1	4.987412005304	3.54535653349576	4.91039369598888	4.62374144227909	12.4626259596864	8.70807140813041	4.47744208792928	11.3356748465256	8.05147867326198	6.28585486351225	5.57382681045162	2.63678436843314	10.5833973216253	5.03980080131984	1.02552456335219	4.35762023138783	1.89692118095296	2.311640907758	6.68062910573016	5.20587759082458	9.8682846797062	2.14394501686151	6.04568109032882	6.08780478162852	7.64195526159422	6.17573432251295	4.77497446357782	9.1131379633172	12.4560030733958	3.56213053670759	16.2509037575126	2.38086615752765
Arhgef11	2.9924472031824	2.36357102233051	3.9283149567911	0	16.1281041831235	2.61242142243912	1.79097683517171	15.3841301488562	4.02573933663099	2.5143419454049	1.3934567026129	1.31839218421657	8.81949776802105	3.35986720087989	2.05104912670438	3.26821517354087	1.89692118095296	1.155820453879	5.5671909214418	4.16470207265967	7.40121350977965	2.14394501686151	2.01522703010961	1.01463413027142	3.27512368354038	4.11715621500863	4.77497446357782	5.69571122707325	7.11771604194048	4.74950738227679	2.2160323305699	2.38086615752765
Arhgef12	15.9597184169728	9.45428408932203	12.7670236095711	9.24748288455817	12.4626259596864	13.0621071121956	13.4323262637878	8.90660166512725	10.0643483415775	7.5430258362147	11.1476536209032	14.5023140263823	7.05559821441684	13.4394688035196	11.2807701968741	6.53643034708174	18.9692118095296	11.55820453879	8.90750547430689	19.7823348451334	7.40121350977965	12.8636701011691	9.06852163549323	11.1609754329856	17.4673263122154	14.4100467525302	15.279918283449	13.6697069449758	8.8971450524256	21.3727832202455	7.38677443523299	3.57129923629148
Arhgef15	4.987412005304	5.90892755582627	2.94623621759333	4.62374144227909	14.6619128937487	5.22484284487825	4.47744208792928	13.7647480279239	3.01930450247324	5.0286838908098	5.57382681045162	1.31839218421657	8.81949776802105	3.35986720087989	8.2041965068175	3.26821517354087	1.89692118095296	3.467461361637	10.0209436585952	1.04117551816492	18.091855246128	10.7197250843075	2.01522703010961	13.1902436935285	3.27512368354038	1.02928905375216	3.81997957086226	5.69571122707325	16.0148610943661	2.37475369113839	9.60280676580288	5.95216539381914
Arhgef16	19.949648021216	17.7267826674788	18.6594960447577	28.8983840142443	1.46619128937487	13.9329142530087	25.073675692404	3.23876424186445	10.0643483415775	17.6003936178343	15.328023728742	19.7758827632486	0.881949776802106	13.4394688035196	24.6125895204525	14.1622657520104	19.9176724000061	15.025665900427	3.34031455286508	22.9058613996282	2.46707116992655	17.1515601348921	19.1446567860413	2.02926826054284	15.2839105231884	18.5272029675389	13.3699284980179	15.9479914358051	0.88971450524256	20.1854063746763	3.69338721761649	14.2851969451659
Arhgef18	3.9899296042432	2.36357102233051	4.91039369598888	2.31187072113954	5.13166951281203	0.870807140813041	3.58195367034342	4.04845530233057	5.03217417078874	2.5143419454049	2.78691340522581	2.63678436843314	1.76389955360421	4.19983400109987	1.02552456335219	1.08940505784696	3.79384236190593	3.467461361637	1.11343818428836	3.12352655449475	3.28942822656873	2.14394501686151	3.02284054516441	5.0731706513571	3.27512368354038	1.02928905375216	6.68496424900895	1.13914224541465	8.00743054718304	1.1873768455692	8.12545187875629	3.57129923629148
Arhgef19	0	0	0	0	0.733095644687433	0	0	0	2.0128696683155	0	0	0	0.881949776802106	0	0	1.08940505784696	0	0	1.11343818428836	0	0	0	1.0076135150548	0	0	0	0.954994892715565	0	0.88971450524256	0	0.738677443523299	1.19043307876383
Arhgef2	5.9848944063648	3.54535653349576	6.87455117438443	8.0915475239884	10.9964346703115	8.70807140813041	4.47744208792928	16.1938212093223	3.01930450247324	3.77151291810735	6.96728351306452	2.63678436843314	14.1111964288337	5.87976760153981	5.12762281676094	4.35762023138783	4.74230295238241	8.09074317715299	11.1343818428836	4.16470207265967	10.6906417363484	4.28789003372302	5.03806757527401	10.1463413027142	3.27512368354038	6.17573432251295	7.63995914172452	5.69571122707325	13.3457175786384	8.31163791898438	12.5575165398961	4.76173231505531
Arhgef25	1.9949648021216	3.54535653349576	1.96415747839555	3.46780608170931	8.06405209156176	1.74161428162608	0.895488417585856	7.28721954419502	2.0128696683155	0	2.78691340522581	2.63678436843314	2.64584933040632	4.19983400109987	3.07657369005656	4.35762023138783	0.948460590476482	1.155820453879	11.1343818428836	1.04117551816492	4.11178528321092	3.21591752529226	2.01522703010961	8.11707304217136	0	2.05857810750432	1.90998978543113	2.2782844908293	3.55885802097024	1.1873768455692	0.738677443523299	0
Arhgef28	0	1.18178551116525	0	4.62374144227909	2.1992869340623	0	0	4.04845530233057	0	1.25717097270245	0	1.31839218421657	1.76389955360421	1.67993360043995	1.02552456335219	2.17881011569391	0.948460590476482	1.155820453879	3.34031455286508	1.04117551816492	1.64471411328437	2.14394501686151	2.01522703010961	3.04390239081426	2.18341578902692	0	2.86498467814669	0	3.55885802097024	1.1873768455692	2.2160323305699	0
Arhgef3	41.8942608445536	35.4535653349576	27.4982046975377	27.7424486536745	15.3950085384361	26.1242142243912	31.342094615505	17.8132033302545	33.2123495272057	30.1721033448588	19.5083938365807	34.2781967896308	23.8126439736568	26.8789376070391	28.7146877738613	30.5033416197148	25.608435942865	32.362972708612	20.0418873171905	24.988212435958	11.5129987929906	39.6629828119379	19.1446567860413	8.11707304217136	22.9258657847827	23.6736482362996	35.3348110304759	25.0611293991223	18.6840046100938	33.2465516759375	16.2509037575126	23.8086615752765
Arhgef37	0.9974824010608	1.18178551116525	1.96415747839555	1.15593536056977	0.733095644687433	1.74161428162608	1.79097683517171	0	3.01930450247324	1.25717097270245	1.3934567026129	2.63678436843314	0	1.67993360043995	2.05104912670438	0	2.84538177142945	1.155820453879	1.11343818428836	0	0.822357056642183	0	3.02284054516441	2.02926826054284	0	1.02928905375216	1.90998978543113	0	0	1.1873768455692	2.9547097740932	1.19043307876383
Arhgef39	0	0	0	0	0	0.870807140813041	0	0.809691060466113	0	0	0	0	0	0	0	0	0	1.155820453879	1.11343818428836	1.04117551816492	0	1.07197250843075	0	2.02926826054284	0	0	0.954994892715565	1.13914224541465	0	0	0	0
Arhgef40	4.987412005304	4.72714204466101	8.83870865277998	6.93561216341863	12.4626259596864	6.96645712650433	7.16390734068685	10.5259837860595	4.02573933663099	1.25717097270245	4.18037010783871	5.27356873686628	11.4653470984274	6.71973440175978	6.15314738011313	2.17881011569391	2.84538177142945	4.62328181551599	14.4746963957487	5.20587759082458	15.6247840762015	3.21591752529226	2.01522703010961	2.02926826054284	4.36683157805384	6.17573432251295	2.86498467814669	6.8348534724879	2.66914351572768	2.37475369113839	11.8188390963728	3.57129923629148
Arhgef6	0.9974824010608	1.18178551116525	1.96415747839555	0	3.66547822343716	6.96645712650433	0	1.61938212093223	1.00643483415775	1.25717097270245	1.3934567026129	0	7.05559821441684	0.839966800219973	2.05104912670438	1.08940505784696	2.84538177142945	1.155820453879	0	4.16470207265967	2.46707116992655	3.21591752529226	0	5.0731706513571	0	4.11715621500863	0.954994892715565	2.2782844908293	1.77942901048512	1.1873768455692	2.9547097740932	2.38086615752765
Arhgef7	36.9068488392496	37.8171363572881	44.1935432638999	42.7696083410815	41.0533561024962	41.798742759026	37.610513538606	54.2493010512296	32.2059146930479	40.2294711264784	34.8364175653226	31.6414124211977	43.2155390633032	26.0389708068192	35.8933597173266	28.3245315040209	51.21687188573	23.11640907758	35.6300218972275	43.7293717629265	46.8743522286044	31.0872027444919	36.2740865419729	43.6292676016711	39.3014842024846	32.9372497200691	39.1547906013382	41.0091208349274	36.478294714945	34.4339285215067	40.6272593937814	27.379960811568
Arhgef9	6.9823768074256	2.36357102233051	3.9283149567911	4.62374144227909	10.2633390256241	5.22484284487825	6.26841892310099	8.90660166512725	8.05147867326198	5.0286838908098	6.96728351306452	10.5471374737326	6.17364843761474	6.71973440175978	8.2041965068175	9.80464552062261	9.48460590476482	6.93492272327399	4.45375273715344	7.28822862715442	4.9341423398531	6.43183505058453	6.04568109032882	14.2048778237999	7.64195526159422	9.26360148376943	1.90998978543113	6.8348534724879	8.8971450524256	7.12426107341518	8.12545187875629	17.8564961814574
Arid1a	26.9320248286416	40.1807073796186	33.3906771327244	17.3390304085466	32.9893040109345	30.4782499284564	19.7007451868888	30.7682602977123	21.1351315173127	31.4292743175612	26.4756773496452	23.7310593158983	36.1599408488863	44.5182404116586	28.7146877738613	26.145721388327	23.711514761912	21.960588623701	32.2897073443625	30.1940900267826	26.3154258125499	21.4394501686151	29.2207919365893	32.4682921686855	26.200989468323	28.8200935050604	26.7398569960358	27.3394138899516	24.0222916415491	13.0611453012612	35.4565172891183	33.3321262053872
Arid3a	0	0	0	1.15593536056977	0.733095644687433	0	0	0	0	0	1.3934567026129	0	0	0	0	0	0	0	0	0	0.822357056642183	0	0	0	0	1.02928905375216	0.954994892715565	0	0	0	0	0
Arid3b	0.9974824010608	1.18178551116525	1.96415747839555	3.46780608170931	3.66547822343716	1.74161428162608	4.47744208792928	2.42907318139834	1.00643483415775	2.5143419454049	2.78691340522581	2.63678436843314	0.881949776802106	1.67993360043995	2.05104912670438	0	0	2.311640907758	0	2.08235103632983	2.46707116992655	1.07197250843075	1.0076135150548	4.05853652108568	3.27512368354038	1.02928905375216	1.90998978543113	2.2782844908293	0.88971450524256	3.56213053670759	1.4773548870466	2.38086615752765
Arid4a	9.974824010608	9.45428408932203	10.8028661311755	6.93561216341863	16.861199827811	4.35403570406521	4.47744208792928	14.57443908839	17.1093921806817	16.3432226451318	12.5411103235161	14.5023140263823	9.70144754482316	8.39966800219973	12.3062947602263	10.8940505784696	12.3299876761943	9.24656363103199	20.0418873171905	7.28822862715442	13.1577129062749	8.57578006744604	14.1065892107672	11.1609754329856	9.82537105062114	16.4686248600345	13.3699284980179	5.69571122707325	15.1251465891235	8.31163791898438	13.2961939834194	4.76173231505531
Arid4b	35.9093664381888	41.3624928907839	45.1756220030977	31.2102547353838	32.9893040109345	53.9900427304085	25.073675692404	20.2422765116528	27.1737405222592	33.9436162629661	25.0822206470323	39.5517655264971	31.7501919648758	45.3582072118785	57.4293755477225	29.4139365618678	39.8353448000122	32.362972708612	33.4031455286508	35.3999676176072	23.8483546426233	22.5114226770459	43.3273811473565	26.3804873870569	37.1180684134576	33.9665387738212	35.3348110304759	22.782844908293	16.9045755996086	53.4319580506139	22.8990007492223	29.7608269690957
Arid5a	128.675229736843	118.178551116525	60.8888818302621	67.0442509130467	13.9288172490612	101.884435475126	119.995447956505	18.6228943907206	96.6177440791438	85.4876261437666	82.2139454541614	112.063335658408	21.1667946432505	73.9170784193576	98.45035808181	91.5100248591444	119.506034400037	105.179661302989	13.3612582114603	131.188115288779	27.9601399258342	107.197250843075	72.5481730839458	20.2926826054284	114.629328923913	101.899616321464	88.8145250225475	125.305646995611	15.1251465891235	127.049322475904	26.5923879668388	80.9494493559403
Arid5b	152.614807362302	158.359258496144	122.759842399722	95.942634927291	35.9216865896842	99.2720140526867	111.936052198232	31.5779513581784	108.694962089037	101.830848788898	174.182087826613	143.704748079606	21.1667946432505	92.396348024197	131.26714410908	127.460391768094	178.310591009579	93.6214567641989	35.6300218972275	135.352817361439	41.1178528321092	118.988948435814	148.119186713056	22.3219508659713	116.81274471294	169.832693869106	132.744290087464	140.114496186002	32.9194366939747	184.043411063225	25.1150330797922	82.1398824347041
Arih1	29.924472031824	46.0896349354449	32.4085983935266	30.0543193748141	24.1921562746853	29.6074427876434	20.5962336044747	15.3841301488562	25.1608708539437	35.2007872356686	37.6233309705484	21.0942749474651	18.5209453128442	44.5182404116586	25.6381140838047	44.6656073717252	27.505357123818	32.362972708612	14.4746963957487	24.988212435958	23.0259975859811	32.1591752529227	35.2664730269181	33.4829262989569	48.0351473585922	28.8200935050604	20.0548927470269	31.8959828716102	20.4634336205789	35.6213053670759	28.8084202974087	41.665157756734
Arih2	41.8942608445536	54.3621335136017	35.3548346111199	41.6136729805118	41.0533561024962	39.1863213365869	42.9834440441211	42.1039351442379	50.3217417078874	51.5440098808004	37.6233309705484	42.1885498949302	35.2779910720842	56.2777756147382	58.4549001110747	39.2185820824905	49.319950704777	38.1420749780069	40.083774634381	45.8117227992563	27.9601399258342	37.5190377950764	39.2969270871373	34.4975604292283	43.6683157805384	45.288718365095	43.929765064916	47.8439743074153	24.9120061467917	48.6824506683371	39.8885819502581	45.2364569930254
Arl1	25.9345424275808	34.2717798237924	30.444440915131	36.9899315382327	16.1281041831235	21.770178520326	22.3872104396464	14.57443908839	25.1608708539437	23.8862484813465	23.6887639444194	26.3678436843314	10.5833973216253	20.1592032052794	22.5615403937481	31.5927466775618	29.4022783047709	32.362972708612	14.4746963957487	23.9470369177931	16.4471411328437	21.4394501686151	14.1065892107672	14.2048778237999	20.7424499957557	26.7615153975561	23.8748723178891	29.6176983807809	19.5737191153363	22.5601600658147	23.6376781927456	24.9990946540404
Arl11	0	0	0	2.31187072113954	9.53024338093663	1.74161428162608	0	9.71629272559336	1.00643483415775	1.25717097270245	0	0	1.76389955360421	0	1.02552456335219	1.08940505784696	0	0	4.45375273715344	1.04117551816492	9.04592762306401	0	2.01522703010961	3.04390239081426	1.09170789451346	0	0	0	4.4485725262128	2.37475369113839	4.43206466113979	1.19043307876383
Arl13b	23.9395776254592	12.9996406228178	14.7311810879666	23.1187072113954	31.5231127215596	23.5117928019521	23.2826988572323	31.5779513581784	20.128696683155	17.6003936178343	9.75419691829033	19.7758827632486	27.3404430808653	16.7993360043995	24.6125895204525	19.6092910412452	17.0722906285767	19.648947715943	22.2687636857672	23.9470369177931	25.4930687559077	28.9432577276304	14.1065892107672	31.453658038414	25.1092815738096	8.23431243001727	14.3249233907335	12.5305646995611	20.4634336205789	16.6232758379688	19.9442909751291	22.6182284965127
Arl14ep	29.924472031824	12.9996406228178	22.5878110015488	15.027159687407	32.256208366247	21.770178520326	18.805256769303	34.8167156000429	26.1673056881015	20.1147355632392	12.5411103235161	25.0494515001148	37.9238404024905	17.6393028046194	19.4849667036916	19.6092910412452	16.1238300381002	15.025665900427	25.6090782386323	26.0293879541229	40.295495775467	24.6553676939074	26.1979513914249	29.4243897778712	10.9170789451346	20.5857810750432	16.2349131761646	23.9219871537076	31.1400076834896	22.5601600658147	31.7631300715018	24.9990946540404
Arl2	57.8539792615264	63.8164176029237	61.8709605694598	54.3289619467793	57.1814602856198	59.2148855752868	72.5345618244543	74.4915775628824	72.4633080593579	76.6874293348494	62.7055516175807	63.2828248423954	71.4379319209705	54.5978420142983	61.5314738011313	57.7384680658887	59.7530172000183	62.4143045094659	62.3525383201482	44.7705472810914	67.433278644659	68.6062405395683	50.3806757527401	73.0536573795423	72.0527210378883	63.8159213326338	68.7596322755207	52.4005432890739	61.3903008617366	66.493103351875	56.1394857077707	83.3303155134679
Arl2bp	57.8539792615264	53.1803480024364	62.8530393086576	48.5492851439304	35.9216865896842	50.5068141671564	39.4014903737777	46.1523904465685	44.2831327029409	42.7438130718833	50.1644412940646	51.4172951844462	44.0974888401053	57.9577092151781	44.0975562241441	40.3079871403374	40.7838053904887	40.4537158857649	46.7644037401111	49.976424871916	44.4072810586779	40.7349553203687	26.1979513914249	31.453658038414	31.6595289408903	43.2301402575907	39.1547906013382	55.8179700253178	51.6034413040685	41.5581895949219	56.878163151294	44.0460239142616
Arl3	63.8388736678912	64.9982031140889	51.0680944382843	52.0170912256397	67.4447993112438	68.7937641242303	56.4157703079089	84.2078702884758	78.5019170643044	47.7724969626931	71.0662918332581	51.4172951844462	69.6740323673663	57.1177424149582	62.5569983644834	90.4206198012974	55.9591748381124	68.1934067788609	79.0541110844736	80.1705148986986	72.3674209845121	78.2539931154451	62.4720379333978	65.9512184676423	64.4107657762941	49.4058745801036	87.859530129832	72.9051037065376	73.8463039351325	66.493103351875	55.4008082642474	64.2833862532467
Arl4a	51.8690848551616	46.0896349354449	32.4085983935266	45.0814790622211	43.2526430365585	60.0856927160998	33.1330714506767	27.5294960558479	39.2509585321522	42.7438130718833	30.6560474574839	35.5965889738474	37.9238404024905	40.3184064105587	30.7657369005656	51.202037718807	38.8868842095358	39.2978954318859	36.7434600815159	33.3176165812773	23.8483546426233	49.3107353878147	36.2740865419729	26.3804873870569	48.0351473585922	23.6736482362996	27.6948518887514	41.0091208349274	26.6914351572768	53.4319580506139	31.7631300715018	46.4268900717893
Arl4c	5.9848944063648	12.9996406228178	16.6953385663622	12.7152889662675	13.9288172490612	14.8037213938217	13.4323262637878	7.28721954419502	13.0836528440507	13.8288806997269	5.57382681045162	11.8655296579491	7.93754799121895	10.0796016026397	11.2807701968741	3.26821517354087	6.63922413333537	5.77910226939499	2.22687636857672	8.32940414531933	6.57885645313746	4.28789003372302	8.06090812043842	8.11707304217136	10.9170789451346	7.20502337626511	4.77497446357782	5.69571122707325	6.22800153669792	4.74950738227679	8.12545187875629	3.57129923629148
Arl4d	0	0	1.96415747839555	0	3.66547822343716	0	0	4.85814636279668	0	0	0	0	2.64584933040632	1.67993360043995	0	1.08940505784696	0.948460590476482	3.467461361637	3.34031455286508	0	1.64471411328437	0	3.02284054516441	4.05853652108568	1.09170789451346	2.05857810750432	0	1.13914224541465	4.4485725262128	1.1873768455692	0	0
Arl5a	0.9974824010608	3.54535653349576	0	1.15593536056977	2.1992869340623	1.74161428162608	0	1.61938212093223	2.0128696683155	0	0	0	2.64584933040632	2.51990040065992	1.02552456335219	1.08940505784696	5.69076354285889	0	2.22687636857672	2.08235103632983	1.64471411328437	0	6.04568109032882	2.02926826054284	2.18341578902692	5.14644526876079	3.81997957086226	5.69571122707325	0.88971450524256	0	1.4773548870466	3.57129923629148
Arl5b	5.9848944063648	4.72714204466101	4.91039369598888	2.31187072113954	0.733095644687433	5.22484284487825	4.47744208792928	2.42907318139834	2.0128696683155	5.0286838908098	4.18037010783871	3.95517655264971	3.52779910720842	7.55970120197976	7.17867194346531	6.53643034708174	8.53614531428834	1.155820453879	2.22687636857672	4.16470207265967	2.46707116992655	3.21591752529226	4.03045406021921	2.02926826054284	5.4585394725673	7.20502337626511	1.90998978543113	9.1131379633172	2.66914351572768	3.56213053670759	2.2160323305699	4.76173231505531
Arl5c	31.9194368339456	31.9082088014618	36.3369133503177	43.9255437016513	2.1992869340623	35.7030927733347	45.6699092968787	0.809691060466113	49.3153068737297	37.7151291810735	13.934567026129	18.457490579032	0	22.6791036059393	38.9699334073831	19.6092910412452	33.1961206666769	36.9862545241279	3.34031455286508	49.976424871916	2.46707116992655	47.1667903709532	28.2131784215345	3.04390239081426	27.2926973628365	43.2301402575907	42.0197752794849	30.7568406261955	4.4485725262128	26.1222906025223	2.2160323305699	36.9034254416786
Arl6	2.9924472031824	1.18178551116525	1.96415747839555	1.15593536056977	3.66547822343716	4.35403570406521	4.47744208792928	4.04845530233057	4.02573933663099	0	0	2.63678436843314	4.40974888401053	0.839966800219973	1.02552456335219	1.08940505784696	0	3.467461361637	3.34031455286508	4.16470207265967	4.9341423398531	0	2.01522703010961	2.02926826054284	1.09170789451346	1.02928905375216	1.90998978543113	3.41742673624395	2.66914351572768	1.1873768455692	2.9547097740932	2.38086615752765
Arl6ip1	153.612289763363	128.814620717013	139.455180966084	136.400372547233	178.142241659046	113.204928305695	149.546565736838	199.99369193513	139.894441947927	124.459926297543	140.739126963903	158.207062105988	197.556750003672	113.395518029696	142.547914305954	159.053138445656	144.166009752425	138.69845446548	146.973840326064	128.064588734285	191.609194197629	166.155738806767	137.035438047453	170.458533885599	148.472273653831	138.954022256541	164.259121547077	137.836211695173	169.935470501329	124.674568784766	175.805231558545	132.138071742785
Arl6ip4	85.7834864912288	68.5435596475847	61.8709605694598	73.9798630764654	91.6369555859291	63.568921279352	88.6533533409997	89.0660166512725	63.4053945519381	94.2878229526837	87.787772264613	72.5115701319114	80.2574296889916	64.6774436169379	84.0930141948794	66.4537085286644	73.0314654666891	84.3748931331669	79.0541110844736	77.0469883442038	78.1239203810074	69.6782130479991	94.7156704151515	86.2439010730707	69.8693052488614	85.4309914614292	69.7146271682362	66.0702502340497	88.0817360190134	86.6785097265514	81.2545187875629	90.4729139860509
Arl6ip5	12.9672712137904	8.27249857815677	14.7311810879666	9.24748288455817	21.992869340623	19.1577570978869	10.7458610110303	8.90660166512725	6.03860900494649	5.0286838908098	9.75419691829033	10.5471374737326	12.3472968752295	10.9195684028596	20.5104912670438	7.6258354049287	13.2784482666707	10.402384084911	6.68062910573016	10.4117551816492	7.40121350977965	9.6477525758768	12.0913621806576	10.1463413027142	5.4585394725673	8.23431243001727	15.279918283449	3.41742673624395	14.235432083881	9.49901476455357	15.5122263139893	2.38086615752765
Arl6ip6	16.9572008180336	25.9992812456356	27.4982046975377	30.0543193748141	18.3273911171858	16.5453356754478	17.0142799341313	26.7198049953817	17.1093921806817	16.3432226451318	15.328023728742	29.0046280527645	22.0487444200526	22.6791036059393	20.5104912670438	23.9669112726331	21.8145935809591	28.895511346975	32.2897073443625	27.0705634722878	33.7166393223295	15.0076151180306	14.1065892107672	25.3658532567855	19.6507421012423	18.5272029675389	22.9198774251736	22.782844908293	11.5662885681533	23.7475369113839	27.3310654103621	22.6182284965127
Arl8a	7.9798592084864	3.54535653349576	16.6953385663622	1.15593536056977	6.5978608021869	6.09564998569129	3.58195367034342	4.04845530233057	5.03217417078874	11.314538754322	12.5411103235161	2.63678436843314	7.93754799121895	7.55970120197976	9.22972107016969	3.26821517354087	6.63922413333537	4.62328181551599	8.90750547430689	3.12352655449475	6.57885645313746	7.50380755901528	8.06090812043842	6.08780478162852	7.64195526159422	7.20502337626511	4.77497446357782	9.1131379633172	7.11771604194048	7.12426107341518	9.60280676580288	11.9043307876383
Arl8b	100.745722507141	118.178551116525	109.992818790151	104.034182451279	110.697442347802	87.9515212221172	124.472890044434	93.114471953603	110.707831757352	121.945584352138	118.443819722097	100.197806000459	83.7852287962	99.9560492261768	119.986373912206	108.940505784696	82.5160713714539	131.763531742206	95.755683848799	109.323429407316	92.1039903439245	108.269223351506	104.7918055657	89.287803463885	139.738610497723	95.7238819989508	106.004433091428	94.5488063694159	79.1845909665878	137.735714086027	98.2440999885987	104.758110931217
Armc1	53.8640496572832	43.7260639131144	54.9964093950754	52.0170912256397	58.6476515749946	58.3440784344738	56.4157703079089	56.6783742326279	52.3346113762029	61.60137766242	50.1644412940646	47.4621186317965	51.1530870545221	53.7578752140783	56.4038509843703	58.8278731237357	61.6499383809713	52.0119204245549	38.9703364500926	58.3058290172353	48.5190663418888	49.3107353878147	46.3502216925209	68.9951208584566	38.2097763079711	72.0502337626511	45.8397548503471	52.4005432890739	61.3903008617366	47.4950738227679	67.9583248041435	54.7599216231361
Armc10	6.9823768074256	14.181426133983	15.7132598271644	10.4034182451279	10.9964346703115	9.57887854894345	19.7007451868888	9.71629272559336	11.0707831757352	2.5143419454049	9.75419691829033	7.91035310529942	9.70144754482316	10.9195684028596	12.3062947602263	10.8940505784696	10.4330664952413	8.09074317715299	12.247820027172	11.4529306998141	9.04592762306401	10.7197250843075	16.1218162408768	13.1902436935285	14.192202628675	10.2928905375216	2.86498467814669	5.69571122707325	15.1251465891235	7.12426107341518	14.0348714269427	14.2851969451659
Armc12	0.9974824010608	0	0.982078739197775	0	0	0.870807140813041	0.895488417585856	0	0	1.25717097270245	0	0	0	0	0	0	0	0	0	0	0	0	1.0076135150548	0	0	0	0.954994892715565	0	0.88971450524256	0	0	0
Armc3	0.9974824010608	2.36357102233051	2.94623621759333	1.15593536056977	1.46619128937487	0.870807140813041	1.79097683517171	0	1.00643483415775	1.25717097270245	1.3934567026129	2.63678436843314	1.76389955360421	1.67993360043995	0	3.26821517354087	0	3.467461361637	3.34031455286508	0	2.46707116992655	2.14394501686151	2.01522703010961	1.01463413027142	2.18341578902692	0	0	1.13914224541465	1.77942901048512	1.1873768455692	0	1.19043307876383
Armc5	4.987412005304	4.72714204466101	6.87455117438443	4.62374144227909	5.13166951281203	2.61242142243912	0.895488417585856	5.66783742326279	4.02573933663099	3.77151291810735	1.3934567026129	1.31839218421657	2.64584933040632	5.03980080131984	0	2.17881011569391	4.74230295238241	2.311640907758	3.34031455286508	5.20587759082458	4.9341423398531	3.21591752529226	1.0076135150548	1.01463413027142	2.18341578902692	3.08786716125648	1.90998978543113	4.5565689816586	4.4485725262128	4.74950738227679	2.9547097740932	2.38086615752765
Armc6	0	1.18178551116525	0	0	0.733095644687433	0	0	0.809691060466113	1.00643483415775	0	0	0	1.76389955360421	0	0	0	0	0	0	0	0	0	0	1.01463413027142	0	1.02928905375216	1.90998978543113	0	0	0	0	1.19043307876383
Armc7	0.9974824010608	2.36357102233051	1.96415747839555	3.46780608170931	0.733095644687433	3.48322856325216	2.68646525275757	1.61938212093223	1.00643483415775	1.25717097270245	2.78691340522581	0	0.881949776802106	1.67993360043995	1.02552456335219	3.26821517354087	0.948460590476482	2.311640907758	3.34031455286508	3.12352655449475	1.64471411328437	2.14394501686151	2.01522703010961	2.02926826054284	2.18341578902692	2.05857810750432	0.954994892715565	1.13914224541465	2.66914351572768	4.74950738227679	3.69338721761649	2.38086615752765
Armc8	40.8967784434928	42.5442784019491	32.4085983935266	60.1086387496281	35.1885909449968	25.2534070835782	45.6699092968787	50.200845748899	44.2831327029409	54.0583518262053	36.2298742679355	31.6414124211977	42.3335892865011	40.3184064105587	34.8678351539744	32.6821517354087	48.3714901143006	32.362972708612	36.7434600815159	23.9470369177931	42.7625669453935	48.238762879384	45.3426081774661	44.6439017319425	33.8429447299173	32.9372497200691	44.8847599576316	53.5396855344885	30.250293178247	34.4339285215067	33.9791624020717	49.9981893080807
Armc9	8.9773416095472	9.45428408932203	5.89247243518665	6.93561216341863	7.33095644687433	2.61242142243912	7.16390734068685	10.5259837860595	12.077218009893	7.5430258362147	11.1476536209032	3.95517655264971	12.3472968752295	8.39966800219973	6.15314738011313	6.53643034708174	7.58768472381185	8.09074317715299	10.0209436585952	5.20587759082458	7.40121350977965	7.50380755901528	7.05329460538362	8.11707304217136	5.4585394725673	4.11715621500863	5.72996935629339	7.97399571790255	6.22800153669792	7.12426107341518	5.17074210466309	10.7138977088744
Armcx1	12.9672712137904	15.3632116451483	15.7132598271644	21.9627718508257	52.7828864174952	18.2869499570739	10.7458610110303	45.3426993861024	14.0900876782085	16.3432226451318	5.57382681045162	15.8207062105988	41.451639509699	10.0796016026397	19.4849667036916	16.3410758677044	17.0722906285767	10.402384084911	47.8778419243995	13.5352817361439	32.0719252090451	13.9356426095998	15.114202725822	45.6585358622139	9.82537105062114	13.3807576987781	21.0098876397424	13.6697069449758	45.3754397673706	10.6863916101228	39.1499045067348	20.2373623389851
Armcx2	1.9949648021216	5.90892755582627	2.94623621759333	4.62374144227909	2.1992869340623	2.61242142243912	2.68646525275757	4.04845530233057	4.02573933663099	1.25717097270245	2.78691340522581	2.63678436843314	2.64584933040632	3.35986720087989	2.05104912670438	4.35762023138783	0.948460590476482	2.311640907758	4.45375273715344	1.04117551816492	2.46707116992655	0	3.02284054516441	0	0	3.08786716125648	1.90998978543113	3.41742673624395	5.33828703145536	2.37475369113839	3.69338721761649	0
Armcx3	62.8413912668304	75.6342727145762	54.0143306558776	56.6408326679188	74.7757557581182	59.2148855752868	54.6247934727372	54.2493010512296	70.4504383910424	79.2017712802543	45.9840711862259	58.0092561055291	75.8476808049811	66.3573772173779	72.8122439980053	62.0960882972766	62.5983989714478	47.3886386090389	83.5078638216271	77.0469883442038	57.5649939649528	61.102432980553	50.3806757527401	93.3463399849707	73.1444289324018	54.5523198488644	52.5247190993561	63.7919657432204	76.5154474508602	72.429987579721	84.2092285616561	67.8546854895382
Armcx6	1.9949648021216	0	2.94623621759333	1.15593536056977	2.93238257874973	0.870807140813041	0	8.09691060466113	3.01930450247324	1.25717097270245	2.78691340522581	0	7.93754799121895	4.19983400109987	1.02552456335219	0	0.948460590476482	2.311640907758	4.45375273715344	4.16470207265967	5.75649939649528	3.21591752529226	0	4.05853652108568	1.09170789451346	0	0.954994892715565	2.2782844908293	4.4485725262128	0	5.90941954818639	1.19043307876383
Armh1	0	1.18178551116525	0.982078739197775	0	0	0	0	0	0	0	0	0	0	0	0	0	0.948460590476482	0	2.22687636857672	0	0.822357056642183	0	1.0076135150548	1.01463413027142	0	0	0	0	0	0	0	0
Armh4	0	2.36357102233051	1.96415747839555	0	2.1992869340623	2.61242142243912	0	0.809691060466113	4.02573933663099	1.25717097270245	2.78691340522581	1.31839218421657	1.76389955360421	0	0	2.17881011569391	0.948460590476482	3.467461361637	2.22687636857672	0	0	0	0	3.04390239081426	2.18341578902692	1.02928905375216	0	2.2782844908293	2.66914351572768	0	0	0
Armt1	40.8967784434928	34.2717798237924	39.283149567911	35.8339961776629	43.985738681246	42.669549899839	45.6699092968787	56.6783742326279	39.2509585321522	54.0583518262053	47.3775278888388	38.2333733422805	43.2155390633032	47.0381408123185	50.2507036042572	40.3079871403374	44.5776477523946	39.2978954318859	45.6509655558228	42.6881962447616	54.2755657383841	40.7349553203687	42.3197676323017	50.731706513571	39.3014842024846	49.4058745801036	39.1547906013382	41.0091208349274	39.1474382306726	46.3076969771987	59.0941954818639	39.2842915992063
Arnt	0.9974824010608	2.36357102233051	0.982078739197775	3.46780608170931	3.66547822343716	5.22484284487825	1.79097683517171	3.23876424186445	5.03217417078874	0	2.78691340522581	3.95517655264971	2.64584933040632	3.35986720087989	2.05104912670438	4.35762023138783	0	3.467461361637	2.22687636857672	4.16470207265967	2.46707116992655	4.28789003372302	2.01522703010961	5.0731706513571	5.4585394725673	2.05857810750432	3.81997957086226	1.13914224541465	0.88971450524256	1.1873768455692	3.69338721761649	0
Arnt2	0	0	0	1.15593536056977	0	0	1.79097683517171	0	0	0	2.78691340522581	0	0	0	2.05104912670438	0	0.948460590476482	0	1.11343818428836	0	0.822357056642183	0	1.0076135150548	1.01463413027142	1.09170789451346	1.02928905375216	0	1.13914224541465	1.77942901048512	0	0	0
Arntl	15.9597184169728	23.6357102233051	19.6415747839555	13.8712243268373	11.7295303149989	12.1912999713826	22.3872104396464	14.57443908839	19.1222618489972	16.3432226451318	16.7214804313549	11.8655296579491	22.0487444200526	15.1194024039595	16.408393013635	16.3410758677044	18.9692118095296	9.24656363103199	26.7225164229207	12.494106217979	12.3353558496327	15.0076151180306	12.0913621806576	6.08780478162852	13.1004947341615	12.3514686450259	19.0998978543113	14.8088491903904	8.00743054718304	13.0611453012612	11.8188390963728	15.4756300239298
Arntl2	0	1.18178551116525	0	0	0	0	0	0.809691060466113	0	0	0	0	0.881949776802106	0	0	0	0	0	0	1.04117551816492	0	0	0	0	1.09170789451346	0	0	0	0	0	0	0
Arpc1a	212.46375142595	194.994609342267	203.290299013939	224.251459950536	203.800589223106	175.032235303421	185.366102440272	221.855350567715	183.17113981671	193.604329796177	211.805418797162	208.305965106218	190.501151789255	183.112762447954	190.747568783507	197.182315470299	212.455172266732	194.177836251672	212.666693199077	198.864523969499	235.194118199664	202.602804093413	190.438954345358	233.365849962427	193.232297328882	220.267857502962	231.108764037167	194.793323965905	204.634336205789	242.224876496116	192.794812759581	221.420552650072
Arpc1b	490.761341321914	382.898505617542	497.913920773272	456.59446742506	457.451682284958	446.72406323709	553.411842068059	427.516879926108	463.966458546722	460.124576009097	440.332318025678	562.953462660475	399.523248891354	445.182404116586	540.451444886603	545.791933981326	454.312622838235	365.239263425763	506.614373851204	541.411269445757	424.336241227366	486.675518827563	528.997095403771	523.551211220053	459.609023590167	460.092207027215	599.736792625375	535.396855344885	487.563548872923	488.01188352894	390.760367623825	421.413309882395
Arpc2	114.710476121992	140.632475828665	129.634393574106	131.776631104954	153.216989739673	161.970128191226	128.054843714777	142.505626642036	138.888007113769	138.288806997269	158.854064097871	135.794394974307	151.695361609962	132.714754434756	134.343717799137	130.728606941635	151.753694476237	113.270404480142	125.818514824585	136.393992879604	148.024270195593	131.852618536983	150.134413743166	135.96097345637	148.472273653831	137.924733202789	148.979203263628	151.505918640148	153.920609406963	141.297844622734	142.564746599997	124.995473270202
Arpc3	169.572008180336	128.814620717013	193.469511621962	189.573399133443	137.08888555655	171.549006740169	181.784148769929	137.647480279239	159.016703796924	192.347158823475	178.362457934452	199.077219816702	156.987060270775	164.633492843115	199.977289853677	197.182315470299	200.125184590538	186.087093074519	132.499143930315	174.917487051706	161.181983101868	216.538446703013	175.324751619536	134.946339326099	197.599128906936	197.623498320414	191.953973435829	200.489035192978	149.47203688075	199.479310055625	152.906230809323	149.994567924242
Arpc4	211.46626902489	178.449612185953	202.308220274742	218.471783147687	199.402015354982	190.706763838056	191.634521363373	208.090602539791	211.351315173127	213.719065359416	186.723198150129	218.853102579951	211.667946432505	178.072961646634	178.441274023281	223.328036858626	173.568288057196	198.801118067188	213.780131383365	209.276279151148	227.792904689885	236.905924363197	220.667359797002	194.809753012113	180.131802594721	195.56492021291	203.413912148415	227.82844908293	239.333201910249	201.854063746763	178.021263889115	221.420552650072
Arpc5	118.700405726235	121.723907650021	103.118267615766	114.437600696407	94.5693381646788	101.884435475126	113.727029033404	59.9171384744924	98.6306137474593	114.402558515923	91.9681423724517	89.6506685267268	72.3198816977727	103.315916427057	110.756652842036	107.851100726849	102.43374377146	141.010095373238	91.3019311116456	130.146939770615	87.9922050607136	109.341195859937	90.6852163549323	67.9804867281852	108.079081556833	101.899616321464	113.644392233152	112.77508229605	88.0817360190134	105.676539255659	73.8677443523299	122.614607112674
Arpc5l	86.7809688922896	85.0885568038982	97.2257951805798	100.56637636957	128.291737820301	118.429771150574	101.190191187202	98.7823093768658	103.662787918248	103.088019761601	112.869992911645	47.4621186317965	121.709069198691	96.5961820252969	78.9653913781185	96.9570501483792	100.536822590507	76.2841499560139	122.47820027172	93.7057966348425	124.17591555297	79.3259656238759	90.6852163549323	124.799998023385	88.4283394555902	108.075350643977	121.284351374877	89.9922373877573	115.662885681533	91.4280171088281	90.8573255533657	86.9016147497594
Arpin	12.9672712137904	11.8178551116525	8.83870865277998	24.2746425719652	10.9964346703115	7.83726426731737	17.9097683517171	13.7647480279239	12.077218009893	8.80019680891715	9.75419691829033	11.8655296579491	12.3472968752295	10.0796016026397	14.3573438869306	19.6092910412452	9.48460590476482	10.402384084911	16.7015727643254	14.5764572543088	18.091855246128	21.4394501686151	10.076135150548	16.2341460843427	19.6507421012423	22.6443591825475	10.5049438198712	15.9479914358051	14.235432083881	17.8106526835379	13.2961939834194	16.6660631026936
Arpp19	113.712993720931	164.26818605197	114.90321248614	122.529148220396	90.1707642965542	106.238471179191	127.159355297192	115.785821646654	124.797919435561	165.946568396723	110.083079506419	125.247257500574	122.591018975493	89.0364808233171	102.552456335219	118.745151305318	118.55757380956	143.321736280996	132.499143930315	113.488131479976	106.906417363484	114.701058402091	133.004983987234	120.741461502299	126.638115763561	115.280374020242	117.464371804014	143.531922922246	104.09659711338	134.173583549319	119.665745850774	155.946733318061
Arpp21	0.9974824010608	1.18178551116525	0	6.93561216341863	0.733095644687433	0	0.895488417585856	2.42907318139834	1.00643483415775	0	0	1.31839218421657	0.881949776802106	3.35986720087989	3.07657369005656	0	0	1.155820453879	0	0	1.64471411328437	2.14394501686151	4.03045406021921	2.02926826054284	1.09170789451346	0	0	1.13914224541465	4.4485725262128	3.56213053670759	2.2160323305699	0
Arr3	0	0	0	0	0	0	0	0	1.00643483415775	2.5143419454049	0	0	0	0.839966800219973	0	0	0.948460590476482	0	0	0	0	0	0	0	0	0	0	0	0	0	0	0
Arrb1	0.9974824010608	0	0.982078739197775	2.31187072113954	0	0	0	0	0	0	0	0	0	0	0	0	0	0	0	0	0	0	0	0	0	0	0	0	0	1.1873768455692	0.738677443523299	0
Arrb2	0	1.18178551116525	1.96415747839555	0	0.733095644687433	0	0	0.809691060466113	0	0	1.3934567026129	1.31839218421657	2.64584933040632	0	2.05104912670438	0	0	1.155820453879	0	0	0.822357056642183	0	1.0076135150548	0	3.27512368354038	1.02928905375216	0	2.2782844908293	1.77942901048512	1.1873768455692	0	0
Arrdc1	2.9924472031824	0	0	8.0915475239884	5.86476515749946	3.48322856325216	6.26841892310099	9.71629272559336	2.0128696683155	2.5143419454049	1.3934567026129	7.91035310529942	6.17364843761474	3.35986720087989	4.10209825340875	5.44702528923479	8.53614531428834	3.467461361637	11.1343818428836	9.37057966348425	9.04592762306401	13.9356426095998	1.0076135150548	9.13170717244279	12.0087868396481	1.02928905375216	5.72996935629339	5.69571122707325	7.11771604194048	8.31163791898438	8.12545187875629	1.19043307876383
Arrdc2	1.9949648021216	1.18178551116525	1.96415747839555	2.31187072113954	3.66547822343716	0	1.79097683517171	2.42907318139834	1.00643483415775	1.25717097270245	1.3934567026129	3.95517655264971	0.881949776802106	2.51990040065992	3.07657369005656	1.08940505784696	3.79384236190593	1.155820453879	0	5.20587759082458	3.28942822656873	1.07197250843075	2.01522703010961	3.04390239081426	2.18341578902692	3.08786716125648	0	3.41742673624395	4.4485725262128	2.37475369113839	1.4773548870466	1.19043307876383
Arrdc3	12.9672712137904	7.09071306699152	17.67741730556	16.1830950479768	2.1992869340623	14.8037213938217	6.26841892310099	1.61938212093223	14.0900876782085	11.314538754322	18.1149371339678	22.4126671316817	2.64584933040632	15.9593692041795	13.3318193235784	17.4304809255513	18.9692118095296	5.77910226939499	2.22687636857672	24.988212435958	0.822357056642183	15.0076151180306	28.2131784215345	0	18.5590342067288	24.7029372900518	18.1449029615957	22.782844908293	1.77942901048512	28.4970442936607	2.2160323305699	16.6660631026936
Arrdc4	0.9974824010608	2.36357102233051	0.982078739197775	0	0.733095644687433	2.61242142243912	0	0	1.00643483415775	0	0	0	0	1.67993360043995	3.07657369005656	0	2.84538177142945	0	0	0	0	0	0	0	0	0	0	0	0	1.1873768455692	0	0
Arsa	0.9974824010608	0	0	1.15593536056977	0	2.61242142243912	2.68646525275757	1.61938212093223	4.02573933663099	3.77151291810735	1.3934567026129	0	0.881949776802106	2.51990040065992	2.05104912670438	1.08940505784696	1.89692118095296	1.155820453879	1.11343818428836	2.08235103632983	2.46707116992655	2.14394501686151	3.02284054516441	0	2.18341578902692	1.02928905375216	1.90998978543113	2.2782844908293	0	3.56213053670759	2.9547097740932	0
Arsb	0.9974824010608	0	1.96415747839555	1.15593536056977	1.46619128937487	0	2.68646525275757	4.04845530233057	5.03217417078874	2.5143419454049	2.78691340522581	3.95517655264971	2.64584933040632	5.03980080131984	1.02552456335219	2.17881011569391	4.74230295238241	1.155820453879	0	4.16470207265967	3.28942822656873	2.14394501686151	2.01522703010961	4.05853652108568	2.18341578902692	4.11715621500863	3.81997957086226	5.69571122707325	7.11771604194048	0	2.2160323305699	5.95216539381914
Arse	3.9899296042432	2.36357102233051	2.94623621759333	3.46780608170931	2.93238257874973	6.09564998569129	6.26841892310099	0.809691060466113	1.00643483415775	3.77151291810735	4.18037010783871	5.27356873686628	5.29169866081263	4.19983400109987	1.02552456335219	1.08940505784696	2.84538177142945	0	1.11343818428836	2.08235103632983	4.11178528321092	1.07197250843075	5.03806757527401	1.01463413027142	1.09170789451346	0	2.86498467814669	2.2782844908293	2.66914351572768	1.1873768455692	3.69338721761649	1.19043307876383
Arsg	0	0	0	1.15593536056977	0	0	0	0	0	0	0	0	0	0	0	0	0	0	0	0	0	0	1.0076135150548	0	0	0	0	0	0	1.1873768455692	0	0
Arsi	0	0	0.982078739197775	0	2.1992869340623	0.870807140813041	0	0	0	0	0	0	0	0.839966800219973	0	0	0	0	0	0	0	1.07197250843075	0	2.02926826054284	2.18341578902692	0	0	1.13914224541465	0.88971450524256	0	0	0
Arsj	0	1.18178551116525	0.982078739197775	0	0	0	0	0.809691060466113	1.00643483415775	0	0	0	0	0.839966800219973	4.10209825340875	1.08940505784696	0.948460590476482	0	1.11343818428836	3.12352655449475	0.822357056642183	0	1.0076135150548	0	1.09170789451346	1.02928905375216	0.954994892715565	1.13914224541465	0	1.1873768455692	1.4773548870466	0
Arsk	1.9949648021216	1.18178551116525	1.96415747839555	1.15593536056977	0	0.870807140813041	1.79097683517171	0	2.0128696683155	1.25717097270245	1.3934567026129	1.31839218421657	0	0.839966800219973	1.02552456335219	0	0	3.467461361637	2.22687636857672	0	0.822357056642183	1.07197250843075	3.02284054516441	3.04390239081426	1.09170789451346	2.05857810750432	0	0	0.88971450524256	0	0.738677443523299	0
Art1	2.9924472031824	3.54535653349576	0.982078739197775	0	5.13166951281203	3.48322856325216	2.68646525275757	2.42907318139834	9.05791350741973	1.25717097270245	4.18037010783871	1.31839218421657	1.76389955360421	1.67993360043995	2.05104912670438	2.17881011569391	2.84538177142945	2.311640907758	2.22687636857672	0	0	4.28789003372302	0	1.01463413027142	3.27512368354038	1.02928905375216	0.954994892715565	0	1.77942901048512	2.37475369113839	2.2160323305699	1.19043307876383
Art2b	0	1.18178551116525	0	0	2.1992869340623	0	0	0.809691060466113	0	0	0	0	0	0	0	0	0	0	0	0	0	0	0	0	1.09170789451346	0	0	0	0	0	0	0
Art3	685.27040952877	713.798448743813	520.501731774821	686.625604178444	604.070811222445	764.56866963385	753.105759189705	633.988100344967	594.802986987229	775.674490157411	721.810571953485	588.00291416059	764.650456487425	926.48338064263	621.467885391426	740.795439335931	749.283866476421	673.843324611456	652.474775992979	649.693523334908	667.753929993453	721.437498173898	563.255954915635	567.180478821724	649.566197235509	622.719877520056	675.181389149904	829.295554661865	509.806411503987	790.792979149085	650.036150300503	629.739098666065
Art4	36.9068488392496	28.3628522679661	15.7132598271644	35.8339961776629	5.13166951281203	26.9950213652043	25.9691641099898	10.5259837860595	21.1351315173127	28.9149323721563	19.5083938365807	31.6414124211977	6.17364843761474	30.238804807919	28.7146877738613	31.5927466775618	44.5776477523946	31.207152254733	3.34031455286508	33.3176165812773	9.04592762306401	23.5833951854766	21.1598838161509	2.02926826054284	17.4673263122154	24.7029372900518	20.0548927470269	44.4265475711713	5.33828703145536	46.3076969771987	7.38677443523299	24.9990946540404
Art5	1.9949648021216	1.18178551116525	0.982078739197775	0	0	0	0	0.809691060466113	1.00643483415775	1.25717097270245	1.3934567026129	0	0.881949776802106	0	0	3.26821517354087	0	1.155820453879	0	1.04117551816492	0.822357056642183	3.21591752529226	0	2.02926826054284	1.09170789451346	0	0	0	0	0	0.738677443523299	1.19043307876383
Artn	0	0	0	1.15593536056977	0	0	0	0	0	0	0	0	0	0	0	0	0	0	0	0	0	0	0	0	0	0	0	1.13914224541465	0.88971450524256	0	0	0
Arv1	7.9798592084864	14.181426133983	10.8028661311755	11.5593536056977	8.79714773624919	19.1577570978869	8.0593957582727	4.04845530233057	15.0965225123662	17.6003936178343	12.5411103235161	15.8207062105988	10.5833973216253	10.9195684028596	9.22972107016969	14.1622657520104	16.1238300381002	18.493127262064	7.79406729001852	11.4529306998141	9.04592762306401	9.6477525758768	15.114202725822	6.08780478162852	10.9170789451346	7.20502337626511	16.2349131761646	12.5305646995611	12.4560030733958	14.2485221468304	8.12545187875629	10.7138977088744
Arvcf	4.987412005304	4.72714204466101	3.9283149567911	3.46780608170931	3.66547822343716	5.22484284487825	3.58195367034342	4.85814636279668	6.03860900494649	0	2.78691340522581	7.91035310529942	7.05559821441684	5.87976760153981	4.10209825340875	2.17881011569391	0	0	7.79406729001852	6.2470531089895	7.40121350977965	3.21591752529226	1.0076135150548	5.0731706513571	6.55024736708076	4.11715621500863	0	1.13914224541465	4.4485725262128	8.31163791898438	8.86412932227958	1.19043307876383
As3mt	65.8338384700128	64.9982031140889	51.0680944382843	70.5120569947561	54.9821733515575	53.1192355895955	68.9526081541109	55.0589921116957	62.3989597177804	55.3155227989078	62.7055516175807	50.0989030002297	64.3823337065537	58.7976760153981	79.9909159414706	52.2914427766539	51.21687188573	52.0119204245549	52.3315946615529	60.3881800535652	77.3015633243652	64.3183505058453	56.426356843069	63.9219502070995	62.2273499872672	57.6401870101209	49.6597344212094	66.0702502340497	66.728587893192	72.429987579721	54.6621308207241	59.5216539381914
Asah1	146.629912955938	144.177832362161	91.3333227453931	153.73940295578	151.017702805611	151.520442501469	151.33754257201	161.128521032757	138.888007113769	170.975252287533	133.771843450839	143.704748079606	155.223160717171	130.194854034096	143.573438869306	130.728606941635	137.52678561909	172.217247627971	172.582918564696	140.558694952264	186.675051857776	143.644316129721	126.959302896905	161.326826713156	139.738610497723	148.217623740311	164.259121547077	140.114496186002	162.817754459388	115.175554020212	145.51945637409	133.328504821549
Asah2	4.987412005304	8.27249857815677	4.91039369598888	6.93561216341863	5.13166951281203	4.35403570406521	1.79097683517171	4.85814636279668	4.02573933663099	2.5143419454049	2.78691340522581	1.31839218421657	5.29169866081263	5.87976760153981	3.07657369005656	4.35762023138783	3.79384236190593	2.311640907758	6.68062910573016	1.04117551816492	7.40121350977965	2.14394501686151	1.0076135150548	3.04390239081426	2.18341578902692	4.11715621500863	8.59495403444008	4.5565689816586	1.77942901048512	3.56213053670759	2.9547097740932	4.76173231505531
Asap1	1.9949648021216	2.36357102233051	10.8028661311755	5.77967680284886	8.06405209156176	4.35403570406521	1.79097683517171	4.85814636279668	2.0128696683155	8.80019680891715	6.96728351306452	1.31839218421657	13.2292466520316	1.67993360043995	7.17867194346531	2.17881011569391	3.79384236190593	2.311640907758	10.0209436585952	10.4117551816492	5.75649939649528	5.35986254215377	4.03045406021921	9.13170717244279	8.73366315610768	8.23431243001727	7.63995914172452	2.2782844908293	1.77942901048512	3.56213053670759	5.90941954818639	2.38086615752765
Asb1	2.9924472031824	3.54535653349576	0.982078739197775	2.31187072113954	1.46619128937487	1.74161428162608	2.68646525275757	2.42907318139834	2.0128696683155	3.77151291810735	0	1.31839218421657	0.881949776802106	2.51990040065992	2.05104912670438	1.08940505784696	1.89692118095296	2.311640907758	3.34031455286508	2.08235103632983	1.64471411328437	3.21591752529226	0	8.11707304217136	2.18341578902692	4.11715621500863	3.81997957086226	3.41742673624395	0	0	2.9547097740932	3.57129923629148
Asb10	5.9848944063648	5.90892755582627	5.89247243518665	12.7152889662675	12.4626259596864	6.09564998569129	6.26841892310099	14.57443908839	6.03860900494649	6.28585486351225	8.36074021567743	2.63678436843314	14.1111964288337	6.71973440175978	11.2807701968741	7.6258354049287	3.79384236190593	8.09074317715299	15.588134580037	7.28822862715442	25.4930687559077	9.6477525758768	4.03045406021921	8.11707304217136	3.27512368354038	4.11715621500863	4.77497446357782	3.41742673624395	12.4560030733958	9.49901476455357	14.0348714269427	7.14259847258296
Asb11	241.390741056714	194.994609342267	190.523275404368	218.471783147687	224.327267274354	225.539049470578	269.542013693343	261.530212530555	218.396359012231	282.863468858051	327.462325114033	242.584161895849	200.202599334078	263.749575269072	253.30456714799	270.172454346045	228.579002304832	198.801118067188	228.254827779114	231.140965032611	220.391691180105	228.330144295751	235.781562522824	226.263411050527	279.477220995446	289.230224104357	272.173544423936	273.394138899516	179.722330058997	306.343226156853	234.160749596886	252.371812697931
Asb12	84.786004090168	79.179629248072	51.0680944382843	76.2917337976049	84.3059991390548	67.0521498426042	77.9074923299695	115.785821646654	81.5212215667776	76.6874293348494	108.689622803807	84.3770997898605	90.8408270106169	83.9966800219973	95.3737843917535	68.6325186443583	83.4645319619304	73.9725090482559	92.4153692959339	84.3352169713582	95.3934185704932	96.477525758768	74.5634001140554	87.2585352033422	92.7951710336441	84.401702407677	72.5796118463829	84.2965261606841	72.0668749246474	109.238669792366	86.4252608922259	92.8537801435785
Asb13	1.9949648021216	2.36357102233051	2.94623621759333	2.31187072113954	3.66547822343716	1.74161428162608	2.68646525275757	0.809691060466113	2.0128696683155	0	2.78691340522581	5.27356873686628	0.881949776802106	5.87976760153981	3.07657369005656	0	4.74230295238241	1.155820453879	2.22687636857672	2.08235103632983	0.822357056642183	1.07197250843075	3.02284054516441	3.04390239081426	2.18341578902692	1.02928905375216	3.81997957086226	2.2782844908293	1.77942901048512	1.1873768455692	2.2160323305699	4.76173231505531
Asb14	12.9672712137904	22.4539247121398	16.6953385663622	10.4034182451279	12.4626259596864	21.770178520326	16.1187915165454	31.5779513581784	19.1222618489972	20.1147355632392	5.57382681045162	18.457490579032	22.0487444200526	16.7993360043995	20.5104912670438	10.8940505784696	16.1238300381002	31.207152254733	34.5165837129392	14.5764572543088	15.6247840762015	17.1515601348921	10.076135150548	37.5414628200426	19.6507421012423	19.556492021291	16.2349131761646	19.365418172049	16.0148610943661	20.1854063746763	24.3763556362689	20.2373623389851
Asb18	0.9974824010608	1.18178551116525	1.96415747839555	2.31187072113954	3.66547822343716	0.870807140813041	2.68646525275757	5.66783742326279	5.03217417078874	3.77151291810735	2.78691340522581	1.31839218421657	5.29169866081263	5.03980080131984	2.05104912670438	0	0	1.155820453879	2.22687636857672	7.28822862715442	4.9341423398531	4.28789003372302	2.01522703010961	5.0731706513571	3.27512368354038	2.05857810750432	2.86498467814669	4.5565689816586	2.66914351572768	0	2.2160323305699	1.19043307876383
Asb2	115.707958523053	88.633913337394	107.046582572558	107.501988532989	234.590606299979	144.553985374965	138.800704725808	291.488781767801	147.945920621189	118.17407143403	132.378386748226	69.8747857634782	283.105878353476	139.434488836516	154.85420906618	124.192176594553	97.6914408190776	127.14024992669	267.225164229207	161.382205315562	230.259975859811	109.341195859937	82.6243082344938	227.278045180798	104.803957873292	114.25108496649	145.159223692766	109.357655559806	236.664058394521	128.236699321473	234.899427040409	145.232835609187
[truncated: 12,864 more rows]
